# Supplementary material for: Systemic delivery of AAV-GFM1 corrects COXPD1 molecular alterations in Gfm1R671C/− mice
Source: EMBO Mol Med. 2026 Apr 17;18(6):2152–79. doi: 10.1038/s44321-026-00426-4 (PMC13269562; doi:10.1038/s44321-026-00426-4)
Supplement: Supplementary file 2 — Source data Fig. 1 [file 44321_2026_426_MOESM2_ESM.zip]

Archive with 30 entries (25 files):
- Figure 1 updated/1A/
- Figure 1 updated/1A/1A.xlsx
- Figure 1 updated/1A/201022 VCN GFM1 Analysis.xlsx
- Figure 1 updated/1B/
- Figure 1 updated/1B/1B.xlsx
- Figure 1 updated/1B/Analysis.xlsx
- Figure 1 updated/1C/
- Figure 1 updated/1C/140622 WB mt hi Males.xlsx
- Figure 1 updated/1C/1C.xlsx
- Figure 1 updated/1C/240522 Quantification.xlsx
- Figure 1 updated/1C/F1C Females Liver EFG1 a b.tif
- Figure 1 updated/1C/F1C Females Liver SDHA a b.tif
- Figure 1 updated/1C/F1C Males Liver EFG1 a b.tif
- Figure 1 updated/1C/F1C Males Liver SDHA a b.tif
- Figure 1 updated/1C/Fig1C - WB mt hi Females and Males.pdf
- Figure 1 updated/1D/
- Figure 1 updated/1D/1D.xlsx
- Figure 1 updated/1E/
- Figure 1 updated/1E/Female KIKO AAV - 119 hi KIKO AAV_40.0x IHC EFG1 a.tif
- Figure 1 updated/1E/Female KIKO AAV -119 hi KIKO AAV_10.0x IHC EFG1 a.tif
- Figure 1 updated/1E/Female KIKO V -128 hi KIKO_10.0x IHC EFG1 b.tif
- Figure 1 updated/1E/Female KIKO V -128 hi KIKO_40.0x IHC EFG1 a.tif
- Figure 1 updated/1E/Female WT - 8 hi WT_10.0x IHC EFG1 a.tif
- Figure 1 updated/1E/Female WT - 8 hi WT_40.0x IHC EFG1 a.tif
- Figure 1 updated/1E/Male KIKO AAV - 179 hi KIKO AAV_10.0x IHC EFG1 a.tif
- Figure 1 updated/1E/Male KIKO AAV -179 hi KIKO AAV_40.0x IHC EFG1 b.tif
- Figure 1 updated/1E/Male KIKO V - 183 hi KIKO_10.0x IHC EFG1 a.tif
- Figure 1 updated/1E/Male KIKO V -183 hi KIKO_40.0x IHC EFG1 a.tif
- Figure 1 updated/1E/Male WT - 107 hi WT_10.0x IHC EFG1 b.tif
- Figure 1 updated/1E/Male WT - 107 hi WT_40.0x IHC EFG1 b.tif
