# Supplementary material for: Systemic delivery of AAV-GFM1 corrects COXPD1 molecular alterations in Gfm1R671C/− mice
Source: EMBO Mol Med. 2026 Apr 17;18(6):2152–79. doi: 10.1038/s44321-026-00426-4 (PMC13269562; doi:10.1038/s44321-026-00426-4)
Supplement: Supplementary file 2 — Source data Fig. 1 [file 44321_2026_426_MOESM2_ESM.zip › Figure 1 updated/1A/1A.xlsx]

## Sheet: Hoja 1
Liver transduction of rAAV treated mice analyzed by RT qPCR using a specific 986 human GFM1 cDNA probe (VCN: vector copy number).
	VCN KIKO AAV Hi (copies GFM1/cell)
Mouse ID	Females	Males
43hi	2.3
45hi	2.8
51hi	1.9
60hi	2.1
61hi	2.7
71hi	3.2
114hi	3.5
119hi	2.1
122hi	3.7
127hi	2.7
35hi		12.4
59hi		11.5
79hi		6.8
83hi		5.7
105hi		4.9
118hi		8.6
173hi		7.7
179hi		11.8
		hi=liver ce=brain
