# Supplementary material for: Systemic delivery of AAV-GFM1 corrects COXPD1 molecular alterations in Gfm1R671C/− mice
Source: EMBO Mol Med. 2026 Apr 17;18(6):2152–79. doi: 10.1038/s44321-026-00426-4 (PMC13269562; doi:10.1038/s44321-026-00426-4)
Supplement: Supplementary file 2 — Source data Fig. 1 [file 44321_2026_426_MOESM2_ESM.zip › Figure 1 updated/1A/201022 VCN GFM1 Analysis.xlsx]

## Sheet: Ang1
Name	Cp	Conc (copy/u)	Mean Cts	Name	Cp	Conc (copy/u)	Mean	Dif. Cts	Corrected amount		Mean [Copies Ang1] (at 100ng/ul)		hi=liver ce=brain				Name	Cp	Conc (copy/u)	Standard
Ang 35hi	24.92	14400	25.085	Ang 35hi 1/3	26.23	6490	26.195	1.11	19470	19845	19845						Ang Std1	21.63	106000	108000
	25.25	11700			26.16	6740			20220								Ang Std1	21.46	118000	108000
Ang 59hi	26.15	6810	26.18	Ang 59hi 1/3	28.21	1940	28.21	2.03	5820	5820	6250						Ang Std1			108000
	26.21	6550			28.21	1940			5820								Ang Std2	24.75	15900	18000
Ang 79hi	27.24	3500	27.225	Ang 79hi 1/3	28.52	1610	28.455	1.23	4830	5025	5025						Ang Std2			18000
	27.21	3580			28.39	1740			5220								Ang Std2	24.58	17700	18000
Ang 83hi	26.83	4490	26.81	Ang 83hi 1/3	28.24	1900	28.26	1.45	5700	5640	5092.5						Ang Std3			3000
	26.79	4600			28.28	1860			5580								Ang Std3	27.26	3470	3000
Ang 105hi	27.21	3570	26.775	Ang 105hi 1/3	27.93	2310	27.915	1.14	6930	6990	6990						Ang Std3	27.6	2820	3000
	26.34	6040			27.9	2350			7050								Ang Std4			500
Ang 118hi	26.95	4190	26.915	Ang 118hi 1/3	28.22	1930	28.22	1.305	5790	5790	5035						Ang Std4	30.37	524	500
	26.88	4370			28.22	1930			5790								Ang Std4	30.53	473	500
Ang 173hi	26.99	4070	26.965	Ang 173hi 1/3	28.39	1740	28.325	1.36	5220	5430	4782.5						Ang Std5	31.37	201	250
	26.94	4200			28.26	1880			5640								Ang Std5	31.2	250	250
Ang 179hi	25.02	13500	24.995	Ang 179hi.3	26.84	4480	26.68	1.685	13440	14865	14282.5						Ang Std5	31.1	283	250
	24.97	13900			26.52	5430			16290
Ang 32hi	27.58	2850	27.575	Ang 32hi 1/3	28.76	1390	28.85	1.275	4170	3960	3960						Ang Tris			0
	27.57	2870			28.94	1250			3750								Ang Tris			0
Ang 43hi	26.61	5140	26.595	Ang 43hi 1/3	28.02	2190	28.005	1.41	6570	6630	5910						Ang Tris			0
	26.58	5240			27.99	2230			6690								Ang H2O			0
Ang 45hi	27.68	2680	27.65	Ang 45hi 1/3	29.04	1170	29.105	1.455	3510	3390	3057.5						Ang H2O			0
	27.62	2770			29.17	1090			3270								Ang H2O			0
Ang 51hi	28.21	1940	28.1	Ang 51hi 1/3	29.44	919	29.565	1.465	2757	2563.5	2321.75
	27.99	2220			29.69	790			2370								Ang Std3.2	27.52	2960	0
Ang 60hi	24.43	19300	24.51	Ang 60hi 1/3	25.85	8150	25.865	1.355	24450	24225	21312.5						Ang Std4.2	30.24	567	0
	24.59	17500			25.88	8000			24000								Ang Std5.2	30.91	346	0
Ang 61hi	24.58	17600	24.475	Ang 61hi 1/3	26.04	7250	26.07	1.595	21750	21360	20080
	24.37	20000			26.1	6990			20970
Ang 71hi	27.11	3790	27.13	Ang 71hi 1/3	28.77	1380	28.735	1.605	4140	4245	3995
	27.15	3700			28.7	1450			4350
Ang 2hi	28.34	1800	28.4	Ang 2hi 1/3	30.08	624	30.125	1.725	1872	1824	1779.5
	28.46	1670			30.17	592			1776
Ang 114hi	27.94	2290	27.965	Ang 114hi 1/3	29.78	749	29.52	1.555	2247	2668.5	2461.75
	27.99	2220			29.26	1030			3090
Ang 119hi	26.59	5210	26.67	Ang 119hi 1/3	27.76	2560	27.74	1.07	7680	7755	7755
	26.75	4720			27.72	2610			7830
Ang 122hi	26.26	6350	26.445	Ang 122hi 1/3	27.34	3290	27.325	0.88	9870	9990	9990
	26.63	5090			27.31	3370			10110
Ang 127hi	27.28	3430	27.275	Ang 127hi 1/3	28.89	1290	28.81	1.535	3870	4065	3750
	27.27	3440			28.73	1420			4260
Name	Cp	Conc (copy/u)		Corrected amount at 100ng/ul		Name	Cp	Conc (copy/u)	Mean	Dif. Cts	Corrected amount at 100ng/ul		Mean copies (at 100ng/ul)
Ang 35ce	25.21	12100	25.27	36300		Ang 35ce.27	26.67	4940	26.775	1.505	44460		38400
	25.33	11200		33600		Ang 35ce.27	26.88	4360			39240
Ang 59ce	24.78	15600	24.83	46800		Ang 59ce.27	26.7	4880	26.675	1.845	43920		45000
	24.88	14700		44100		Ang 59ce.27	26.65	5020			45180
Ang 79ce	26.34	6060	26.3	18180		Ang 79ce.27	27.9	2340	27.895	1.595	21060		19897.5
	26.26	6370		19110		Ang 79ce.27	27.89	2360			21240
Ang 83ce	25.17	12400	25.2	37200		Ang 83ce.27	26.6	5170	26.635	1.435	46530		40995
	25.23	11900		35700		Ang 83ce.27	26.67	4950			44550
Ang 105ce	25.11	12800	25.12	38400		Ang 105ce.27	26.59	5200	26.655	1.535	46800		41550
	25.13	12600		37800		Ang 105ce.27	26.72	4800			43200
Ang 118ce	25.51	10000	25.44	30000		Ang 118ce.27	26.69	4880	26.735	1.295	43920		37072.5
	25.37	10900		32700		Ang 118ce.27	26.78	4630			41670
Ang 173ce	25.07	13100	25.065	39300		Ang 173ce.27	26.62	5120	26.635	1.57	46080		42540
	25.06	13200		39600		Ang 173ce.27	26.65	5020			45180
Ang 179ce	25.25	11700	25.295	35100		Ang 179ce.9	26.91	4290	26.9	1.605	38610		36540
	25.34	11100		33300			26.89	4350			39150
Ang 43ce	25.25	11800	25.24	35400		Ang 43ce.27	26.93	4240	26.92	1.68	38160		36945
	25.23	11900		35700		Ang 43ce.27	26.91	4280			38520
Ang 45ce	25.33	11200	25.39	33600		Ang 45ce.27	27	4050	26.98	1.59	36450		34672.5
	25.45	10400		31200		Ang 45ce.27	26.96	4160			37440
Ang 51ce	25.73	8750	25.755	26250		Ang 51ce.27	27.18	3640	27.16	1.405	32760		29542.5
	25.78	8530		25590		Ang 51ce.27	27.14	3730			33570
Ang 60ce	25.08	13000	25.09	39000		Ang 60ce.27	27.15	3700	26.93	1.84	33300		38617.5
	25.1	12900		38700		Ang 60ce.27	26.71	4830			43470
Ang 61ce	25.28	11500	25.265	34500		Ang 61ce.27	27.1	3810	27.17	1.905	34290		33870
	25.25	11700		35100		Ang 61ce.27	27.24	3510			31590
Ang 71ce	25.31	11300	25.27	33900		Ang 71ce.27	26.94	4200	26.95	1.68	37800		36210
	25.23	11900		35700		Ang 71ce.27	26.96	4160			37440
Ang 114ce	25.57	9650	25.625	28950		Ang 114ce.27	27.06	3920	27.07	1.445	35280		31545
	25.68	9040		27120		Ang 114ce.27	27.08	3870			34830
Ang 119ce	25.08	13000	25.295	39000		Ang 119ce.27	27.18	3640	27.075	1.78	32760		34710
	25.51	10000		30000		Ang 119ce.27	26.97	4120			37080
Ang 122ce	25.26	11700	25.255	35100		Ang 122ce.27	26.88	4370	26.82	1.565	39330		37987.5
	25.25	11800		35400		Ang 122ce.27	26.76	4680			42120
Ang 127ce	25.99	7500	25.75	22500		Ang 127ce.27	27.25	3470	27.245	1.495	31230		28807.5
	25.51	10000		30000		Ang 127ce.27	27.24	3500			31500
Ang 8ce	25.32	11200	25.32	33600		Ang 8ce.27	27.13	3750	27.14	1.82	33750		33585
	25.32	11200		33600		Ang 8ce.27	27.15	3710			33390
Ang 40ce	25.41	10700	25.485	32100		Ang 40ce.27	27.05	3930	27.07	1.585	35370		32797.5
	25.56	9750		29250		Ang 40ce.27	27.09	3830			34470

## Sheet: GFM1
Name	Cp	Conc (copy/u)	Status	Mean Cts	Name	Cp	Conc (copy/u)	Status	Mean Cts	Dif. Cts	Corrected amount		Mean [Copies GFM1] (at 100ng/ul)			hi=liver ce=brain		Name	Cp	Conc (copy/u)	Standard
GFM1 35hi	21.99	118000		21.98	GFM1 35hi 1/3	23.62	40600		23.635	1.655	121800		119950					GFM1 Std2	19.37	655000	580423
	21.97	120000				23.65	40000				120000							GFM1 Std2	19.57	577000	580423
GFM1 59hi	24.03	31100		23.92	GFM1 59hi 1/3	25.66	10700		25.635	1.715	32100		33100					GFM1 Std2	19.58	573000	580423
	23.81	35900				25.61	11100				33300							GFM1 Std3			116085
GFM1 79hi	24.93	17300		25.005	GFM1 79hi 1/3	26.56	5940		26.595	1.59	17820		16957.5					GFM1 Std3	22.05	114000	116085
	25.08	15700				26.63	5670				17010							GFM1 Std3	22.03	115000	116085
GFM1 83hi	25.05	16000		25.075	GFM1 83hi 1/3	26.71	5410		26.735	1.66	16230		15840					GFM1 Std4			23217
	25.1	15500				26.76	5210				15630							GFM1 Std4	24.49	23100	23217
GFM1 105hi	24.94	17200		24.965	GFM1 105hi 1/3	26.63	5680		26.62	1.655	17040		17047.5					GFM1 Std4	24.49	23100	23217
	24.99	16700				26.61	5750				17250							GFM1 Std5			4643
GFM1 118hi	24.45	23600		24.45	GFM1 118hi 1/3	25.91	9120		26	1.55	27360		24755					GFM1 Std5	26.78	5160	4643
	24.45	23700				26.09	8120				24360							GFM1 Std5	26.86	4880	4643
GFM1 173hi	24.72	19800		24.75	GFM1 173hi 1/3	26.2	7510		26.225	1.475	22530		20810					GFM1 Std6	29.71	759	929
	24.78	19100				26.25	7270				21810							GFM1 Std6	29.38	940	929
GFM1 179ce.9	22.49	85000		22.495	GFM1 179ce.9	24.24	27200		24.145	1.65	81600		85900					GFM1 Std6	29.47	884	929
	22.5	84900				24.05	30700				92100							GFM1 Std7			186
GFM1 32hi	32.11	152		32.04	GFM1 32hi 1/3	33.78	48.1	E - Extrapolated concentration in standard curve	33.84	1.8	144.3		148.9					GFM1 Std7	31.8	188	186
	31.97	167				33.9	44.1	E - Extrapolated concentration in standard curve			132.3							GFM1 Std7	31.81	186	186
GFM1 43hi	26.22	7420		26.205	GFM1 43hi 1/3	27.95	2400		27.87	1.665	7200		7540					GFM1 Std8	32.83	92.7	93
	26.19	7560				27.79	2660				7980							GFM1 Std8	32.89	89.3	93
GFM1 45hi	26.96	4580		26.985	GFM1 45hi 1/3	28.51	1660		28.525	1.54	4980		4722.5					GFM1 Std8	32.83	92.9	93
	27.01	4440				28.54	1630				4890							GFM1 Tris			0
GFM1 51hi	27.99	2340		28.02	GFM1 51hi 1/3	29.39	934		29.54	1.52	2802		2420					GFM1 Tris			0
	28.05	2240				29.69	766				2298							GFM1 Tris			0
GFM1 60hi	24.38	24700		24.38	GFM1 60hi 1/3	26.03	8430		26.045	1.665	25290		24870					GFM1 H2O			0
	24.38	24800				26.06	8230				24690							GFM1 H2O			0
GFM1 61hi	24.21	27600		24.2	GFM1 61hi 1/3	25.8	9750		25.805	1.605	29250		28480					GFM1 H2O			0
	24.19	28000				25.81	9690				29070
GFM1 71hi	26.39	6640		26.435	GFM1 71hi 1/3	27.98	2350		27.98	1.545	7050		6752.5
	26.48	6270				27.98	2350				7050
GFM1 2hi				#DIV/0!	GFM1 2hi 1/3				#DIV/0!	#DIV/0!	0		0
											0
GFM1 114hi	26.91	4740		27	GFM1 114hi 1/3	28.61	1560		28.6	1.6	4680		4587.5
	27.09	4190				28.59	1580				4740
GFM1 119hi	26.04	8350		26.12	GFM1 119hi 1/3	27.69	2840		27.795	1.675	8520		7960
	26.2	7530				27.9	2480				7440
GFM1 122hi	24.83	18500		24.865	GFM1 122hi 1/3	26.55	5990		26.53	1.665	17970		18115
	24.9	17600				26.51	6130				18390
GFM1 127hi	26.79	5120		26.82	GFM1 127hi 1/3	28.35	1840		28.3	1.48	5520		5370
	26.85	4930				28.25	1970				5910
Name	Cp	Conc (copy/u)	Status	Mean Cts	Corrected amount at 100ng/ul		Name	Cp	Conc (copy/u)	Status	Mean Cts	Dif. Cts	Mean [Copias GFM1]
GFM1 35ce*	31.96	168		32.095	56		GFM1 35ce	32.75	98.1		33.3	1.205	61.6167
GFM1 35ce*	32.23	140			46.6667		GFM1 35ce	33.85	45.7	E - Extrapolated concentration in standard curve
GFM1 59ce*	31.92	173		31.98	57.6667		GFM1 59ce	33.44	61.1	E - Extrapolated concentration in standard curve	33.19	1.21	64.4167
GFM1 59ce*	32.04	159			53		GFM1 59ce	32.94	85.9	E - Extrapolated concentration in standard curve
GFM1 79ce*	33.74	49.5	E - Extrapolated concentration in standard curve	33.94	16.5		GFM1 79ce	35	20.4	>, E - Late Cp call (last five cycles) has higher uncertainty, Extrapolated concentration in standard curve	35	1.06	17.4417
GFM1 79ce*	34.14	37.4	E - Extrapolated concentration in standard curve		12.4667		GFM1 79ce	35	20.4	>, E - Late Cp call (last five cycles) has higher uncertainty, Extrapolated concentration in standard curve
GFM1 83ce*	31.96	169		31.97	56.3333		GFM1 83ce	33.88	44.8	E - Extrapolated concentration in standard curve	33.46	1.49	59.2917
GFM1 83ce*	31.98	166			55.3333		GFM1 83ce	33.04	80.7	E - Extrapolated concentration in standard curve
GFM1 105ce*	32.7	102		32.535	34		GFM1 105ce	35	20.4	>, E - Late Cp call (last five cycles) has higher uncertainty, Extrapolated concentration in standard curve	35	2.465	29.2833
GFM1 105ce*	32.37	127			42.3333		GFM1 105ce	35	20.4	>, E - Late Cp call (last five cycles) has higher uncertainty, Extrapolated concentration in standard curve
GFM1 118ce*	32.14	149		31.98	49.6667		GFM1 118ce	32.8	94.6		32.93	0.95	71.2833
GFM1 118ce*	31.82	185			61.6667		GFM1 118ce	33.06	79.2	E - Extrapolated concentration in standard curve
GFM1 173ce*	32.65	105		32.4	35		GFM1 173ce	33.96	42.3	E - Extrapolated concentration in standard curve	33.99	1.59	41.8083
GFM1 173ce*	32.15	148			49.3333		GFM1 173ce	34.02	40.6	E - Extrapolated concentration in standard curve
GFM1 179ce*	32	164		31.93	54.6667		GFM1 179ce	35	20.4	>, E - Late Cp call (last five cycles) has higher uncertainty, Extrapolated concentration in standard curve	34.395	2.465	45.825
GFM1 179ce*	31.86	181			60.3333		GFM1 179ce	33.79	47.9	E - Extrapolated concentration in standard curve
GFM1 43ce*	31.57	220		31.835	73.3333		GFM1 43ce	33.95	42.6		33.51	1.675	61.4833
GFM1 43ce*	32.1	153			51		GFM1 43ce	33.07	79
GFM1 45ce*	32.22	141		32.095	47		GFM1 45ce	33.15	74.5	E - Extrapolated concentration in standard curve	32.9	0.805	70.5417
GFM1 45ce*	31.97	167			55.6667		GFM1 45ce	32.65	105
GFM1 51ce*	32.66	104		32.75	34.6667		GFM1 51ce	35	20.4	>, E - Late Cp call (last five cycles) has higher uncertainty, Extrapolated concentration in standard curve	34.685	1.935	29.3917
GFM1 51ce*	32.84	92.4	E - Extrapolated concentration in standard curve		30.8		GFM1 51ce	34.37	31.7	E - Extrapolated concentration in standard curve
GFM1 60ce*	32.26	138		32.12	46		GFM1 60ce	33.39	63.2	E - Extrapolated concentration in standard curve	33.11	0.99	64.3833
GFM1 60ce*	31.98	166			55.3333		GFM1 60ce	32.83	93
GFM1 61ce*	32.26	137		32.72	45.6667		GFM1 61ce	33.47	59.9	E - Extrapolated concentration in standard curve	33.645	0.925	44.1917
GFM1 61ce*	33.18	73.2	E - Extrapolated concentration in standard curve		24.4		GFM1 61ce	33.82	46.8	E - Extrapolated concentration in standard curve
GFM1 71ce*	32.11	152		32.1	50.6667		GFM1 71ce	32.42	123		32.78	0.68	75
GFM1 71ce*	32.09	154			51.3333		GFM1 71ce	33.14	75	E - Extrapolated concentration in standard curve
GFM1 114ce*	31.74	196		31.87	65.3333		GFM1 114ce	32.92	87.4	E - Extrapolated concentration in standard curve	32.93	1.06	73.4
GFM1 114ce*	32	164			54.6667		GFM1 114ce	32.94	86.2	E - Extrapolated concentration in standard curve
GFM1 119ce*	32.45	121		32.605	40.3333		GFM1 119ce	33.55	56.5	E - Extrapolated concentration in standard curve	33.82	1.215	42.0583
GFM1 119ce*	32.76	97.8			32.6		GFM1 119ce	34.09	38.8	E - Extrapolated concentration in standard curve
GFM1 122ce*	31.88	178		32	59.3333		GFM1 122ce	35	20.4	>, E - Late Cp call (last five cycles) has higher uncertainty, Extrapolated concentration in standard curve	35	3	37.6167
GFM1 122ce*	32.12	151			50.3333		GFM1 122ce	35	20.4	>, E - Late Cp call (last five cycles) has higher uncertainty, Extrapolated concentration in standard curve
GFM1 127ce*	35	20.4	>, E - Late Cp call (last five cycles) has higher uncertainty, Extrapolated concentration in standard curve	33.94	6.8		GFM1 127ce	33.72	50.1	E - Extrapolated concentration in standard curve	33.925	-0.015	31.0917
GFM1 127ce*	32.88	89.6	E - Extrapolated concentration in standard curve		29.8667		GFM1 127ce	34.13	37.6	E - Extrapolated concentration in standard curve
GFM1 8ce*	35	20.4	?, >, E - Detector Call uncertain, Late Cp call (last five cycles) has higher uncertainty, Extrapolated concentration in standard curve	35	6.8		GFM1 8ce				#DIV/0!	#DIV/0!	3.4
GFM1 8ce*					0		GFM1 8ce
GFM1 40ce*	35	20.4	>, E - Late Cp call (last five cycles) has higher uncertainty, Extrapolated concentration in standard curve	35	6.8		GFM1 40ce	35	20.4	>, E - Late Cp call (last five cycles) has higher uncertainty, Extrapolated concentration in standard curve	35	0	13.6
GFM1 40ce*	35	20.4	>, E - Late Cp call (last five cycles) has higher uncertainty, Extrapolated concentration in standard curve		6.8		GFM1 40ce	35	20.4	>, E - Late Cp call (last five cycles) has higher uncertainty, Extrapolated concentration in standard curve

## Sheet: Calcul liver filter
Name	Mean [Copies Ang1]	Mean [Copies GFM1]	GFM1/Ang1	(GFM1/Ang1)*2								hi=liver ce=brain
Ang 35hi	19350	119950	6.19897	12.3979		Ang 35hi	16000	119950	7.49688	14.9938
						Ang 59hi	6137.5	33100	5.39308	10.7862
Ang 59hi	6137.5	33100	5.39308	10.7862		Ang 79hi	4222.5	16957.5	4.01599	8.03197
						Ang 83hi	5017.5	15840	3.15695	6.3139
Ang 79hi	4965	16957.5	3.41541	6.83082		Ang 105hi	5802.5	17047.5	2.93796	5.87592
Ang 83hi	5017.5	15840	3.15695	6.3139
Ang 105hi	6900	17047.5	2.47065	4.9413
Ang 118hi	4962.5	24755	4.98841	9.97683		Ang 118hi	4962.5	24755	4.98841	9.97683
Ang 173hi	4717.5	20810	4.41123	8.82247		Ang 173hi	4717.5	20810	4.41123	8.82247
Ang 179hi	13925	85900	6.16876	12.3375		Ang 179hi	13925	85900	6.16876	12.3375
Ang 32hi	3930	148.9	0.037888	0.0757761		Ang 32hi	3372.5	148.9	0.0441512	0.0883024
Ang 43hi	5807.5	7540	1.29832	2.59664		Ang 43hi	5807.5	7540	1.29832	2.59664
Ang 45hi	3030	4722.5	1.55858	3.11716		Ang 45hi	3030	4722.5	1.55858	3.11716
Ang 51hi	2307.75	2420	1.04864	2.09728		Ang 51hi	2307.75	2420	1.04864	2.09728
Ang 60hi	20665	24870	1.20348	2.40697		Ang 60hi	20665	24870	1.20348	2.40697
Ang 61hi	19477.5	28480	1.4622	2.9244		Ang 61hi	19477.5	28480	1.4622	2.9244
Ang 71hi	3945	6752.5	1.71166	3.42332		Ang 71hi	3945	6752.5	1.71166	3.42332
Ang 2hi	1773.5	0	0	0		Ang 2hi	1773.5	0	0	0
Ang 114hi	2439.25	4587.5	1.8807	3.7614		Ang 114hi	2439.25	4587.5	1.8807	3.7614
Ang 119hi	7635	7960	1.04257	2.08513		Ang 119hi	6247.5	7960	1.27411	2.54822
Ang 122hi	9825	18115	1.84377	3.68753		Ang 122hi	7707.5	18115	2.35031	4.70062
Ang 127hi	3705	5370	1.44939	2.89879		Ang 127hi	3705	5370	1.44939	2.89879
Name
Ang 35ce.9	12457.5
Ang 35ce.9
Ang 59ce.9	14592.5
Ang 59ce.9
Ang 79ce.9	6515
Ang 79ce.9
Ang 83ce.9	13300
Ang 83ce.9
Ang 105ce.9	13492.5
Ang 105ce.9
Ang 118ce.9	12067.5
Ang 118ce.9
Ang 173ce.9	13790
Ang 173ce.9
Ang 179hi	13925
Ang 179hi
Ang 43ce.9	11995
Ang 43ce.9
Ang 45ce.9	11287.5
Ang 45ce.9
Ang 51ce.9	9622.5
Ang 51ce.9
Ang 60ce.9	12545
Ang 60ce.9
Ang 61ce.9	11042.5
Ang 61ce.9
Ang 71ce.9	11750
Ang 71ce.9
Ang 114ce.9	10280
Ang 114ce.9
Ang 119ce.9	11285
Ang 119ce.9
Ang 122ce.9	12320
Ang 122ce.9
Ang 127ce.9	9397.5
Ang 127ce.9
Ang 8ce.9	10940
Ang 8ce.9
Ang 40ce.9	10655
Ang 40ce.9

## Sheet: Calcul liver 33ngul ang
Name	Mean [Copies Ang1]	Mean [Copies GFM1]	GFM1/Ang1	(GFM1/Ang1)*2		Name	Mean [Copies Ang1]	Mean [Copies GFM1]	GFM1/Ang1	(GFM1/Ang1)*2		Name	Mean [Copies Ang1]	Mean [Copies GFM1]	GFM1/Ang1	(GFM1/Ang1)*2	Cells per copy		hi=liver ce=brain
35hi	19350	119950	6.19897	12.3979		35hi	19350	119950	6.19897	12.3979		35ce	38400	61.6167	0.0016046	0.0032092	311.604
						59hi	5760	33100	5.74653	11.4931		59ce	45000	64.4167	0.00143148	0.00286296	349.288
59hi	5760	33100	5.74653	11.4931		79hi	4965	16957.5	3.41541	6.83082		79ce	19897.5	17.4417	0.000876576	0.00175315	570.401
						83hi	5580	15840	2.83871	5.67742		83ce	40995	59.2917	0.00144631	0.00289263	345.706
79hi	4965	16957.5	3.41541	6.83082		105hi	6900	17047.5	2.47065	4.9413		105ce	41550	29.2833	0.000704773	0.00140955	709.448
						118hi	5730	24755	4.32024	8.64049		118ce	37072.5	71.2833	0.00192281	0.00384562	260.036
83hi	5580	15840	2.83871	5.67742		173hi	5385	20810	3.86444	7.72888		173ce	42540	41.8083	0.000982801	0.0019656	508.75
						179hi	14550	85900	5.90378	11.8076		179ce	36540	45.825	0.00125411	0.00250821	398.691
105hi	6900	17047.5	2.47065	4.9413		43hi	6540	7540	1.15291	2.30581		43ce	36945	61.4833	0.00166419	0.00332837	300.447
						45hi	3375	4722.5	1.39926	2.79852		45ce	34672.5	70.5417	0.00203451	0.00406903	245.759
118hi	5730	24755	4.32024	8.64049		51hi	2560.5	2420	0.945128	1.89026		51ce	29542.5	29.3917	0.000994894	0.00198979	502.566
						60hi	23580	24870	1.05471	2.10941		60ce	38617.5	64.3833	0.00166721	0.00333441	299.903
173hi	5385	20810	3.86444	7.72888		61hi	20805	28480	1.3689	2.7378		61ce	33870	44.1917	0.00130474	0.00260949	383.217
						71hi	4215	6752.5	1.60202	3.20403		71ce	36210	75	0.00207125	0.0041425	241.4
179hi	14550	85900	5.90378	11.8076		114hi	2653.5	4587.5	1.72885	3.4577		114ce	31545	73.4	0.00232683	0.00465367	214.884
						119hi	7635	7960	1.04257	2.08513		119ce	34710	42.0583	0.00121171	0.00242341	412.641
32hi	3930	148.9	0.037888	0.0757761		122hi	9825	18115	1.84377	3.68753		122ce	37987.5	37.6167	0.000990238	0.00198048	504.929
						127hi	4035	5370	1.33086	2.66171		127ce	28807.5	31.0917	0.00107929	0.00215858	463.267
43hi	6540	7540	1.15291	2.30581		32hi	3930	148.9	0.037888	0.0757761		8ce	33585	3.4	0.000101236	0.000202471	4938.97
						2hi	1827	0	0	0		40ce	32797.5	13.6	0.000414666	0.000829332	1205.79
45hi	3375	4722.5	1.39926	2.79852
51hi	2560.5	2420	0.945128	1.89026
												312.5
60hi	23580	24870	1.05471	2.10941
61hi	20805	28480	1.3689	2.7378
71hi	4215	6752.5	1.60202	3.20403
2hi	1827	0	0	0
114hi	2653.5	4587.5	1.72885	3.4577
119hi	7635	7960	1.04257	2.08513
122hi	9825	18115	1.84377	3.68753
127hi	4035	5370	1.33086	2.66171
Name	Mean [Copies Ang1]	Mean [Copies GFM1]	GFM1/Ang1	(GFM1/Ang1)*2
35ce	38400	61.6167	0.0016046	0.0032092
59ce	45000	64.4167	0.00143148	0.00286296
79ce	19897.5	17.4417	0.000876576	0.00175315
83ce	40995	59.2917	0.00144631	0.00289263
105ce	41550	29.2833	0.000704773	0.00140955
118ce	37072.5	71.2833	0.00192281	0.00384562
173ce	42540	41.8083	0.000982801	0.0019656
179ce	36540	45.825	0.00125411	0.00250821
43ce	36945	61.4833	0.00166419	0.00332837
45ce	34672.5	70.5417	0.00203451	0.00406903
51ce	29542.5	29.3917	0.000994894	0.00198979
60ce	38617.5	64.3833	0.00166721	0.00333441
61ce	33870	44.1917	0.00130474	0.00260949
71ce	36210	75	0.00207125	0.0041425
114ce	31545	73.4	0.00232683	0.00465367
119ce	34710	42.0583	0.00121171	0.00242341
122ce	37987.5	37.6167	0.000990238	0.00198048
127ce	28807.5	31.0917	0.00107929	0.00215858
8ce	33585	3.4	0.000101236	0.000202471
40ce	32797.5	13.6	0.000414666	0.000829332
