# Supplementary material for: Systemic delivery of AAV-GFM1 corrects COXPD1 molecular alterations in Gfm1R671C/− mice
Source: EMBO Mol Med. 2026 Apr 17;18(6):2152–79. doi: 10.1038/s44321-026-00426-4 (PMC13269562; doi:10.1038/s44321-026-00426-4)
Supplement: Supplementary file 2 — Source data Fig. 1 [file 44321_2026_426_MOESM2_ESM.zip › Figure 1 updated/1B/1B.xlsx]

## Sheet: Hoja 1
hGFM1 mRNA levels 988 determined by RT qPCR using a specific human GFM1 cDNA probe in livers from rAAV 989 treated mice.
	GFM1 mRNA RQ (AU)
Mouse ID	Females	Males
35hi		169.5
59hi		174.1
79hi		102.5
83hi		151.9
105hi		101.5
118hi		126.1
173hi		165.7
179hi		178.3
43hi
43hi	88.9
45hi	46.3
51hi	58
60hi	69.4
61hi	49.9
71hi	56.7
114hi	77.7
119hi	79.3
122hi	53.7
127hi	50.6
		hi=liver ce=brain
