# Supplementary material for: Systemic delivery of AAV-GFM1 corrects COXPD1 molecular alterations in Gfm1R671C/− mice
Source: EMBO Mol Med. 2026 Apr 17;18(6):2152–79. doi: 10.1038/s44321-026-00426-4 (PMC13269562; doi:10.1038/s44321-026-00426-4)
Supplement: Supplementary file 2 — Source data Fig. 1 [file 44321_2026_426_MOESM2_ESM.zip › Figure 1 updated/1B/Analysis.xlsx]

## Sheet: Results
File Name	D:\260523 PCIR1004\Desktop\Miguel\Ratolins\Gene therapy\ssAAV9-hAAT-GFM1\RNA\201123 RNA expression FAM GFM1 Mascles i Femelles AAV hi_20231120_112010.eds
Comment
Operator	Admin								hi=Liver ce= brain
Barcode
Instrument Type	QuantStudio™ 7 Pro System
Block Type	384-Well Block
Instrument Name	QS7Pro-2778722090019
Instrument Serial Number	2778722090019
Heated Cover Serial Number	2779321101337
Block Serial Number	2778322092313
Run Start Date/Time	2023-11-20 11:20:56 AM CET
Run End Date/Time	2023-11-20 12:53:37 PM CET
Run Duration	92 minutes 40 seconds
Sample Volume	10.0
Cover Temperature	105.0
Passive Reference	ROX
PCR Stage/Step Number	Stage 2 Step 2
Quantification Cycle Method	CT
Analysis Date/Time	2023-11-20 03:17:01 PM CET
Software Name and Version	Design & Analysis Software v2.6.0
Plugin Name and Version	Primary Analysis v1.7.0, Standard Curve v1.6.0
Exported On	2023-11-20 03:22:30 PM CET
Well Position	Omit	Sample	Target	Cq	Cq Mean
A2	FALSE	83hi 20ng	PPiA	24.4731	24.4731
A3	FALSE	83hi 2ng	PPiA	27.9124	27.8776
A4	FALSE	83hi 2ng	PPiA	27.8428	27.8776
A5	FALSE	71hi 20ng	PPiA	22.497	22.4769
A6	FALSE	71hi 20ng	PPiA	22.4567	22.4769
A7	FALSE	71hi 2ng	PPiA	26.5374	26.5472
A8	FALSE	71hi 2ng	PPiA	26.557	26.5472
A9	FALSE	83hi 20ng	GFM1	25.7146	25.8178
A10	FALSE	83hi 20ng	GFM1	25.921	25.8178
A11	FALSE	83hi 2ng	GFM1	29.8987	29.9959
A12	FALSE	83hi 2ng	GFM1	30.0931	29.9959
A13	FALSE	71hi 20ng	GFM1	25.6939	25.6217
A14	FALSE	71hi 20ng	GFM1	25.5495	25.6217
A15	FALSE	71hi 2ng	GFM1	29.5302	29.6257
A16	FALSE	71hi 2ng	GFM1	29.7213	29.6257
A21	FALSE	H2O	PPiA	Undetermined
A22	FALSE	H2O	GFM1	36.4954	36.4954
B1	FALSE	79hi 20ng	PPiA	23.2529	23.2412
B2	FALSE	79hi 20ng	PPiA	23.2295	23.2412
B3	FALSE	79hi 2ng	PPiA	27.1806	27.2325
B4	FALSE	79hi 2ng	PPiA	27.2843	27.2325
B5	FALSE	127hi 20ng	PPiA	22.0923	22.0961
B6	FALSE	127hi 20ng	PPiA	22.0998	22.0961
B7	FALSE	127hi 2ng	PPiA	25.8512	25.7989
B8	FALSE	127hi 2ng	PPiA	25.7467	25.7989
B9	FALSE	79hi 20ng	GFM1	25.4879	25.5707
B10	FALSE	79hi 20ng	GFM1	25.6535	25.5707
B11	FALSE	79hi 2ng	GFM1	29.3168	29.4204
B12	FALSE	79hi 2ng	GFM1	29.5239	29.4204
B13	FALSE	127hi 20ng	GFM1	25.4315	25.4301
B14	FALSE	127hi 20ng	GFM1	25.4288	25.4301
B15	FALSE	127hi 2ng	GFM1	29.0608	29.02
B16	FALSE	127hi 2ng	GFM1	28.9792	29.02
C1	FALSE	59hi 20ng	PPiA	23.3867	23.3506
C2	FALSE	59hi 20ng	PPiA	23.3145	23.3506
C3	FALSE	59hi 2ng	PPiA	27.568	27.491
C4	FALSE	59hi 2ng	PPiA	27.414	27.491
C5	FALSE	86hi 20ng	PPiA	23.151	23.4146
C6	FALSE	86hi 20ng	PPiA	23.6781	23.4146
C7	FALSE	8hi 2ng	PPiA	27.1618	26.7872
C8	FALSE	8hi 2ng	PPiA	27.2943	26.7872
C9	FALSE	59hi 20ng	GFM1	24.9398	24.9371
C10	FALSE	59hi 20ng	GFM1	24.9345	24.9371
C11	FALSE	59hi 2ng	GFM1	28.8946	28.8979
C12	FALSE	59hi 2ng	GFM1	28.9011	28.8979
C13	FALSE	86hi 20ng	GFM1	35.3906	36.1828
C14	FALSE	86hi 20ng	GFM1	36.9751	36.1828
C15	FALSE	8hi 2ng	GFM1	36.0164	36.817
C16	FALSE	8hi 2ng	GFM1	37.7895	36.817
C21	FALSE	RNA 119	PPiA	Undetermined
C22	FALSE	RNA 119	GFM1	36.5252	36.5252
D1	FALSE	35hi 20ng	PPiA	23.4702	23.4307
D2	FALSE	35hi 20ng	PPiA	23.3911	23.4307
D3	FALSE	35hi 2ng	PPiA	27.2056	27.3117
D4	FALSE	35hi 2ng	PPiA	27.4178	27.3117
D5	FALSE	8hi 20ng	PPiA	22.3151	22.3298
D6	FALSE	8hi 20ng	PPiA	22.3446	22.3298
D7	FALSE	8hi 2ng	PPiA	26.2729	26.7872
D8	FALSE	8hi 2ng	PPiA	26.4201	26.7872
D9	FALSE	35hi 20ng	GFM1	24.9434	24.9255
D10	FALSE	35hi 20ng	GFM1	24.9075	24.9255
D11	FALSE	35hi 2ng	GFM1	28.7901	28.8777
D12	FALSE	35hi 2ng	GFM1	28.9654	28.8777
D13	FALSE	8hi 20ng	GFM1	37.456	36.8755
D14	FALSE	8hi 20ng	GFM1	36.2951	36.8755
D15	FALSE	8hi 2ng	GFM1	36.3843	36.817
D16	FALSE	8hi 2ng	GFM1	37.0778	36.817
D21	FALSE	RNA 125	PPiA	Undetermined
D22	FALSE	RNA 125	GFM1	36.7362	36.7362
E1	FALSE	179hi 20ng	PPiA	24.3032	24.2942
E2	FALSE	179hi 20ng	PPiA	24.2853	24.2942
E3	FALSE	179hi 2ng	PPiA	28.2493	28.1807
E4	FALSE	179hi 2ng	PPiA	28.1121	28.1807
E5	FALSE	57hi 20ng	PPiA	22.9706	22.9879
E6	FALSE	57hi 20ng	PPiA	23.0051	22.9879
E7	FALSE	57hi 2ng	PPiA	27.1041	27.0416
E8	FALSE	57hi 2ng	PPiA	26.9791	27.0416
E9	FALSE	179hi 20ng	GFM1	25.7757	25.7656
E10	FALSE	179hi 20ng	GFM1	25.7555	25.7656
E11	FALSE	179hi 2ng	GFM1	29.5894	29.6241
E12	FALSE	179hi 2ng	GFM1	29.6589	29.6241
E13	FALSE	57hi 20ng	GFM1	28.1295	28.0937
E14	FALSE	57hi 20ng	GFM1	28.0579	28.0937
E15	FALSE	57hi 2ng	GFM1	31.7071	31.745
E16	FALSE	57hi 2ng	GFM1	31.7829	31.745
F1	FALSE	173hi 20ng	PPiA	25.1851	25.0644
F2	FALSE	173hi 20ng	PPiA	24.9436	25.0644
F3	FALSE	173hi 2ng	PPiA	28.8353	28.8426
F4	FALSE	173hi 2ng	PPiA	28.8498	28.8426
F5	FALSE	40hi 20ng	PPiA	21.9398	21.9537
F6	FALSE	40hi 20ng	PPiA	21.9676	21.9537
F7	FALSE	40hi 2ng	PPiA	26.1366	26.1215
F8	FALSE	40hi 2ng	PPiA	26.1064	26.1215
F9	FALSE	173hi 20ng	GFM1	26.5561	26.6117
F10	FALSE	173hi 20ng	GFM1	26.6672	26.6117
F11	FALSE	173hi 2ng	GFM1	30.4481	30.4217
F12	FALSE	173hi 2ng	GFM1	30.3953	30.4217
F13	FALSE	40hi 20ng	GFM1	28.6288	28.658
F14	FALSE	40hi 20ng	GFM1	28.6871	28.658
F15	FALSE	40hi 2ng	GFM1	32.7566	32.8217
F16	FALSE	40hi 2ng	GFM1	32.8868	32.8217
G1	FALSE	118hi 20ng	PPiA	23.0483	23.0993
G2	FALSE	118hi 20ng	PPiA	23.1503	23.0993
G3	FALSE	118hi 2ng	PPiA	27.0738	27.114
G4	FALSE	118hi 2ng	PPiA	27.1541	27.114
G9	FALSE	118hi 20ng	GFM1	25.1296	25.1357
G10	FALSE	118hi 20ng	GFM1	25.1417	25.1357
G11	FALSE	118hi 2ng	GFM1	29.0327	28.9979
G12	FALSE	118hi 2ng	GFM1	28.9631	28.9979
H1	FALSE	105hi 20ng	PPiA	23.7762	23.7408
H2	FALSE	105hi 20ng	PPiA	23.7053	23.7408
H3	FALSE	105hi 2ng	PPiA	27.98	27.8583
H4	FALSE	105hi 2ng	PPiA	27.7367	27.8583
H9	FALSE	105hi 20ng	GFM1	26.0124	25.8457
H10	FALSE	105hi 20ng	GFM1	25.6789	25.8457
H11	FALSE	105hi 2ng	GFM1	30.3952	30.3055
H12	FALSE	105hi 2ng	GFM1	30.2158	30.3055
I1	FALSE	43hi 20ng	PPiA	21.984	22.0882
I2	FALSE	43hi 20ng	PPiA	22.1923	22.0882
I3	FALSE	43hi 2ng	PPiA	25.9482	25.9599
I4	FALSE	43hi 2ng	PPiA	25.9717	25.9599
I9	FALSE	43hi 20ng	GFM1	24.6537	24.6657
I10	FALSE	43hi 20ng	GFM1	24.6776	24.6657
I11	FALSE	43hi 2ng	GFM1	28.305	28.3188
I12	FALSE	43hi 2ng	GFM1	28.3326	28.3188
J1	FALSE	61hi 20ng	PPiA	22.0014	22.0196
J2	FALSE	61hi 20ng	PPiA	22.0377	22.0196
J3	FALSE	61hi 2ng	PPiA	26.1778	26.1153
J4	FALSE	61hi 2ng	PPiA	26.0527	26.1153
J9	FALSE	61hi 20ng	GFM1	25.3225	25.339
J10	FALSE	61hi 20ng	GFM1	25.3554	25.339
J11	FALSE	61hi 2ng	GFM1	29.4795	29.3883
J12	FALSE	61hi 2ng	GFM1	29.2971	29.3883
K1	FALSE	45hi 20ng	PPiA	21.9987	21.9821
K2	FALSE	45hi 20ng	PPiA	21.9654	21.9821
K3	FALSE	45hi 2ng	PPiA	25.83	25.816
K4	FALSE	45hi 2ng	PPiA	25.8019	25.816
K9	FALSE	45hi 20ng	GFM1	25.3157	25.3071
K10	FALSE	45hi 20ng	GFM1	25.2985	25.3071
K11	FALSE	45hi 2ng	GFM1	29.3653	29.2994
K12	FALSE	45hi 2ng	GFM1	29.2335	29.2994
L1	FALSE	114hi 20ng	PPiA	22.1345	22.1345
L3	FALSE	114hi 2ng	PPiA	26.0997	26.131
L4	FALSE	114hi 2ng	PPiA	26.1622	26.131
L9	FALSE	114hi 20ng	GFM1	24.8681	24.8402
L10	FALSE	114hi 20ng	GFM1	24.8123	24.8402
L11	FALSE	114hi 2ng	GFM1	28.7935	28.7406
L12	FALSE	114hi 2ng	GFM1	28.6876	28.7406
M1	FALSE	51hi 20ng	PPiA	22.0696	22.089
M2	FALSE	51hi 20ng	PPiA	22.1085	22.089
M3	FALSE	51hi 2ng	PPiA	25.8087	25.7601
M4	FALSE	51hi 2ng	PPiA	25.7114	25.7601
M9	FALSE	51hi 20ng	GFM1	24.9612	24.9897
M10	FALSE	51hi 20ng	GFM1	25.0183	24.9897
M11	FALSE	51hi 2ng	GFM1	29.0815	29.032
M12	FALSE	51hi 2ng	GFM1	28.9825	29.032
N1	FALSE	122hi 20ng	PPiA	22.2319	22.2031
N2	FALSE	122hi 20ng	PPiA	22.1743	22.2031
N3	FALSE	122hi 2ng	PPiA	26.2916	26.2266
N4	FALSE	122hi 2ng	PPiA	26.1616	26.2266
N9	FALSE	122hi 20ng	GFM1	25.275	25.3228
N10	FALSE	122hi 20ng	GFM1	25.3706	25.3228
N11	FALSE	122hi 2ng	GFM1	29.4858	29.4858
O1	FALSE	119hi 20ng	PPiA	21.629	21.651
O2	FALSE	119hi 20ng	PPiA	21.673	21.651
O3	FALSE	119hi 2ng	PPiA	25.75	25.7631
O4	FALSE	119hi 2ng	PPiA	25.7762	25.7631
O9	FALSE	119hi 20ng	GFM1	24.318	24.2149
O10	FALSE	119hi 20ng	GFM1	24.1119	24.2149
O11	FALSE	119hi 2ng	GFM1	28.4501	28.4501
P1	FALSE	60hi 20ng	PPiA	22.0693	22.0126
P2	FALSE	60hi 20ng	PPiA	21.9558	22.0126
P3	FALSE	60hi 2ng	PPiA	25.9352	25.9373
P4	FALSE	60hi 2ng	PPiA	25.9393	25.9373
P9	FALSE	60hi 20ng	GFM1	24.6869	24.7685
P10	FALSE	60hi 20ng	GFM1	24.8501	24.7685
P11	FALSE	60hi 2ng	GFM1	28.7954	28.8182
P12	FALSE	60hi 2ng	GFM1	28.841	28.8182

## Sheet: Hoja1
Well Position	Sample	Target	Cq	Cq Mean		Well Position	Sample	Target	Cq	Cq Mean		hi=Liver ce= brain
A2	83hi 20ng	PPiA	24.4731	24.4731		A9	83hi 20ng	GFM1	25.7146	25.8178
A2	83hi 20ng	PPiA	24.4731	24.4731		A10	83hi 20ng	GFM1	25.921	25.8178
A3	83hi 2ng	PPiA	27.9124	27.8776		A11	83hi 2ng	GFM1	29.8987	29.9959
A4	83hi 2ng	PPiA	27.8428	27.8776		A12	83hi 2ng	GFM1	30.0931	29.9959
A5	71hi 20ng	PPiA	22.497	22.4769		A13	71hi 20ng	GFM1	25.6939	25.6217
A6	71hi 20ng	PPiA	22.4567	22.4769		A14	71hi 20ng	GFM1	25.5495	25.6217
A7	71hi 2ng	PPiA	26.5374	26.5472		A15	71hi 2ng	GFM1	29.5302	29.6257
A8	71hi 2ng	PPiA	26.557	26.5472		A16	71hi 2ng	GFM1	29.7213	29.6257
A21	H2O	PPiA	Undetermined			A22	H2O	GFM1	36.4954	36.4954
B1	79hi 20ng	PPiA	23.2529	23.2412		B9	79hi 20ng	GFM1	25.4879	25.5707
B2	79hi 20ng	PPiA	23.2295	23.2412		B10	79hi 20ng	GFM1	25.6535	25.5707
B3	79hi 2ng	PPiA	27.1806	27.2325		B11	79hi 2ng	GFM1	29.3168	29.4204
B4	79hi 2ng	PPiA	27.2843	27.2325		B12	79hi 2ng	GFM1	29.5239	29.4204
B5	127hi 20ng	PPiA	22.0923	22.0961		B13	127hi 20ng	GFM1	25.4315	25.4301
B6	127hi 20ng	PPiA	22.0998	22.0961		B14	127hi 20ng	GFM1	25.4288	25.4301
B7	127hi 2ng	PPiA	25.8512	25.7989		B15	127hi 2ng	GFM1	29.0608	29.02
B8	127hi 2ng	PPiA	25.7467	25.7989		B16	127hi 2ng	GFM1	28.9792	29.02
C1	59hi 20ng	PPiA	23.3867	23.3506		C9	59hi 20ng	GFM1	24.9398	24.9371
C2	59hi 20ng	PPiA	23.3145	23.3506		C10	59hi 20ng	GFM1	24.9345	24.9371
C3	59hi 2ng	PPiA	27.568	27.491		C11	59hi 2ng	GFM1	28.8946	28.8979
C4	59hi 2ng	PPiA	27.414	27.491		C12	59hi 2ng	GFM1	28.9011	28.8979
C5	86hi 20ng	PPiA	23.151	23.4146		C13	86hi 20ng	GFM1	35.3906	36.1828
C6	86hi 20ng	PPiA	23.6781	23.4146		C14	86hi 20ng	GFM1	36.9751	36.1828
C7	8hi 2ng	PPiA	27.1618	26.7872		C15	8hi 2ng	GFM1	36.0164	36.817
C8	8hi 2ng	PPiA	27.2943	26.7872		C16	8hi 2ng	GFM1	37.7895	36.817
C21	RNA 119	PPiA	Undetermined			C22	RNA 119	GFM1	36.5252	36.5252
D1	35hi 20ng	PPiA	23.4702	23.4307		D9	35hi 20ng	GFM1	24.9434	24.9255
D2	35hi 20ng	PPiA	23.3911	23.4307		D10	35hi 20ng	GFM1	24.9075	24.9255
D3	35hi 2ng	PPiA	27.2056	27.3117		D11	35hi 2ng	GFM1	28.7901	28.8777
D4	35hi 2ng	PPiA	27.4178	27.3117		D12	35hi 2ng	GFM1	28.9654	28.8777
D5	8hi 20ng	PPiA	22.3151	22.3298		D13	8hi 20ng	GFM1	37.456	36.8755
D6	8hi 20ng	PPiA	22.3446	22.3298		D14	8hi 20ng	GFM1	36.2951	36.8755
D7	8hi 2ng	PPiA	26.2729	26.7872		D15	8hi 2ng	GFM1	36.3843	36.817
D8	8hi 2ng	PPiA	26.4201	26.7872		D16	8hi 2ng	GFM1	37.0778	36.817
D21	RNA 125	PPiA	Undetermined			D22	RNA 125	GFM1	36.7362	36.7362
E1	179hi 20ng	PPiA	24.3032	24.2942		E9	179hi 20ng	GFM1	25.7757	25.7656
E2	179hi 20ng	PPiA	24.2853	24.2942		E10	179hi 20ng	GFM1	25.7555	25.7656
E3	179hi 2ng	PPiA	28.2493	28.1807		E11	179hi 2ng	GFM1	29.5894	29.6241
E4	179hi 2ng	PPiA	28.1121	28.1807		E12	179hi 2ng	GFM1	29.6589	29.6241
E5	57hi 20ng	PPiA	22.9706	22.9879		E13	57hi 20ng	GFM1	28.1295	28.0937
E6	57hi 20ng	PPiA	23.0051	22.9879		E14	57hi 20ng	GFM1	28.0579	28.0937
E7	57hi 2ng	PPiA	27.1041	27.0416		E15	57hi 2ng	GFM1	31.7071	31.745
E8	57hi 2ng	PPiA	26.9791	27.0416		E16	57hi 2ng	GFM1	31.7829	31.745
F1	173hi 20ng	PPiA	25.1851	25.0644		F9	173hi 20ng	GFM1	26.5561	26.6117
F2	173hi 20ng	PPiA	24.9436	25.0644		F10	173hi 20ng	GFM1	26.6672	26.6117
F3	173hi 2ng	PPiA	28.8353	28.8426		F11	173hi 2ng	GFM1	30.4481	30.4217
F4	173hi 2ng	PPiA	28.8498	28.8426		F12	173hi 2ng	GFM1	30.3953	30.4217
F5	40hi 20ng	PPiA	21.9398	21.9537		F13	40hi 20ng	GFM1	28.6288	28.658
F6	40hi 20ng	PPiA	21.9676	21.9537		F14	40hi 20ng	GFM1	28.6871	28.658
F7	40hi 2ng	PPiA	26.1366	26.1215		F15	40hi 2ng	GFM1	32.7566	32.8217
F8	40hi 2ng	PPiA	26.1064	26.1215		F16	40hi 2ng	GFM1	32.8868	32.8217
G1	118hi 20ng	PPiA	23.0483	23.0993		G9	118hi 20ng	GFM1	25.1296	25.1357
G2	118hi 20ng	PPiA	23.1503	23.0993		G10	118hi 20ng	GFM1	25.1417	25.1357
G3	118hi 2ng	PPiA	27.0738	27.114		G11	118hi 2ng	GFM1	29.0327	28.9979
G4	118hi 2ng	PPiA	27.1541	27.114		G12	118hi 2ng	GFM1	28.9631	28.9979
H1	105hi 20ng	PPiA	23.7762	23.7408		H9	105hi 20ng	GFM1	26.0124	25.8457
H2	105hi 20ng	PPiA	23.7053	23.7408		H10	105hi 20ng	GFM1	25.6789	25.8457
H3	105hi 2ng	PPiA	27.98	27.8583		H11	105hi 2ng	GFM1	30.3952	30.3055
H4	105hi 2ng	PPiA	27.7367	27.8583		H12	105hi 2ng	GFM1	30.2158	30.3055
I1	43hi 20ng	PPiA	21.984	22.0882		I9	43hi 20ng	GFM1	24.6537	24.6657
I2	43hi 20ng	PPiA	22.1923	22.0882		I10	43hi 20ng	GFM1	24.6776	24.6657
I3	43hi 2ng	PPiA	25.9482	25.9599		I11	43hi 2ng	GFM1	28.305	28.3188
I4	43hi 2ng	PPiA	25.9717	25.9599		I12	43hi 2ng	GFM1	28.3326	28.3188
J1	61hi 20ng	PPiA	22.0014	22.0196		J9	61hi 20ng	GFM1	25.3225	25.339
J2	61hi 20ng	PPiA	22.0377	22.0196		J10	61hi 20ng	GFM1	25.3554	25.339
J3	61hi 2ng	PPiA	26.1778	26.1153		J11	61hi 2ng	GFM1	29.4795	29.3883
J4	61hi 2ng	PPiA	26.0527	26.1153		J12	61hi 2ng	GFM1	29.2971	29.3883
K1	45hi 20ng	PPiA	21.9987	21.9821		K9	45hi 20ng	GFM1	25.3157	25.3071
K2	45hi 20ng	PPiA	21.9654	21.9821		K10	45hi 20ng	GFM1	25.2985	25.3071
K3	45hi 2ng	PPiA	25.83	25.816		K11	45hi 2ng	GFM1	29.3653	29.2994
K4	45hi 2ng	PPiA	25.8019	25.816		K12	45hi 2ng	GFM1	29.2335	29.2994
L1	114hi 20ng	PPiA	22.1345	22.1345		L9	114hi 20ng	GFM1	24.8681	24.8402
L1	114hi 20ng	PPiA	22.1345	22.1345		L10	114hi 20ng	GFM1	24.8123	24.8402
L3	114hi 2ng	PPiA	26.0997	26.131		L11	114hi 2ng	GFM1	28.7935	28.7406
L4	114hi 2ng	PPiA	26.1622	26.131		L12	114hi 2ng	GFM1	28.6876	28.7406
M1	51hi 20ng	PPiA	22.0696	22.089		M9	51hi 20ng	GFM1	24.9612	24.9897
M2	51hi 20ng	PPiA	22.1085	22.089		M10	51hi 20ng	GFM1	25.0183	24.9897
M3	51hi 2ng	PPiA	25.8087	25.7601		M11	51hi 2ng	GFM1	29.0815	29.032
M4	51hi 2ng	PPiA	25.7114	25.7601		M12	51hi 2ng	GFM1	28.9825	29.032
N1	122hi 20ng	PPiA	22.2319	22.2031		N9	122hi 20ng	GFM1	25.275	25.3228
N2	122hi 20ng	PPiA	22.1743	22.2031		N10	122hi 20ng	GFM1	25.3706	25.3228
N3	122hi 2ng	PPiA	26.2916	26.2266		N11	122hi 2ng	GFM1	29.4858	29.4858
N4	122hi 2ng	PPiA	26.1616	26.2266		N11	122hi 2ng	GFM1	29.4858	29.4858
O1	119hi 20ng	PPiA	21.629	21.651		O9	119hi 20ng	GFM1	24.318	24.2149
O2	119hi 20ng	PPiA	21.673	21.651		O10	119hi 20ng	GFM1	24.1119	24.2149
O3	119hi 2ng	PPiA	25.75	25.7631		O11	119hi 2ng	GFM1	28.4501	28.4501
O4	119hi 2ng	PPiA	25.7762	25.7631		O11	119hi 2ng	GFM1	28.4501	28.4501
P1	60hi 20ng	PPiA	22.0693	22.0126		P9	60hi 20ng	GFM1	24.6869	24.7685
P2	60hi 20ng	PPiA	21.9558	22.0126		P10	60hi 20ng	GFM1	24.8501	24.7685
P3	60hi 2ng	PPiA	25.9352	25.9373		P11	60hi 2ng	GFM1	28.7954	28.8182
P4	60hi 2ng	PPiA	25.9393	25.9373		P12	60hi 2ng	GFM1	28.841	28.8182

## Sheet: Calc
Sample	Target	Cq	Cq Mean	Dif Cq				Sample	Target	Cq	Cq Mean	Dif Cq	Delta Ct	Delta Delta Ct	2^-DeltaDeltaCt				Mean WT			hi=Liver ce= brain
83hi 20ng	PPiA	24.4731	24.4731	3.40453				83hi 20ng	GFM1	25.7146	25.8178	4.17806	1.34473	1.34473	0.393726			20ng	0
83hi 20ng	PPiA	24.4731	24.4731					83hi 20ng	GFM1	25.921	25.8178							2ng	0
83hi 2ng	PPiA	27.9124	27.8776					83hi 2ng	GFM1	29.8987	29.9959		2.11827	2.11827	0.230324
83hi 2ng	PPiA	27.8428	27.8776					83hi 2ng	GFM1	30.0931	29.9959														VCN HI
71hi 20ng	PPiA	22.497	22.4769	4.07029				71hi 20ng	GFM1	25.6939	25.6217	4.00404	3.1448	3.1448	0.113063
71hi 20ng	PPiA	22.4567	22.4769					71hi 20ng	GFM1	25.5495	25.6217							ID	20ng	2ng	Promedio	RQ GFM1 mRNA (UA)		Name	(GFM1/Ang1)*2		Males
71hi 2ng	PPiA	26.5374	26.5472					71hi 2ng	GFM1	29.5302	29.6257		3.07854	3.07854	0.118377			83hi	0.393726	0.230324	0.312025	31.2025	0.268008	83hi	5.56774		35hi	34.6
71hi 2ng	PPiA	26.557	26.5472					71hi 2ng	GFM1	29.7213	29.6257							71hi	0.113063	0.118377	0.11572	11.572		71hi	3.55436		59hi	35.5
79hi 20ng	PPiA	23.2529	23.2412	3.99126				79hi 20ng	GFM1	25.4879	25.5707	3.84966	2.32951	2.32951	0.198952			79hi	0.198952	0.219469	0.20921	20.921		79hi	6.17229		79hi	20.9
79hi 20ng	PPiA	23.2295	23.2412					79hi 20ng	GFM1	25.6535	25.5707							127hi	0.0991631	0.10724	0.103202	10.3202		127hi	2.47287		83hi	31.2
79hi 2ng	PPiA	27.1806	27.2325					79hi 2ng	GFM1	29.3168	29.4204		2.18791	2.18791	0.219469			59hi	0.332975	0.377133	0.355054	35.5054		59hi	11.3333		105hi	20.8
79hi 2ng	PPiA	27.2843	27.2325					79hi 2ng	GFM1	29.5239	29.4204							35hi	0.354825	0.337728	0.346276	34.6276		35hi	13.158		118hi	25.7
127hi 20ng	PPiA	22.0923	22.0961	3.70284				127hi 20ng	GFM1	25.4315	25.4301	3.58987	3.33405	3.33405	0.0991631			179hi	0.360632	0.36769	0.364161	36.4161		179hi	9.98867		173hi	33.8
127hi 20ng	PPiA	22.0998	22.0961					127hi 20ng	GFM1	25.4288	25.4301							173hi	0.342149	0.334685	0.338417	33.8417		173hi	7.06311		179hi	36.4
127hi 2ng	PPiA	25.8512	25.7989					127hi 2ng	GFM1	29.0608	29.02		3.22108	3.22108	0.10724			118hi	0.243778	0.270947	0.257363	25.7363	0.153405	118hi	7.35338		Females
127hi 2ng	PPiA	25.7467	25.7989					127hi 2ng	GFM1	28.9792	29.02							105hi	0.232467	0.18337	0.207918	20.7918		105hi	5.17149		43hi	18.1
59hi 20ng	PPiA	23.3867	23.3506	4.14039				59hi 20ng	GFM1	24.9398	24.9371	3.96073	1.58652	1.58652	0.332975			43hi	0.167529	0.194947	0.181238	18.1238		43hi	2.04227		45hi	9.5
59hi 20ng	PPiA	23.3145	23.3506					59hi 20ng	GFM1	24.9345	24.9371							61hi	0.100177	0.103448	0.101812	10.1812		61hi	2.73031		51hi	11.9
59hi 2ng	PPiA	27.568	27.491					59hi 2ng	GFM1	28.8946	28.8979		1.40686	1.40686	0.377133			45hi	0.0997879	0.0894082	0.0945981	9.45981		45hi	2.66131		60hi	14.2
59hi 2ng	PPiA	27.414	27.491					59hi 2ng	GFM1	28.9011	28.8979							114hi	0.15328	0.163845	0.158562	15.8562		114hi	4.6		61hi	10.2
35hi 20ng	PPiA	23.4702	23.4307	3.88102				35hi 20ng	GFM1	24.9434	24.9255	3.95227	1.49482	1.49482	0.354825			51hi	0.133908	0.103528	0.118718	11.8718		51hi	2.15858		71hi	11.6
35hi 20ng	PPiA	23.3911	23.4307					35hi 20ng	GFM1	24.9075	24.9255							122hi	0.115048	0.10444	0.109744	10.9744		122hi	3.34633		114hi	15.9
35hi 2ng	PPiA	27.2056	27.3117					35hi 2ng	GFM1	28.7901	28.8777		1.56607	1.56607	0.337728			119hi	0.169117	0.155292	0.162205	16.2205		119hi	1.97094		119hi	16.2
35hi 2ng	PPiA	27.4178	27.3117					35hi 2ng	GFM1	28.9654	28.8777							60hi	0.148035	0.135752	0.141894	14.1894		60hi	1.78875		122hi	11
179hi 20ng	PPiA	24.3032	24.2942	3.88647				179hi 20ng	GFM1	25.7757	25.7656	3.85851	1.4714	1.4714	0.360632			86hi	0.00014334	0.000956618	0.000549979	0.0549979					127hi	10.3
179hi 20ng	PPiA	24.2853	24.2942					179hi 20ng	GFM1	25.7555	25.7656							8hi	4.18122e-05	0.000956618	0.000499215	0.0499215
179hi 2ng	PPiA	28.2493	28.1807					179hi 2ng	GFM1	29.5894	29.6241		1.44344	1.44344	0.36769			57hi	0.0290389	0.0383835	0.0337112	3.37112
179hi 2ng	PPiA	28.1121	28.1807					179hi 2ng	GFM1	29.6589	29.6241							40hi	0.00958971	0.00961728	0.0096035	0.96035
173hi 20ng	PPiA	25.1851	25.0644	3.77822				173hi 20ng	GFM1	26.5561	26.6117	3.81004	1.5473	1.5473	0.342149
173hi 20ng	PPiA	24.9436	25.0644					173hi 20ng	GFM1	26.6672	26.6117
173hi 2ng	PPiA	28.8353	28.8426					173hi 2ng	GFM1	30.4481	30.4217		1.57912	1.57912	0.334685
173hi 2ng	PPiA	28.8498	28.8426					173hi 2ng	GFM1	30.3953	30.4217
118hi 20ng	PPiA	23.0483	23.0993	4.01466				118hi 20ng	GFM1	25.1296	25.1357	3.86222	2.03636	2.03636	0.243778
118hi 20ng	PPiA	23.1503	23.0993					118hi 20ng	GFM1	25.1417	25.1357							1200
118hi 2ng	PPiA	27.0738	27.114					118hi 2ng	GFM1	29.0327	28.9979		1.88392	1.88392	0.270947			1050
118hi 2ng	PPiA	27.1541	27.114					118hi 2ng	GFM1	28.9631	28.9979
105hi 20ng	PPiA	23.7762	23.7408	4.11759				105hi 20ng	GFM1	26.0124	25.8457	4.45986	2.1049	2.1049	0.232467
105hi 20ng	PPiA	23.7053	23.7408					105hi 20ng	GFM1	25.6789	25.8457
105hi 2ng	PPiA	27.98	27.8583					105hi 2ng	GFM1	30.3952	30.3055		2.44717	2.44717	0.18337
105hi 2ng	PPiA	27.7367	27.8583					105hi 2ng	GFM1	30.2158	30.3055
43hi 20ng	PPiA	21.984	22.0882	3.87179				43hi 20ng	GFM1	24.6537	24.6657	3.65312	2.57752	2.57752	0.167529
43hi 20ng	PPiA	22.1923	22.0882					43hi 20ng	GFM1	24.6776	24.6657
43hi 2ng	PPiA	25.9482	25.9599					43hi 2ng	GFM1	28.305	28.3188		2.35885	2.35885	0.194947
43hi 2ng	PPiA	25.9717	25.9599					43hi 2ng	GFM1	28.3326	28.3188
61hi 20ng	PPiA	22.0014	22.0196	4.09569				61hi 20ng	GFM1	25.3225	25.339	4.04934	3.31938	3.31938	0.100177
61hi 20ng	PPiA	22.0377	22.0196					61hi 20ng	GFM1	25.3554	25.339
61hi 2ng	PPiA	26.1778	26.1153					61hi 2ng	GFM1	29.4795	29.3883		3.27303	3.27303	0.103448
61hi 2ng	PPiA	26.0527	26.1153					61hi 2ng	GFM1	29.2971	29.3883
45hi 20ng	PPiA	21.9987	21.9821	3.83389				45hi 20ng	GFM1	25.3157	25.3071	3.99235	3.32499	3.32499	0.0997879
45hi 20ng	PPiA	21.9654	21.9821					45hi 20ng	GFM1	25.2985	25.3071
45hi 2ng	PPiA	25.83	25.816					45hi 2ng	GFM1	29.3653	29.2994		3.48345	3.48345	0.0894082
45hi 2ng	PPiA	25.8019	25.816					45hi 2ng	GFM1	29.2335	29.2994
114hi 20ng	PPiA	22.1345	22.1345	3.99649				114hi 20ng	GFM1	24.8681	24.8402	3.90033	2.70576	2.70576	0.15328
114hi 20ng	PPiA	22.1345	22.1345					114hi 20ng	GFM1	24.8123	24.8402
114hi 2ng	PPiA	26.0997	26.131					114hi 2ng	GFM1	28.7935	28.7406		2.6096	2.6096	0.163845
114hi 2ng	PPiA	26.1622	26.131					114hi 2ng	GFM1	28.6876	28.7406
51hi 20ng	PPiA	22.0696	22.089	3.67103				51hi 20ng	GFM1	24.9612	24.9897	4.04226	2.90069	2.90069	0.133908
51hi 20ng	PPiA	22.1085	22.089					51hi 20ng	GFM1	25.0183	24.9897
51hi 2ng	PPiA	25.8087	25.7601					51hi 2ng	GFM1	29.0815	29.032		3.27191	3.27191	0.103528
51hi 2ng	PPiA	25.7114	25.7601					51hi 2ng	GFM1	28.9825	29.032
122hi 20ng	PPiA	22.2319	22.2031	4.0235				122hi 20ng	GFM1	25.275	25.3228	4.16307	3.11969	3.11969	0.115048
122hi 20ng	PPiA	22.1743	22.2031					122hi 20ng	GFM1	25.3706	25.3228
122hi 2ng	PPiA	26.2916	26.2266					122hi 2ng	GFM1	29.4858	29.4858		3.25925	3.25925	0.10444
122hi 2ng	PPiA	26.1616	26.2266					122hi 2ng	GFM1	29.4858	29.4858
119hi 20ng	PPiA	21.629	21.651	4.11209				119hi 20ng	GFM1	24.318	24.2149	4.23513	2.5639	2.5639	0.169117
119hi 20ng	PPiA	21.673	21.651					119hi 20ng	GFM1	24.1119	24.2149
119hi 2ng	PPiA	25.75	25.7631					119hi 2ng	GFM1	28.4501	28.4501		2.68695	2.68695	0.155292
119hi 2ng	PPiA	25.7762	25.7631					119hi 2ng	GFM1	28.4501	28.4501
60hi 20ng	PPiA	22.0693	22.0126	3.9247				60hi 20ng	GFM1	24.6869	24.7685	4.04966	2.75599	2.75599	0.148035
60hi 20ng	PPiA	21.9558	22.0126					60hi 20ng	GFM1	24.8501	24.7685
60hi 2ng	PPiA	25.9352	25.9373					60hi 2ng	GFM1	28.7954	28.8182		2.88095	2.88095	0.135752
60hi 2ng	PPiA	25.9393	25.9373					60hi 2ng	GFM1	28.841	28.8182
86hi 20ng	PPiA	23.151	23.4146	3.37268				86hi 20ng	GFM1	35.3906	36.1828	0.634182	12.7683	12.7683	0.00014334
86hi 20ng	PPiA	23.6781	23.4146					86hi 20ng	GFM1	36.9751	36.1828
86hi 2ng	PPiA	27.1618	26.7872					86hi 2ng	GFM1	36.0164	36.817		10.0298	10.0298	0.000956618
86hi 2ng	PPiA	27.2943	26.7872					86hi 2ng	GFM1	37.7895	36.817
8hi 20ng	PPiA	22.3151	22.3298	4.45742				8hi 20ng	GFM1	37.456	36.8755	-0.058524	14.5457	14.5457	4.18122e-05
8hi 20ng	PPiA	22.3446	22.3298					8hi 20ng	GFM1	36.2951	36.8755
8hi 2ng	PPiA	26.2729	26.7872					8hi 2ng	GFM1	36.3843	36.817		10.0298	10.0298	0.000956618
8hi 2ng	PPiA	26.4201	26.7872					8hi 2ng	GFM1	37.0778	36.817
57hi 20ng	PPiA	22.9706	22.9879	4.05379				57hi 20ng	GFM1	28.1295	28.0937	3.65129	5.10587	5.10587	0.0290389
57hi 20ng	PPiA	23.0051	22.9879					57hi 20ng	GFM1	28.0579	28.0937
57hi 2ng	PPiA	27.1041	27.0416					57hi 2ng	GFM1	31.7071	31.745		4.70337	4.70337	0.0383835
57hi 2ng	PPiA	26.9791	27.0416					57hi 2ng	GFM1	31.7829	31.745
40hi 20ng	PPiA	21.9398	21.9537	4.16782				40hi 20ng	GFM1	28.6288	28.658	4.16368	6.7043	6.7043	0.00958971
40hi 20ng	PPiA	21.9676	21.9537					40hi 20ng	GFM1	28.6871	28.658
40hi 2ng	PPiA	26.1366	26.1215					40hi 2ng	GFM1	32.7566	32.8217		6.70016	6.70016	0.00961728
40hi 2ng	PPiA	26.1064	26.1215					40hi 2ng	GFM1	32.8868	32.8217
H2O	PPiA	Undetermined						H2O	GFM1	36.4954	36.4954
RNA 119	PPiA	Undetermined						RNA 119	GFM1	36.5252	36.5252
RNA 125	PPiA	Undetermined						RNA 125	GFM1	36.7362	36.7362

## Sheet: 310524 Calc 
Sample	Target	Cq	Cq Mean	Dif Cq				Sample	Target	Cq	Cq Mean	Dif Cq	Delta Ct	Delta Delta Ct	2^-DeltaDeltaCt				Mean WT			hi=Liver ce= brain
83hi 20ng	PPiA	24.4731	24.4731	3.40453				83hi 20ng	GFM1	25.7146	25.8178	4.17806	1.34473	-1.08095	2.11543			20ng	2.42568
83hi 20ng	PPiA	24.4731	24.4731					83hi 20ng	GFM1	25.921	25.8178							2ng	2.48646
83hi 2ng	PPiA	27.9124	27.8776					83hi 2ng	GFM1	29.8987	29.9959		2.11827	-0.368198	1.29074
83hi 2ng	PPiA	27.8428	27.8776					83hi 2ng	GFM1	30.0931	29.9959														VCN HI
71hi 20ng	PPiA	22.497	22.4769	4.07029				71hi 20ng	GFM1	25.6939	25.6217	4.00404	3.1448	0.719114	0.607471
71hi 20ng	PPiA	22.4567	22.4769					71hi 20ng	GFM1	25.5495	25.6217							ID	20ng	2ng	Mean	% GFM1 mRNA (UA)		Name	(GFM1/Ang1)*2		Males
71hi 2ng	PPiA	26.5374	26.5472					71hi 2ng	GFM1	29.5302	29.6257		3.07854	0.59208	0.663386			83hi	2.11543	1.29074	1.70308	151.927	1.4702	83hi	5.56774		35hi	169.451
71hi 2ng	PPiA	26.557	26.5472					71hi 2ng	GFM1	29.7213	29.6257							71hi	0.607471	0.663386	0.635428	56.6846		71hi	3.55436		59hi	174.064
79hi 20ng	PPiA	23.2529	23.2412	3.99126				79hi 20ng	GFM1	25.4879	25.5707	3.84966	2.32951	-0.0961749	1.06894			79hi	1.06894	1.22991	1.14942	102.537		79hi	6.17229		79hi	102.537
79hi 20ng	PPiA	23.2295	23.2412					79hi 20ng	GFM1	25.6535	25.5707							127hi	0.532787	0.600978	0.566883	50.5699		127hi	2.47287		83hi	151.927
79hi 2ng	PPiA	27.1806	27.2325					79hi 2ng	GFM1	29.3168	29.4204		2.18791	-0.298553	1.22991			59hi	1.78902	2.11346	1.95124	174.064		59hi	11.3333		105hi	101.545
79hi 2ng	PPiA	27.2843	27.2325					79hi 2ng	GFM1	29.5239	29.4204							35hi	1.90642	1.89264	1.89953	169.451		35hi	13.158		118hi	126.147
127hi 20ng	PPiA	22.0923	22.0961	3.70284				127hi 20ng	GFM1	25.4315	25.4301	3.58987	3.33405	0.908369	0.532787			179hi	1.93762	2.06055	1.99908	178.332		179hi	9.98867		173hi	165.653
127hi 20ng	PPiA	22.0998	22.0961					127hi 20ng	GFM1	25.4288	25.4301							173hi	1.83831	1.87559	1.85695	165.653		173hi	7.06311		179hi	178.332
127hi 2ng	PPiA	25.8512	25.7989					127hi 2ng	GFM1	29.0608	29.02		3.22108	0.734615	0.600978			118hi	1.30978	1.5184	1.41409	126.147	0.841618	118hi	7.35338		Females
127hi 2ng	PPiA	25.7467	25.7989					127hi 2ng	GFM1	28.9792	29.02							105hi	1.24901	1.02761	1.13831	101.545		105hi	5.17149		43hi	88.8766
59hi 20ng	PPiA	23.3867	23.3506	4.14039				59hi 20ng	GFM1	24.9398	24.9371	3.96073	1.58652	-0.839169	1.78902			43hi	0.900104	1.09249	0.996296	88.8766		43hi	2.04227		45hi	46.2623
59hi 20ng	PPiA	23.3145	23.3506					59hi 20ng	GFM1	24.9345	24.9371							61hi	0.538232	0.579724	0.558978	49.8647		61hi	2.73031		51hi	57.9683
59hi 2ng	PPiA	27.568	27.491					59hi 2ng	GFM1	28.8946	28.8979		1.40686	-1.07961	2.11346			45hi	0.536144	0.501046	0.518595	46.2623		45hi	2.66131		60hi	69.4087
59hi 2ng	PPiA	27.414	27.491					59hi 2ng	GFM1	28.9011	28.8979							114hi	0.823549	0.918191	0.87087	77.6877		114hi	4.6		61hi	49.8647
35hi 20ng	PPiA	23.4702	23.4307	3.88102				35hi 20ng	GFM1	24.9434	24.9255	3.95227	1.49482	-0.930865	1.90642			51hi	0.719464	0.580172	0.649818	57.9683		51hi	2.15858		71hi	56.6846
35hi 20ng	PPiA	23.3911	23.4307					35hi 20ng	GFM1	24.9075	24.9255							122hi	0.618136	0.585284	0.60171	53.6767		122hi	3.34633		114hi	77.6877
35hi 2ng	PPiA	27.2056	27.3117					35hi 2ng	GFM1	28.7901	28.8777		1.56607	-0.920396	1.89264			119hi	0.90864	0.870259	0.88945	79.3451		119hi	1.97094		119hi	79.3451
35hi 2ng	PPiA	27.4178	27.3117					35hi 2ng	GFM1	28.9654	28.8777							60hi	0.795369	0.760759	0.778064	69.4087		60hi	1.78875		122hi	53.6767
179hi 20ng	PPiA	24.3032	24.2942	3.88647				179hi 20ng	GFM1	25.7757	25.7656	3.85851	1.4714	-0.954284	1.93762			86hi	0.00014334	0.000956618	0.000549979	0.0549979					127hi	50.5699
179hi 20ng	PPiA	24.2853	24.2942					179hi 20ng	GFM1	25.7555	25.7656							8hi	4.18122e-05	0.000956618	0.000499215	0.0499215
179hi 2ng	PPiA	28.2493	28.1807					179hi 2ng	GFM1	29.5894	29.6241		1.44344	-1.04303	2.06055			57hi	0.0290389	0.0383835	0.0337112	3.37112
179hi 2ng	PPiA	28.1121	28.1807					179hi 2ng	GFM1	29.6589	29.6241							40hi	0.00958971	0.00961728	0.0096035	0.96035
173hi 20ng	PPiA	25.1851	25.0644	3.77822				173hi 20ng	GFM1	26.5561	26.6117	3.81004	1.5473	-0.878382	1.83831
173hi 20ng	PPiA	24.9436	25.0644					173hi 20ng	GFM1	26.6672	26.6117
173hi 2ng	PPiA	28.8353	28.8426					173hi 2ng	GFM1	30.4481	30.4217		1.57912	-0.907341	1.87559				Mean KI/KO AAV		1.12099
173hi 2ng	PPiA	28.8498	28.8426					173hi 2ng	GFM1	30.3953	30.4217
118hi 20ng	PPiA	23.0483	23.0993	4.01466				118hi 20ng	GFM1	25.1296	25.1357	3.86222	2.03636	-0.389326	1.30978
118hi 20ng	PPiA	23.1503	23.0993					118hi 20ng	GFM1	25.1417	25.1357							1200
118hi 2ng	PPiA	27.0738	27.114					118hi 2ng	GFM1	29.0327	28.9979		1.88392	-0.602549	1.5184			1050
118hi 2ng	PPiA	27.1541	27.114					118hi 2ng	GFM1	28.9631	28.9979
105hi 20ng	PPiA	23.7762	23.7408	4.11759				105hi 20ng	GFM1	26.0124	25.8457	4.45986	2.1049	-0.320783	1.24901
105hi 20ng	PPiA	23.7053	23.7408					105hi 20ng	GFM1	25.6789	25.8457
105hi 2ng	PPiA	27.98	27.8583					105hi 2ng	GFM1	30.3952	30.3055		2.44717	-0.0392927	1.02761
105hi 2ng	PPiA	27.7367	27.8583					105hi 2ng	GFM1	30.2158	30.3055
43hi 20ng	PPiA	21.984	22.0882	3.87179				43hi 20ng	GFM1	24.6537	24.6657	3.65312	2.57752	0.151837	0.900104
43hi 20ng	PPiA	22.1923	22.0882					43hi 20ng	GFM1	24.6776	24.6657
43hi 2ng	PPiA	25.9482	25.9599					43hi 2ng	GFM1	28.305	28.3188		2.35885	-0.127619	1.09249
43hi 2ng	PPiA	25.9717	25.9599					43hi 2ng	GFM1	28.3326	28.3188
61hi 20ng	PPiA	22.0014	22.0196	4.09569				61hi 20ng	GFM1	25.3225	25.339	4.04934	3.31938	0.893699	0.538232
61hi 20ng	PPiA	22.0377	22.0196					61hi 20ng	GFM1	25.3554	25.339
61hi 2ng	PPiA	26.1778	26.1153					61hi 2ng	GFM1	29.4795	29.3883		3.27303	0.786562	0.579724
61hi 2ng	PPiA	26.0527	26.1153					61hi 2ng	GFM1	29.2971	29.3883
45hi 20ng	PPiA	21.9987	21.9821	3.83389				45hi 20ng	GFM1	25.3157	25.3071	3.99235	3.32499	0.899307	0.536144
45hi 20ng	PPiA	21.9654	21.9821					45hi 20ng	GFM1	25.2985	25.3071
45hi 2ng	PPiA	25.83	25.816					45hi 2ng	GFM1	29.3653	29.2994		3.48345	0.996984	0.501046
45hi 2ng	PPiA	25.8019	25.816					45hi 2ng	GFM1	29.2335	29.2994
114hi 20ng	PPiA	22.1345	22.1345	3.99649				114hi 20ng	GFM1	24.8681	24.8402	3.90033	2.70576	0.280074	0.823549
114hi 20ng	PPiA	22.1345	22.1345					114hi 20ng	GFM1	24.8123	24.8402
114hi 2ng	PPiA	26.0997	26.131					114hi 2ng	GFM1	28.7935	28.7406		2.6096	0.123133	0.918191
114hi 2ng	PPiA	26.1622	26.131					114hi 2ng	GFM1	28.6876	28.7406
51hi 20ng	PPiA	22.0696	22.089	3.67103				51hi 20ng	GFM1	24.9612	24.9897	4.04226	2.90069	0.475005	0.719464
51hi 20ng	PPiA	22.1085	22.089					51hi 20ng	GFM1	25.0183	24.9897
51hi 2ng	PPiA	25.8087	25.7601					51hi 2ng	GFM1	29.0815	29.032		3.27191	0.785448	0.580172
51hi 2ng	PPiA	25.7114	25.7601					51hi 2ng	GFM1	28.9825	29.032
122hi 20ng	PPiA	22.2319	22.2031	4.0235				122hi 20ng	GFM1	25.275	25.3228	4.16307	3.11969	0.694004	0.618136
122hi 20ng	PPiA	22.1743	22.2031					122hi 20ng	GFM1	25.3706	25.3228
122hi 2ng	PPiA	26.2916	26.2266					122hi 2ng	GFM1	29.4858	29.4858		3.25925	0.77279	0.585284
122hi 2ng	PPiA	26.1616	26.2266					122hi 2ng	GFM1	29.4858	29.4858
119hi 20ng	PPiA	21.629	21.651	4.11209				119hi 20ng	GFM1	24.318	24.2149	4.23513	2.5639	0.138219	0.90864
119hi 20ng	PPiA	21.673	21.651					119hi 20ng	GFM1	24.1119	24.2149
119hi 2ng	PPiA	25.75	25.7631					119hi 2ng	GFM1	28.4501	28.4501		2.68695	0.200483	0.870259
119hi 2ng	PPiA	25.7762	25.7631					119hi 2ng	GFM1	28.4501	28.4501
60hi 20ng	PPiA	22.0693	22.0126	3.9247				60hi 20ng	GFM1	24.6869	24.7685	4.04966	2.75599	0.330304	0.795369
60hi 20ng	PPiA	21.9558	22.0126					60hi 20ng	GFM1	24.8501	24.7685
60hi 2ng	PPiA	25.9352	25.9373					60hi 2ng	GFM1	28.7954	28.8182		2.88095	0.394489	0.760759
60hi 2ng	PPiA	25.9393	25.9373					60hi 2ng	GFM1	28.841	28.8182
86hi 20ng	PPiA	23.151	23.4146	3.37268				86hi 20ng	GFM1	35.3906	36.1828	0.634182	12.7683	10.3426	0.000770143
86hi 20ng	PPiA	23.6781	23.4146					86hi 20ng	GFM1	36.9751	36.1828
86hi 2ng	PPiA	27.1618	26.7872					86hi 2ng	GFM1	36.0164	36.817		10.0298	7.5433	0.00536092
86hi 2ng	PPiA	27.2943	26.7872					86hi 2ng	GFM1	37.7895	36.817
8hi 20ng	PPiA	22.3151	22.3298	4.45742				8hi 20ng	GFM1	37.456	36.8755	-0.058524	14.5457	12.12	0.00022465
8hi 20ng	PPiA	22.3446	22.3298					8hi 20ng	GFM1	36.2951	36.8755
8hi 2ng	PPiA	26.2729	26.7872					8hi 2ng	GFM1	36.3843	36.817		10.0298	7.5433	0.00536092
8hi 2ng	PPiA	26.4201	26.7872					8hi 2ng	GFM1	37.0778	36.817
57hi 20ng	PPiA	22.9706	22.9879	4.05379				57hi 20ng	GFM1	28.1295	28.0937	3.65129	5.10587	2.68019	0.156021
57hi 20ng	PPiA	23.0051	22.9879					57hi 20ng	GFM1	28.0579	28.0937
57hi 2ng	PPiA	27.1041	27.0416					57hi 2ng	GFM1	31.7071	31.745		4.70337	2.21691	0.215102
57hi 2ng	PPiA	26.9791	27.0416					57hi 2ng	GFM1	31.7829	31.745
40hi 20ng	PPiA	21.9398	21.9537	4.16782				40hi 20ng	GFM1	28.6288	28.658	4.16368	6.7043	4.27861	0.0515239
40hi 20ng	PPiA	21.9676	21.9537					40hi 20ng	GFM1	28.6871	28.658
40hi 2ng	PPiA	26.1366	26.1215					40hi 2ng	GFM1	32.7566	32.8217		6.70016	4.21369	0.0538955
40hi 2ng	PPiA	26.1064	26.1215					40hi 2ng	GFM1	32.8868	32.8217
H2O	PPiA	Undetermined						H2O	GFM1	36.4954	36.4954
RNA 119	PPiA	Undetermined						RNA 119	GFM1	36.5252	36.5252
RNA 125	PPiA	Undetermined						RNA 125	GFM1	36.7362	36.7362
