# Supplementary material for: Systemic delivery of AAV-GFM1 corrects COXPD1 molecular alterations in Gfm1R671C/− mice
Source: EMBO Mol Med. 2026 Apr 17;18(6):2152–79. doi: 10.1038/s44321-026-00426-4 (PMC13269562; doi:10.1038/s44321-026-00426-4)
Supplement: Supplementary file 2 — Source data Fig. 1 [file 44321_2026_426_MOESM2_ESM.zip › Figure 1 updated/1C/1C.xlsx]

## Sheet: Hoja 1
EFG1 levels in liver mitochondria. SDHA was used as mitochondrial loading control. Single mouse values (triangles and dots) are expressed as percentage of the wild type mean, and bars represent the mean relative quantity (±SD).
				hi=liver ce=brain
Females - RQ (%)					Males RQ (%)
Mouse ID	WT	KI/KO V	KI/KO AAV		Mouse ID	WT	KI/KO V	KI/KO AAV
JT22-8 mt hi	50.3				JT22-2 mt hi	81.0217
JT22-9 mt hi	88.3				JT22-63 mt hi	83.6267
JT22-13 mt hi	121.9				JT22-58 mt hi	90.5593
JT22-42 mt hi	90				JT22-101 mt hi	136.616
JT22-50 mt hi	119.5				JT22-80 mt hi	93.6291
JT22-52 mt hi	85.6				JT22-86 mt hi	107.244
JT22-88 mt hi	109.9				JT22-107 mt hi	101.05
JT22-109 mt hi	134.5				JT22-113 mt hi	87.7482
					JT22-180 mt hi	118.505
JT22-40 mt hi		1.7
JT22-44 mt hi		1.2
JT22-70 mt hi		1.7			JT22-32 mt hi		1.4404
JT22-68 mt hi		1.5			JT22-125 mt hi		1.63292
JT22-123 mt hi		0.4			JT22-121 mt hi		1.72231
JT22-128 mt hi		1.4			JT22-147 mt hi		1.55971
JT22-137 mt hi		0.9			JT22-175 mt hi		0.919649
JT22-157 mt hi		1			JT22-176 mt hi		1.3672
					JT22-183 mt hi		2.51622
JT22-43 mt hi			17.6
JT22-45 mt hi			17.9		JT22-35 mt hi			42.1128
JT22-51 mt hi			11.6		JT22-59 mt hi			64.0375
JT22-60 mt hi			14		JT22-79 mt hi			56.858
JT22-61 mt hi			17.6		JT22-83 mt hi			42.3086
JT22-71 mt hi			16.1		JT22-105 mt hi			31.2547
JT22-114 mt hi			26		JT22-118 mt hi			57.9105
JT22-119 mt hi			30.4		JT22-173 mt hi			57.8883
JT22-122 mt hi			27.5		JT22-179 mt hi			76.3428
JT22-127 mt hi			25.2
