# Supplementary material for: Systemic delivery of AAV-GFM1 corrects COXPD1 molecular alterations in Gfm1R671C/− mice
Source: EMBO Mol Med. 2026 Apr 17;18(6):2152–79. doi: 10.1038/s44321-026-00426-4 (PMC13269562; doi:10.1038/s44321-026-00426-4)
Supplement: Supplementary file 2 — Source data Fig. 1 [file 44321_2026_426_MOESM2_ESM.zip › Figure 1 updated/1C/240522 Quantification.xlsx]

## Sheet: mb A
♂ ♀
SDHA											pROMEDIO WT
Image Name	Channel	Name	Signal	Total	Area	Bkgnd.	Type		% Signal normalised vs WT		11.474
JT22-8 mt hi	♀ WT	1	15.2	20.4	817	0.00638	Signal		132.473
JT22-40 mt hi	♀ KIKO v	2	13.5	18.8	720	0.00725	Signal		117.657
JT22-43 mt hi	♀ KIKO AAV	3	11.3	16.2	629	0.0078	Signal		98.4835		132.473	117.657	98.4835	JT22-8 mt hi	JT22-40 mt hi	JT22-43 mt hi
JT22-9 mt hi	♀ WT	4	13	18.7	720	0.00792	Signal		113.3		113.3	91.5112	110.685	JT22-9 mt hi	JT22-44 mt hi	JT22-45 mt hi
JT22-44 mt hi	♀ KIKO v	5	10.5	14.8	608	0.007	Signal		91.5112		97.612	100.227	97.612	JT22-13 mt hi	JT22-70 mt hi	JT22-51 mt hi
JT22-45 mt hi	♀ KIKO AAV	6	12.7	18.1	697	0.00771	Signal		110.685		86.6306	109.813	84.7133	JT22-42 mt hi	JT22-68 mt hi	JT22-60 mt hi
JT22-13 mt hi	♀ WT	7	11.2	15.9	640	0.00738	Signal		97.612		69.9843		90.6397	JT22-50 mt hi		JT22-71 mt hi
JT22-70 mt hi	♀ KIKO v	8	11.5	16.1	680	0.00676	Signal		100.227		100	104.802	96.4267
JT22-51 mt hi	♀ KIKO AAV	9	11.2	15.7	702	0.00636	Signal		97.612
JT22-42 mt hi	♀ WT	10	9.94	14.2	629	0.00679	Signal		86.6306
JT22-68 mt hi	♀ KIKO v	11	12.6	18.1	731	0.00744	Signal		109.813
JT22-60 mt hi	♀ KIKO AAV	12	9.72	13.6	578	0.00677	Signal		84.7133
JT22-71 mt hi	♀ KIKO AAV	13	10.4	14.3	640	0.00608	Signal		90.6397
JT22-50 mt hi	♀ WT	14	8.03	11.4	656	0.00511	Signal		69.9843		Promedio WT
											0.0184163
EFG1
Image Name	Channel	Name	Signal	Total	Area	Bkgnd.	Type		Ratio EFG1/SDHA	% Signal Ratio normalised vs WT
JT22-8 mt hi	♀ WT	1	1.36	1.47	1260	8.88e-05	Signal		0.0102662	55.7453	55.7453	1.82757	18.5808
JT22-40 mt hi	♀ KIKO v	2	0.0396	0.0741	646	5.33e-05	Signal		0.000336571	1.82757	93.4553	1.252	18.9363
JT22-43 mt hi	♀ KIKO AAV	3	0.337	0.43	735	0.000126	Signal		0.00342189	18.5808	129.057	1.82035	12.2938
JT22-9 mt hi	♀ WT	4	1.95	2.16	1305	0.000159	Signal		0.017211	93.4553	95.273	1.58726	14.8067
JT22-44 mt hi	♀ KIKO v	5	0.0211	0.0477	490	5.43e-05	Signal		0.000230573	1.252	126.469		17.0137
JT22-45 mt hi	♀ KIKO AAV	6	0.386	0.48	741	0.000127	Signal		0.00348737	18.9363	100	1.62179	16.3263
JT22-13 mt hi	♀ WT	7	2.32	2.53	1290	0.00016	Signal		0.0237676	129.057
JT22-70 mt hi	♀ KIKO v	8	0.0336	0.0569	396	5.87e-05	Signal		0.00033524	1.82035
JT22-51 mt hi	♀ KIKO AAV	9	0.221	0.274	585	8.97e-05	Signal		0.00226407	12.2938		1.62179	16.3263
JT22-42 mt hi	♀ WT	10	1.52	1.66	1161	0.000118	Signal		0.0175458	95.273
JT22-68 mt hi	♀ KIKO v	11	0.0321	0.0504	396	4.63e-05	Signal		0.000292314	1.58726
JT22-60 mt hi	♀ KIKO AAV	12	0.231	0.274	630	6.84e-05	Signal		0.00272685	14.8067
JT22-71 mt hi	♀ KIKO AAV	13	0.284	0.366	624	0.000131	Signal		0.00313328	17.0137
JT22-50 mt hi	♀ WT	14	1.63	1.78	1242	0.000125	Signal		0.0232909	126.469
											Promedio WT
											0.0542243
Cox1 (MTCO1)
Image Name	Channel	Name	Signal	Total	Area	Bkgnd.	Type		Ratio COXII/SDHA	% Signal Ratio normalised vs WT
JT22-8 mt hi	♀ WT	1	0.739	1.04	1140	0.000268	Signal		0.0486184	89.6616	89.6616	15.0267	176.259
JT22-40 mt hi	♀ KIKO v	2	0.11	0.286	612	0.000289	Signal		0.00814815	15.0267	116.468	179.15	137.37
JT22-43 mt hi	♀ KIKO AAV	3	1.08	1.42	1110	0.000313	Signal		0.0955752	176.259	119.049	22.451	48.2453
JT22-9 mt hi	♀ WT	4	0.821	1.19	1200	0.000311	Signal		0.0631538	116.468	113.731	12.7483	82.5332
JT22-44 mt hi	♀ KIKO v	5	1.02	1.32	784	0.000379	Signal		0.0971429	179.15	61.0903		43.4449
JT22-45 mt hi	♀ KIKO AAV	6	0.946	1.4	1247	0.000368	Signal		0.0744882	137.37	100	57.344	97.5706
JT22-13 mt hi	♀ WT	7	0.723	1.08	1290	0.000273	Signal		0.0645536	119.049
JT22-70 mt hi	♀ KIKO v	8	0.14	0.288	528	0.00028	Signal		0.0121739	22.451
JT22-51 mt hi	♀ KIKO AAV	9	0.293	0.532	800	0.000298	Signal		0.0261607	48.2453		57.344	97.5706
JT22-42 mt hi	♀ WT	10	0.613	0.926	1036	0.000303	Signal		0.06167	113.731
JT22-68 mt hi	♀ KIKO v	11	0.0871	0.232	495	0.000293	Signal		0.0069127	12.7483
JT22-60 mt hi	♀ KIKO AAV	12	0.435	0.665	875	0.000263	Signal		0.0447531	82.5332
JT22-71 mt hi	♀ KIKO AAV	13	0.245	0.477	851	0.000273	Signal		0.0235577	43.4449
JT22-50 mt hi	♀ WT	14	0.266	0.484	850	0.000256	Signal		0.0331258	61.0903
											Promedio WT
											0.238875
NDUFA10
Image Name	Channel	Name	Signal	Total	Area	Bkgnd.	Type		Ratio COXIV/SDHA	% Signal Ratio normalised vs WT	84.8274	58.2979	112.993
JT22-8 mt hi	♀ WT	1	3.08	3.87	741	0.00107	Signal		0.202632	84.8274	114.962	60.2028	81.4183
JT22-40 mt hi	♀ KIKO v	2	1.88	2.66	663	0.00118	Signal		0.139259	58.2979	105.778	60.4281	70.2698
JT22-43 mt hi	♀ KIKO AAV	3	3.05	4.05	703	0.00142	Signal		0.269912	112.993	83.3888	49.5045	75.8011
JT22-9 mt hi	♀ WT	4	3.57	4.79	731	0.00167	Signal		0.274615	114.962	111.043		94.594
JT22-44 mt hi	♀ KIKO v	5	1.51	2.22	512	0.00138	Signal		0.14381	60.2028	100	57.1083	87.0152
JT22-45 mt hi	♀ KIKO AAV	6	2.47	3.66	600	0.00197	Signal		0.194488	81.4183
JT22-13 mt hi	♀ WT	7	2.83	3.76	738	0.00126	Signal		0.252679	105.778
JT22-70 mt hi	♀ KIKO v	8	1.66	2.41	576	0.00129	Signal		0.144348	60.4281
JT22-51 mt hi	♀ KIKO AAV	9	1.88	2.66	656	0.00119	Signal		0.167857	70.2698
JT22-42 mt hi	♀ WT	10	1.98	2.74	570	0.00134	Signal		0.199195	83.3888
JT22-68 mt hi	♀ KIKO v	11	1.49	2.17	555	0.00121	Signal		0.118254	49.5045
JT22-60 mt hi	♀ KIKO AAV	12	1.76	2.49	608	0.0012	Signal		0.18107	75.8011
JT22-71 mt hi	♀ KIKO AAV	13	2.35	3.19	624	0.00135	Signal		0.225962	94.594
JT22-50 mt hi	♀ WT	14	2.13	2.8	630	0.00107	Signal		0.265255	111.043
											Promedio WT
											#REF!
Image Name	Channel	Name	Signal	Total	Area	Bkgnd.	Type
0000329_02	Chemi	1	3.08	3.87	741	0.00107	Signal
0000329_02	Chemi	2	1.88	2.66	663	0.00118	Signal
0000329_02	Chemi	3	3.05	4.05	703	0.00142	Signal
0000329_02	Chemi	4	3.57	4.79	731	0.00167	Signal
0000329_02	Chemi	5	1.51	2.22	512	0.00138	Signal
0000329_02	Chemi	6	2.47	3.66	600	0.00197	Signal
0000329_02	Chemi	7	2.83	3.76	738	0.00126	Signal
0000329_02	Chemi	8	1.66	2.41	576	0.00129	Signal
0000329_02	Chemi	9	1.88	2.66	656	0.00119	Signal
0000329_02	Chemi	10	1.98	2.74	570	0.00134	Signal
0000329_02	Chemi	11	1.49	2.17	555	0.00121	Signal
0000329_02	Chemi	12	1.76	2.49	608	0.0012	Signal
0000329_02	Chemi	13	2.35	3.19	624	0.00135	Signal
0000329_02	Chemi	14	2.13	2.8	630	0.00107	Signal

## Sheet: mb B
♂ ♀
SDHA											pROMEDIO WT
Image Name	Channel	Name	Signal	Total	Area	Bkgnd.	Type		% Signal normalised vs WT		9.8
JT22-8 mt hi	♀ WT	15	10.1	16.8	798	0.00837	Signal		103.061
JT22-123 mt hi	♀ KIKO v	16	14.1	23.3	820	0.0111	Signal		143.878
JT22-127 mt hi	♀ KIKO AAV	17	10.8	18.6	697	0.0111	Signal		110.204		103.061	143.878	110.204
JT22-52 mt hi	♀ WT	18	9.21	15.7	570	0.0114	Signal		93.9796		93.9796	106.122	89.5918
JT22-128 mt hi	♀ KIKO v	19	10.4	17.5	640	0.0111	Signal		106.122		99.898	105.102	96.3265
JT22-61 mt hi	♀ KIKO AAV	20	8.78	14.9	532	0.0115	Signal		89.5918		103.061	107.143	105.102
JT22-88 mt hi	♀ WT	21	9.79	16.7	585	0.0118	Signal		99.898				87.6531
JT22-137 mt hi	♀ KIKO v	22	10.3	17.4	656	0.0108	Signal		105.102		100	115.561	97.7755
JT22-114 mt hi	♀ KIKO AAV	23	9.44	15.9	585	0.011	Signal		96.3265
JT22-109 mt hi	♀ WT	24	10.1	17	656	0.0105	Signal		103.061
JT22-157 mt hi	♀ KIKO v	25	10.5	17.6	640	0.0111	Signal		107.143
JT22-122 mt hi	♀ KIKO AAV	26	10.3	17.1	684	0.00995	Signal		105.102
JT22-119 mt hi	♀ KIKO AAV	27	8.59	13.8	600	0.00865	Signal		87.6531
											0.0114503
EFG1
Image Name	Channel	Name	Signal	Total	Area	Bkgnd.	Type		Ratio EFG1/SDHA	% Signal Ratio normalised vs WT
JT22-8 mt hi	♀ WT	15	0.599	0.673	2700	2.74e-05	Signal		0.00581208	50.7591	50.7591	0.371485	26.6271
JT22-123 mt hi	♀ KIKO v	16	0.00612	0.0238	429	4.13e-05	Signal		4.25362e-05	0.371485	90.6053	1.50601	18.6186
JT22-127 mt hi	♀ KIKO AAV	17	0.336	0.411	1075	7.02e-05	Signal		0.00304889	26.6271	116.273	0.988823	27.4713
JT22-52 mt hi	♀ WT	18	0.975	1.07	1596	6.18e-05	Signal		0.0103746	90.6053	142.363	1.0189	29.083
JT22-128 mt hi	♀ KIKO v	19	0.0183	0.0383	455	4.39e-05	Signal		0.000172442	1.50601			32.1824
JT22-61 mt hi	♀ KIKO AAV	20	0.191	0.247	760	7.27e-05	Signal		0.00213189	18.6186	100	0.971302	26.7965
JT22-88 mt hi	♀ WT	21	1.33	1.45	1584	7.84e-05	Signal		0.0133136	116.273
JT22-137 mt hi	♀ KIKO v	22	0.0119	0.0309	442	4.29e-05	Signal		0.000113223	0.988823
JT22-114 mt hi	♀ KIKO AAV	23	0.303	0.369	1080	6.1e-05	Signal		0.00314555	27.4713		0.971302	26.7965
JT22-109 mt hi	♀ WT	24	1.68	1.81	1755	7.78e-05	Signal		0.016301	142.363
JT22-157 mt hi	♀ KIKO v	25	0.0125	0.0403	490	5.67e-05	Signal		0.000116667	1.0189
JT22-122 mt hi	♀ KIKO AAV	26	0.35	0.415	1170	5.54e-05	Signal		0.0033301	29.083
JT22-119 mt hi	♀ KIKO AAV	27	0.323	0.387	1230	5.23e-05	Signal		0.00368498	32.1824
											Promedio WT
											0.0648878
Cox1 (MTCO1)
Image Name	Channel	Name	Signal	Total	Area	Bkgnd.	Type		Ratio COXII/SDHA	% Signal Ratio normalised vs WT
JT22-8 mt hi	♀ WT	15	0.602	1.05	1404	0.000321	Signal		0.059604	91.857	91.857	20.9855	60.7887
JT22-123 mt hi	♀ KIKO v	16	0.192	0.449	828	0.000311	Signal		0.013617	20.9855	65.5939	31.1188	91.9759
JT22-127 mt hi	♀ KIKO AAV	17	0.426	0.77	1353	0.000255	Signal		0.0394444	60.7887	127.194	25.5856	83.5863
JT22-52 mt hi	♀ WT	18	0.392	0.701	1044	0.000296	Signal		0.0425624	65.5939	115.355	36.3998	63.59
JT22-128 mt hi	♀ KIKO v	19	0.21	0.489	925	0.000301	Signal		0.0201923	31.1188			81.9899
JT22-61 mt hi	♀ KIKO AAV	20	0.524	0.897	1189	0.000314	Signal		0.0596811	91.9759	100	28.5224	76.3862
JT22-88 mt hi	♀ WT	21	0.808	1.21	1200	0.000333	Signal		0.0825332	127.194
JT22-137 mt hi	♀ KIKO v	22	0.171	0.395	703	0.000318	Signal		0.0166019	25.5856
JT22-114 mt hi	♀ KIKO AAV	23	0.512	0.818	1092	0.00028	Signal		0.0542373	83.5863		28.5224	76.3862
JT22-109 mt hi	♀ WT	24	0.756	1.2	1376	0.000324	Signal		0.0748515	115.355
JT22-157 mt hi	♀ KIKO v	25	0.248	0.541	925	0.000317	Signal		0.023619	36.3998
JT22-122 mt hi	♀ KIKO AAV	26	0.425	0.795	1178	0.000314	Signal		0.0412621	63.59
JT22-119 mt hi	♀ KIKO AAV	27	0.457	0.877	1320	0.000318	Signal		0.0532014	81.9899
											Promedio WT
											0.299638
NDUFA10
Image Name	Channel	Name	Signal	Total	Area	Bkgnd.	Type		Ratio COXIV/SDHA	% Signal Ratio normalised vs WT	84.9209	70.5342	84.361
JT22-8 mt hi	♀ WT	15	2.57	3.47	703	0.00128	Signal		0.254455	84.9209	86.2423	76.3742	109.852
JT22-123 mt hi	♀ KIKO v	16	2.98	4.19	741	0.00163	Signal		0.211348	70.5342	134.994	52.8145	114.898
JT22-127 mt hi	♀ KIKO AAV	17	2.73	3.7	684	0.00142	Signal		0.252778	84.361	93.8426	52.1264	92.9924
JT22-52 mt hi	♀ WT	18	2.38	3.28	630	0.00142	Signal		0.258415	86.2423			95.9636
JT22-128 mt hi	♀ KIKO v	19	2.38	3.39	640	0.00157	Signal		0.228846	76.3742	100	62.9623	99.6134
JT22-61 mt hi	♀ KIKO AAV	20	2.89	4	640	0.00172	Signal		0.329157	109.852
JT22-88 mt hi	♀ WT	21	3.96	5.15	663	0.0018	Signal		0.404494	134.994
JT22-137 mt hi	♀ KIKO v	22	1.63	2.38	546	0.00138	Signal		0.158252	52.8145
JT22-114 mt hi	♀ KIKO AAV	23	3.25	4.28	640	0.00161	Signal		0.34428	114.898
JT22-109 mt hi	♀ WT	24	2.84	3.89	574	0.00184	Signal		0.281188	93.8426
JT22-157 mt hi	♀ KIKO v	25	1.64	2.46	608	0.00134	Signal		0.15619	52.1264
JT22-122 mt hi	♀ KIKO AAV	26	2.87	3.92	680	0.00154	Signal		0.278641	92.9924
JT22-119 mt hi	♀ KIKO AAV	27	2.47	3.23	663	0.00115	Signal		0.287544	95.9636
											Promedio WT
											#REF!
Image Name	Channel	Name	Signal	Total	Area	Bkgnd.	Type
0000329_02	Chemi	15	2.57	3.47	703	0.00128	Signal
0000329_02	Chemi	16	2.98	4.19	741	0.00163	Signal
0000329_02	Chemi	17	2.73	3.7	684	0.00142	Signal
0000329_02	Chemi	18	2.38	3.28	630	0.00142	Signal
0000329_02	Chemi	19	2.38	3.39	640	0.00157	Signal
0000329_02	Chemi	20	2.89	4	640	0.00172	Signal
0000329_02	Chemi	21	3.96	5.15	663	0.0018	Signal
0000329_02	Chemi	22	1.63	2.38	546	0.00138	Signal
0000329_02	Chemi	23	3.25	4.28	640	0.00161	Signal
0000329_02	Chemi	24	2.84	3.89	574	0.00184	Signal
0000329_02	Chemi	25	1.64	2.46	608	0.00134	Signal
0000329_02	Chemi	26	2.87	3.92	680	0.00154	Signal
0000329_02	Chemi	27	2.47	3.23	663	0.00115	Signal

## Sheet: Juntes
SDHA
Normalised to WTs - Separate membranes								Normalised to JT22-8								Normalised to 8 and to WTs
132.473	117.657	98.4835	103.061	143.878	110.204			100	99.9066	83.6255	100	122.171	93.5778			117.767	117.657	98.4835	117.767	143.878	110.204
113.3	91.5112	110.685	93.9796	106.122	89.5918			96.2063	77.7051	93.9862	79.8011	90.112	76.0753			113.3	91.5112	110.685	93.9796	106.122	89.5918
97.612	100.227	97.612	99.898	105.102	96.3265			82.8855	85.1056	82.8855	84.8266	89.2455	81.7939			97.612	100.227	97.612	99.898	105.102	96.3265
86.6306	109.813	84.7133	103.061	107.143	105.102			73.5609	93.2461	71.9327	87.5126	90.9784	89.2455			86.6306	109.813	84.7133	103.061	107.143	105.102
69.9843		90.6397			87.6531			59.4259		76.9651			74.429			69.9843		90.6397			87.6531
Mean 8								Mean WTs
117.767								84.9132
EFG1
Normalised to WTs - Separate membranes								Normalised to JT22-8								Normalised to 8 and to WTs
55.7453	1.82757	18.5808	50.7591	0.371485	26.6271			100	3.43191	34.8921	100	0.697595	50.0019			53.2522	1.82757	18.5808	53.2522	0.371485	26.6271
93.4553	1.252	18.9363	90.6053	1.50601	18.6186			175.496	2.35108	35.5597	170.144	2.82806	34.9631			93.4553	1.252	18.9363	90.6053	1.50601	18.6186
129.057	1.82035	12.2938	116.273	0.988823	27.4713			242.351	3.41835	23.086	218.343	1.85687	51.5872			129.057	1.82035	12.2938	116.273	0.988823	27.4713
95.273	1.58726	14.8067	142.363	1.0189	29.083			178.909	2.98064	27.8049	267.337	1.91334	54.6138			95.273	1.58726	14.8067	142.363	1.0189	29.083
126.469		17.0137			32.1824			237.491		31.9492			60.4339			126.469		17.0137			32.1824
											0
											0
Mean 8								Mean WTs
53.2522								187.786
Cox1 (MTCO1)
Normalised to WTs - Separate membranes								Normalised to JT22-8								Normalised to 8 and to WTs
89.6616	15.0267	176.259	91.857	20.9855	60.7887			100	16.5567	194.205	100	23.1221	66.9779			90.7593	15.0267	176.259	90.7593	20.9855	60.7887
116.468	179.15	137.37	65.5939	31.1188	91.9759			128.326	197.39	151.357	72.2724	34.2872	101.34			116.468	179.15	137.37	65.5939	31.1188	91.9759
119.049	22.451	48.2453	127.194	25.5856	83.5863			131.17	24.7369	53.1575	140.144	28.1906	92.0967			119.049	22.451	48.2453	127.194	25.5856	83.5863
113.731	12.7483	82.5332	115.355	36.3998	63.59			125.311	14.0463	90.9364	127.1	40.1059	70.0644			113.731	12.7483	82.5332	115.355	36.3998	63.59
61.0903		43.4449			81.9899			67.3102		47.8682			90.3377			61.0903		43.4449			81.9899
											0
Mean 8											0
90.7593								Mean WTs
								110.182
NDUFA10
Normalised to WTs - Separate membranes								Normalised to JT22-8								Normalised to 8 and to WTs
84.8274	58.2979	112.993	84.9209	70.5342	84.361			100	68.6875	133.13	100	83.1045	99.3954			84.8741	58.2979	112.993	84.8741	70.5342	84.361
114.962	60.2028	81.4183	86.2423	76.3742	109.852			135.45	70.9318	95.9283	101.612	89.9852	129.429			114.962	60.2028	81.4183	86.2423	76.3742	109.852
105.778	60.4281	70.2698	134.994	52.8145	114.898			124.63	71.1973	82.793	159.052	62.2269	135.375			105.778	60.4281	70.2698	134.994	52.8145	114.898
83.3888	49.5045	75.8011	93.8426	52.1264	92.9924			98.25	58.3269	89.31	110.567	61.4161	109.565			83.3888	49.5045	75.8011	93.8426	52.1264	92.9924
111.043		94.594			95.9636			130.833		111.452			113.066			111.043		94.594			95.9636
											0
Mean 8											0
84.8741								Mean WTs
								117.822
JT22-40 mt hi			hi=liver ce=brain
JT22-44 mt hi
JT22-70 mt hi
JT22-68 mt hi
JT22-123 mt hi
JT22-128 mt hi
JT22-137 mt hi
JT22-157 mt hi
JT22-43 mt hi
JT22-45 mt hi
JT22-51 mt hi
JT22-60 mt hi
JT22-71 mt hi
JT22-127 mt hi
JT22-61 mt hi
JT22-114 mt hi
JT22-122 mt hi
JT22-119 mt hi
NDUFA9
Normalised to WTs - Separate membranes								Normalised to 108								Normalised to 108 and to WTs
94.0932	82.4943	153.666	90.8978	74.5818	76.1929			96.3091	84.4371	157.285	93.0384	76.3382	77.9873			94.0932	82.4943	153.666	90.8978	74.5818	76.1929
115.399	130.151	117.38	64.9966	65.8496	61.4561			118.117	133.216	120.144	66.5273	67.4004	62.9034			115.399	130.151	117.38	64.9966	65.8496	61.4561
114.508	79.4198	119.127	81.1231	76.5246	72.1401			117.205	81.2901	121.932	83.0335	78.3268	73.839			114.508	79.4198	119.127	81.1231	76.5246	72.1401
75.9993	49.7805	90.0843	99.7602					77.7891	50.9528	92.2058	102.11					75.9993	49.7805	90.0843	99.7602
		91.7714	94.4632							93.9326	96.6878							91.7714	94.4632
			149.36								152.878								149.36
			119.399								122.211								119.399
Mean 108								Mean WTs
97.6992								102.355								100
NDUFA10
Normalised to WTs - Separate membranes								Normalised to 108								Normalised to 108 and to WTs
92.2849	69.9042	109.255	103.457	71.4412	86.2404			109.874	83.2279	130.079	123.175	85.0579	102.678			92.2849	69.9042	109.255	103.457	71.4412	86.2404
121.16	70.1112	106.324	83.0062	65.1165	75.3254			144.253	83.4744	126.59	98.8272	77.5277	89.6824			121.16	70.1112	106.324	83.0062	65.1165	75.3254
109.932	66.3696	121.65	98.9654	64.2253	83.5669			130.885	79.0196	144.837	117.828	76.4666	99.4947			109.932	66.3696	121.65	98.9654	64.2253	83.5669
76.6231	53.7422	98.256	103.694					91.2275	63.9855	116.984	123.458					76.6231	53.7422	98.256	103.694
		114.126	102.848							135.878	122.451							114.126	102.848
			116.67								138.908								116.67
			91.3594								108.773								91.3594
Mean 108								Mean WTs
83.9913								119.06
JT22-63 mt hi	♂ WT	JT22-32 mt hi	♂ KIKO v	JT22-35 mt hi	♂ KIKO AAV		JT22-42 mt hi	♀ WT	JT22-40 mt hi	♀ KIKO v	JT22-43 mt hi	♀ KIKO AAV
JT22-58 mt hi	♂ WT	JT22-57 mt hi	♂ KIKO v	JT22-59 mt hi	♂ KIKO AAV		JT22-50 mt hi	♀ WT	JT22-44 mt hi	♀ KIKO v	JT22-45 mt hi	♀ KIKO AAV
JT22-2 mt hi	♂ WT	JT22-70 mt hi	♀ KIKO v	JT22-60 mt hi	♀ KIKO AAV		JT22-52 mt hi	♀ WT	JT19-107 mt hi	♀ KIKO	JT22-51 mt hi	♀ KIKO AAV
JT19-108 mt hi	♀ WT	JT22-68 mt hi	♀ KIKO v	JT22-71 mt hi	♀ KIKO AAV		JT22-8 mt hi	♀ WT
				JT22-61 mt hi	♀ KIKO AAV		JT22-9 mt hi	♀ WT
							JT22-13 mt hi	♀ WT
							JT19-108 mt hi	♀ WT
