# Supplementary material for: Systemic delivery of AAV-GFM1 corrects COXPD1 molecular alterations in Gfm1R671C/− mice
Source: EMBO Mol Med. 2026 Apr 17;18(6):2152–79. doi: 10.1038/s44321-026-00426-4 (PMC13269562; doi:10.1038/s44321-026-00426-4)
Supplement: Supplementary file 2 — Source data Fig. 1 [file 44321_2026_426_MOESM2_ESM.zip › Figure 1 updated/1D/1D.xlsx]

## Sheet: Hoja 1
Correlations between VCN, GFM1 mRNA and EFG1 levels in liver of rAAV treated mice.
					hi=liver ce=brain
VCN vs GFM1 mRNA
	Mouse ID	VCN (GFM1 copies/cell)	GFM1 mRNA - RQ (AU)
Males	35hi	13.2	34.6
	59hi	11.3	35.5
	79hi	6.2	20.9
	83hi	5.6	31.2
	105hi	5.2	20.8
	118hi	7.4	25.7
	173hi	7.1	33.8
	179hi	10	36.4
Females	43hi	2	18.1
	45hi	2.7	9.5
	51hi	2.2	11.9
	60hi	1.8	14.2
	61hi	2.7	10.2
	71hi	3.6	11.6
	114hi	4.6	15.9
	119hi	2	16.2
	122hi	3.3	11
	127hi	2.5	10.3
VCN vs EFG1 levels
	Mouse ID	VCN (GFM1 copies/cell)	EFG1 - RQ (%)
Males	35hi	13.2	42.1128
	59hi	11.3	64.0375
	79hi	6.2	56.858
	83hi	5.6	42.3086
	105hi	5.2	31.2547
	118hi	7.4	57.9105
	173hi	7.1	57.8883
	179hi	10	76.3428
Females	43hi	2	18.5808
	45hi	2.7	18.9364
	51hi	2.2	12.2938
	60hi	1.8	14.8067
	61hi	2.7	17.0136
	71hi	3.6	26.6271
	114hi	4.6	18.6186
	119hi	2	27.4713
	122hi	3.3	29.083
	127hi	2.5	32.1824
GFM1 mRNA vs EFG1 levels
	Mouse ID	GFM1 mRNA - RQ (AU)	EFG1 - RQ (%)
Males	35hi	34.6	42.1128
	59hi	35.5	64.0375
	79hi	20.9	56.858
	83hi	31.2	42.3086
	105hi	20.8	31.2547
	118hi	25.7	57.9105
	173hi	33.8	57.8883
	179hi	36.4	76.3428
Females	43hi	18.1	18.5808
	45hi	9.5	18.9364
	51hi	11.9	12.2938
	60hi	14.2	14.8067
	61hi	10.2	17.0136
	71hi	11.6	26.6271
	114hi	15.9	18.6186
	119hi	16.2	27.4713
	122hi	11	29.083
	127hi	10.3	32.1824
