# Supplementary material for: Systemic delivery of AAV-GFM1 corrects COXPD1 molecular alterations in Gfm1R671C/− mice
Source: EMBO Mol Med. 2026 Apr 17;18(6):2152–79. doi: 10.1038/s44321-026-00426-4 (PMC13269562; doi:10.1038/s44321-026-00426-4)
Supplement: Supplementary file 3 — Source data Fig. 2 [file 44321_2026_426_MOESM3_ESM.zip]

Archive with 17 entries (13 files):
- Figure 2 updated/2A/
- Figure 2 updated/2A/150224 VCN GFM1 Analysis.xlsx
- Figure 2 updated/2A/2A ok.xlsx
- Figure 2 updated/2B/
- Figure 2 updated/2B/2B.xlsx
- Figure 2 updated/2B/300524 RNA GFM1 ce AAV9P31-Syn1.xlsx
- Figure 2 updated/2C/
- Figure 2 updated/2C/220224  WB mt ce - Males analysis.xlsx
- Figure 2 updated/2C/290124 WB mt ce - Females analysis.xlsx
- Figure 2 updated/2C/2C.xlsx
- Figure 2 updated/2C/F2C Females Brain EFG1 a b.tif
- Figure 2 updated/2C/F2C Females Brain SDHA a b.tif
- Figure 2 updated/2C/F2C Males Brain EFG1 a b.tif
- Figure 2 updated/2C/F2C Males Brain SDHA a b.tif
- Figure 2 updated/2C/Fig2C - WB EFG1 - Females and Males V2.pdf
- Figure 2 updated/2D/
- Figure 2 updated/2D/2D.xlsx
