# Supplementary material for: Systemic delivery of AAV-GFM1 corrects COXPD1 molecular alterations in Gfm1R671C/− mice
Source: EMBO Mol Med. 2026 Apr 17;18(6):2152–79. doi: 10.1038/s44321-026-00426-4 (PMC13269562; doi:10.1038/s44321-026-00426-4)
Supplement: Supplementary file 3 — Source data Fig. 2 [file 44321_2026_426_MOESM3_ESM.zip › Figure 2 updated/2A/150224 VCN GFM1 Analysis.xlsx]

## Sheet: Standard Curve Result
File Name	D:\211223 PCIR1004\Desktop\Miguel\Ratolins\Gene therapy\ssAAV9P31-hsyn-GFM1\VCN\150224 VCN AAV9P31-hSyn-GFM1 hi ce\150224 VCN GFM1 FAM_20240215_084223.eds
Comment
Operator	Guest
Barcode
Instrument Type	QuantStudio™ 7 Pro System
Block Type	384-Well Block
Instrument Name	QS7Pro-2778722090019
Instrument Serial Number	2778722090019
Heated Cover Serial Number	2779321101337
Block Serial Number	2778322092313
Run Start Date/Time	2024-02-15 08:42:54 AM CET
Run End Date/Time	2024-02-15 10:15:40 AM CET
Run Duration	92 minutes 46 seconds
Sample Volume	10.0
Cover Temperature	105.0
Passive Reference	ROX
PCR Stage/Step Number	Stage 2 Step 2
Quantification Cycle Method	CT
Analysis Date/Time	2024-02-15 11:35:31 AM CET
Software Name and Version	Design & Analysis Software v2.6.0
Plugin Name and Version	Primary Analysis v1.7.0, Standard Curve v1.6.0
Exported On	2024-02-15 11:38:09 AM CET
Well	Well Position	Sample	Quantity	Target	Dye	Task	Reporter	Quencher	Amp Status	Cq	Cq Mean	Cq Confidence	Cq SD	Auto Threshold	Threshold	Auto Baseline	Baseline Start	Baseline End	Tm1	Tm2	Tm3	Tm4	Slope	Efficiency	Standard Deviation	Standard Error	Omit
1	A1	Ang Std 1	108000	Ang	FAM	STANDARD	FAM	NFQ-MGB	Amp	19.9785	20.0066	0.796022	0.0330208	FALSE	0.236026	TRUE	3	14					-3.6652	87.4293	0.089413	0.0236806	FALSE
2	A2	Ang Std 1	108000	Ang	FAM	STANDARD	FAM	NFQ-MGB	Amp	20.043	20.0066	0.815802	0.0330208	FALSE	0.236026	TRUE	3	15					-3.6652	87.4293	0.089413	0.0236806	FALSE
3	A3	Ang Std 1	108000	Ang	FAM	STANDARD	FAM	NFQ-MGB	Amp	19.9984	20.0066	0.797458	0.0330208	FALSE	0.236026	TRUE	3	14					-3.6652	87.4293	0.089413	0.0236806	FALSE
5	A5	95hi d1	11020.1	Ang	FAM	UNKNOWN	FAM	NFQ-MGB	Amp	23.6012	23.6246	0.911237	0.0330445	FALSE	0.236026	TRUE	3	18					-3.6652	87.4293	0.089413	0.0236806	FALSE
6	A6	95hi d1	10701.2	Ang	FAM	UNKNOWN	FAM	NFQ-MGB	Amp	23.6479	23.6246	0.904837	0.0330445	FALSE	0.236026	TRUE	3	18					-3.6652	87.4293	0.089413	0.0236806	FALSE
7	A7	95hi d1/3	4330.9	Ang	FAM	UNKNOWN	FAM	NFQ-MGB	Amp	25.0878	25.186	0.959599	0.138906	FALSE	0.236026	TRUE	3	19					-3.6652	87.4293	0.089413	0.0236806	FALSE
8	A8	95hi d1/3	3828.08	Ang	FAM	UNKNOWN	FAM	NFQ-MGB	Amp	25.2843	25.186	0.958091	0.138906	FALSE	0.236026	TRUE	3	19					-3.6652	87.4293	0.089413	0.0236806	FALSE
9	A9	162hi d1	9875.99	Ang	FAM	UNKNOWN	FAM	NFQ-MGB	Amp	23.7757	23.775	0.949718	0.000958624	FALSE	0.236026	TRUE	3	18					-3.6652	87.4293	0.089413	0.0236806	FALSE
10	A10	162hi d1	9884.4	Ang	FAM	UNKNOWN	FAM	NFQ-MGB	Amp	23.7743	23.775	0.940151	0.000958624	FALSE	0.236026	TRUE	3	18					-3.6652	87.4293	0.089413	0.0236806	FALSE
11	A11	162hi d1/3	3494.9	Ang	FAM	UNKNOWN	FAM	NFQ-MGB	Amp	25.4292	25.372	0.95998	0.0809137	FALSE	0.236026	TRUE	3	20					-3.6652	87.4293	0.089413	0.0236806	FALSE
12	A12	162hi d1/3	3755.39	Ang	FAM	UNKNOWN	FAM	NFQ-MGB	Amp	25.3148	25.372	0.960835	0.0809137	FALSE	0.236026	TRUE	3	20					-3.6652	87.4293	0.089413	0.0236806	FALSE
13	A13	149ce d1	24291.3	Ang	FAM	UNKNOWN	FAM	NFQ-MGB	Amp	22.343	22.2846	0.895269	0.0825897	FALSE	0.236026	TRUE	3	17					-3.6652	87.4293	0.089413	0.0236806	FALSE
14	A14	149ce d1	26140.8	Ang	FAM	UNKNOWN	FAM	NFQ-MGB	Amp	22.2262	22.2846	0.873768	0.0825897	FALSE	0.236026	TRUE	3	16					-3.6652	87.4293	0.089413	0.0236806	FALSE
15	A15	149ce d1/3	9737.81	Ang	FAM	UNKNOWN	FAM	NFQ-MGB	Amp	23.7981	23.8961	0.96184	0.138661	FALSE	0.236026	TRUE	3	18					-3.6652	87.4293	0.089413	0.0236806	FALSE
16	A16	149ce d1/3	8609.12	Ang	FAM	UNKNOWN	FAM	NFQ-MGB	Amp	23.9942	23.8961	0.95763	0.138661	FALSE	0.236026	TRUE	3	19					-3.6652	87.4293	0.089413	0.0236806	FALSE
17	A17	86hi d1	13860.7	GFM1	FAM	UNKNOWN	FAM	NFQ-MGB	Amp	23.9156	23.863	0.975497	0.0744851	FALSE	0.195202	TRUE	3	19					-3.4769	93.9141	0.320762	0.0500707	FALSE
18	A18	86hi d1	14862.1	GFM1	FAM	UNKNOWN	FAM	NFQ-MGB	Amp	23.8103	23.863	0.977113	0.0744851	FALSE	0.195202	TRUE	3	18					-3.4769	93.9141	0.320762	0.0500707	FALSE
19	A19	86hi d1/3	6600.73	GFM1	FAM	UNKNOWN	FAM	NFQ-MGB	Amp	25.0359	25.1557	0.972958	0.169475	FALSE	0.195202	TRUE	3	20					-3.4769	93.9141	0.320762	0.0500707	FALSE
20	A20	86hi d1/3	5631.95	GFM1	FAM	UNKNOWN	FAM	NFQ-MGB	Amp	25.2755	25.1557	0.972473	0.169475	FALSE	0.195202	TRUE	3	20					-3.4769	93.9141	0.320762	0.0500707	FALSE
21	A21	164ce d1	87798.6	GFM1	FAM	UNKNOWN	FAM	NFQ-MGB	Amp	21.1282	21.1577	0.973517	0.0417043	FALSE	0.195202	TRUE	3	16					-3.4769	93.9141	0.320762	0.0500707	FALSE
22	A22	164ce d1	84435.4	GFM1	FAM	UNKNOWN	FAM	NFQ-MGB	Amp	21.1872	21.1577	0.97477	0.0417043	FALSE	0.195202	TRUE	3	17					-3.4769	93.9141	0.320762	0.0500707	FALSE
23	A23	164ce d1/3	35628.5	GFM1	FAM	UNKNOWN	FAM	NFQ-MGB	Amp	22.4901	22.5775	0.974382	0.123622	FALSE	0.195202	TRUE	3	17					-3.4769	93.9141	0.320762	0.0500707	FALSE
24	A24	164ce d1/3	31733.2	GFM1	FAM	UNKNOWN	FAM	NFQ-MGB	Amp	22.6649	22.5775	0.972167	0.123622	FALSE	0.195202	TRUE	3	17					-3.4769	93.9141	0.320762	0.0500707	FALSE
25	B1	Ang Std 2	18000	Ang	FAM	STANDARD	FAM	NFQ-MGB	Amp	22.7847	22.7973	0.887456	0.0149324	FALSE	0.236026	TRUE	3	17					-3.6652	87.4293	0.089413	0.0236806	FALSE
26	B2	Ang Std 2	18000	Ang	FAM	STANDARD	FAM	NFQ-MGB	Amp	22.8138	22.7973	0.886594	0.0149324	FALSE	0.236026	TRUE	3	17					-3.6652	87.4293	0.089413	0.0236806	FALSE
27	B3	Ang Std 2	18000	Ang	FAM	STANDARD	FAM	NFQ-MGB	Amp	22.7933	22.7973	0.884899	0.0149324	FALSE	0.236026	TRUE	3	18					-3.6652	87.4293	0.089413	0.0236806	FALSE
29	B5	101hi d1	14399	Ang	FAM	UNKNOWN	FAM	NFQ-MGB	Amp	23.1755	23.1992	0.907181	0.0336045	FALSE	0.236026	TRUE	3	17					-3.6652	87.4293	0.089413	0.0236806	FALSE
30	B6	101hi d1	13975.5	Ang	FAM	UNKNOWN	FAM	NFQ-MGB	Amp	23.223	23.1992	0.899298	0.0336045	FALSE	0.236026	TRUE	3	18					-3.6652	87.4293	0.089413	0.0236806	FALSE
31	B7	101hi d1/3	4654.43	Ang	FAM	UNKNOWN	FAM	NFQ-MGB	Amp	24.9731	24.9488	0.961372	0.0344343	FALSE	0.236026	TRUE	3	20					-3.6652	87.4293	0.089413	0.0236806	FALSE
32	B8	101hi d1/3	4799.03	Ang	FAM	UNKNOWN	FAM	NFQ-MGB	Amp	24.9244	24.9488	0.963468	0.0344343	FALSE	0.236026	TRUE	3	20					-3.6652	87.4293	0.089413	0.0236806	FALSE
33	B9	95ce d1	26337.5	Ang	FAM	UNKNOWN	FAM	NFQ-MGB	Amp	22.2143	22.2448	0.908006	0.0430549	FALSE	0.236026	TRUE	3	17					-3.6652	87.4293	0.089413	0.0236806	FALSE
34	B10	95ce d1	25349.1	Ang	FAM	UNKNOWN	FAM	NFQ-MGB	Amp	22.2752	22.2448	0.907705	0.0430549	FALSE	0.236026	TRUE	3	17					-3.6652	87.4293	0.089413	0.0236806	FALSE
35	B11	95ce d1/3	9189.63	Ang	FAM	UNKNOWN	FAM	NFQ-MGB	Amp	23.8903	23.8432	0.963466	0.0665736	FALSE	0.236026	TRUE	3	19					-3.6652	87.4293	0.089413	0.0236806	FALSE
36	B12	95ce d1/3	9749.56	Ang	FAM	UNKNOWN	FAM	NFQ-MGB	Amp	23.7962	23.8432	0.957249	0.0665736	FALSE	0.236026	TRUE	3	19					-3.6652	87.4293	0.089413	0.0236806	FALSE
37	B13	162ce d1	28506.2	Ang	FAM	UNKNOWN	FAM	NFQ-MGB	Amp	22.0884	22.106	0.901182	0.0249232	FALSE	0.236026	TRUE	3	16					-3.6652	87.4293	0.089413	0.0236806	FALSE
38	B14	162ce d1	27881.9	Ang	FAM	UNKNOWN	FAM	NFQ-MGB	Amp	22.1236	22.106	0.914027	0.0249232	FALSE	0.236026	TRUE	3	17					-3.6652	87.4293	0.089413	0.0236806	FALSE
39	B15	162ce d1/3	18182.1	Ang	FAM	UNKNOWN	FAM	NFQ-MGB	Amp	22.8042	22.8735	0.942384	0.0980458	FALSE	0.236026	TRUE	3	17					-3.6652	87.4293	0.089413	0.0236806	FALSE
40	B16	162ce d1/3	16665.3	Ang	FAM	UNKNOWN	FAM	NFQ-MGB	Amp	22.9428	22.8735	0.928659	0.0980458	FALSE	0.236026	TRUE	3	17					-3.6652	87.4293	0.089413	0.0236806	FALSE
41	B17	111hi d1	9262.77	GFM1	FAM	UNKNOWN	FAM	NFQ-MGB	Amp	24.5242	24.529	0.978801	0.00670321	FALSE	0.195202	TRUE	3	19					-3.4769	93.9141	0.320762	0.0500707	FALSE
42	B18	111hi d1	9204.8	GFM1	FAM	UNKNOWN	FAM	NFQ-MGB	Amp	24.5337	24.529	0.977165	0.00670321	FALSE	0.195202	TRUE	3	19					-3.4769	93.9141	0.320762	0.0500707	FALSE
43	B19	111hi d1/3	4005.3	GFM1	FAM	UNKNOWN	FAM	NFQ-MGB	Amp	25.7902	25.9819	0.975004	0.271179	FALSE	0.195202	TRUE	3	21					-3.4769	93.9141	0.320762	0.0500707	FALSE
44	B20	111hi d1/3	3106.95	GFM1	FAM	UNKNOWN	FAM	NFQ-MGB	Amp	26.1737	25.9819	0.974295	0.271179	FALSE	0.195202	TRUE	3	21					-3.4769	93.9141	0.320762	0.0500707	FALSE
45	B21	86ce d1	145072	GFM1	FAM	UNKNOWN	FAM	NFQ-MGB	Amp	20.3699	20.384	0.972771	0.0199638	FALSE	0.195202	TRUE	3	15					-3.4769	93.9141	0.320762	0.0500707	FALSE
46	B22	86ce d1	142385	GFM1	FAM	UNKNOWN	FAM	NFQ-MGB	Amp	20.3981	20.384	0.97443	0.0199638	FALSE	0.195202	TRUE	3	15					-3.4769	93.9141	0.320762	0.0500707	FALSE
47	B23	86ce d1/3	48063	GFM1	FAM	UNKNOWN	FAM	NFQ-MGB	Amp	22.038	22.0573	0.970745	0.0272297	FALSE	0.195202	TRUE	3	17					-3.4769	93.9141	0.320762	0.0500707	FALSE
48	B24	86ce d1/3	46852.7	GFM1	FAM	UNKNOWN	FAM	NFQ-MGB	Amp	22.0765	22.0573	0.969406	0.0272297	FALSE	0.195202	TRUE	3	16					-3.4769	93.9141	0.320762	0.0500707	FALSE
49	C1	Ang Std 3	3000	Ang	FAM	STANDARD	FAM	NFQ-MGB	Amp	25.6334	25.5955	0.953073	0.0973121	FALSE	0.236026	TRUE	3	20					-3.6652	87.4293	0.089413	0.0236806	FALSE
50	C2	Ang Std 3	3000	Ang	FAM	STANDARD	FAM	NFQ-MGB	Amp	25.6681	25.5955	0.955087	0.0973121	FALSE	0.236026	TRUE	3	21					-3.6652	87.4293	0.089413	0.0236806	FALSE
51	C3	Ang Std 3	3000	Ang	FAM	STANDARD	FAM	NFQ-MGB	Amp	25.4849	25.5955	0.957817	0.0973121	FALSE	0.236026	TRUE	3	20					-3.6652	87.4293	0.089413	0.0236806	FALSE
53	C5	116hi d1	9752.13	Ang	FAM	UNKNOWN	FAM	NFQ-MGB	Amp	23.7958	23.8541	0.927463	0.0825822	FALSE	0.236026	TRUE	3	18					-3.6652	87.4293	0.089413	0.0236806	FALSE
54	C6	116hi d1	9062.23	Ang	FAM	UNKNOWN	FAM	NFQ-MGB	Amp	23.9125	23.8541	0.944472	0.0825822	FALSE	0.236026	TRUE	3	18					-3.6652	87.4293	0.089413	0.0236806	FALSE
55	C7	116hi d1/3	3876.16	Ang	FAM	UNKNOWN	FAM	NFQ-MGB	Amp	25.2644	25.4042	0.952475	0.197653	FALSE	0.236026	TRUE	3	20					-3.6652	87.4293	0.089413	0.0236806	FALSE
56	C8	116hi d1/3	3251.9	Ang	FAM	UNKNOWN	FAM	NFQ-MGB	Amp	25.5439	25.4042	0.959054	0.197653	FALSE	0.236026	TRUE	3	20					-3.6652	87.4293	0.089413	0.0236806	FALSE
57	C9	101ce d1	24477.8	Ang	FAM	UNKNOWN	FAM	NFQ-MGB	Amp	22.3309	22.3713	0.904287	0.0571383	FALSE	0.236026	TRUE	3	16					-3.6652	87.4293	0.089413	0.0236806	FALSE
58	C10	101ce d1	23266.2	Ang	FAM	UNKNOWN	FAM	NFQ-MGB	Amp	22.4117	22.3713	0.915631	0.0571383	FALSE	0.236026	TRUE	3	18					-3.6652	87.4293	0.089413	0.0236806	FALSE
59	C11	101ce d1/3	8708.82	Ang	FAM	UNKNOWN	FAM	NFQ-MGB	Amp	23.9759	24.0365	0.958704	0.0858228	FALSE	0.236026	TRUE	3	19					-3.6652	87.4293	0.089413	0.0236806	FALSE
60	C12	101ce d1/3	8069.46	Ang	FAM	UNKNOWN	FAM	NFQ-MGB	Amp	24.0972	24.0365	0.95707	0.0858228	FALSE	0.236026	TRUE	3	19					-3.6652	87.4293	0.089413	0.0236806	FALSE
61	C13	79hi d1	8118	Ang	FAM	UNKNOWN	FAM	NFQ-MGB	Amp	24.0877	24.1172	0.95647	0.041712	FALSE	0.236026	TRUE	3	19					-3.6652	87.4293	0.089413	0.0236806	FALSE
62	C14	79hi d1	7822.66	Ang	FAM	UNKNOWN	FAM	NFQ-MGB	Amp	24.1467	24.1172	0.959384	0.041712	FALSE	0.236026	TRUE	3	19					-3.6652	87.4293	0.089413	0.0236806	FALSE
63	C15	75hi d1	7047.12	Ang	FAM	UNKNOWN	FAM	NFQ-MGB	Amp	24.3129	24.3333	0.959858	0.0288261	FALSE	0.236026	TRUE	3	19					-3.6652	87.4293	0.089413	0.0236806	FALSE
64	C16	75hi d1	6868.93	Ang	FAM	UNKNOWN	FAM	NFQ-MGB	Amp	24.3536	24.3333	0.963468	0.0288261	FALSE	0.236026	TRUE	3	19					-3.6652	87.4293	0.089413	0.0236806	FALSE
65	C17	114hi d1	9276.01	GFM1	FAM	UNKNOWN	FAM	NFQ-MGB	Amp	24.5221	24.5152	0.977717	0.00967945	FALSE	0.195202	TRUE	3	20					-3.4769	93.9141	0.320762	0.0500707	FALSE
66	C18	114hi d1	9360.48	GFM1	FAM	UNKNOWN	FAM	NFQ-MGB	Amp	24.5084	24.5152	0.980277	0.00967945	FALSE	0.195202	TRUE	3	19					-3.4769	93.9141	0.320762	0.0500707	FALSE
67	C19	114hi d1/3	2894.92	GFM1	FAM	UNKNOWN	FAM	NFQ-MGB	Amp	26.2804	26.1273	0.975293	0.216565	FALSE	0.195202	TRUE	3	21					-3.4769	93.9141	0.320762	0.0500707	FALSE
68	C20	114hi d1/3	3545.87	GFM1	FAM	UNKNOWN	FAM	NFQ-MGB	Amp	25.9742	26.1273	0.977309	0.216565	FALSE	0.195202	TRUE	3	21					-3.4769	93.9141	0.320762	0.0500707	FALSE
69	C21	111ce d1	103236	GFM1	FAM	UNKNOWN	FAM	NFQ-MGB	Amp	20.8836	20.8811	0.973096	0.00359947	FALSE	0.195202	TRUE	3	15					-3.4769	93.9141	0.320762	0.0500707	FALSE
70	C22	111ce d1	103585	GFM1	FAM	UNKNOWN	FAM	NFQ-MGB	Amp	20.8785	20.8811	0.972888	0.00359947	FALSE	0.195202	TRUE	3	15					-3.4769	93.9141	0.320762	0.0500707	FALSE
71	C23	111ce d1/3	33836.1	GFM1	FAM	UNKNOWN	FAM	NFQ-MGB	Amp	22.568	22.5155	0.97165	0.0742233	FALSE	0.195202	TRUE	3	17					-3.4769	93.9141	0.320762	0.0500707	FALSE
72	C24	111ce d1/3	36271.9	GFM1	FAM	UNKNOWN	FAM	NFQ-MGB	Amp	22.463	22.5155	0.974033	0.0742233	FALSE	0.195202	TRUE	3	18					-3.4769	93.9141	0.320762	0.0500707	FALSE
73	D1	Ang Std 4	500	Ang	FAM	STANDARD	FAM	NFQ-MGB	Amp	28.6082	28.6054	0.942689	0.121703	FALSE	0.236026	TRUE	3	24					-3.6652	87.4293	0.089413	0.0236806	FALSE
74	D2	Ang Std 4	500	Ang	FAM	STANDARD	FAM	NFQ-MGB	Amp	28.4823	28.6054	0.948925	0.121703	FALSE	0.236026	TRUE	3	23					-3.6652	87.4293	0.089413	0.0236806	FALSE
75	D3	Ang Std 4	500	Ang	FAM	STANDARD	FAM	NFQ-MGB	Amp	28.7256	28.6054	0.95324	0.121703	FALSE	0.236026	TRUE	3	23					-3.6652	87.4293	0.089413	0.0236806	FALSE
77	D5	120hi d1	9788.24	Ang	FAM	UNKNOWN	FAM	NFQ-MGB	Amp	23.7899	23.7146	0.932294	0.106507	FALSE	0.236026	TRUE	3	18					-3.6652	87.4293	0.089413	0.0236806	FALSE
78	D6	120hi d1	10759.7	Ang	FAM	UNKNOWN	FAM	NFQ-MGB	Amp	23.6392	23.7146	0.925422	0.106507	FALSE	0.236026	TRUE	3	18					-3.6652	87.4293	0.089413	0.0236806	FALSE
79	D7	120hi d1/3	4662.46	Ang	FAM	UNKNOWN	FAM	NFQ-MGB	Amp	24.9704	25.281	0.956839	0.439212	FALSE	0.236026	TRUE	3	20					-3.6652	87.4293	0.089413	0.0236806	FALSE
80	D8	120hi d1/3	3156.06	Ang	FAM	UNKNOWN	FAM	NFQ-MGB	Amp	25.5915	25.281	0.952613	0.439212	FALSE	0.236026	TRUE	3	20					-3.6652	87.4293	0.089413	0.0236806	FALSE
81	D9	116ce d1	18880.1	Ang	FAM	UNKNOWN	FAM	NFQ-MGB	Amp	22.7442	22.7534	0.92016	0.0130221	FALSE	0.236026	TRUE	3	17					-3.6652	87.4293	0.089413	0.0236806	FALSE
82	D10	116ce d1	18662.9	Ang	FAM	UNKNOWN	FAM	NFQ-MGB	Amp	22.7626	22.7534	0.923549	0.0130221	FALSE	0.236026	TRUE	3	18					-3.6652	87.4293	0.089413	0.0236806	FALSE
83	D11	116ce d1/3	9896.48	Ang	FAM	UNKNOWN	FAM	NFQ-MGB	Amp	23.7724	24.0387	0.95027	0.376685	FALSE	0.236026	TRUE	3	19					-3.6652	87.4293	0.089413	0.0236806	FALSE
84	D12	116ce d1/3	7081.7	Ang	FAM	UNKNOWN	FAM	NFQ-MGB	Amp	24.3051	24.0387	0.95938	0.376685	FALSE	0.236026	TRUE	3	18					-3.6652	87.4293	0.089413	0.0236806	FALSE
85	D13	80hi d1	10402.6	Ang	FAM	UNKNOWN	FAM	NFQ-MGB	Amp	23.693	23.6977	0.960666	0.00670234	FALSE	0.236026	TRUE	3	18					-3.6652	87.4293	0.089413	0.0236806	FALSE
86	D14	80hi d1	10340.8	Ang	FAM	UNKNOWN	FAM	NFQ-MGB	Amp	23.7025	23.6977	0.95904	0.00670234	FALSE	0.236026	TRUE	3	19					-3.6652	87.4293	0.089413	0.0236806	FALSE
87	D15	81hi d1	4193.22	Ang	FAM	UNKNOWN	FAM	NFQ-MGB	Amp	25.1392	25.1104	0.956483	0.0408306	FALSE	0.236026	TRUE	3	19					-3.6652	87.4293	0.089413	0.0236806	FALSE
88	D16	81hi d1	4348.13	Ang	FAM	UNKNOWN	FAM	NFQ-MGB	Amp	25.0815	25.1104	0.955785	0.0408306	FALSE	0.236026	TRUE	3	19					-3.6652	87.4293	0.089413	0.0236806	FALSE
89	D17	142hi d1	1704.7	GFM1	FAM	UNKNOWN	FAM	NFQ-MGB	Amp	27.0801	27.0647	0.973345	0.0217433	FALSE	0.195202	TRUE	3	22					-3.4769	93.9141	0.320762	0.0500707	FALSE
90	D18	142hi d1	1739.77	GFM1	FAM	UNKNOWN	FAM	NFQ-MGB	Amp	27.0493	27.0647	0.975016	0.0217433	FALSE	0.195202	TRUE	3	22					-3.4769	93.9141	0.320762	0.0500707	FALSE
91	D19	142hi d1/3	440.938	GFM1	FAM	UNKNOWN	FAM	NFQ-MGB	Amp	29.122	28.983	0.97257	0.196553	FALSE	0.195202	TRUE	3	24					-3.4769	93.9141	0.320762	0.0500707	FALSE
92	D20	142hi d1/3	530.059	GFM1	FAM	UNKNOWN	FAM	NFQ-MGB	Amp	28.844	28.983	0.970463	0.196553	FALSE	0.195202	TRUE	3	24					-3.4769	93.9141	0.320762	0.0500707	FALSE
93	D21	114ce d1	164191	GFM1	FAM	UNKNOWN	FAM	NFQ-MGB	Amp	20.183	20.236	0.979012	0.0750329	FALSE	0.195202	TRUE	3	15					-3.4769	93.9141	0.320762	0.0500707	FALSE
94	D22	114ce d1	153049	GFM1	FAM	UNKNOWN	FAM	NFQ-MGB	Amp	20.2891	20.236	0.973548	0.0750329	FALSE	0.195202	TRUE	3	15					-3.4769	93.9141	0.320762	0.0500707	FALSE
95	D23	114ce d1/3	51236.2	GFM1	FAM	UNKNOWN	FAM	NFQ-MGB	Amp	21.9415	21.8839	0.974802	0.0814567	FALSE	0.195202	TRUE	3	17					-3.4769	93.9141	0.320762	0.0500707	FALSE
96	D24	114ce d1/3	55298	GFM1	FAM	UNKNOWN	FAM	NFQ-MGB	Amp	21.8263	21.8839	0.977334	0.0814567	FALSE	0.195202	TRUE	3	16					-3.4769	93.9141	0.320762	0.0500707	FALSE
97	E1	Ang Std 5	250	Ang	FAM	STANDARD	FAM	NFQ-MGB	Amp	29.6792	29.6082	0.93997	0.0640661	FALSE	0.236026	TRUE	3	24					-3.6652	87.4293	0.089413	0.0236806	FALSE
98	E2	Ang Std 5	250	Ang	FAM	STANDARD	FAM	NFQ-MGB	Amp	29.5547	29.6082	0.950377	0.0640661	FALSE	0.236026	TRUE	3	24					-3.6652	87.4293	0.089413	0.0236806	FALSE
99	E3	Ang Std 5	250	Ang	FAM	STANDARD	FAM	NFQ-MGB	Amp	29.5907	29.6082	0.940351	0.0640661	FALSE	0.236026	TRUE	3	23					-3.6652	87.4293	0.089413	0.0236806	FALSE
101	E5	122hi d1	10324.6	Ang	FAM	UNKNOWN	FAM	NFQ-MGB	Amp	23.7049	23.6938	0.918433	0.0157799	FALSE	0.236026	TRUE	3	19					-3.6652	87.4293	0.089413	0.0236806	FALSE
102	E6	122hi d1	10470.4	Ang	FAM	UNKNOWN	FAM	NFQ-MGB	Amp	23.6826	23.6938	0.925641	0.0157799	FALSE	0.236026	TRUE	3	18					-3.6652	87.4293	0.089413	0.0236806	FALSE
103	E7	122hi d1/3	5637.95	Ang	FAM	UNKNOWN	FAM	NFQ-MGB	Amp	24.668	24.8146	0.949988	0.207407	FALSE	0.236026	TRUE	3	19					-3.6652	87.4293	0.089413	0.0236806	FALSE
104	E8	122hi d1/3	4689.14	Ang	FAM	UNKNOWN	FAM	NFQ-MGB	Amp	24.9613	24.8146	0.954159	0.207407	FALSE	0.236026	TRUE	3	19					-3.6652	87.4293	0.089413	0.0236806	FALSE
105	E9	120ce d1	23768.6	Ang	FAM	UNKNOWN	FAM	NFQ-MGB	Amp	22.3777	22.383	0.924828	0.00750263	FALSE	0.236026	TRUE	3	17					-3.6652	87.4293	0.089413	0.0236806	FALSE
106	E10	120ce d1	23610.6	Ang	FAM	UNKNOWN	FAM	NFQ-MGB	Amp	22.3883	22.383	0.918816	0.00750263	FALSE	0.236026	TRUE	3	16					-3.6652	87.4293	0.089413	0.0236806	FALSE
107	E11	120ce d1/3	8336.13	Ang	FAM	UNKNOWN	FAM	NFQ-MGB	Amp	24.0455	23.8917	0.959956	0.217432	FALSE	0.236026	TRUE	3	18					-3.6652	87.4293	0.089413	0.0236806	FALSE
108	E12	120ce d1/3	10112.5	Ang	FAM	UNKNOWN	FAM	NFQ-MGB	Amp	23.738	23.8917	0.952818	0.217432	FALSE	0.236026	TRUE	3	18					-3.6652	87.4293	0.089413	0.0236806	FALSE
109	E13	79ce d1	21156.1	Ang	FAM	UNKNOWN	FAM	NFQ-MGB	Amp	22.563	22.5502	0.957425	0.0181764	FALSE	0.236026	TRUE	3	17					-3.6652	87.4293	0.089413	0.0236806	FALSE
110	E14	79ce d1	21500.5	Ang	FAM	UNKNOWN	FAM	NFQ-MGB	Amp	22.5373	22.5502	0.96085	0.0181764	FALSE	0.236026	TRUE	3	17					-3.6652	87.4293	0.089413	0.0236806	FALSE
111	E15	75ce d1	20237.8	Ang	FAM	UNKNOWN	FAM	NFQ-MGB	Amp	22.6336	22.3819	0.955942	0.356001	FALSE	0.236026	TRUE	3	17					-3.6652	87.4293	0.089413	0.0236806	FALSE
112	E16	75ce d1	27766.8	Ang	FAM	UNKNOWN	FAM	NFQ-MGB	Amp	22.1302	22.3819	0.96191	0.356001	FALSE	0.236026	TRUE	3	17					-3.6652	87.4293	0.089413	0.0236806	FALSE
113	E17	143hi d1	12509.4	GFM1	FAM	UNKNOWN	FAM	NFQ-MGB	Amp	24.0705	24.014	0.973195	0.0799136	FALSE	0.195202	TRUE	3	19					-3.4769	93.9141	0.320762	0.0500707	FALSE
114	E18	143hi d1	13481.6	GFM1	FAM	UNKNOWN	FAM	NFQ-MGB	Amp	23.9575	24.014	0.977926	0.0799136	FALSE	0.195202	TRUE	3	19					-3.4769	93.9141	0.320762	0.0500707	FALSE
115	E19	143hi d1/3	4403.42	GFM1	FAM	UNKNOWN	FAM	NFQ-MGB	Amp	25.6471	25.6673	0.974482	0.0284905	FALSE	0.195202	TRUE	3	21					-3.4769	93.9141	0.320762	0.0500707	FALSE
116	E20	143hi d1/3	4287.48	GFM1	FAM	UNKNOWN	FAM	NFQ-MGB	Amp	25.6874	25.6673	0.972801	0.0284905	FALSE	0.195202	TRUE	3	21					-3.4769	93.9141	0.320762	0.0500707	FALSE
117	E21	142ce d1	131455	GFM1	FAM	UNKNOWN	FAM	NFQ-MGB	Amp	20.5187	20.5545	0.973896	0.0506164	FALSE	0.195202	TRUE	3	16					-3.4769	93.9141	0.320762	0.0500707	FALSE
118	E22	142ce d1	125369	GFM1	FAM	UNKNOWN	FAM	NFQ-MGB	Amp	20.5903	20.5545	0.973934	0.0506164	FALSE	0.195202	TRUE	3	15					-3.4769	93.9141	0.320762	0.0500707	FALSE
119	E23	142ce d1/3	44409.3	GFM1	FAM	UNKNOWN	FAM	NFQ-MGB	Amp	22.1574	22.1625	0.971859	0.0072294	FALSE	0.195202	TRUE	3	17					-3.4769	93.9141	0.320762	0.0500707	FALSE
120	E24	142ce d1/3	44109.6	GFM1	FAM	UNKNOWN	FAM	NFQ-MGB	Amp	22.1676	22.1625	0.971303	0.0072294	FALSE	0.195202	TRUE	3	18					-3.4769	93.9141	0.320762	0.0500707	FALSE
121	F1	Ang Tris		Ang	FAM	NTC	FAM	NFQ-MGB	No Amp	Undetermined		0		FALSE	0.236026	TRUE	3	39					-3.6652	87.4293	0.089413	0.0236806	FALSE
122	F2	Ang Tris		Ang	FAM	NTC	FAM	NFQ-MGB	No Amp	Undetermined		0		FALSE	0.236026	TRUE	3	39					-3.6652	87.4293	0.089413	0.0236806	FALSE
123	F3	Ang Tris		Ang	FAM	NTC	FAM	NFQ-MGB	No Amp	Undetermined		0		FALSE	0.236026	TRUE	3	39					-3.6652	87.4293	0.089413	0.0236806	FALSE
125	F5	146hi d1	9375.89	Ang	FAM	UNKNOWN	FAM	NFQ-MGB	Amp	23.8584	23.8636	0.907458	0.00736207	FALSE	0.236026	TRUE	3	18					-3.6652	87.4293	0.089413	0.0236806	FALSE
126	F6	146hi d1	9314.76	Ang	FAM	UNKNOWN	FAM	NFQ-MGB	Amp	23.8688	23.8636	0.944112	0.00736207	FALSE	0.236026	TRUE	3	19					-3.6652	87.4293	0.089413	0.0236806	FALSE
127	F7	146hi d1/3	4643.19	Ang	FAM	UNKNOWN	FAM	NFQ-MGB	Amp	24.977	25.2528	0.954336	0.390055	FALSE	0.236026	TRUE	3	20					-3.6652	87.4293	0.089413	0.0236806	FALSE
128	F8	146hi d1/3	3283.33	Ang	FAM	UNKNOWN	FAM	NFQ-MGB	Amp	25.5286	25.2528	0.960792	0.390055	FALSE	0.236026	TRUE	3	20					-3.6652	87.4293	0.089413	0.0236806	FALSE
129	F9	122ce d1	24060.4	Ang	FAM	UNKNOWN	FAM	NFQ-MGB	Amp	22.3582	22.3281	0.917469	0.0426599	FALSE	0.236026	TRUE	3	17					-3.6652	87.4293	0.089413	0.0236806	FALSE
130	F10	122ce d1	24989.8	Ang	FAM	UNKNOWN	FAM	NFQ-MGB	Amp	22.2979	22.3281	0.913126	0.0426599	FALSE	0.236026	TRUE	3	17					-3.6652	87.4293	0.089413	0.0236806	FALSE
131	F11	122ce d1/3	11368	Ang	FAM	UNKNOWN	FAM	NFQ-MGB	Amp	23.5517	23.7966	0.953686	0.346293	FALSE	0.236026	TRUE	3	18					-3.6652	87.4293	0.089413	0.0236806	FALSE
132	F12	122ce d1/3	8357.3	Ang	FAM	UNKNOWN	FAM	NFQ-MGB	Amp	24.0414	23.7966	0.959317	0.346293	FALSE	0.236026	TRUE	3	19					-3.6652	87.4293	0.089413	0.0236806	FALSE
133	F13	80ce d1	17677	Ang	FAM	UNKNOWN	FAM	NFQ-MGB	Amp	22.849	22.6348	0.955518	0.302957	FALSE	0.236026	TRUE	3	18					-3.6652	87.4293	0.089413	0.0236806	FALSE
134	F14	80ce d1	23136.8	Ang	FAM	UNKNOWN	FAM	NFQ-MGB	Amp	22.4206	22.6348	0.957992	0.302957	FALSE	0.236026	TRUE	3	17					-3.6652	87.4293	0.089413	0.0236806	FALSE
135	F15	81ce d1	20950.5	Ang	FAM	UNKNOWN	FAM	NFQ-MGB	Amp	22.5786	22.5251	0.951644	0.0755803	FALSE	0.236026	TRUE	3	17					-3.6652	87.4293	0.089413	0.0236806	FALSE
136	F16	81ce d1	22405.7	Ang	FAM	UNKNOWN	FAM	NFQ-MGB	Amp	22.4717	22.5251	0.96337	0.0755803	FALSE	0.236026	TRUE	3	17					-3.6652	87.4293	0.089413	0.0236806	FALSE
137	F17	144hi d1	12351.8	GFM1	FAM	UNKNOWN	FAM	NFQ-MGB	Amp	24.0897	24.0896	0.974138	0.000130088	FALSE	0.195202	TRUE	3	19					-3.4769	93.9141	0.320762	0.0500707	FALSE
138	F18	144hi d1	12353.3	GFM1	FAM	UNKNOWN	FAM	NFQ-MGB	Amp	24.0895	24.0896	0.975986	0.000130088	FALSE	0.195202	TRUE	3	18					-3.4769	93.9141	0.320762	0.0500707	FALSE
139	F19	144hi d1/3	4390.86	GFM1	FAM	UNKNOWN	FAM	NFQ-MGB	Amp	25.6514	25.7841	0.975639	0.187673	FALSE	0.195202	TRUE	3	21					-3.4769	93.9141	0.320762	0.0500707	FALSE
140	F20	144hi d1/3	3683.11	GFM1	FAM	UNKNOWN	FAM	NFQ-MGB	Amp	25.9168	25.7841	0.971858	0.187673	FALSE	0.195202	TRUE	3	21					-3.4769	93.9141	0.320762	0.0500707	FALSE
141	F21	143ce d1	108219	GFM1	FAM	UNKNOWN	FAM	NFQ-MGB	Amp	20.8124	20.829	0.974649	0.0234137	FALSE	0.195202	TRUE	3	16					-3.4769	93.9141	0.320762	0.0500707	FALSE
142	F22	143ce d1	105872	GFM1	FAM	UNKNOWN	FAM	NFQ-MGB	Amp	20.8455	20.829	0.977953	0.0234137	FALSE	0.195202	TRUE	3	15					-3.4769	93.9141	0.320762	0.0500707	FALSE
143	F23	143ce d1/3	31648.6	GFM1	FAM	UNKNOWN	FAM	NFQ-MGB	Amp	22.6689	22.6988	0.972682	0.0423089	FALSE	0.195202	TRUE	3	18					-3.4769	93.9141	0.320762	0.0500707	FALSE
144	F24	143ce d1/3	30419.1	GFM1	FAM	UNKNOWN	FAM	NFQ-MGB	Amp	22.7288	22.6988	0.974308	0.0423089	FALSE	0.195202	TRUE	3	18					-3.4769	93.9141	0.320762	0.0500707	FALSE
145	G1	Ang H2O		Ang	FAM	NTC	FAM	NFQ-MGB	No Amp	Undetermined		0		FALSE	0.236026	TRUE	3	39					-3.6652	87.4293	0.089413	0.0236806	FALSE
146	G2	Ang H2O		Ang	FAM	NTC	FAM	NFQ-MGB	No Amp	Undetermined		0		FALSE	0.236026	TRUE	3	39					-3.6652	87.4293	0.089413	0.0236806	FALSE
147	G3	Ang H2O		Ang	FAM	NTC	FAM	NFQ-MGB	No Amp	Undetermined		0		FALSE	0.236026	TRUE	3	39					-3.6652	87.4293	0.089413	0.0236806	FALSE
149	G5	159hi d1	11182.2	Ang	FAM	UNKNOWN	FAM	NFQ-MGB	Amp	23.5779	23.5469	0.932037	0.0438535	FALSE	0.236026	TRUE	3	19					-3.6652	87.4293	0.089413	0.0236806	FALSE
150	G6	159hi d1	11626.4	Ang	FAM	UNKNOWN	FAM	NFQ-MGB	Amp	23.5159	23.5469	0.931649	0.0438535	FALSE	0.236026	TRUE	3	19					-3.6652	87.4293	0.089413	0.0236806	FALSE
151	G7	159hi d1/3	4456.96	Ang	FAM	UNKNOWN	FAM	NFQ-MGB	Amp	25.0421	25.1279	0.960748	0.12131	FALSE	0.236026	TRUE	3	19					-3.6652	87.4293	0.089413	0.0236806	FALSE
152	G8	159hi d1/3	4001.58	Ang	FAM	UNKNOWN	FAM	NFQ-MGB	Amp	25.2137	25.1279	0.959281	0.12131	FALSE	0.236026	TRUE	3	20					-3.6652	87.4293	0.089413	0.0236806	FALSE
153	G9	146ce d1	24550.7	Ang	FAM	UNKNOWN	FAM	NFQ-MGB	Amp	22.3261	22.3672	0.906494	0.0580616	FALSE	0.236026	TRUE	3	16					-3.6652	87.4293	0.089413	0.0236806	FALSE
154	G10	146ce d1	23316.4	Ang	FAM	UNKNOWN	FAM	NFQ-MGB	Amp	22.4082	22.3672	0.901897	0.0580616	FALSE	0.236026	TRUE	3	17					-3.6652	87.4293	0.089413	0.0236806	FALSE
155	G11	146ce d1/3	11701	Ang	FAM	UNKNOWN	FAM	NFQ-MGB	Amp	23.5058	23.6296	0.938156	0.175149	FALSE	0.236026	TRUE	3	16					-3.6652	87.4293	0.089413	0.0236806	FALSE
156	G12	146ce d1/3	10014.8	Ang	FAM	UNKNOWN	FAM	NFQ-MGB	Amp	23.7535	23.6296	0.959262	0.175149	FALSE	0.236026	TRUE	3	18					-3.6652	87.4293	0.089413	0.0236806	FALSE
161	G17	149hi d1	1910.41	GFM1	FAM	UNKNOWN	FAM	NFQ-MGB	Amp	26.9081	26.8857	0.975565	0.0316759	FALSE	0.195202	TRUE	3	22					-3.4769	93.9141	0.320762	0.0500707	FALSE
162	G18	149hi d1	1967.93	GFM1	FAM	UNKNOWN	FAM	NFQ-MGB	Amp	26.8633	26.8857	0.971884	0.0316759	FALSE	0.195202	TRUE	3	21					-3.4769	93.9141	0.320762	0.0500707	FALSE
163	G19	149hi d1/3	606.205	GFM1	FAM	UNKNOWN	FAM	NFQ-MGB	Amp	28.6413	28.6594	0.97524	0.0255369	FALSE	0.195202	TRUE	3	24					-3.4769	93.9141	0.320762	0.0500707	FALSE
164	G20	149hi d1/3	591.878	GFM1	FAM	UNKNOWN	FAM	NFQ-MGB	Amp	28.6774	28.6594	0.971474	0.0255369	FALSE	0.195202	TRUE	3	23					-3.4769	93.9141	0.320762	0.0500707	FALSE
165	G21	144ce d1	130885	GFM1	FAM	UNKNOWN	FAM	NFQ-MGB	Amp	20.5253	20.517	0.973533	0.0116847	FALSE	0.195202	TRUE	3	15					-3.4769	93.9141	0.320762	0.0500707	FALSE
166	G22	144ce d1	132325	GFM1	FAM	UNKNOWN	FAM	NFQ-MGB	Amp	20.5088	20.517	0.970742	0.0116847	FALSE	0.195202	TRUE	3	15					-3.4769	93.9141	0.320762	0.0500707	FALSE
167	G23	144ce d1/3	38799.8	GFM1	FAM	UNKNOWN	FAM	NFQ-MGB	Amp	22.3613	22.3588	0.970992	0.00354218	FALSE	0.195202	TRUE	3	17					-3.4769	93.9141	0.320762	0.0500707	FALSE
168	G24	144ce d1/3	38928.7	GFM1	FAM	UNKNOWN	FAM	NFQ-MGB	Amp	22.3563	22.3588	0.972249	0.00354218	FALSE	0.195202	TRUE	3	16					-3.4769	93.9141	0.320762	0.0500707	FALSE
169	H1	GFM1 Std 1	2.90211e+06	GFM1	FAM	STANDARD	FAM	NFQ-MGB	Amp	15.7099	15.623	0.963886	0.0933796	FALSE	0.195202	TRUE	3	11					-3.4769	93.9141	0.320762	0.0500707	FALSE
170	H2	GFM1 Std 1	2.90211e+06	GFM1	FAM	STANDARD	FAM	NFQ-MGB	Amp	15.6349	15.623	0.972258	0.0933796	FALSE	0.195202	TRUE	3	11					-3.4769	93.9141	0.320762	0.0500707	FALSE
171	H3	GFM1 Std 1	2.90211e+06	GFM1	FAM	STANDARD	FAM	NFQ-MGB	Amp	15.5243	15.623	0.97103	0.0933796	FALSE	0.195202	TRUE	3	10					-3.4769	93.9141	0.320762	0.0500707	FALSE
172	H4	GFM1 H2O		GFM1	FAM	NTC	FAM	NFQ-MGB	No Amp	Undetermined	39.1504	0		FALSE	0.195202	TRUE	3	39					-3.4769	93.9141	0.320762	0.0500707	FALSE
173	H5	163hi d1	7075.83	Ang	FAM	UNKNOWN	FAM	NFQ-MGB	Amp	24.3064	24.3627	0.959203	0.0796528	FALSE	0.236026	TRUE	3	18					-3.6652	87.4293	0.089413	0.0236806	FALSE
174	H6	163hi d1	6592.4	Ang	FAM	UNKNOWN	FAM	NFQ-MGB	Amp	24.419	24.3627	0.958658	0.0796528	FALSE	0.236026	TRUE	3	19					-3.6652	87.4293	0.089413	0.0236806	FALSE
175	H7	163hi d1/3	2181.75	Ang	FAM	UNKNOWN	FAM	NFQ-MGB	Amp	26.1792	26.1336	0.953295	0.0644561	FALSE	0.236026	TRUE	3	21					-3.6652	87.4293	0.089413	0.0236806	FALSE
176	H8	163hi d1/3	2310.34	Ang	FAM	UNKNOWN	FAM	NFQ-MGB	Amp	26.0881	26.1336	0.955353	0.0644561	FALSE	0.236026	TRUE	3	20					-3.6652	87.4293	0.089413	0.0236806	FALSE
177	H9	159ce d1	21667.9	Ang	FAM	UNKNOWN	FAM	NFQ-MGB	Amp	22.525	22.4111	0.913849	0.161036	FALSE	0.236026	TRUE	3	18					-3.6652	87.4293	0.089413	0.0236806	FALSE
178	H10	159ce d1	25000.8	Ang	FAM	UNKNOWN	FAM	NFQ-MGB	Amp	22.2972	22.4111	0.922158	0.161036	FALSE	0.236026	TRUE	3	17					-3.6652	87.4293	0.089413	0.0236806	FALSE
179	H11	159ce d1/3	8207.75	Ang	FAM	UNKNOWN	FAM	NFQ-MGB	Amp	24.0702	24.0969	0.957345	0.0377118	FALSE	0.236026	TRUE	3	19					-3.6652	87.4293	0.089413	0.0236806	FALSE
180	H12	159ce d1/3	7937.3	Ang	FAM	UNKNOWN	FAM	NFQ-MGB	Amp	24.1235	24.0969	0.957339	0.0377118	FALSE	0.236026	TRUE	3	18					-3.6652	87.4293	0.089413	0.0236806	FALSE
181	H13	95hi d1	6260.97	GFM1	FAM	UNKNOWN	FAM	NFQ-MGB	Amp	25.1157	25.1579	0.972342	0.0597524	FALSE	0.195202	TRUE	3	19					-3.4769	93.9141	0.320762	0.0500707	FALSE
182	H14	95hi d1	5920.21	GFM1	FAM	UNKNOWN	FAM	NFQ-MGB	Amp	25.2002	25.1579	0.971512	0.0597524	FALSE	0.195202	TRUE	3	20					-3.4769	93.9141	0.320762	0.0500707	FALSE
183	H15	95hi d1/3	2153.58	GFM1	FAM	UNKNOWN	FAM	NFQ-MGB	Amp	26.7271	26.6498	0.974739	0.109436	FALSE	0.195202	TRUE	3	22					-3.4769	93.9141	0.320762	0.0500707	FALSE
184	H16	95hi d1/3	2386.01	GFM1	FAM	UNKNOWN	FAM	NFQ-MGB	Amp	26.5724	26.6498	0.975651	0.109436	FALSE	0.195202	TRUE	3	22					-3.4769	93.9141	0.320762	0.0500707	FALSE
185	H17	162hi d1	9753.78	GFM1	FAM	UNKNOWN	FAM	NFQ-MGB	Amp	24.4462	24.4542	0.975004	0.0112057	FALSE	0.195202	TRUE	3	19					-3.4769	93.9141	0.320762	0.0500707	FALSE
186	H18	162hi d1	9651.96	GFM1	FAM	UNKNOWN	FAM	NFQ-MGB	Amp	24.4621	24.4542	0.975696	0.0112057	FALSE	0.195202	TRUE	3	18					-3.4769	93.9141	0.320762	0.0500707	FALSE
187	H19	162hi d1/3	3264.88	GFM1	FAM	UNKNOWN	FAM	NFQ-MGB	Amp	26.0988	26.1913	0.974907	0.130793	FALSE	0.195202	TRUE	3	21					-3.4769	93.9141	0.320762	0.0500707	FALSE
188	H20	162hi d1/3	2888.47	GFM1	FAM	UNKNOWN	FAM	NFQ-MGB	Amp	26.2838	26.1913	0.972414	0.130793	FALSE	0.195202	TRUE	3	21					-3.4769	93.9141	0.320762	0.0500707	FALSE
189	H21	149ce d1	94371.8	GFM1	FAM	UNKNOWN	FAM	NFQ-MGB	Amp	21.0192	21.0495	0.974529	0.0429354	FALSE	0.195202	TRUE	3	16					-3.4769	93.9141	0.320762	0.0500707	FALSE
190	H22	149ce d1	90652.2	GFM1	FAM	UNKNOWN	FAM	NFQ-MGB	Amp	21.0799	21.0495	0.971447	0.0429354	FALSE	0.195202	TRUE	3	16					-3.4769	93.9141	0.320762	0.0500707	FALSE
191	H23	149ce d1/3	28195	GFM1	FAM	UNKNOWN	FAM	NFQ-MGB	Amp	22.8434	22.7714	0.971991	0.101826	FALSE	0.195202	TRUE	3	18					-3.4769	93.9141	0.320762	0.0500707	FALSE
192	H24	149ce d1/3	31016.2	GFM1	FAM	UNKNOWN	FAM	NFQ-MGB	Amp	22.6994	22.7714	0.972435	0.101826	FALSE	0.195202	TRUE	3	17					-3.4769	93.9141	0.320762	0.0500707	FALSE
193	I1	GFM1 Std 2	580423	GFM1	FAM	STANDARD	FAM	NFQ-MGB	Amp	18.1893	18.1808	0.968373	0.01075	FALSE	0.195202	TRUE	3	13					-3.4769	93.9141	0.320762	0.0500707	FALSE
194	I2	GFM1 Std 2	580423	GFM1	FAM	STANDARD	FAM	NFQ-MGB	Amp	18.1687	18.1808	0.970352	0.01075	FALSE	0.195202	TRUE	3	13					-3.4769	93.9141	0.320762	0.0500707	FALSE
195	I3	GFM1 Std 2	580423	GFM1	FAM	STANDARD	FAM	NFQ-MGB	Amp	18.1844	18.1808	0.969937	0.01075	FALSE	0.195202	TRUE	3	13					-3.4769	93.9141	0.320762	0.0500707	FALSE
196	I4	GFM1 H2O		GFM1	FAM	NTC	FAM	NFQ-MGB	No Amp	Undetermined	39.1504	0		FALSE	0.195202	TRUE	3	39					-3.4769	93.9141	0.320762	0.0500707	FALSE
197	I5	164hi d1	12465.4	Ang	FAM	UNKNOWN	FAM	NFQ-MGB	Amp	23.405	23.4271	0.929733	0.0312636	FALSE	0.236026	TRUE	3	18					-3.6652	87.4293	0.089413	0.0236806	FALSE
198	I6	164hi d1	12123.9	Ang	FAM	UNKNOWN	FAM	NFQ-MGB	Amp	23.4492	23.4271	0.928928	0.0312636	FALSE	0.236026	TRUE	3	18					-3.6652	87.4293	0.089413	0.0236806	FALSE
199	I7	164hi d1/3	4797.03	Ang	FAM	UNKNOWN	FAM	NFQ-MGB	Amp	24.9251	24.9581	0.957926	0.0466619	FALSE	0.236026	TRUE	3	19					-3.6652	87.4293	0.089413	0.0236806	FALSE
200	I8	164hi d1/3	4602.23	Ang	FAM	UNKNOWN	FAM	NFQ-MGB	Amp	24.9911	24.9581	0.963192	0.0466619	FALSE	0.236026	TRUE	3	20					-3.6652	87.4293	0.089413	0.0236806	FALSE
201	I9	163ce d1	20983.9	Ang	FAM	UNKNOWN	FAM	NFQ-MGB	Amp	22.576	22.5524	0.934698	0.0334168	FALSE	0.236026	TRUE	3	18					-3.6652	87.4293	0.089413	0.0236806	FALSE
202	I10	163ce d1	21616.2	Ang	FAM	UNKNOWN	FAM	NFQ-MGB	Amp	22.5288	22.5524	0.926361	0.0334168	FALSE	0.236026	TRUE	3	17					-3.6652	87.4293	0.089413	0.0236806	FALSE
203	I11	163ce d1/3	7170.29	Ang	FAM	UNKNOWN	FAM	NFQ-MGB	Amp	24.2853	24.2409	0.963048	0.0627765	FALSE	0.236026	TRUE	3	19					-3.6652	87.4293	0.089413	0.0236806	FALSE
204	I12	163ce d1/3	7581.56	Ang	FAM	UNKNOWN	FAM	NFQ-MGB	Amp	24.1965	24.2409	0.959669	0.0627765	FALSE	0.236026	TRUE	3	18					-3.6652	87.4293	0.089413	0.0236806	FALSE
205	I13	101hi d1	1293.67	GFM1	FAM	UNKNOWN	FAM	NFQ-MGB	Amp	27.4967	27.566	0.976062	0.0979816	FALSE	0.195202	TRUE	3	22					-3.4769	93.9141	0.320762	0.0500707	FALSE
206	I14	101hi d1	1180.24	GFM1	FAM	UNKNOWN	FAM	NFQ-MGB	Amp	27.6353	27.566	0.976354	0.0979816	FALSE	0.195202	TRUE	3	23					-3.4769	93.9141	0.320762	0.0500707	FALSE
207	I15	101hi d1/3	390.478	GFM1	FAM	UNKNOWN	FAM	NFQ-MGB	Amp	29.3055	29.1226	0.971886	0.258561	FALSE	0.195202	TRUE	3	24					-3.4769	93.9141	0.320762	0.0500707	FALSE
208	I16	101hi d1/3	497.468	GFM1	FAM	UNKNOWN	FAM	NFQ-MGB	Amp	28.9398	29.1226	0.958746	0.258561	FALSE	0.195202	TRUE	3	24					-3.4769	93.9141	0.320762	0.0500707	FALSE
209	I17	95ce d1	132760	GFM1	FAM	UNKNOWN	FAM	NFQ-MGB	Amp	20.5038	20.5239	0.976516	0.028395	FALSE	0.195202	TRUE	3	15					-3.4769	93.9141	0.320762	0.0500707	FALSE
210	I18	95ce d1	129276	GFM1	FAM	UNKNOWN	FAM	NFQ-MGB	Amp	20.544	20.5239	0.973637	0.028395	FALSE	0.195202	TRUE	3	16					-3.4769	93.9141	0.320762	0.0500707	FALSE
211	I19	95ce d1/3	42647.3	GFM1	FAM	UNKNOWN	FAM	NFQ-MGB	Amp	22.2185	22.1898	0.976272	0.0406859	FALSE	0.195202	TRUE	3	17					-3.4769	93.9141	0.320762	0.0500707	FALSE
212	I20	95ce d1/3	44303.7	GFM1	FAM	UNKNOWN	FAM	NFQ-MGB	Amp	22.161	22.1898	0.972774	0.0406859	FALSE	0.195202	TRUE	3	17					-3.4769	93.9141	0.320762	0.0500707	FALSE
213	I21	162ce d1	125311	GFM1	FAM	UNKNOWN	FAM	NFQ-MGB	Amp	20.591	20.5627	0.975611	0.0400745	FALSE	0.195202	TRUE	3	16					-3.4769	93.9141	0.320762	0.0500707	FALSE
214	I22	162ce d1	130104	GFM1	FAM	UNKNOWN	FAM	NFQ-MGB	Amp	20.5343	20.5627	0.977123	0.0400745	FALSE	0.195202	TRUE	3	15					-3.4769	93.9141	0.320762	0.0500707	FALSE
215	I23	162ce d1/3	45987.9	GFM1	FAM	UNKNOWN	FAM	NFQ-MGB	Amp	22.1047	22.1405	0.971057	0.0507639	FALSE	0.195202	TRUE	3	17					-3.4769	93.9141	0.320762	0.0500707	FALSE
216	I24	162ce d1/3	43852.6	GFM1	FAM	UNKNOWN	FAM	NFQ-MGB	Amp	22.1764	22.1405	0.976132	0.0507639	FALSE	0.195202	TRUE	3	17					-3.4769	93.9141	0.320762	0.0500707	FALSE
217	J1	GFM1 Std 3	116084	GFM1	FAM	STANDARD	FAM	NFQ-MGB	Amp	20.803	20.7901	0.968127	0.0323323	FALSE	0.195202	TRUE	3	16					-3.4769	93.9141	0.320762	0.0500707	FALSE
218	J2	GFM1 Std 3	116084	GFM1	FAM	STANDARD	FAM	NFQ-MGB	Amp	20.7534	20.7901	0.969857	0.0323323	FALSE	0.195202	TRUE	3	15					-3.4769	93.9141	0.320762	0.0500707	FALSE
219	J3	GFM1 Std 3	116084	GFM1	FAM	STANDARD	FAM	NFQ-MGB	Amp	20.814	20.7901	0.973439	0.0323323	FALSE	0.195202	TRUE	3	16					-3.4769	93.9141	0.320762	0.0500707	FALSE
220	J4	GFM1 H2O		GFM1	FAM	NTC	FAM	NFQ-MGB	Inconclusive	39.1504	39.1504	0		FALSE	0.195202	TRUE	3	34					-3.4769	93.9141	0.320762	0.0500707	FALSE
221	J5	86hi d1	7444.09	Ang	FAM	UNKNOWN	FAM	NFQ-MGB	Amp	24.2256	24.2174	0.955602	0.0116584	FALSE	0.236026	TRUE	3	19					-3.6652	87.4293	0.089413	0.0236806	FALSE
222	J6	86hi d1	7521.59	Ang	FAM	UNKNOWN	FAM	NFQ-MGB	Amp	24.2091	24.2174	0.95211	0.0116584	FALSE	0.236026	TRUE	3	19					-3.6652	87.4293	0.089413	0.0236806	FALSE
223	J7	86hi d1/3	4278.7	Ang	FAM	UNKNOWN	FAM	NFQ-MGB	Amp	25.1071	25.401	0.955879	0.415578	FALSE	0.236026	TRUE	3	20					-3.6652	87.4293	0.089413	0.0236806	FALSE
224	J8	86hi d1/3	2957.75	Ang	FAM	UNKNOWN	FAM	NFQ-MGB	Amp	25.6948	25.401	0.961771	0.415578	FALSE	0.236026	TRUE	3	20					-3.6652	87.4293	0.089413	0.0236806	FALSE
225	J9	164ce d1	21469.1	Ang	FAM	UNKNOWN	FAM	NFQ-MGB	Amp	22.5396	22.5705	0.917237	0.0436111	FALSE	0.236026	TRUE	3	18					-3.6652	87.4293	0.089413	0.0236806	FALSE
226	J10	164ce d1	20653.2	Ang	FAM	UNKNOWN	FAM	NFQ-MGB	Amp	22.6013	22.5705	0.921142	0.0436111	FALSE	0.236026	TRUE	3	18					-3.6652	87.4293	0.089413	0.0236806	FALSE
227	J11	164ce d1/3	7429.6	Ang	FAM	UNKNOWN	FAM	NFQ-MGB	Amp	24.2287	24.1032	0.96135	0.17755	FALSE	0.236026	TRUE	3	19					-3.6652	87.4293	0.089413	0.0236806	FALSE
228	J12	164ce d1/3	8699.08	Ang	FAM	UNKNOWN	FAM	NFQ-MGB	Amp	23.9776	24.1032	0.960323	0.17755	FALSE	0.236026	TRUE	3	18					-3.6652	87.4293	0.089413	0.0236806	FALSE
229	J13	116hi d1	3620.08	GFM1	FAM	UNKNOWN	FAM	NFQ-MGB	Amp	25.9429	26.006	0.970743	0.0892532	FALSE	0.195202	TRUE	3	21					-3.4769	93.9141	0.320762	0.0500707	FALSE
230	J14	116hi d1	3329.78	GFM1	FAM	UNKNOWN	FAM	NFQ-MGB	Amp	26.0691	26.006	0.974751	0.0892532	FALSE	0.195202	TRUE	3	21					-3.4769	93.9141	0.320762	0.0500707	FALSE
231	J15	116hi d1/3	964.936	GFM1	FAM	UNKNOWN	FAM	NFQ-MGB	Amp	27.9394	27.8465	0.976256	0.131409	FALSE	0.195202	TRUE	3	23					-3.4769	93.9141	0.320762	0.0500707	FALSE
232	J16	116hi d1/3	1091.31	GFM1	FAM	UNKNOWN	FAM	NFQ-MGB	Amp	27.7536	27.8465	0.974513	0.131409	FALSE	0.195202	TRUE	3	22					-3.4769	93.9141	0.320762	0.0500707	FALSE
233	J17	101ce d1	118866	GFM1	FAM	UNKNOWN	FAM	NFQ-MGB	Amp	20.6707	20.7063	0.97738	0.0503189	FALSE	0.195202	TRUE	3	16					-3.4769	93.9141	0.320762	0.0500707	FALSE
234	J18	101ce d1	113394	GFM1	FAM	UNKNOWN	FAM	NFQ-MGB	Amp	20.7419	20.7063	0.974371	0.0503189	FALSE	0.195202	TRUE	3	16					-3.4769	93.9141	0.320762	0.0500707	FALSE
235	J19	101ce d1/3	33869.9	GFM1	FAM	UNKNOWN	FAM	NFQ-MGB	Amp	22.5665	22.5231	0.977205	0.0613102	FALSE	0.195202	TRUE	3	18					-3.4769	93.9141	0.320762	0.0500707	FALSE
236	J20	101ce d1/3	35871.7	GFM1	FAM	UNKNOWN	FAM	NFQ-MGB	Amp	22.4798	22.5231	0.971977	0.0613102	FALSE	0.195202	TRUE	3	18					-3.4769	93.9141	0.320762	0.0500707	FALSE
237	J21	79hi d1		GFM1	FAM	UNKNOWN	FAM	NFQ-MGB	No Amp	Undetermined		0		FALSE	0.195202	TRUE	3	39					-3.4769	93.9141	0.320762	0.0500707	FALSE
238	J22	79hi d1		GFM1	FAM	UNKNOWN	FAM	NFQ-MGB	No Amp	Undetermined		0		FALSE	0.195202	TRUE	3	39					-3.4769	93.9141	0.320762	0.0500707	FALSE
239	J23	75hi d1		GFM1	FAM	UNKNOWN	FAM	NFQ-MGB	No Amp	Undetermined		0		FALSE	0.195202	TRUE	3	39					-3.4769	93.9141	0.320762	0.0500707	FALSE
240	J24	75hi d1		GFM1	FAM	UNKNOWN	FAM	NFQ-MGB	No Amp	Undetermined		0		FALSE	0.195202	TRUE	3	39					-3.4769	93.9141	0.320762	0.0500707	FALSE
241	K1	GFM1 Std 4	23216.9	GFM1	FAM	STANDARD	FAM	NFQ-MGB	Amp	23.3322	23.3557	0.970929	0.0579346	FALSE	0.195202	TRUE	3	19					-3.4769	93.9141	0.320762	0.0500707	FALSE
242	K2	GFM1 Std 4	23216.9	GFM1	FAM	STANDARD	FAM	NFQ-MGB	Amp	23.4216	23.3557	0.974413	0.0579346	FALSE	0.195202	TRUE	3	19					-3.4769	93.9141	0.320762	0.0500707	FALSE
243	K3	GFM1 Std 4	23216.9	GFM1	FAM	STANDARD	FAM	NFQ-MGB	Amp	23.3131	23.3557	0.968871	0.0579346	FALSE	0.195202	TRUE	3	18					-3.4769	93.9141	0.320762	0.0500707	FALSE
245	K5	111hi d1	8108.86	Ang	FAM	UNKNOWN	FAM	NFQ-MGB	Amp	24.0895	24.1373	0.959462	0.067654	FALSE	0.236026	TRUE	3	19					-3.6652	87.4293	0.089413	0.0236806	FALSE
246	K6	111hi d1	7635.81	Ang	FAM	UNKNOWN	FAM	NFQ-MGB	Amp	24.1852	24.1373	0.963163	0.067654	FALSE	0.236026	TRUE	3	18					-3.6652	87.4293	0.089413	0.0236806	FALSE
247	K7	111hi d1/3	2019.59	Ang	FAM	UNKNOWN	FAM	NFQ-MGB	Amp	26.3022	26.0236	0.95496	0.393942	FALSE	0.236026	TRUE	3	21					-3.6652	87.4293	0.089413	0.0236806	FALSE
248	K8	111hi d1/3	2865.92	Ang	FAM	UNKNOWN	FAM	NFQ-MGB	Amp	25.745	26.0236	0.956691	0.393942	FALSE	0.236026	TRUE	3	21					-3.6652	87.4293	0.089413	0.0236806	FALSE
249	K9	86ce d1	33843.2	Ang	FAM	UNKNOWN	FAM	NFQ-MGB	Amp	21.8152	21.849	0.891692	0.0478826	FALSE	0.236026	TRUE	3	16					-3.6652	87.4293	0.089413	0.0236806	FALSE
250	K10	86ce d1	32433.7	Ang	FAM	UNKNOWN	FAM	NFQ-MGB	Amp	21.8829	21.849	0.892583	0.0478826	FALSE	0.236026	TRUE	3	16					-3.6652	87.4293	0.089413	0.0236806	FALSE
251	K11	86ce d1/3	14813.1	Ang	FAM	UNKNOWN	FAM	NFQ-MGB	Amp	23.1303	23.0421	0.932205	0.124778	FALSE	0.236026	TRUE	3	17					-3.6652	87.4293	0.089413	0.0236806	FALSE
252	K12	86ce d1/3	16549.8	Ang	FAM	UNKNOWN	FAM	NFQ-MGB	Amp	22.9539	23.0421	0.927802	0.124778	FALSE	0.236026	TRUE	3	18					-3.6652	87.4293	0.089413	0.0236806	FALSE
253	K13	120hi d1	8497.55	GFM1	FAM	UNKNOWN	FAM	NFQ-MGB	Amp	24.6544	24.6876	0.976781	0.0469072	FALSE	0.195202	TRUE	3	19					-3.4769	93.9141	0.320762	0.0500707	FALSE
254	K14	120hi d1	8132.32	GFM1	FAM	UNKNOWN	FAM	NFQ-MGB	Amp	24.7208	24.6876	0.973886	0.0469072	FALSE	0.195202	TRUE	3	19					-3.4769	93.9141	0.320762	0.0500707	FALSE
255	K15	120hi d1/3	2985.79	GFM1	FAM	UNKNOWN	FAM	NFQ-MGB	Amp	26.2338	26.3108	0.975995	0.108896	FALSE	0.195202	TRUE	3	21					-3.4769	93.9141	0.320762	0.0500707	FALSE
256	K16	120hi d1/3	2696.29	GFM1	FAM	UNKNOWN	FAM	NFQ-MGB	Amp	26.3878	26.3108	0.976658	0.108896	FALSE	0.195202	TRUE	3	21					-3.4769	93.9141	0.320762	0.0500707	FALSE
257	K17	116ce d1	93180.6	GFM1	FAM	UNKNOWN	FAM	NFQ-MGB	Amp	21.0384	21.0084	0.974167	0.042366	FALSE	0.195202	TRUE	3	16					-3.4769	93.9141	0.320762	0.0500707	FALSE
258	K18	116ce d1	96952.2	GFM1	FAM	UNKNOWN	FAM	NFQ-MGB	Amp	20.9784	21.0084	0.976615	0.042366	FALSE	0.195202	TRUE	3	16					-3.4769	93.9141	0.320762	0.0500707	FALSE
259	K19	116ce d1/3	41362.9	GFM1	FAM	UNKNOWN	FAM	NFQ-MGB	Amp	22.2647	22.547	0.974392	0.399167	FALSE	0.195202	TRUE	3	16					-3.4769	93.9141	0.320762	0.0500707	FALSE
260	K20	116ce d1/3	28461.1	GFM1	FAM	UNKNOWN	FAM	NFQ-MGB	Amp	22.8292	22.547	0.972005	0.399167	FALSE	0.195202	TRUE	3	17					-3.4769	93.9141	0.320762	0.0500707	FALSE
261	K21	80hi d1		GFM1	FAM	UNKNOWN	FAM	NFQ-MGB	No Amp	Undetermined		0		FALSE	0.195202	TRUE	3	39					-3.4769	93.9141	0.320762	0.0500707	FALSE
262	K22	80hi d1		GFM1	FAM	UNKNOWN	FAM	NFQ-MGB	No Amp	Undetermined		0		FALSE	0.195202	TRUE	3	39					-3.4769	93.9141	0.320762	0.0500707	FALSE
263	K23	81hi d1		GFM1	FAM	UNKNOWN	FAM	NFQ-MGB	No Amp	Undetermined		0		FALSE	0.195202	TRUE	3	39					-3.4769	93.9141	0.320762	0.0500707	FALSE
264	K24	81hi d1		GFM1	FAM	UNKNOWN	FAM	NFQ-MGB	No Amp	Undetermined		0		FALSE	0.195202	TRUE	3	39					-3.4769	93.9141	0.320762	0.0500707	FALSE
265	L1	GFM1 Std 5	4643.38	GFM1	FAM	STANDARD	FAM	NFQ-MGB	Amp	25.8073	25.7957	0.970868	0.0135724	FALSE	0.195202	TRUE	3	21					-3.4769	93.9141	0.320762	0.0500707	FALSE
266	L2	GFM1 Std 5	4643.38	GFM1	FAM	STANDARD	FAM	NFQ-MGB	Amp	25.7992	25.7957	0.973199	0.0135724	FALSE	0.195202	TRUE	3	21					-3.4769	93.9141	0.320762	0.0500707	FALSE
267	L3	GFM1 Std 5	4643.38	GFM1	FAM	STANDARD	FAM	NFQ-MGB	Amp	25.7808	25.7957	0.974145	0.0135724	FALSE	0.195202	TRUE	3	20					-3.4769	93.9141	0.320762	0.0500707	FALSE
269	L5	114hi d1	7997.36	Ang	FAM	UNKNOWN	FAM	NFQ-MGB	Amp	24.1115	24.1651	0.964561	0.0757507	FALSE	0.236026	TRUE	3	18					-3.6652	87.4293	0.089413	0.0236806	FALSE
270	L6	114hi d1	7476.84	Ang	FAM	UNKNOWN	FAM	NFQ-MGB	Amp	24.2186	24.1651	0.957766	0.0757507	FALSE	0.236026	TRUE	3	19					-3.6652	87.4293	0.089413	0.0236806	FALSE
271	L7	114hi d1/3	2421.33	Ang	FAM	UNKNOWN	FAM	NFQ-MGB	Amp	26.0134	25.943	0.957769	0.0994679	FALSE	0.236026	TRUE	3	21					-3.6652	87.4293	0.089413	0.0236806	FALSE
272	L8	114hi d1/3	2645.05	Ang	FAM	UNKNOWN	FAM	NFQ-MGB	Amp	25.8727	25.943	0.958416	0.0994679	FALSE	0.236026	TRUE	3	21					-3.6652	87.4293	0.089413	0.0236806	FALSE
273	L9	111ce d1	31575	Ang	FAM	UNKNOWN	FAM	NFQ-MGB	Amp	21.9256	21.9632	0.904218	0.0531991	FALSE	0.236026	TRUE	3	16					-3.6652	87.4293	0.089413	0.0236806	FALSE
274	L10	111ce d1	30117.4	Ang	FAM	UNKNOWN	FAM	NFQ-MGB	Amp	22.0008	21.9632	0.903216	0.0531991	FALSE	0.236026	TRUE	3	17					-3.6652	87.4293	0.089413	0.0236806	FALSE
275	L11	111ce d1/3	10825.2	Ang	FAM	UNKNOWN	FAM	NFQ-MGB	Amp	23.6296	23.5089	0.95073	0.170673	FALSE	0.236026	TRUE	3	18					-3.6652	87.4293	0.089413	0.0236806	FALSE
276	L12	111ce d1/3	12597.7	Ang	FAM	UNKNOWN	FAM	NFQ-MGB	Amp	23.3882	23.5089	0.938435	0.170673	FALSE	0.236026	TRUE	3	18					-3.6652	87.4293	0.089413	0.0236806	FALSE
277	L13	122hi d1	2097.32	GFM1	FAM	UNKNOWN	FAM	NFQ-MGB	Amp	26.7671	26.7165	0.970912	0.0715932	FALSE	0.195202	TRUE	3	21					-3.4769	93.9141	0.320762	0.0500707	FALSE
278	L14	122hi d1	2242.77	GFM1	FAM	UNKNOWN	FAM	NFQ-MGB	Amp	26.6659	26.7165	0.97422	0.0715932	FALSE	0.195202	TRUE	3	22					-3.4769	93.9141	0.320762	0.0500707	FALSE
279	L15	122hi d1/3	966.653	GFM1	FAM	UNKNOWN	FAM	NFQ-MGB	Amp	27.9367	28.4462	0.973285	0.720539	FALSE	0.195202	TRUE	3	22					-3.4769	93.9141	0.320762	0.0500707	FALSE
280	L16	122hi d1/3	492.26	GFM1	FAM	UNKNOWN	FAM	NFQ-MGB	Amp	28.9557	28.4462	0.973081	0.720539	FALSE	0.195202	TRUE	3	24					-3.4769	93.9141	0.320762	0.0500707	FALSE
281	L17	120ce d1	112015	GFM1	FAM	UNKNOWN	FAM	NFQ-MGB	Amp	20.7604	20.76	0.973938	0.000584256	FALSE	0.195202	TRUE	3	15					-3.4769	93.9141	0.320762	0.0500707	FALSE
282	L18	120ce d1	112076	GFM1	FAM	UNKNOWN	FAM	NFQ-MGB	Amp	20.7595	20.76	0.974425	0.000584256	FALSE	0.195202	TRUE	3	15					-3.4769	93.9141	0.320762	0.0500707	FALSE
283	L19	120ce d1/3	34424.9	GFM1	FAM	UNKNOWN	FAM	NFQ-MGB	Amp	22.5419	22.5156	0.975982	0.037305	FALSE	0.195202	TRUE	3	18					-3.4769	93.9141	0.320762	0.0500707	FALSE
284	L20	120ce d1/3	35649	GFM1	FAM	UNKNOWN	FAM	NFQ-MGB	Amp	22.4892	22.5156	0.969716	0.037305	FALSE	0.195202	TRUE	3	18					-3.4769	93.9141	0.320762	0.0500707	FALSE
285	L21	79ce d1		GFM1	FAM	UNKNOWN	FAM	NFQ-MGB	No Amp	Undetermined		0		FALSE	0.195202	TRUE	3	39					-3.4769	93.9141	0.320762	0.0500707	FALSE
286	L22	79ce d1		GFM1	FAM	UNKNOWN	FAM	NFQ-MGB	No Amp	Undetermined		0		FALSE	0.195202	TRUE	3	39					-3.4769	93.9141	0.320762	0.0500707	FALSE
287	L23	75ce d1		GFM1	FAM	UNKNOWN	FAM	NFQ-MGB	No Amp	Undetermined		0		FALSE	0.195202	TRUE	3	39					-3.4769	93.9141	0.320762	0.0500707	FALSE
288	L24	75ce d1		GFM1	FAM	UNKNOWN	FAM	NFQ-MGB	No Amp	Undetermined		0		FALSE	0.195202	TRUE	3	39					-3.4769	93.9141	0.320762	0.0500707	FALSE
289	M1	GFM1 Std 6	928.67	GFM1	FAM	STANDARD	FAM	NFQ-MGB	Amp	28.3081	28.3595	0.971638	0.0837984	FALSE	0.195202	TRUE	3	23					-3.4769	93.9141	0.320762	0.0500707	FALSE
290	M2	GFM1 Std 6	928.67	GFM1	FAM	STANDARD	FAM	NFQ-MGB	Amp	28.3142	28.3595	0.969466	0.0837984	FALSE	0.195202	TRUE	3	23					-3.4769	93.9141	0.320762	0.0500707	FALSE
291	M3	GFM1 Std 6	928.67	GFM1	FAM	STANDARD	FAM	NFQ-MGB	Amp	28.4562	28.3595	0.968619	0.0837984	FALSE	0.195202	TRUE	3	23					-3.4769	93.9141	0.320762	0.0500707	FALSE
293	M5	142hi d1	10035.9	Ang	FAM	UNKNOWN	FAM	NFQ-MGB	Amp	23.7501	23.7586	0.943723	0.0120315	FALSE	0.236026	TRUE	3	19					-3.6652	87.4293	0.089413	0.0236806	FALSE
294	M6	142hi d1	9929.2	Ang	FAM	UNKNOWN	FAM	NFQ-MGB	Amp	23.7671	23.7586	0.948115	0.0120315	FALSE	0.236026	TRUE	3	18					-3.6652	87.4293	0.089413	0.0236806	FALSE
295	M7	142hi d1/3	3414.95	Ang	FAM	UNKNOWN	FAM	NFQ-MGB	Amp	25.466	25.4895	0.957176	0.0331069	FALSE	0.236026	TRUE	3	20					-3.6652	87.4293	0.089413	0.0236806	FALSE
296	M8	142hi d1/3	3315.96	Ang	FAM	UNKNOWN	FAM	NFQ-MGB	Amp	25.5129	25.4895	0.958539	0.0331069	FALSE	0.236026	TRUE	3	20					-3.6652	87.4293	0.089413	0.0236806	FALSE
297	M9	114ce d1	23478.9	Ang	FAM	UNKNOWN	FAM	NFQ-MGB	Amp	22.3972	22.4263	0.910287	0.0411692	FALSE	0.236026	TRUE	3	17					-3.6652	87.4293	0.089413	0.0236806	FALSE
298	M10	114ce d1	22635.6	Ang	FAM	UNKNOWN	FAM	NFQ-MGB	Amp	22.4554	22.4263	0.916702	0.0411692	FALSE	0.236026	TRUE	3	17					-3.6652	87.4293	0.089413	0.0236806	FALSE
299	M11	114ce d1/3	6731.98	Ang	FAM	UNKNOWN	FAM	NFQ-MGB	Amp	24.3857	24.1714	0.959577	0.302989	FALSE	0.236026	TRUE	3	19					-3.6652	87.4293	0.089413	0.0236806	FALSE
300	M12	114ce d1/3	8811.52	Ang	FAM	UNKNOWN	FAM	NFQ-MGB	Amp	23.9572	24.1714	0.963623	0.302989	FALSE	0.236026	TRUE	3	18					-3.6652	87.4293	0.089413	0.0236806	FALSE
301	M13	146hi d1	1394.97	GFM1	FAM	UNKNOWN	FAM	NFQ-MGB	Amp	27.3829	27.3687	0.970231	0.0200644	FALSE	0.195202	TRUE	3	22					-3.4769	93.9141	0.320762	0.0500707	FALSE
302	M14	146hi d1	1421.44	GFM1	FAM	UNKNOWN	FAM	NFQ-MGB	Amp	27.3545	27.3687	0.972426	0.0200644	FALSE	0.195202	TRUE	3	22					-3.4769	93.9141	0.320762	0.0500707	FALSE
303	M15	146hi d1/3	477.121	GFM1	FAM	UNKNOWN	FAM	NFQ-MGB	Amp	29.0029	29.1345	0.972044	0.186117	FALSE	0.195202	TRUE	3	23					-3.4769	93.9141	0.320762	0.0500707	FALSE
304	M16	146hi d1/3	400.798	GFM1	FAM	UNKNOWN	FAM	NFQ-MGB	Amp	29.2661	29.1345	0.97303	0.186117	FALSE	0.195202	TRUE	3	24					-3.4769	93.9141	0.320762	0.0500707	FALSE
305	M17	122ce d1	85617.3	GFM1	FAM	UNKNOWN	FAM	NFQ-MGB	Amp	21.1662	21.1908	0.975581	0.0348826	FALSE	0.195202	TRUE	3	16					-3.4769	93.9141	0.320762	0.0500707	FALSE
306	M18	122ce d1	82865.4	GFM1	FAM	UNKNOWN	FAM	NFQ-MGB	Amp	21.2155	21.1908	0.974423	0.0348826	FALSE	0.195202	TRUE	3	16					-3.4769	93.9141	0.320762	0.0500707	FALSE
307	M19	122ce d1/3	32804.9	GFM1	FAM	UNKNOWN	FAM	NFQ-MGB	Amp	22.6147	22.7442	0.976572	0.183134	FALSE	0.195202	TRUE	3	16					-3.4769	93.9141	0.320762	0.0500707	FALSE
308	M20	122ce d1/3	27634.4	GFM1	FAM	UNKNOWN	FAM	NFQ-MGB	Amp	22.8737	22.7442	0.974263	0.183134	FALSE	0.195202	TRUE	3	17					-3.4769	93.9141	0.320762	0.0500707	FALSE
309	M21	80ce d1	0.4798	GFM1	FAM	UNKNOWN	FAM	NFQ-MGB	Inconclusive	39.4251	39.4251	0		FALSE	0.195202	TRUE	3	35					-3.4769	93.9141	0.320762	0.0500707	FALSE
310	M22	80ce d1		GFM1	FAM	UNKNOWN	FAM	NFQ-MGB	No Amp	Undetermined	39.4251	0		FALSE	0.195202	TRUE	3	39					-3.4769	93.9141	0.320762	0.0500707	FALSE
311	M23	81ce d1	3.3558	GFM1	FAM	UNKNOWN	FAM	NFQ-MGB	Amp	36.4881	37.0397	0.909114	0.780167	FALSE	0.195202	TRUE	3	31					-3.4769	93.9141	0.320762	0.0500707	FALSE
312	M24	81ce d1	1.61609	GFM1	FAM	UNKNOWN	FAM	NFQ-MGB	Amp	37.5914	37.0397	0.87727	0.780167	FALSE	0.195202	TRUE	3	32					-3.4769	93.9141	0.320762	0.0500707	FALSE
313	N1	GFM1 Std 7	185.73	GFM1	FAM	STANDARD	FAM	NFQ-MGB	Amp	29.9204	29.8513	0.962745	0.113504	FALSE	0.195202	TRUE	3	25					-3.4769	93.9141	0.320762	0.0500707	FALSE
314	N2	GFM1 Std 7	185.73	GFM1	FAM	STANDARD	FAM	NFQ-MGB	Amp	29.7203	29.8513	0.96773	0.113504	FALSE	0.195202	TRUE	3	24					-3.4769	93.9141	0.320762	0.0500707	FALSE
315	N3	GFM1 Std 7	185.73	GFM1	FAM	STANDARD	FAM	NFQ-MGB	Amp	29.9132	29.8513	0.96632	0.113504	FALSE	0.195202	TRUE	3	25					-3.4769	93.9141	0.320762	0.0500707	FALSE
317	N5	143hi d1	9278.86	Ang	FAM	UNKNOWN	FAM	NFQ-MGB	Amp	23.8749	23.8628	0.9451	0.0171391	FALSE	0.236026	TRUE	3	18					-3.6652	87.4293	0.089413	0.0236806	FALSE
318	N6	143hi d1	9421.23	Ang	FAM	UNKNOWN	FAM	NFQ-MGB	Amp	23.8507	23.8628	0.958646	0.0171391	FALSE	0.236026	TRUE	3	18					-3.6652	87.4293	0.089413	0.0236806	FALSE
319	N7	143hi d1/3	3018.69	Ang	FAM	UNKNOWN	FAM	NFQ-MGB	Amp	25.6624	25.6967	0.958248	0.0484855	FALSE	0.236026	TRUE	3	19					-3.6652	87.4293	0.089413	0.0236806	FALSE
320	N8	143hi d1/3	2891.42	Ang	FAM	UNKNOWN	FAM	NFQ-MGB	Amp	25.7309	25.6967	0.957681	0.0484855	FALSE	0.236026	TRUE	3	21					-3.6652	87.4293	0.089413	0.0236806	FALSE
321	N9	142ce d1	24287.9	Ang	FAM	UNKNOWN	FAM	NFQ-MGB	Amp	22.3433	22.3824	0.902808	0.055371	FALSE	0.236026	TRUE	3	18					-3.6652	87.4293	0.089413	0.0236806	FALSE
322	N10	142ce d1	23122	Ang	FAM	UNKNOWN	FAM	NFQ-MGB	Amp	22.4216	22.3824	0.901805	0.055371	FALSE	0.236026	TRUE	3	17					-3.6652	87.4293	0.089413	0.0236806	FALSE
323	N11	142ce d1/3	8629.15	Ang	FAM	UNKNOWN	FAM	NFQ-MGB	Amp	23.9905	23.9843	0.958592	0.00876412	FALSE	0.236026	TRUE	3	18					-3.6652	87.4293	0.089413	0.0236806	FALSE
324	N12	142ce d1/3	8696.6	Ang	FAM	UNKNOWN	FAM	NFQ-MGB	Amp	23.9781	23.9843	0.958735	0.00876412	FALSE	0.236026	TRUE	3	19					-3.6652	87.4293	0.089413	0.0236806	FALSE
325	N13	159hi d1	4843.51	GFM1	FAM	UNKNOWN	FAM	NFQ-MGB	Amp	25.5033	25.4628	0.974105	0.057183	FALSE	0.195202	TRUE	3	19					-3.4769	93.9141	0.320762	0.0500707	FALSE
326	N14	159hi d1	5109.98	GFM1	FAM	UNKNOWN	FAM	NFQ-MGB	Amp	25.4224	25.4628	0.973626	0.057183	FALSE	0.195202	TRUE	3	20					-3.4769	93.9141	0.320762	0.0500707	FALSE
327	N15	159hi d1/3	1573.47	GFM1	FAM	UNKNOWN	FAM	NFQ-MGB	Amp	27.201	27.0726	0.973785	0.181684	FALSE	0.195202	TRUE	3	22					-3.4769	93.9141	0.320762	0.0500707	FALSE
328	N16	159hi d1/3	1865.33	GFM1	FAM	UNKNOWN	FAM	NFQ-MGB	Amp	26.9441	27.0726	0.975229	0.181684	FALSE	0.195202	TRUE	3	21					-3.4769	93.9141	0.320762	0.0500707	FALSE
329	N17	146ce d1	71949.1	GFM1	FAM	UNKNOWN	FAM	NFQ-MGB	Amp	21.4288	21.4127	0.973766	0.0228054	FALSE	0.195202	TRUE	3	16					-3.4769	93.9141	0.320762	0.0500707	FALSE
330	N18	146ce d1	73502.3	GFM1	FAM	UNKNOWN	FAM	NFQ-MGB	Amp	21.3966	21.4127	0.974327	0.0228054	FALSE	0.195202	TRUE	3	16					-3.4769	93.9141	0.320762	0.0500707	FALSE
331	N19	146ce d1/3	20244	GFM1	FAM	UNKNOWN	FAM	NFQ-MGB	Amp	23.3436	23.3133	0.974363	0.0429164	FALSE	0.195202	TRUE	3	18					-3.4769	93.9141	0.320762	0.0500707	FALSE
332	N20	146ce d1/3	21074.3	GFM1	FAM	UNKNOWN	FAM	NFQ-MGB	Amp	23.2829	23.3133	0.973378	0.0429164	FALSE	0.195202	TRUE	3	18					-3.4769	93.9141	0.320762	0.0500707	FALSE
341	O5	144hi d1	8998.13	Ang	FAM	UNKNOWN	FAM	NFQ-MGB	Amp	23.9238	23.9222	0.948861	0.00238513	FALSE	0.236026	TRUE	3	18					-3.6652	87.4293	0.089413	0.0236806	FALSE
342	O6	144hi d1	9017.22	Ang	FAM	UNKNOWN	FAM	NFQ-MGB	Amp	23.9205	23.9222	0.952479	0.00238513	FALSE	0.236026	TRUE	3	19					-3.6652	87.4293	0.089413	0.0236806	FALSE
343	O7	144hi d1/3	3809.49	Ang	FAM	UNKNOWN	FAM	NFQ-MGB	Amp	25.292	25.3504	0.953955	0.0826387	FALSE	0.236026	TRUE	3	20					-3.6652	87.4293	0.089413	0.0236806	FALSE
344	O8	144hi d1/3	3539.82	Ang	FAM	UNKNOWN	FAM	NFQ-MGB	Amp	25.4089	25.3504	0.959222	0.0826387	FALSE	0.236026	TRUE	3	20					-3.6652	87.4293	0.089413	0.0236806	FALSE
345	O9	143ce d1	20667.2	Ang	FAM	UNKNOWN	FAM	NFQ-MGB	Amp	22.6002	22.5985	0.90902	0.00237785	FALSE	0.236026	TRUE	3	17					-3.6652	87.4293	0.089413	0.0236806	FALSE
346	O10	143ce d1	20710.9	Ang	FAM	UNKNOWN	FAM	NFQ-MGB	Amp	22.5969	22.5985	0.90969	0.00237785	FALSE	0.236026	TRUE	3	17					-3.6652	87.4293	0.089413	0.0236806	FALSE
347	O11	143ce d1/3	8834.32	Ang	FAM	UNKNOWN	FAM	NFQ-MGB	Amp	23.9531	24.0629	0.964176	0.155309	FALSE	0.236026	TRUE	3	19					-3.6652	87.4293	0.089413	0.0236806	FALSE
348	O12	143ce d1/3	7695.68	Ang	FAM	UNKNOWN	FAM	NFQ-MGB	Amp	24.1727	24.0629	0.95992	0.155309	FALSE	0.236026	TRUE	3	18					-3.6652	87.4293	0.089413	0.0236806	FALSE
349	O13	163hi d1	1163.41	GFM1	FAM	UNKNOWN	FAM	NFQ-MGB	Amp	27.657	27.5878	0.971136	0.0978066	FALSE	0.195202	TRUE	3	22					-3.4769	93.9141	0.320762	0.0500707	FALSE
350	O14	163hi d1	1275.01	GFM1	FAM	UNKNOWN	FAM	NFQ-MGB	Amp	27.5186	27.5878	0.972338	0.0978066	FALSE	0.195202	TRUE	3	22					-3.4769	93.9141	0.320762	0.0500707	FALSE
351	O15	163hi d1/3	441.232	GFM1	FAM	UNKNOWN	FAM	NFQ-MGB	Amp	29.121	28.9815	0.97106	0.19722	FALSE	0.195202	TRUE	3	24					-3.4769	93.9141	0.320762	0.0500707	FALSE
352	O16	163hi d1/3	530.744	GFM1	FAM	UNKNOWN	FAM	NFQ-MGB	Amp	28.842	28.9815	0.968259	0.19722	FALSE	0.195202	TRUE	3	24					-3.4769	93.9141	0.320762	0.0500707	FALSE
353	O17	159ce d1	87482.3	GFM1	FAM	UNKNOWN	FAM	NFQ-MGB	Amp	21.1336	21.1592	0.970328	0.0360859	FALSE	0.195202	TRUE	3	16					-3.4769	93.9141	0.320762	0.0500707	FALSE
354	O18	159ce d1	84575.1	GFM1	FAM	UNKNOWN	FAM	NFQ-MGB	Amp	21.1847	21.1592	0.968014	0.0360859	FALSE	0.195202	TRUE	3	16					-3.4769	93.9141	0.320762	0.0500707	FALSE
355	O19	159ce d1/3	29519.5	GFM1	FAM	UNKNOWN	FAM	NFQ-MGB	Amp	22.7741	22.7822	0.97822	0.0114754	FALSE	0.195202	TRUE	3	17					-3.4769	93.9141	0.320762	0.0500707	FALSE
356	O20	159ce d1/3	29204	GFM1	FAM	UNKNOWN	FAM	NFQ-MGB	Amp	22.7903	22.7822	0.972935	0.0114754	FALSE	0.195202	TRUE	3	17					-3.4769	93.9141	0.320762	0.0500707	FALSE
361	P1	GFM1 Tris		GFM1	FAM	NTC	FAM	NFQ-MGB	No Amp	Undetermined		0		FALSE	0.195202	TRUE	3	39					-3.4769	93.9141	0.320762	0.0500707	FALSE
362	P2	GFM1 Tris		GFM1	FAM	NTC	FAM	NFQ-MGB	No Amp	Undetermined		0		FALSE	0.195202	TRUE	3	39					-3.4769	93.9141	0.320762	0.0500707	FALSE
363	P3	GFM1 Tris		GFM1	FAM	NTC	FAM	NFQ-MGB	No Amp	Undetermined		0		FALSE	0.195202	TRUE	3	39					-3.4769	93.9141	0.320762	0.0500707	FALSE
365	P5	149hi d1	8823.68	Ang	FAM	UNKNOWN	FAM	NFQ-MGB	Amp	23.955	23.965	0.950964	0.0141662	FALSE	0.236026	TRUE	3	19					-3.6652	87.4293	0.089413	0.0236806	FALSE
366	P6	149hi d1	8713.32	Ang	FAM	UNKNOWN	FAM	NFQ-MGB	Amp	23.975	23.965	0.935216	0.0141662	FALSE	0.236026	TRUE	3	18					-3.6652	87.4293	0.089413	0.0236806	FALSE
367	P7	149hi d1/3	2819.01	Ang	FAM	UNKNOWN	FAM	NFQ-MGB	Amp	25.7713	25.6893	0.958543	0.116039	FALSE	0.236026	TRUE	3	20					-3.6652	87.4293	0.089413	0.0236806	FALSE
368	P8	149hi d1/3	3125.15	Ang	FAM	UNKNOWN	FAM	NFQ-MGB	Amp	25.6072	25.6893	0.953379	0.116039	FALSE	0.236026	TRUE	3	20					-3.6652	87.4293	0.089413	0.0236806	FALSE
369	P9	144ce d1	27951.1	Ang	FAM	UNKNOWN	FAM	NFQ-MGB	Amp	22.1197	22.0827	0.902314	0.0522798	FALSE	0.236026	TRUE	3	16					-3.6652	87.4293	0.089413	0.0236806	FALSE
370	P10	144ce d1	29280	Ang	FAM	UNKNOWN	FAM	NFQ-MGB	Amp	22.0457	22.0827	0.912344	0.0522798	FALSE	0.236026	TRUE	3	17					-3.6652	87.4293	0.089413	0.0236806	FALSE
371	P11	144ce d1/3	12021.6	Ang	FAM	UNKNOWN	FAM	NFQ-MGB	Amp	23.4627	23.7218	0.932902	0.366385	FALSE	0.236026	TRUE	3	18					-3.6652	87.4293	0.089413	0.0236806	FALSE
372	P12	144ce d1/3	8681.46	Ang	FAM	UNKNOWN	FAM	NFQ-MGB	Amp	23.9809	23.7218	0.955734	0.366385	FALSE	0.236026	TRUE	3	19					-3.6652	87.4293	0.089413	0.0236806	FALSE
373	P13	164hi d1	3935.95	GFM1	FAM	UNKNOWN	FAM	NFQ-MGB	Amp	25.8166	25.813	0.974699	0.00506204	FALSE	0.195202	TRUE	3	20					-3.4769	93.9141	0.320762	0.0500707	FALSE
374	P14	164hi d1	3954.66	GFM1	FAM	UNKNOWN	FAM	NFQ-MGB	Amp	25.8094	25.813	0.974243	0.00506204	FALSE	0.195202	TRUE	3	21					-3.4769	93.9141	0.320762	0.0500707	FALSE
375	P15	164hi d1/3	1300.89	GFM1	FAM	UNKNOWN	FAM	NFQ-MGB	Amp	27.4883	27.527	0.972359	0.0546885	FALSE	0.195202	TRUE	3	22					-3.4769	93.9141	0.320762	0.0500707	FALSE
376	P16	164hi d1/3	1235.94	GFM1	FAM	UNKNOWN	FAM	NFQ-MGB	Amp	27.5656	27.527	0.978544	0.0546885	FALSE	0.195202	TRUE	3	23					-3.4769	93.9141	0.320762	0.0500707	FALSE
377	P17	163ce d1	86565.9	GFM1	FAM	UNKNOWN	FAM	NFQ-MGB	Amp	21.1495	21.1044	0.974193	0.0638947	FALSE	0.195202	TRUE	3	16					-3.4769	93.9141	0.320762	0.0500707	FALSE
378	P18	163ce d1	91904.3	GFM1	FAM	UNKNOWN	FAM	NFQ-MGB	Amp	21.0592	21.1044	0.976772	0.0638947	FALSE	0.195202	TRUE	3	16					-3.4769	93.9141	0.320762	0.0500707	FALSE
379	P19	163ce d1/3	32853.1	GFM1	FAM	UNKNOWN	FAM	NFQ-MGB	Amp	22.6125	22.3384	0.978678	0.387726	FALSE	0.195202	TRUE	3	17					-3.4769	93.9141	0.320762	0.0500707	FALSE
380	P20	163ce d1/3	47237	GFM1	FAM	UNKNOWN	FAM	NFQ-MGB	Amp	22.0642	22.3384	0.971324	0.387726	FALSE	0.195202	TRUE	3	16					-3.4769	93.9141	0.320762	0.0500707	FALSE

## Sheet: Analysis standards
Sample	Number of Replicates	Quantity	Cq Mean	Cq SD	Cq SE	Dif Cts
GFM1 Std 1	3	2.90211e+06	15.623	0.0933796	0.0539128
GFM1 Std 2	3	580423	18.1808	0.01075	0.00620653	2.55777
GFM1 Std 3	3	116084	20.7901	0.0323323	0.018667	2.60938
GFM1 Std 4	3	23216.9	23.3557	0.0579346	0.0334486	2.56551
GFM1 Std 5	3	4643.38	25.7957	0.0135724	0.00783605	2.44008
GFM1 Std 6	3	928.67	28.3595	0.0837984	0.048381	2.56379
GFM1 Std 7	3	185.73	29.8513	0.113504	0.0655315	1.49174
GFM1 Std 8	3	92.86	29.7034	0.0981075	0.0566424	-0.147869	Excluded
Sample	Number of Replicates	Quantity	Cq Mean	Cq SD	Cq SE
Ang Std 1	3	108000	20.0066	0.0330208	0.0190646
Ang Std 2	3	18000	22.7973	0.0149324	0.00862125	2.79063
Ang Std 3	3	3000	25.5955	0.0973121	0.0561832	2.79823
Ang Std 4	3	500	28.6054	0.121703	0.0702651	3.00986
Ang Std 5	3	250	29.6082	0.0640661	0.0369886	1.00286
Dif Cts Teòriques	Dilució
1	Dil. 1/2
1.59	Dil. 1/3
2.33	Dil. 1/5
2.59	Dil. 1/6
3.17	Dil. 1/9

## Sheet: Diluted samples
Well	Well Position	Sample	Target	Cq	Cq Mean	Cq Confidence	Cq SD			hi=liver ce=brain
5	A5	95hi d1	Ang	23.6012	23.6246	0.911237	0.0330445
6	A6	95hi d1	Ang	23.6479	23.6246	0.904837	0.0330445
7	A7	95hi d1/3	Ang	25.0878	25.186	0.959599	0.138906
8	A8	95hi d1/3	Ang	25.2843	25.186	0.958091	0.138906	1.56148
9	A9	162hi d1	Ang	23.7757	23.775	0.949718	0.000958624
10	A10	162hi d1	Ang	23.7743	23.775	0.940151	0.000958624
11	A11	162hi d1/3	Ang	25.4292	25.372	0.95998	0.0809137
12	A12	162hi d1/3	Ang	25.3148	25.372	0.960835	0.0809137	1.597
13	A13	149ce d1	Ang	22.343	22.2846	0.895269	0.0825897
14	A14	149ce d1	Ang	22.2262	22.2846	0.873768	0.0825897
15	A15	149ce d1/3	Ang	23.7981	23.8961	0.96184	0.138661
16	A16	149ce d1/3	Ang	23.9942	23.8961	0.95763	0.138661	1.6115
29	B5	101hi d1	Ang	23.1755	23.1992	0.907181	0.0336045
30	B6	101hi d1	Ang	23.223	23.1992	0.899298	0.0336045
31	B7	101hi d1/3	Ang	24.9731	24.9488	0.961372	0.0344343
32	B8	101hi d1/3	Ang	24.9244	24.9488	0.963468	0.0344343	1.74955
33	B9	95ce d1	Ang	22.2143	22.2448	0.908006	0.0430549
34	B10	95ce d1	Ang	22.2752	22.2448	0.907705	0.0430549
35	B11	95ce d1/3	Ang	23.8903	23.8432	0.963466	0.0665736
36	B12	95ce d1/3	Ang	23.7962	23.8432	0.957249	0.0665736	1.59849
37	B13	162ce d1	Ang	22.0884	22.106	0.901182	0.0249232
38	B14	162ce d1	Ang	22.1236	22.106	0.914027	0.0249232
39	B15	162ce d1/3	Ang	22.8042	22.8735	0.942384	0.0980458
40	B16	162ce d1/3	Ang	22.9428	22.8735	0.928659	0.0980458	0.767499
53	C5	116hi d1	Ang	23.7958	23.8541	0.927463	0.0825822
54	C6	116hi d1	Ang	23.9125	23.8541	0.944472	0.0825822
55	C7	116hi d1/3	Ang	25.2644	25.4042	0.952475	0.197653
56	C8	116hi d1/3	Ang	25.5439	25.4042	0.959054	0.197653	1.55001
57	C9	101ce d1	Ang	22.3309	22.3713	0.904287	0.0571383
58	C10	101ce d1	Ang	22.4117	22.3713	0.915631	0.0571383
59	C11	101ce d1/3	Ang	23.9759	24.0365	0.958704	0.0858228
60	C12	101ce d1/3	Ang	24.0972	24.0365	0.95707	0.0858228	1.66527
61	C13	79hi d1	Ang	24.0877	24.1172	0.95647	0.041712
62	C14	79hi d1	Ang	24.1467	24.1172	0.959384	0.041712
63	C15	75hi d1	Ang	24.3129	24.3333	0.959858	0.0288261
64	C16	75hi d1	Ang	24.3536	24.3333	0.963468	0.0288261
77	D5	120hi d1	Ang	23.7899	23.7146	0.932294	0.106507
78	D6	120hi d1	Ang	23.6392	23.7146	0.925422	0.106507
79	D7	120hi d1/3	Ang	24.9704	25.281	0.956839	0.439212
80	D8	120hi d1/3	Ang	25.5915	25.281	0.952613	0.439212	1.5664
81	D9	116ce d1	Ang	22.7442	22.7534	0.92016	0.0130221
82	D10	116ce d1	Ang	22.7626	22.7534	0.923549	0.0130221
83	D11	116ce d1/3	Ang	23.7724	24.0387	0.95027	0.376685
84	D12	116ce d1/3	Ang	24.3051	24.0387	0.95938	0.376685	1.28532
85	D13	80hi d1	Ang	23.693	23.6977	0.960666	0.00670234
86	D14	80hi d1	Ang	23.7025	23.6977	0.95904	0.00670234
87	D15	81hi d1	Ang	25.1392	25.1104	0.956483	0.0408306
88	D16	81hi d1	Ang	25.0815	25.1104	0.955785	0.0408306
101	E5	122hi d1	Ang	23.7049	23.6938	0.918433	0.0157799
102	E6	122hi d1	Ang	23.6826	23.6938	0.925641	0.0157799
103	E7	122hi d1/3	Ang	24.668	24.8146	0.949988	0.207407
104	E8	122hi d1/3	Ang	24.9613	24.8146	0.954159	0.207407	1.12086
105	E9	120ce d1	Ang	22.3777	22.383	0.924828	0.00750263
106	E10	120ce d1	Ang	22.3883	22.383	0.918816	0.00750263
107	E11	120ce d1/3	Ang	24.0455	23.8917	0.959956	0.217432
108	E12	120ce d1/3	Ang	23.738	23.8917	0.952818	0.217432	1.50875
109	E13	79ce d1	Ang	22.563	22.5502	0.957425	0.0181764
110	E14	79ce d1	Ang	22.5373	22.5502	0.96085	0.0181764
111	E15	75ce d1	Ang	22.6336	22.3819	0.955942	0.356001
112	E16	75ce d1	Ang	22.1302	22.3819	0.96191	0.356001
125	F5	146hi d1	Ang	23.8584	23.8636	0.907458	0.00736207
126	F6	146hi d1	Ang	23.8688	23.8636	0.944112	0.00736207
127	F7	146hi d1/3	Ang	24.977	25.2528	0.954336	0.390055
128	F8	146hi d1/3	Ang	25.5286	25.2528	0.960792	0.390055	1.38921
129	F9	122ce d1	Ang	22.3582	22.3281	0.917469	0.0426599
130	F10	122ce d1	Ang	22.2979	22.3281	0.913126	0.0426599
131	F11	122ce d1/3	Ang	23.5517	23.7966	0.953686	0.346293
132	F12	122ce d1/3	Ang	24.0414	23.7966	0.959317	0.346293	1.4685
133	F13	80ce d1	Ang	22.849	22.6348	0.955518	0.302957
134	F14	80ce d1	Ang	22.4206	22.6348	0.957992	0.302957
135	F15	81ce d1	Ang	22.5786	22.5251	0.951644	0.0755803
136	F16	81ce d1	Ang	22.4717	22.5251	0.96337	0.0755803
149	G5	159hi d1	Ang	23.5779	23.5469	0.932037	0.0438535
150	G6	159hi d1	Ang	23.5159	23.5469	0.931649	0.0438535
151	G7	159hi d1/3	Ang	25.0421	25.1279	0.960748	0.12131
152	G8	159hi d1/3	Ang	25.2137	25.1279	0.959281	0.12131	1.58099
153	G9	146ce d1	Ang	22.3261	22.3672	0.906494	0.0580616
154	G10	146ce d1	Ang	22.4082	22.3672	0.901897	0.0580616
155	G11	146ce d1/3	Ang	23.5058	23.6296	0.938156	0.175149
156	G12	146ce d1/3	Ang	23.7535	23.6296	0.959262	0.175149	1.26241
173	H5	163hi d1	Ang	24.3064	24.3627	0.959203	0.0796528
174	H6	163hi d1	Ang	24.419	24.3627	0.958658	0.0796528
175	H7	163hi d1/3	Ang	26.1792	26.1336	0.953295	0.0644561
176	H8	163hi d1/3	Ang	26.0881	26.1336	0.955353	0.0644561	1.77092
177	H9	159ce d1	Ang	22.525	22.4111	0.913849	0.161036
178	H10	159ce d1	Ang	22.2972	22.4111	0.922158	0.161036
179	H11	159ce d1/3	Ang	24.0702	24.0969	0.957345	0.0377118
180	H12	159ce d1/3	Ang	24.1235	24.0969	0.957339	0.0377118	1.68576
197	I5	164hi d1	Ang	23.405	23.4271	0.929733	0.0312636
198	I6	164hi d1	Ang	23.4492	23.4271	0.928928	0.0312636
199	I7	164hi d1/3	Ang	24.9251	24.9581	0.957926	0.0466619
200	I8	164hi d1/3	Ang	24.9911	24.9581	0.963192	0.0466619	1.53096
201	I9	163ce d1	Ang	22.576	22.5524	0.934698	0.0334168
202	I10	163ce d1	Ang	22.5288	22.5524	0.926361	0.0334168
203	I11	163ce d1/3	Ang	24.2853	24.2409	0.963048	0.0627765
204	I12	163ce d1/3	Ang	24.1965	24.2409	0.959669	0.0627765	1.6885
221	J5	86hi d1	Ang	24.2256	24.2174	0.955602	0.0116584
222	J6	86hi d1	Ang	24.2091	24.2174	0.95211	0.0116584
223	J7	86hi d1/3	Ang	25.1071	25.401	0.955879	0.415578
224	J8	86hi d1/3	Ang	25.6948	25.401	0.961771	0.415578	1.18358
225	J9	164ce d1	Ang	22.5396	22.5705	0.917237	0.0436111
226	J10	164ce d1	Ang	22.6013	22.5705	0.921142	0.0436111
227	J11	164ce d1/3	Ang	24.2287	24.1032	0.96135	0.17755
228	J12	164ce d1/3	Ang	23.9776	24.1032	0.960323	0.17755	1.53272
245	K5	111hi d1	Ang	24.0895	24.1373	0.959462	0.067654
246	K6	111hi d1	Ang	24.1852	24.1373	0.963163	0.067654
247	K7	111hi d1/3	Ang	26.3022	26.0236	0.95496	0.393942
248	K8	111hi d1/3	Ang	25.745	26.0236	0.956691	0.393942	1.88627
249	K9	86ce d1	Ang	21.8152	21.849	0.891692	0.0478826
250	K10	86ce d1	Ang	21.8829	21.849	0.892583	0.0478826
251	K11	86ce d1/3	Ang	23.1303	23.0421	0.932205	0.124778
252	K12	86ce d1/3	Ang	22.9539	23.0421	0.927802	0.124778	1.19308
269	L5	114hi d1	Ang	24.1115	24.1651	0.964561	0.0757507
270	L6	114hi d1	Ang	24.2186	24.1651	0.957766	0.0757507
271	L7	114hi d1/3	Ang	26.0134	25.943	0.957769	0.0994679
272	L8	114hi d1/3	Ang	25.8727	25.943	0.958416	0.0994679	1.77795
273	L9	111ce d1	Ang	21.9256	21.9632	0.904218	0.0531991
274	L10	111ce d1	Ang	22.0008	21.9632	0.903216	0.0531991
275	L11	111ce d1/3	Ang	23.6296	23.5089	0.95073	0.170673
276	L12	111ce d1/3	Ang	23.3882	23.5089	0.938435	0.170673	1.54568
293	M5	142hi d1	Ang	23.7501	23.7586	0.943723	0.0120315
294	M6	142hi d1	Ang	23.7671	23.7586	0.948115	0.0120315
295	M7	142hi d1/3	Ang	25.466	25.4895	0.957176	0.0331069
296	M8	142hi d1/3	Ang	25.5129	25.4895	0.958539	0.0331069	1.73085
297	M9	114ce d1	Ang	22.3972	22.4263	0.910287	0.0411692
298	M10	114ce d1	Ang	22.4554	22.4263	0.916702	0.0411692
299	M11	114ce d1/3	Ang	24.3857	24.1714	0.959577	0.302989
300	M12	114ce d1/3	Ang	23.9572	24.1714	0.963623	0.302989	1.74514
317	N5	143hi d1	Ang	23.8749	23.8628	0.9451	0.0171391
318	N6	143hi d1	Ang	23.8507	23.8628	0.958646	0.0171391
319	N7	143hi d1/3	Ang	25.6624	25.6967	0.958248	0.0484855
320	N8	143hi d1/3	Ang	25.7309	25.6967	0.957681	0.0484855	1.83383
321	N9	142ce d1	Ang	22.3433	22.3824	0.902808	0.055371
322	N10	142ce d1	Ang	22.4216	22.3824	0.901805	0.055371
323	N11	142ce d1/3	Ang	23.9905	23.9843	0.958592	0.00876412
324	N12	142ce d1/3	Ang	23.9781	23.9843	0.958735	0.00876412	1.60187
341	O5	144hi d1	Ang	23.9238	23.9222	0.948861	0.00238513
342	O6	144hi d1	Ang	23.9205	23.9222	0.952479	0.00238513
343	O7	144hi d1/3	Ang	25.292	25.3504	0.953955	0.0826387
344	O8	144hi d1/3	Ang	25.4089	25.3504	0.959222	0.0826387	1.42829
345	O9	143ce d1	Ang	22.6002	22.5985	0.90902	0.00237785
346	O10	143ce d1	Ang	22.5969	22.5985	0.90969	0.00237785
347	O11	143ce d1/3	Ang	23.9531	24.0629	0.964176	0.155309
348	O12	143ce d1/3	Ang	24.1727	24.0629	0.95992	0.155309	1.46436
365	P5	149hi d1	Ang	23.955	23.965	0.950964	0.0141662
366	P6	149hi d1	Ang	23.975	23.965	0.935216	0.0141662
367	P7	149hi d1/3	Ang	25.7713	25.6893	0.958543	0.116039
368	P8	149hi d1/3	Ang	25.6072	25.6893	0.953379	0.116039	1.72423
369	P9	144ce d1	Ang	22.1197	22.0827	0.902314	0.0522798
370	P10	144ce d1	Ang	22.0457	22.0827	0.912344	0.0522798
371	P11	144ce d1/3	Ang	23.4627	23.7218	0.932902	0.366385
372	P12	144ce d1/3	Ang	23.9809	23.7218	0.955734	0.366385	1.63911
Well	Well Position	Sample	Target	Cq	Cq Mean	Cq Confidence	Cq SD
17	A17	86hi d1	GFM1	23.9156	23.863	0.975497	0.0744851
18	A18	86hi d1	GFM1	23.8103	23.863	0.977113	0.0744851
19	A19	86hi d1/3	GFM1	25.0359	25.1557	0.972958	0.169475
20	A20	86hi d1/3	GFM1	25.2755	25.1557	0.972473	0.169475	1.29274
21	A21	164ce d1	GFM1	21.1282	21.1577	0.973517	0.0417043
22	A22	164ce d1	GFM1	21.1872	21.1577	0.97477	0.0417043
23	A23	164ce d1/3	GFM1	22.4901	22.5775	0.974382	0.123622
24	A24	164ce d1/3	GFM1	22.6649	22.5775	0.972167	0.123622	1.41979
41	B17	111hi d1	GFM1	24.5242	24.529	0.978801	0.00670321
42	B18	111hi d1	GFM1	24.5337	24.529	0.977165	0.00670321
43	B19	111hi d1/3	GFM1	25.7902	25.9819	0.975004	0.271179
44	B20	111hi d1/3	GFM1	26.1737	25.9819	0.974295	0.271179	1.45297
45	B21	86ce d1	GFM1	20.3699	20.384	0.972771	0.0199638
46	B22	86ce d1	GFM1	20.3981	20.384	0.97443	0.0199638
47	B23	86ce d1/3	GFM1	22.038	22.0573	0.970745	0.0272297
48	B24	86ce d1/3	GFM1	22.0765	22.0573	0.969406	0.0272297	1.67326
65	C17	114hi d1	GFM1	24.5221	24.5152	0.977717	0.00967945
66	C18	114hi d1	GFM1	24.5084	24.5152	0.980277	0.00967945
67	C19	114hi d1/3	GFM1	26.2804	26.1273	0.975293	0.216565
68	C20	114hi d1/3	GFM1	25.9742	26.1273	0.977309	0.216565	1.61207
69	C21	111ce d1	GFM1	20.8836	20.8811	0.973096	0.00359947
70	C22	111ce d1	GFM1	20.8785	20.8811	0.972888	0.00359947
71	C23	111ce d1/3	GFM1	22.568	22.5155	0.97165	0.0742233
72	C24	111ce d1/3	GFM1	22.463	22.5155	0.974033	0.0742233	1.63445
89	D17	142hi d1	GFM1	27.0801	27.0647	0.973345	0.0217433
90	D18	142hi d1	GFM1	27.0493	27.0647	0.975016	0.0217433
91	D19	142hi d1/3	GFM1	29.122	28.983	0.97257	0.196553
92	D20	142hi d1/3	GFM1	28.844	28.983	0.970463	0.196553	1.91827
93	D21	114ce d1	GFM1	20.183	20.236	0.979012	0.0750329
94	D22	114ce d1	GFM1	20.2891	20.236	0.973548	0.0750329
95	D23	114ce d1/3	GFM1	21.9415	21.8839	0.974802	0.0814567
96	D24	114ce d1/3	GFM1	21.8263	21.8839	0.977334	0.0814567	1.64786
113	E17	143hi d1	GFM1	24.0705	24.014	0.973195	0.0799136
114	E18	143hi d1	GFM1	23.9575	24.014	0.977926	0.0799136
115	E19	143hi d1/3	GFM1	25.6471	25.6673	0.974482	0.0284905
116	E20	143hi d1/3	GFM1	25.6874	25.6673	0.972801	0.0284905	1.65324
117	E21	142ce d1	GFM1	20.5187	20.5545	0.973896	0.0506164
118	E22	142ce d1	GFM1	20.5903	20.5545	0.973934	0.0506164
119	E23	142ce d1/3	GFM1	22.1574	22.1625	0.971859	0.0072294
120	E24	142ce d1/3	GFM1	22.1676	22.1625	0.971303	0.0072294	1.608
137	F17	144hi d1	GFM1	24.0897	24.0896	0.974138	0.000130088
138	F18	144hi d1	GFM1	24.0895	24.0896	0.975986	0.000130088
139	F19	144hi d1/3	GFM1	25.6514	25.7841	0.975639	0.187673
140	F20	144hi d1/3	GFM1	25.9168	25.7841	0.971858	0.187673	1.69455
141	F21	143ce d1	GFM1	20.8124	20.829	0.974649	0.0234137
142	F22	143ce d1	GFM1	20.8455	20.829	0.977953	0.0234137
143	F23	143ce d1/3	GFM1	22.6689	22.6988	0.972682	0.0423089
144	F24	143ce d1/3	GFM1	22.7288	22.6988	0.974308	0.0423089	1.86985
161	G17	149hi d1	GFM1	26.9081	26.8857	0.975565	0.0316759
162	G18	149hi d1	GFM1	26.8633	26.8857	0.971884	0.0316759
163	G19	149hi d1/3	GFM1	28.6413	28.6594	0.97524	0.0255369
164	G20	149hi d1/3	GFM1	28.6774	28.6594	0.971474	0.0255369	1.77371
165	G21	144ce d1	GFM1	20.5253	20.517	0.973533	0.0116847
166	G22	144ce d1	GFM1	20.5088	20.517	0.970742	0.0116847
167	G23	144ce d1/3	GFM1	22.3613	22.3588	0.970992	0.00354218
168	G24	144ce d1/3	GFM1	22.3563	22.3588	0.972249	0.00354218	1.84177
181	H13	95hi d1	GFM1	25.1157	25.1579	0.972342	0.0597524
182	H14	95hi d1	GFM1	25.2002	25.1579	0.971512	0.0597524
183	H15	95hi d1/3	GFM1	26.7271	26.6498	0.974739	0.109436
184	H16	95hi d1/3	GFM1	26.5724	26.6498	0.975651	0.109436	1.49184
185	H17	162hi d1	GFM1	24.4462	24.4542	0.975004	0.0112057
186	H18	162hi d1	GFM1	24.4621	24.4542	0.975696	0.0112057
187	H19	162hi d1/3	GFM1	26.0988	26.1913	0.974907	0.130793
188	H20	162hi d1/3	GFM1	26.2838	26.1913	0.972414	0.130793	1.73715
189	H21	149ce d1	GFM1	21.0192	21.0495	0.974529	0.0429354
190	H22	149ce d1	GFM1	21.0799	21.0495	0.971447	0.0429354
191	H23	149ce d1/3	GFM1	22.8434	22.7714	0.971991	0.101826
192	H24	149ce d1/3	GFM1	22.6994	22.7714	0.972435	0.101826	1.72187
205	I13	101hi d1	GFM1	27.4967	27.566	0.976062	0.0979816
206	I14	101hi d1	GFM1	27.6353	27.566	0.976354	0.0979816
207	I15	101hi d1/3	GFM1	29.3055	29.1226	0.971886	0.258561
208	I16	101hi d1/3	GFM1	28.9398	29.1226	0.958746	0.258561	1.55667
209	I17	95ce d1	GFM1	20.5038	20.5239	0.976516	0.028395
210	I18	95ce d1	GFM1	20.544	20.5239	0.973637	0.028395
211	I19	95ce d1/3	GFM1	22.2185	22.1898	0.976272	0.0406859
212	I20	95ce d1/3	GFM1	22.161	22.1898	0.972774	0.0406859	1.66588
213	I21	162ce d1	GFM1	20.591	20.5627	0.975611	0.0400745
214	I22	162ce d1	GFM1	20.5343	20.5627	0.977123	0.0400745
215	I23	162ce d1/3	GFM1	22.1047	22.1405	0.971057	0.0507639
216	I24	162ce d1/3	GFM1	22.1764	22.1405	0.976132	0.0507639	1.57789
229	J13	116hi d1	GFM1	25.9429	26.006	0.970743	0.0892532
230	J14	116hi d1	GFM1	26.0691	26.006	0.974751	0.0892532
231	J15	116hi d1/3	GFM1	27.9394	27.8465	0.976256	0.131409
232	J16	116hi d1/3	GFM1	27.7536	27.8465	0.974513	0.131409	1.84047
233	J17	101ce d1	GFM1	20.6707	20.7063	0.97738	0.0503189
234	J18	101ce d1	GFM1	20.7419	20.7063	0.974371	0.0503189
235	J19	101ce d1/3	GFM1	22.5665	22.5231	0.977205	0.0613102
236	J20	101ce d1/3	GFM1	22.4798	22.5231	0.971977	0.0613102	1.81682
237	J21	79hi d1	GFM1	Undetermined		0
238	J22	79hi d1	GFM1	Undetermined		0
239	J23	75hi d1	GFM1	Undetermined		0
240	J24	75hi d1	GFM1	Undetermined		0
253	K13	120hi d1	GFM1	24.6544	24.6876	0.976781	0.0469072
254	K14	120hi d1	GFM1	24.7208	24.6876	0.973886	0.0469072
255	K15	120hi d1/3	GFM1	26.2338	26.3108	0.975995	0.108896
256	K16	120hi d1/3	GFM1	26.3878	26.3108	0.976658	0.108896	1.62316
257	K17	116ce d1	GFM1	21.0384	21.0084	0.974167	0.042366
258	K18	116ce d1	GFM1	20.9784	21.0084	0.976615	0.042366
259	K19	116ce d1/3	GFM1	22.2647	22.547	0.974392	0.399167
260	K20	116ce d1/3	GFM1	22.8292	22.547	0.972005	0.399167	1.53856
261	K21	80hi d1	GFM1	Undetermined		0
262	K22	80hi d1	GFM1	Undetermined		0
263	K23	81hi d1	GFM1	Undetermined		0
264	K24	81hi d1	GFM1	Undetermined		0
277	L13	122hi d1	GFM1	26.7671	26.7165	0.970912	0.0715932
278	L14	122hi d1	GFM1	26.6659	26.7165	0.97422	0.0715932
279	L15	122hi d1/3	GFM1	27.9367	28.4462	0.973285	0.720539
280	L16	122hi d1/3	GFM1	28.9557	28.4462	0.973081	0.720539	1.72973
281	L17	120ce d1	GFM1	20.7604	20.76	0.973938	0.000584256
282	L18	120ce d1	GFM1	20.7595	20.76	0.974425	0.000584256
283	L19	120ce d1/3	GFM1	22.5419	22.5156	0.975982	0.037305
284	L20	120ce d1/3	GFM1	22.4892	22.5156	0.969716	0.037305	1.75561
285	L21	79ce d1	GFM1	Undetermined		0
286	L22	79ce d1	GFM1	Undetermined		0
287	L23	75ce d1	GFM1	Undetermined		0
288	L24	75ce d1	GFM1	Undetermined		0
301	M13	146hi d1	GFM1	27.3829	27.3687	0.970231	0.0200644
302	M14	146hi d1	GFM1	27.3545	27.3687	0.972426	0.0200644
303	M15	146hi d1/3	GFM1	29.0029	29.1345	0.972044	0.186117
304	M16	146hi d1/3	GFM1	29.2661	29.1345	0.97303	0.186117	1.76581
305	M17	122ce d1	GFM1	21.1662	21.1908	0.975581	0.0348826
306	M18	122ce d1	GFM1	21.2155	21.1908	0.974423	0.0348826
307	M19	122ce d1/3	GFM1	22.6147	22.7442	0.976572	0.183134
308	M20	122ce d1/3	GFM1	22.8737	22.7442	0.974263	0.183134	1.55339
309	M21	80ce d1	GFM1	39.4251	39.4251	0
310	M22	80ce d1	GFM1	Undetermined		0
311	M23	81ce d1	GFM1	36.4881	37.0397	0.909114	0.780167
312	M24	81ce d1	GFM1	37.5914	37.0397	0.87727	0.780167
325	N13	159hi d1	GFM1	25.5033	25.4628	0.974105	0.057183
326	N14	159hi d1	GFM1	25.4224	25.4628	0.973626	0.057183
327	N15	159hi d1/3	GFM1	27.201	27.0726	0.973785	0.181684
328	N16	159hi d1/3	GFM1	26.9441	27.0726	0.975229	0.181684	1.60975
329	N17	146ce d1	GFM1	21.4288	21.4127	0.973766	0.0228054
330	N18	146ce d1	GFM1	21.3966	21.4127	0.974327	0.0228054
331	N19	146ce d1/3	GFM1	23.3436	23.3133	0.974363	0.0429164
332	N20	146ce d1/3	GFM1	23.2829	23.3133	0.973378	0.0429164	1.90061
349	O13	163hi d1	GFM1	27.657	27.5878	0.971136	0.0978066
350	O14	163hi d1	GFM1	27.5186	27.5878	0.972338	0.0978066
351	O15	163hi d1/3	GFM1	29.121	28.9815	0.97106	0.19722
352	O16	163hi d1/3	GFM1	28.842	28.9815	0.968259	0.19722	1.3937
353	O17	159ce d1	GFM1	21.1336	21.1592	0.970328	0.0360859
354	O18	159ce d1	GFM1	21.1847	21.1592	0.968014	0.0360859
355	O19	159ce d1/3	GFM1	22.7741	22.7822	0.97822	0.0114754
356	O20	159ce d1/3	GFM1	22.7903	22.7822	0.972935	0.0114754	1.62304
373	P13	164hi d1	GFM1	25.8166	25.813	0.974699	0.00506204
374	P14	164hi d1	GFM1	25.8094	25.813	0.974243	0.00506204
375	P15	164hi d1/3	GFM1	27.4883	27.527	0.972359	0.0546885
376	P16	164hi d1/3	GFM1	27.5656	27.527	0.978544	0.0546885	1.71397
377	P17	163ce d1	GFM1	21.1495	21.1044	0.974193	0.0638947
378	P18	163ce d1	GFM1	21.0592	21.1044	0.976772	0.0638947
379	P19	163ce d1/3	GFM1	22.6125	22.3384	0.978678	0.387726
380	P20	163ce d1/3	GFM1	22.0642	22.3384	0.971324	0.387726	1.23399

## Sheet: ANG1
Well Position	Sample	Cq	Cq Mean	Cq Confidence	Cq SD	Quantity	Mean copies Ang1			Sample	Mean copies Ang1		hi=liver ce=brain
A5	95hi d1	23.6012	23.6246	0.911237	0.0330445	11020.1	10860.7			95hi d1	10860.7
A6	95hi d1	23.6479	23.6246	0.904837	0.0330445	10701.2				95hi d1/3	4079.49
A7	95hi d1/3	25.0878	25.186	0.959599	0.138906	4330.9	4079.49			162hi d1	9880.19
A8	95hi d1/3	25.2843	25.186	0.958091	0.138906	3828.08				162hi d1/3	3625.14
A9	162hi d1	23.7757	23.775	0.949718	0.000958624	9875.99	9880.19			149ce d1	25216
A10	162hi d1	23.7743	23.775	0.940151	0.000958624	9884.4				149ce d1/3	9173.46
A11	162hi d1/3	25.4292	25.372	0.95998	0.0809137	3494.9	3625.14			101hi d1	14187.3
A12	162hi d1/3	25.3148	25.372	0.960835	0.0809137	3755.39				101hi d1/3	4726.73
A13	149ce d1	22.343	22.2846	0.895269	0.0825897	24291.3	25216			95ce d1	25843.3
A14	149ce d1	22.2262	22.2846	0.873768	0.0825897	26140.8				95ce d1/3	9469.6
A15	149ce d1/3	23.7981	23.8961	0.96184	0.138661	9737.81	9173.46			162ce d1	28194
A16	149ce d1/3	23.9942	23.8961	0.95763	0.138661	8609.12				162ce d1/3	17423.7
B5	101hi d1	23.1755	23.1992	0.907181	0.0336045	14399	14187.3			116hi d1	9407.18
B6	101hi d1	23.223	23.1992	0.899298	0.0336045	13975.5				116hi d1/3	3564.03
B7	101hi d1/3	24.9731	24.9488	0.961372	0.0344343	4654.43	4726.73			101ce d1	23872
B8	101hi d1/3	24.9244	24.9488	0.963468	0.0344343	4799.03				101ce d1/3	8389.14
B9	95ce d1	22.2143	22.2448	0.908006	0.0430549	26337.5	25843.3			120hi d1	10274
B10	95ce d1	22.2752	22.2448	0.907705	0.0430549	25349.1				120hi d1/3	3909.26
B11	95ce d1/3	23.8903	23.8432	0.963466	0.0665736	9189.63	9469.6			116ce d1	18771.5
B12	95ce d1/3	23.7962	23.8432	0.957249	0.0665736	9749.56				116ce d1/3	8489.09
B13	162ce d1	22.0884	22.106	0.901182	0.0249232	28506.2	28194			122hi d1	10397.5
B14	162ce d1	22.1236	22.106	0.914027	0.0249232	27881.9				122hi d1/3	5163.55
B15	162ce d1/3	22.8042	22.8735	0.942384	0.0980458	18182.1	17423.7			120ce d1	23689.6
B16	162ce d1/3	22.9428	22.8735	0.928659	0.0980458	16665.3				120ce d1/3	9224.33
C5	116hi d1	23.7958	23.8541	0.927463	0.0825822	9752.13	9407.18			146hi d1	9345.33
C6	116hi d1	23.9125	23.8541	0.944472	0.0825822	9062.23				146hi d1/3	3963.26
C7	116hi d1/3	25.2644	25.4042	0.952475	0.197653	3876.16	3564.03			122ce d1	24525.1
C8	116hi d1/3	25.5439	25.4042	0.959054	0.197653	3251.9				122ce d1/3	9862.63
C9	101ce d1	22.3309	22.3713	0.904287	0.0571383	24477.8	23872			159hi d1	11404.3
C10	101ce d1	22.4117	22.3713	0.915631	0.0571383	23266.2				159hi d1/3	4229.27
C11	101ce d1/3	23.9759	24.0365	0.958704	0.0858228	8708.82	8389.14			146ce d1	23933.5
C12	101ce d1/3	24.0972	24.0365	0.95707	0.0858228	8069.46				146ce d1/3	10857.9
D5	120hi d1	23.7899	23.7146	0.932294	0.106507	9788.24	10274			163hi d1	6834.12
D6	120hi d1	23.6392	23.7146	0.925422	0.106507	10759.7				163hi d1/3	2246.04
D7	120hi d1/3	24.9704	25.281	0.956839	0.439212	4662.46	3909.26			159ce d1	23334.4
D8	120hi d1/3	25.5915	25.281	0.952613	0.439212	3156.06				159ce d1/3	8072.53
D9	116ce d1	22.7442	22.7534	0.92016	0.0130221	18880.1	18771.5			164hi d1	12294.6
D10	116ce d1	22.7626	22.7534	0.923549	0.0130221	18662.9				164hi d1/3	4699.63
D11	116ce d1/3	23.7724	24.0387	0.95027	0.376685	9896.48	8489.09			163ce d1	21300
D12	116ce d1/3	24.3051	24.0387	0.95938	0.376685	7081.7				163ce d1/3	7375.92
E5	122hi d1	23.7049	23.6938	0.918433	0.0157799	10324.6	10397.5			86hi d1	7482.84
E6	122hi d1	23.6826	23.6938	0.925641	0.0157799	10470.4				86hi d1/3	3618.23
E7	122hi d1/3	24.668	24.8146	0.949988	0.207407	5637.95	5163.55			164ce d1	21061.1
E8	122hi d1/3	24.9613	24.8146	0.954159	0.207407	4689.14				164ce d1/3	8064.34
E9	120ce d1	22.3777	22.383	0.924828	0.00750263	23768.6	23689.6			111hi d1	7872.34
E10	120ce d1	22.3883	22.383	0.918816	0.00750263	23610.6				111hi d1/3	2442.75
E11	120ce d1/3	24.0455	23.8917	0.959956	0.217432	8336.13	9224.33			86ce d1	33138.5
E12	120ce d1/3	23.738	23.8917	0.952818	0.217432	10112.5				86ce d1/3	15681.4
F5	146hi d1	23.8584	23.8636	0.907458	0.00736207	9375.89	9345.33			114hi d1	7737.1
F6	146hi d1	23.8688	23.8636	0.944112	0.00736207	9314.76				114hi d1/3	2533.19
F7	146hi d1/3	24.977	25.2528	0.954336	0.390055	4643.19	3963.26			111ce d1	30846.2
F8	146hi d1/3	25.5286	25.2528	0.960792	0.390055	3283.33				111ce d1/3	11711.5
F9	122ce d1	22.3582	22.3281	0.917469	0.0426599	24060.4	24525.1			142hi d1	9982.55
F10	122ce d1	22.2979	22.3281	0.913126	0.0426599	24989.8				142hi d1/3	3365.46
F11	122ce d1/3	23.5517	23.7966	0.953686	0.346293	11368	9862.63			114ce d1	23057.2
F12	122ce d1/3	24.0414	23.7966	0.959317	0.346293	8357.3				114ce d1/3	7771.75
G5	159hi d1	23.5779	23.5469	0.932037	0.0438535	11182.2	11404.3			143hi d1	9350.04
G6	159hi d1	23.5159	23.5469	0.931649	0.0438535	11626.4				143hi d1/3	2955.06
G7	159hi d1/3	25.0421	25.1279	0.960748	0.12131	4456.96	4229.27			142ce d1	23705
G8	159hi d1/3	25.2137	25.1279	0.959281	0.12131	4001.58				142ce d1/3	8662.87
G9	146ce d1	22.3261	22.3672	0.906494	0.0580616	24550.7	23933.5			144hi d1	9007.68
G10	146ce d1	22.4082	22.3672	0.901897	0.0580616	23316.4				144hi d1/3	3674.66
G11	146ce d1/3	23.5058	23.6296	0.938156	0.175149	11701	10857.9			143ce d1	20689.1
G12	146ce d1/3	23.7535	23.6296	0.959262	0.175149	10014.8				143ce d1/3	8265
H5	163hi d1	24.3064	24.3627	0.959203	0.0796528	7075.83	6834.12			149hi d1	8768.5
H6	163hi d1	24.419	24.3627	0.958658	0.0796528	6592.4				149hi d1/3	2972.08
H7	163hi d1/3	26.1792	26.1336	0.953295	0.0644561	2181.75	2246.04			144ce d1	28615.6
H8	163hi d1/3	26.0881	26.1336	0.955353	0.0644561	2310.34				144ce d1/3	10351.5
H9	159ce d1	22.525	22.4111	0.913849	0.161036	21667.9	23334.4
H10	159ce d1	22.2972	22.4111	0.922158	0.161036	25000.8
H11	159ce d1/3	24.0702	24.0969	0.957345	0.0377118	8207.75	8072.53
H12	159ce d1/3	24.1235	24.0969	0.957339	0.0377118	7937.3
I5	164hi d1	23.405	23.4271	0.929733	0.0312636	12465.4	12294.6
I6	164hi d1	23.4492	23.4271	0.928928	0.0312636	12123.9
I7	164hi d1/3	24.9251	24.9581	0.957926	0.0466619	4797.03	4699.63
I8	164hi d1/3	24.9911	24.9581	0.963192	0.0466619	4602.23
I9	163ce d1	22.576	22.5524	0.934698	0.0334168	20983.9	21300
I10	163ce d1	22.5288	22.5524	0.926361	0.0334168	21616.2
I11	163ce d1/3	24.2853	24.2409	0.963048	0.0627765	7170.29	7375.92
I12	163ce d1/3	24.1965	24.2409	0.959669	0.0627765	7581.56
J5	86hi d1	24.2256	24.2174	0.955602	0.0116584	7444.09	7482.84
J6	86hi d1	24.2091	24.2174	0.95211	0.0116584	7521.59
J7	86hi d1/3	25.1071	25.401	0.955879	0.415578	4278.7	3618.23
J8	86hi d1/3	25.6948	25.401	0.961771	0.415578	2957.75
J9	164ce d1	22.5396	22.5705	0.917237	0.0436111	21469.1	21061.1
J10	164ce d1	22.6013	22.5705	0.921142	0.0436111	20653.2
J11	164ce d1/3	24.2287	24.1032	0.96135	0.17755	7429.6	8064.34
J12	164ce d1/3	23.9776	24.1032	0.960323	0.17755	8699.08
K5	111hi d1	24.0895	24.1373	0.959462	0.067654	8108.86	7872.34
K6	111hi d1	24.1852	24.1373	0.963163	0.067654	7635.81
K7	111hi d1/3	26.3022	26.0236	0.95496	0.393942	2019.59	2442.75
K8	111hi d1/3	25.745	26.0236	0.956691	0.393942	2865.92
K9	86ce d1	21.8152	21.849	0.891692	0.0478826	33843.2	33138.5
K10	86ce d1	21.8829	21.849	0.892583	0.0478826	32433.7
K11	86ce d1/3	23.1303	23.0421	0.932205	0.124778	14813.1	15681.4
K12	86ce d1/3	22.9539	23.0421	0.927802	0.124778	16549.8
L5	114hi d1	24.1115	24.1651	0.964561	0.0757507	7997.36	7737.1
L6	114hi d1	24.2186	24.1651	0.957766	0.0757507	7476.84
L7	114hi d1/3	26.0134	25.943	0.957769	0.0994679	2421.33	2533.19
L8	114hi d1/3	25.8727	25.943	0.958416	0.0994679	2645.05
L9	111ce d1	21.9256	21.9632	0.904218	0.0531991	31575	30846.2
L10	111ce d1	22.0008	21.9632	0.903216	0.0531991	30117.4
L11	111ce d1/3	23.6296	23.5089	0.95073	0.170673	10825.2	11711.5
L12	111ce d1/3	23.3882	23.5089	0.938435	0.170673	12597.7
M5	142hi d1	23.7501	23.7586	0.943723	0.0120315	10035.9	9982.55
M6	142hi d1	23.7671	23.7586	0.948115	0.0120315	9929.2
M7	142hi d1/3	25.466	25.4895	0.957176	0.0331069	3414.95	3365.46
M8	142hi d1/3	25.5129	25.4895	0.958539	0.0331069	3315.96
M9	114ce d1	22.3972	22.4263	0.910287	0.0411692	23478.9	23057.2
M10	114ce d1	22.4554	22.4263	0.916702	0.0411692	22635.6
M11	114ce d1/3	24.3857	24.1714	0.959577	0.302989	6731.98	7771.75
M12	114ce d1/3	23.9572	24.1714	0.963623	0.302989	8811.52
N5	143hi d1	23.8749	23.8628	0.9451	0.0171391	9278.86	9350.04
N6	143hi d1	23.8507	23.8628	0.958646	0.0171391	9421.23
N7	143hi d1/3	25.6624	25.6967	0.958248	0.0484855	3018.69	2955.06
N8	143hi d1/3	25.7309	25.6967	0.957681	0.0484855	2891.42
N9	142ce d1	22.3433	22.3824	0.902808	0.055371	24287.9	23705
N10	142ce d1	22.4216	22.3824	0.901805	0.055371	23122
N11	142ce d1/3	23.9905	23.9843	0.958592	0.00876412	8629.15	8662.87
N12	142ce d1/3	23.9781	23.9843	0.958735	0.00876412	8696.6
O5	144hi d1	23.9238	23.9222	0.948861	0.00238513	8998.13	9007.68
O6	144hi d1	23.9205	23.9222	0.952479	0.00238513	9017.22
O7	144hi d1/3	25.292	25.3504	0.953955	0.0826387	3809.49	3674.66
O8	144hi d1/3	25.4089	25.3504	0.959222	0.0826387	3539.82
O9	143ce d1	22.6002	22.5985	0.90902	0.00237785	20667.2	20689.1
O10	143ce d1	22.5969	22.5985	0.90969	0.00237785	20710.9
O11	143ce d1/3	23.9531	24.0629	0.964176	0.155309	8834.32	8265
O12	143ce d1/3	24.1727	24.0629	0.95992	0.155309	7695.68
P5	149hi d1	23.955	23.965	0.950964	0.0141662	8823.68	8768.5
P6	149hi d1	23.975	23.965	0.935216	0.0141662	8713.32
P7	149hi d1/3	25.7713	25.6893	0.958543	0.116039	2819.01	2972.08
P8	149hi d1/3	25.6072	25.6893	0.953379	0.116039	3125.15
P9	144ce d1	22.1197	22.0827	0.902314	0.0522798	27951.1	28615.6
P10	144ce d1	22.0457	22.0827	0.912344	0.0522798	29280
P11	144ce d1/3	23.4627	23.7218	0.932902	0.366385	12021.6	10351.5
P12	144ce d1/3	23.9809	23.7218	0.955734	0.366385	8681.46
C13	79hi d1	24.0877	24.1172	0.95647	0.041712	8118
C14	79hi d1	24.1467	24.1172	0.959384	0.041712	7822.66
C15	75hi d1	24.3129	24.3333	0.959858	0.0288261	7047.12
C16	75hi d1	24.3536	24.3333	0.963468	0.0288261	6868.93
D13	80hi d1	23.693	23.6977	0.960666	0.00670234	10402.6
D14	80hi d1	23.7025	23.6977	0.95904	0.00670234	10340.8
D15	81hi d1	25.1392	25.1104	0.956483	0.0408306	4193.22
D16	81hi d1	25.0815	25.1104	0.955785	0.0408306	4348.13
E13	79ce d1	22.563	22.5502	0.957425	0.0181764	21156.1
E14	79ce d1	22.5373	22.5502	0.96085	0.0181764	21500.5
E15	75ce d1	22.6336	22.3819	0.955942	0.356001	20237.8
E16	75ce d1	22.1302	22.3819	0.96191	0.356001	27766.8
F13	80ce d1	22.849	22.6348	0.955518	0.302957	17677
F14	80ce d1	22.4206	22.6348	0.957992	0.302957	23136.8
F15	81ce d1	22.5786	22.5251	0.951644	0.0755803	20950.5
F16	81ce d1	22.4717	22.5251	0.96337	0.0755803	22405.7

## Sheet: GFM1
Well Position	Sample	Cq	Cq Mean	Cq Confidence	Cq SD	Quantity	Mean copies GFM1		Sample	Mean copies GFM1		hi=liver ce=brain
H13	95hi d1	25.1157	25.1579	0.972342	0.0597524	6260.97	6090.59		95hi d1	6090.59
H14	95hi d1	25.2002	25.1579	0.971512	0.0597524	5920.21			95hi d1/3	2269.8
H15	95hi d1/3	26.7271	26.6498	0.974739	0.109436	2153.58	2269.8		162hi d1	9702.87
H16	95hi d1/3	26.5724	26.6498	0.975651	0.109436	2386.01			162hi d1/3	3076.67
H17	162hi d1	24.4462	24.4542	0.975004	0.0112057	9753.78	9702.87		149ce d1	92512
H18	162hi d1	24.4621	24.4542	0.975696	0.0112057	9651.96			149ce d1/3	29605.6
H19	162hi d1/3	26.0988	26.1913	0.974907	0.130793	3264.88	3076.67		101hi d1	1236.96
H20	162hi d1/3	26.2838	26.1913	0.972414	0.130793	2888.47			101hi d1/3	443.973
H21	149ce d1	21.0192	21.0495	0.974529	0.0429354	94371.8	92512		95ce d1	131018
H22	149ce d1	21.0799	21.0495	0.971447	0.0429354	90652.2			95ce d1/3	43475.5
H23	149ce d1/3	22.8434	22.7714	0.971991	0.101826	28195	29605.6		162ce d1	127707
H24	149ce d1/3	22.6994	22.7714	0.972435	0.101826	31016.2			162ce d1/3	44920.3
I13	101hi d1	27.4967	27.566	0.976062	0.0979816	1293.67	1236.96		116hi d1	3474.93
I14	101hi d1	27.6353	27.566	0.976354	0.0979816	1180.24			116hi d1/3	1028.12
I15	101hi d1/3	29.3055	29.1226	0.971886	0.258561	390.478	443.973		101ce d1	116130
I16	101hi d1/3	28.9398	29.1226	0.958746	0.258561	497.468			101ce d1/3	34870.8
I17	95ce d1	20.5038	20.5239	0.976516	0.028395	132760	131018		120hi d1	8314.93
I18	95ce d1	20.544	20.5239	0.973637	0.028395	129276			120hi d1/3	2841.04
I19	95ce d1/3	22.2185	22.1898	0.976272	0.0406859	42647.3	43475.5		116ce d1	95066.4
I20	95ce d1/3	22.161	22.1898	0.972774	0.0406859	44303.7			116ce d1/3	34912
I21	162ce d1	20.591	20.5627	0.975611	0.0400745	125311	127707		122hi d1	2170.04
I22	162ce d1	20.5343	20.5627	0.977123	0.0400745	130104			122hi d1/3	729.456
I23	162ce d1/3	22.1047	22.1405	0.971057	0.0507639	45987.9	44920.3		120ce d1	112046
I24	162ce d1/3	22.1764	22.1405	0.976132	0.0507639	43852.6			120ce d1/3	35036.9
J13	116hi d1	25.9429	26.006	0.970743	0.0892532	3620.08	3474.93		146hi d1	1408.21
J14	116hi d1	26.0691	26.006	0.974751	0.0892532	3329.78			146hi d1/3	438.96
J15	116hi d1/3	27.9394	27.8465	0.976256	0.131409	964.936	1028.12		122ce d1	84241.4
J16	116hi d1/3	27.7536	27.8465	0.974513	0.131409	1091.31			122ce d1/3	30219.6
J17	101ce d1	20.6707	20.7063	0.97738	0.0503189	118866	116130		159hi d1	4976.75
J18	101ce d1	20.7419	20.7063	0.974371	0.0503189	113394			159hi d1/3	1719.4
J19	101ce d1/3	22.5665	22.5231	0.977205	0.0613102	33869.9	34870.8		146ce d1	72725.7
J20	101ce d1/3	22.4798	22.5231	0.971977	0.0613102	35871.7			146ce d1/3	20659.1
K13	120hi d1	24.6544	24.6876	0.976781	0.0469072	8497.55	8314.93		163hi d1	1219.21
K14	120hi d1	24.7208	24.6876	0.973886	0.0469072	8132.32			163hi d1/3	485.988
K15	120hi d1/3	26.2338	26.3108	0.975995	0.108896	2985.79	2841.04		159ce d1	86028.7
K16	120hi d1/3	26.3878	26.3108	0.976658	0.108896	2696.29			159ce d1/3	29361.7
K17	116ce d1	21.0384	21.0084	0.974167	0.042366	93180.6	95066.4		164hi d1	3945.31
K18	116ce d1	20.9784	21.0084	0.976615	0.042366	96952.2			164hi d1/3	1268.42
K19	116ce d1/3	22.2647	22.547	0.974392	0.399167	41362.9	34912		163ce d1	89235.1
K20	116ce d1/3	22.8292	22.547	0.972005	0.399167	28461.1			163ce d1/3	40045.1
L13	122hi d1	26.7671	26.7165	0.970912	0.0715932	2097.32	2170.04		86hi d1	14361.4
L14	122hi d1	26.6659	26.7165	0.97422	0.0715932	2242.77			86hi d1/3	6116.34
L15	122hi d1/3	27.9367	28.4462	0.973285	0.720539	966.653	729.456		164ce d1	86117
L16	122hi d1/3	28.9557	28.4462	0.973081	0.720539	492.26			164ce d1/3	33680.9
L17	120ce d1	20.7604	20.76	0.973938	0.000584256	112015	112046		111hi d1	9233.78
L18	120ce d1	20.7595	20.76	0.974425	0.000584256	112076			111hi d1/3	3556.13
L19	120ce d1/3	22.5419	22.5156	0.975982	0.037305	34424.9	35036.9		86ce d1	143728
L20	120ce d1/3	22.4892	22.5156	0.969716	0.037305	35649			86ce d1/3	47457.9
M13	146hi d1	27.3829	27.3687	0.970231	0.0200644	1394.97	1408.21		114hi d1	9318.25
M14	146hi d1	27.3545	27.3687	0.972426	0.0200644	1421.44			114hi d1/3	3220.39
M15	146hi d1/3	29.0029	29.1345	0.972044	0.186117	477.121	438.96		111ce d1	103410
M16	146hi d1/3	29.2661	29.1345	0.97303	0.186117	400.798			111ce d1/3	35054
M17	122ce d1	21.1662	21.1908	0.975581	0.0348826	85617.3	84241.4		142hi d1	1722.24
M18	122ce d1	21.2155	21.1908	0.974423	0.0348826	82865.4			142hi d1/3	485.499
M19	122ce d1/3	22.6147	22.7442	0.976572	0.183134	32804.9	30219.6		114ce d1	158620
M20	122ce d1/3	22.8737	22.7442	0.974263	0.183134	27634.4			114ce d1/3	53267.1
N13	159hi d1	25.5033	25.4628	0.974105	0.057183	4843.51	4976.75		143hi d1	12995.5
N14	159hi d1	25.4224	25.4628	0.973626	0.057183	5109.98			143hi d1/3	4345.45
N15	159hi d1/3	27.201	27.0726	0.973785	0.181684	1573.47	1719.4		142ce d1	128412
N16	159hi d1/3	26.9441	27.0726	0.975229	0.181684	1865.33			142ce d1/3	44259.4
N17	146ce d1	21.4288	21.4127	0.973766	0.0228054	71949.1	72725.7		144hi d1	12352.5
N18	146ce d1	21.3966	21.4127	0.974327	0.0228054	73502.3			144hi d1/3	4036.99
N19	146ce d1/3	23.3436	23.3133	0.974363	0.0429164	20244	20659.1		143ce d1	107045
N20	146ce d1/3	23.2829	23.3133	0.973378	0.0429164	21074.3			143ce d1/3	31033.8
O13	163hi d1	27.657	27.5878	0.971136	0.0978066	1163.41	1219.21		149hi d1	1939.17
O14	163hi d1	27.5186	27.5878	0.972338	0.0978066	1275.01			149hi d1/3	599.042
O15	163hi d1/3	29.121	28.9815	0.97106	0.19722	441.232	485.988		144ce d1	131605
O16	163hi d1/3	28.842	28.9815	0.968259	0.19722	530.744			144ce d1/3	38864.2
O17	159ce d1	21.1336	21.1592	0.970328	0.0360859	87482.3	86028.7
O18	159ce d1	21.1847	21.1592	0.968014	0.0360859	84575.1
O19	159ce d1/3	22.7741	22.7822	0.97822	0.0114754	29519.5	29361.7
O20	159ce d1/3	22.7903	22.7822	0.972935	0.0114754	29204
P13	164hi d1	25.8166	25.813	0.974699	0.00506204	3935.95	3945.31
P14	164hi d1	25.8094	25.813	0.974243	0.00506204	3954.66
P15	164hi d1/3	27.4883	27.527	0.972359	0.0546885	1300.89	1268.42
P16	164hi d1/3	27.5656	27.527	0.978544	0.0546885	1235.94
P17	163ce d1	21.1495	21.1044	0.974193	0.0638947	86565.9	89235.1
P18	163ce d1	21.0592	21.1044	0.976772	0.0638947	91904.3
P19	163ce d1/3	22.6125	22.3384	0.978678	0.387726	32853.1	40045.1
P20	163ce d1/3	22.0642	22.3384	0.971324	0.387726	47237
A17	86hi d1	23.9156	23.863	0.975497	0.0744851	13860.7	14361.4
A18	86hi d1	23.8103	23.863	0.977113	0.0744851	14862.1
A19	86hi d1/3	25.0359	25.1557	0.972958	0.169475	6600.73	6116.34
A20	86hi d1/3	25.2755	25.1557	0.972473	0.169475	5631.95
A21	164ce d1	21.1282	21.1577	0.973517	0.0417043	87798.6	86117
A22	164ce d1	21.1872	21.1577	0.97477	0.0417043	84435.4
A23	164ce d1/3	22.4901	22.5775	0.974382	0.123622	35628.5	33680.9
A24	164ce d1/3	22.6649	22.5775	0.972167	0.123622	31733.2
B17	111hi d1	24.5242	24.529	0.978801	0.00670321	9262.77	9233.78
B18	111hi d1	24.5337	24.529	0.977165	0.00670321	9204.8
B19	111hi d1/3	25.7902	25.9819	0.975004	0.271179	4005.3	3556.13
B20	111hi d1/3	26.1737	25.9819	0.974295	0.271179	3106.95
B21	86ce d1	20.3699	20.384	0.972771	0.0199638	145072	143728
B22	86ce d1	20.3981	20.384	0.97443	0.0199638	142385
B23	86ce d1/3	22.038	22.0573	0.970745	0.0272297	48063	47457.9
B24	86ce d1/3	22.0765	22.0573	0.969406	0.0272297	46852.7
C17	114hi d1	24.5221	24.5152	0.977717	0.00967945	9276.01	9318.25
C18	114hi d1	24.5084	24.5152	0.980277	0.00967945	9360.48
C19	114hi d1/3	26.2804	26.1273	0.975293	0.216565	2894.92	3220.39
C20	114hi d1/3	25.9742	26.1273	0.977309	0.216565	3545.87
C21	111ce d1	20.8836	20.8811	0.973096	0.00359947	103236	103410
C22	111ce d1	20.8785	20.8811	0.972888	0.00359947	103585
C23	111ce d1/3	22.568	22.5155	0.97165	0.0742233	33836.1	35054
C24	111ce d1/3	22.463	22.5155	0.974033	0.0742233	36271.9
D17	142hi d1	27.0801	27.0647	0.973345	0.0217433	1704.7	1722.24
D18	142hi d1	27.0493	27.0647	0.975016	0.0217433	1739.77
D19	142hi d1/3	29.122	28.983	0.97257	0.196553	440.938	485.499
D20	142hi d1/3	28.844	28.983	0.970463	0.196553	530.059
D21	114ce d1	20.183	20.236	0.979012	0.0750329	164191	158620
D22	114ce d1	20.2891	20.236	0.973548	0.0750329	153049
D23	114ce d1/3	21.9415	21.8839	0.974802	0.0814567	51236.2	53267.1
D24	114ce d1/3	21.8263	21.8839	0.977334	0.0814567	55298
E17	143hi d1	24.0705	24.014	0.973195	0.0799136	12509.4	12995.5
E18	143hi d1	23.9575	24.014	0.977926	0.0799136	13481.6
E19	143hi d1/3	25.6471	25.6673	0.974482	0.0284905	4403.42	4345.45
E20	143hi d1/3	25.6874	25.6673	0.972801	0.0284905	4287.48
E21	142ce d1	20.5187	20.5545	0.973896	0.0506164	131455	128412
E22	142ce d1	20.5903	20.5545	0.973934	0.0506164	125369
E23	142ce d1/3	22.1574	22.1625	0.971859	0.0072294	44409.3	44259.4
E24	142ce d1/3	22.1676	22.1625	0.971303	0.0072294	44109.6
F17	144hi d1	24.0897	24.0896	0.974138	0.000130088	12351.8	12352.5
F18	144hi d1	24.0895	24.0896	0.975986	0.000130088	12353.3
F19	144hi d1/3	25.6514	25.7841	0.975639	0.187673	4390.86	4036.99
F20	144hi d1/3	25.9168	25.7841	0.971858	0.187673	3683.11
F21	143ce d1	20.8124	20.829	0.974649	0.0234137	108219	107045
F22	143ce d1	20.8455	20.829	0.977953	0.0234137	105872
F23	143ce d1/3	22.6689	22.6988	0.972682	0.0423089	31648.6	31033.8
F24	143ce d1/3	22.7288	22.6988	0.974308	0.0423089	30419.1
G17	149hi d1	26.9081	26.8857	0.975565	0.0316759	1910.41	1939.17
G18	149hi d1	26.8633	26.8857	0.971884	0.0316759	1967.93
G19	149hi d1/3	28.6413	28.6594	0.97524	0.0255369	606.205	599.042
G20	149hi d1/3	28.6774	28.6594	0.971474	0.0255369	591.878
G21	144ce d1	20.5253	20.517	0.973533	0.0116847	130885	131605
G22	144ce d1	20.5088	20.517	0.970742	0.0116847	132325
G23	144ce d1/3	22.3613	22.3588	0.970992	0.00354218	38799.8	38864.2
G24	144ce d1/3	22.3563	22.3588	0.972249	0.00354218	38928.7
J21	79hi d1	Undetermined		0
J22	79hi d1	Undetermined		0
J23	75hi d1	Undetermined		0
J24	75hi d1	Undetermined		0
K21	80hi d1	Undetermined		0
K22	80hi d1	Undetermined		0
K23	81hi d1	Undetermined		0
K24	81hi d1	Undetermined		0
L21	79ce d1	Undetermined		0
L22	79ce d1	Undetermined		0
L23	75ce d1	Undetermined		0
L24	75ce d1	Undetermined		0
M21	80ce d1	39.4251	39.4251	0		0.4798
M22	80ce d1	Undetermined	39.4251	0
M23	81ce d1	36.4881	37.0397	0.909114	0.780167	3.3558
M24	81ce d1	37.5914	37.0397	0.87727	0.780167	1.61609

## Sheet: Calc vg per cell
Sample	Mean copies Ang1	Mean copies GFM1	GFM1/Ang1	(GFM1/Ang1)*2			Sample	GFM1 copies per cell		Females	hi=liver ce=brain
95ce d1	25843.3	131018	5.06972	10.1394	9.66078		95ce	9.66078		Males		100ng/ul
95ce d1/3	9469.6	43475.5	4.59106	9.18212			101ce	9.02134				2,5ul loaded
101ce d1	23872	116130	4.86468	9.72936	9.02134		116ce	9.17698				250ng DNA loaded
101ce d1/3	8389.14	34870.8	4.15666	8.31332			120ce	8.52805				0.25	ug DNA loaded
116ce d1	18771.5	95066.4	5.06441	10.1288	9.17698		122ce	6.49895				1.31018e+06	vg/ug DNA
116ce d1/3	8489.09	34912	4.11257	8.22514			146ce	6.07731
120ce d1	23689.6	112046	4.72974	9.45947	8.52805		159ce	7.32403
120ce d1/3	9224.33	35036.9	3.79832	7.59663			163ce	9.61859
122ce d1	24525.1	84241.4	3.4349	6.8698	6.49895		164ce	8.26542
122ce d1/3	9862.63	30219.6	3.06405	6.12811			86ce	7.36358
146ce d1	23933.5	72725.7	3.03865	6.07731	6.07731		111ce	6.34558
146ce d1/3	10857.9	20659.1	1.90269	3.80537			114ce	13.7333
159ce d1	23334.4	86028.7	3.68678	7.37356	7.32403		142ce	10.5262
159ce d1/3	8072.53	29361.7	3.63724	7.27449			143ce	8.92885
163ce d1	21300	89235.1	4.18943	8.37886	9.61859		144ce	8.35351
163ce d1/3	7375.92	40045.1	5.42916	10.8583			149ce	6.89608
164ce d1	21061.1	86117	4.08891	8.17781	8.26542		162ce	7.1077
164ce d1/3	8064.34	33680.9	4.17652	8.35304			Sample	GFM1 copies per cell
86ce d1	33138.5	143728	4.3372	8.67441	7.36358		95hi	1.11719				60905.9	vg/ug DNA
86ce d1/3	15681.4	47457.9	3.02637	6.05274			101hi	0.181116
111ce d1	30846.2	103410	3.35244	6.70489	6.34558		116hi	0.657863
111ce d1/3	11711.5	35054	2.99314	5.98628			120hi	1.53607
114ce d1	23057.2	158620	6.87939	13.7588	13.7333		122hi	0.349979
114ce d1/3	7771.75	53267.1	6.85394	13.7079			146hi	0.261443
142ce d1	23705	128412	5.41711	10.8342	10.5262		159hi	0.84294
142ce d1/3	8662.87	44259.4	5.10909	10.2182			163hi	0.394776
143ce d1	20689.1	107045	5.174	10.348	8.92885		164hi	0.590794
143ce d1/3	8265	31033.8	3.75485	7.5097			86hi	3.60967
144ce d1	28615.6	131605	4.59907	9.19813	8.35351		111hi	2.62873
144ce d1/3	10351.5	38864.2	3.75445	7.50889			114hi	2.47564
149ce d1	25216	92512	3.66878	7.33755	6.89608		142hi	0.316784
149ce d1/3	9173.46	29605.6	3.22731	6.45461			143hi	2.8604
162ce d1	28194	127707	4.52959	9.05918	7.1077		144hi	2.46993
162ce d1/3	17423.7	44920.3	2.57811	5.15622			149hi	0.422708
							162hi	1.83076
Sample	Mean copies Ang1	Mean copies GFM1	GFM1/Ang1	(GFM1/Ang1)*2
95hi d1	10860.7	6090.59	0.560794	1.12159	1.11719
95hi d1/3	4079.49	2269.8	0.556392	1.11278
101hi d1	14187.3	1236.96	0.087188	0.174376	0.181116
101hi d1/3	4726.73	443.973	0.0939282	0.187856
116hi d1	9407.18	3474.93	0.369391	0.738783	0.657863
116hi d1/3	3564.03	1028.12	0.288472	0.576944
120hi d1	10274	8314.93	0.80932	1.61864	1.53607
120hi d1/3	3909.26	2841.04	0.726746	1.45349
122hi d1	10397.5	2170.04	0.208708	0.417416	0.349979
122hi d1/3	5163.55	729.456	0.14127	0.282541
146hi d1	9345.33	1408.21	0.150686	0.301371	0.261443
146hi d1/3	3963.26	438.96	0.110757	0.221515
159hi d1	11404.3	4976.75	0.436392	0.872785	0.84294
159hi d1/3	4229.27	1719.4	0.406548	0.813095
163hi d1	6834.12	1219.21	0.1784	0.3568	0.394776
163hi d1/3	2246.04	485.988	0.216375	0.432751
164hi d1	12294.6	3945.31	0.320897	0.641794	0.590794
164hi d1/3	4699.63	1268.42	0.269897	0.539794
86hi d1	7482.84	14361.4	1.91925	3.8385	3.60967
86hi d1/3	3618.23	6116.34	1.69042	3.38085
111hi d1	7872.34	9233.78	1.17294	2.34588	2.62873
111hi d1/3	2442.75	3556.13	1.45579	2.91157
114hi d1	7737.1	9318.25	1.20436	2.40872	2.47564
114hi d1/3	2533.19	3220.39	1.27128	2.54256
142hi d1	9982.55	1722.24	0.172525	0.34505	0.316784
142hi d1/3	3365.46	485.499	0.144259	0.288519
143hi d1	9350.04	12995.5	1.38989	2.77977	2.8604
143hi d1/3	2955.06	4345.45	1.47051	2.94103
144hi d1	9007.68	12352.5	1.37133	2.74266	2.46993
144hi d1/3	3674.66	4036.99	1.0986	2.1972
149hi d1	8768.5	1939.17	0.221152	0.442304	0.422708
149hi d1/3	2972.08	599.042	0.201556	0.403113
162hi d1	9880.19	9702.87	0.982053	1.96411	1.83076
162hi d1/3	3625.14	3076.67	0.848704	1.69741

## Sheet: Càc vg per ug DNA
Sample	Mean copies GFM1/ul	vg/ug DNA		Sample	Mean copies GFM1/ul	vg/ug DNA		Sample	vg/ug DNA				hi=liver ce=brain		Mostra	GFM1 copies per cell		Females
95ce d1	131018	1.31018e+06		95ce d1/3	43475.5	1.30426e+06		95ce	1.30722e+06		100ng/ul				95ce	9.66078		Males
101ce d1	116130	1.1613e+06		101ce d1/3	34870.8	1.04612e+06		101ce	1.10371e+06		2,5ul loaded				101ce	9.02134
116ce d1	95066.4	950664		116ce d1/3	34912	1.04736e+06		116ce	999012		250ng DNA loaded				116ce	9.17698
120ce d1	112046	1.12046e+06		120ce d1/3	35036.9	1.05111e+06		120ce	1.08578e+06		0.25	ug DNA loaded			120ce	8.52805
122ce d1	84241.4	842414		122ce d1/3	30219.6	906589		122ce	874502		(x còpies*2,5ul)/0,25ug DNA				122ce	6.49895
146ce d1	72725.7	727257		146ce d1/3	20659.1	619774		146ce	673515						146ce	6.07731
159ce d1	86028.7	860287		159ce d1/3	29361.7	880852		159ce	870569						159ce	7.32403
163ce d1	89235.1	892351		163ce d1/3	40045.1	1.20135e+06		163ce	1.04685e+06		Dil 1/3				163ce	9.61859
164ce d1	86117	861170		164ce d1/3	33680.9	1.01043e+06		164ce	935798		(x còpies*2,5ul)/(0,25ug DNA/3)				164ce	8.26542
86ce d1	143728	1.43728e+06		86ce d1/3	47457.9	1.42374e+06		86ce	1.43051e+06						86ce	7.36358
111ce d1	103410	1.0341e+06		111ce d1/3	35054	1.05162e+06		111ce	1.04286e+06						111ce	6.34558
114ce d1	158620	1.5862e+06		114ce d1/3	53267.1	1.59801e+06		114ce	1.5921e+06						114ce	13.7333
142ce d1	128412	1.28412e+06		142ce d1/3	44259.4	1.32778e+06		142ce	1.30595e+06						142ce	10.5262
143ce d1	107045	1.07045e+06		143ce d1/3	31033.8	931015		143ce	1.00073e+06						143ce	8.92885
144ce d1	131605	1.31605e+06		144ce d1/3	38864.2	1.16593e+06		144ce	1.24099e+06						144ce	8.35351
149ce d1	92512	925120		149ce d1/3	29605.6	888168		149ce	906644						149ce	6.89608
162ce d1	127707	1.27707e+06		162ce d1/3	44920.3	1.34761e+06		162ce	1.31234e+06						162ce	7.1077
Sample	Mean copies GFM1	vg/ug DNA		Sample	Mean copies GFM1/ul	vg/ug DNA		Sample	vg/ug DNA		60905.9	vg/ug DNA			Mostra	GFM1 copies per cell
95hi d1	6090.59	60905.9		95hi d1/3	2269.8	68093.9		95hi	64499.9						95hi	1.11719
101hi d1	1236.96	12369.6		101hi d1/3	443.973	13319.2		101hi	12844.4						101hi	0.181116
116hi d1	3474.93	34749.3		116hi d1/3	1028.12	30843.7		116hi	32796.5						116hi	0.657863
120hi d1	8314.93	83149.3		120hi d1/3	2841.04	85231.3		120hi	84190.3						120hi	1.53607
122hi d1	2170.04	21700.4		122hi d1/3	729.456	21883.7		122hi	21792.1						122hi	0.349979
146hi d1	1408.21	14082.1		146hi d1/3	438.96	13168.8		146hi	13625.4						146hi	0.261443
159hi d1	4976.75	49767.5		159hi d1/3	1719.4	51582		159hi	50674.8						159hi	0.84294
163hi d1	1219.21	12192.1		163hi d1/3	485.988	14579.6		163hi	13385.9						163hi	0.394776
164hi d1	3945.31	39453.1		164hi d1/3	1268.42	38052.5		164hi	38752.8						164hi	0.590794
86hi d1	14361.4	143614		86hi d1/3	6116.34	183490		86hi	163552						86hi	3.60967
111hi d1	9233.78	92337.8		111hi d1/3	3556.13	106684		111hi	99510.9						111hi	2.62873
114hi d1	9318.25	93182.5		114hi d1/3	3220.39	96611.8		114hi	94897.1						114hi	2.47564
142hi d1	1722.24	17222.4		142hi d1/3	485.499	14565		142hi	15893.7						142hi	0.316784
143hi d1	12995.5	129955		143hi d1/3	4345.45	130364		143hi	130159						143hi	2.8604
144hi d1	12352.5	123525		144hi d1/3	4036.99	121110		144hi	122317						144hi	2.46993
149hi d1	1939.17	19391.7		149hi d1/3	599.042	17971.2		149hi	18681.5						149hi	0.422708
162hi d1	9702.87	97028.7		162hi d1/3	3076.67	92300.2		162hi	94664.4						162hi	1.83076

## Sheet: vg hi ce AAV9-AAT-GFM1
Name	Mean [Copies Ang1]	Mean [Copies GFM1]	GFM1/Ang1	(GFM1/Ang1)*2		Name	Mean [Copies Ang1]	Mean [Copies GFM1]	GFM1/Ang1	(GFM1/Ang1)*2	vg/ug DNA		Name	Mean [Copies Ang1]	Mean [Copies GFM1]	GFM1/Ang1	(GFM1/Ang1)*2	Cell per copy	vg/ug DNA		hi=liver ce=brain
35hi	19395	127600	6.57902	13.158		35hi	19395	127600	6.57902	13.158	1276000		35ce	44932.5	50	0.00111278	0.00222556	449.325	500
						59hi	6000	34000	5.66667	11.3333	340000		59ce	52777.5	54	0.00102316	0.00204633	488.681	540
59hi	6000	34000	5.66667	11.3333		79hi	5775	17822.5	3.08615	6.17229	178225		79ce	23797.5	15.4667	0.000649928	0.00129986	769.316	154.667
						83hi	5610	15617.5	2.78387	5.56774	156175		83ce	49852.5	51.5	0.00103305	0.00206609	484.005	515
79hi	5775	17822.5	3.08615	6.17229		105hi	6735	17415	2.58575	5.17149	174150		105ce	47542.5	36.1667	0.000760723	0.00152145	657.27	361.667
						118hi	6735	24762.5	3.67669	7.35338	247625		118ce	44970	58.5	0.00130087	0.00260173	384.359	585
83hi	5610	15617.5	2.78387	5.56774		173hi	5625	19865	3.53156	7.06311	198650		173ce	50625	43.3333	0.000855967	0.00171193	584.135	433.333
						179hi	17655	88175	4.99434	9.98867	881750		179ce	45892.5	58.8333	0.00128198	0.00256396	390.021	588.333
105hi	6735	17415	2.58575	5.17149		43hi	7215	7367.5	1.02114	2.04227	73675		43ce	41550	69.5	0.00167268	0.00334537	298.921	695
						45hi	3735	4970	1.33066	2.66131	49700		45ce	38985	49.5	0.00126972	0.00253944	393.788	495
118hi	6735	24762.5	3.67669	7.35338		51hi	2472	2668	1.07929	2.15858	26680		51ce	31410	32.6667	0.00104001	0.00208002	480.765	326.667
						60hi	30840	27582.5	0.894374	1.78875	275825		60ce	40275	54.5	0.0013532	0.00270639	369.495	545
173hi	5625	19865	3.53156	7.06311		61hi	22470	30675	1.36515	2.73031	306750		61ce	31320	20.4167	0.000651873	0.00130375	767.02	204.167
						71hi	4185	7437.5	1.77718	3.55436	74375		71ce	40942.5	29.8	0.00072785	0.0014557	686.955	298
179hi	17655	88175	4.99434	9.98867		114hi	2109	4887.5	2.3	4.6	48875		114ce	38175	62.5	0.0016372	0.00327439	305.4	625
						119hi	8775	8647.5	0.98547	1.97094	86475		119ce	42262.5	35.6667	0.000843932	0.00168786	592.465	356.667
32hi	4260	154.85	0.0363498	0.0726995		122hi	11160	18672.5	1.67316	3.34633	186725		122ce	49642.5	57.3333	0.00115492	0.00230985	432.929	573.333
						127hi	4515	5582.5	1.23643	2.47287	55825		127ce	34080	16.5833	0.0004866	0.0009732	1027.54	165.833
43hi	7215	7367.5	1.02114	2.04227		32hi	4260	154.85	0.0363498	0.0726995	1548.5		8ce	43732.5	0	0	0	#DIV/0!	0
						2hi	1584	0	0	0	0		40ce	41775	7.5	0.000179533	0.000359066	2785	75
45hi	3735	4970	1.33066	2.66131
51hi	2472	2668	1.07929	2.15858
60hi	30840	27582.5	0.894374	1.78875
61hi	22470	30675	1.36515	2.73031
71hi	4185	7437.5	1.77718	3.55436
						Ang1 Standard Curve
2hi	1584	0	0	0
114hi	2109	4887.5	2.31745	4.6349
119hi	8775	8647.5	0.98547	1.97094
122hi	11160	18672.5	1.67316	3.34633
127hi	4515	5582.5	1.23643	2.47287
Name	Mean [Copies Ang1]	Mean [Copies GFM1]	GFM1/Ang1	(GFM1/Ang1)*2
35ce	44932.5	50	0.00111278	0.00222556		GFM1 Standard Curve
59ce	52777.5	54	0.00102316	0.00204633
79ce	23797.5	15.4667	0.000649928	0.00129986
83ce	49852.5	51.5	0.00103305	0.00206609
105ce	47542.5	36.1667	0.000760723	0.00152145
118ce	44970	58.5	0.00130087	0.00260173
173ce	50625	43.3333	0.000855967	0.00171193
179ce	45892.5	58.8333	0.00128198	0.00256396
43ce	41550	69.5	0.00167268	0.00334537
45ce	38985	49.5	0.00126972	0.00253944
51ce	31410	32.6667	0.00104001	0.00208002
60ce	40275	54.5	0.0013532	0.00270639
61ce	31320	20.4167	0.000651873	0.00130375
71ce	40942.5	29.8	0.00072785	0.0014557
114ce	38175	62.5	0.0016372	0.00327439
119ce	42262.5	35.6667	0.000843932	0.00168786
122ce	49642.5	57.3333	0.00115492	0.00230985
127ce	34080	16.5833	0.0004866	0.0009732
8ce	43732.5	0	0	0
40ce	41775	7.5	0.000179533	0.000359066
