# Supplementary material for: Systemic delivery of AAV-GFM1 corrects COXPD1 molecular alterations in Gfm1R671C/− mice
Source: EMBO Mol Med. 2026 Apr 17;18(6):2152–79. doi: 10.1038/s44321-026-00426-4 (PMC13269562; doi:10.1038/s44321-026-00426-4)
Supplement: Supplementary file 3 — Source data Fig. 2 [file 44321_2026_426_MOESM3_ESM.zip › Figure 2 updated/2A/2A ok.xlsx]

## Sheet: Hoja 1
Figure 2A - AAV9P31 hSyn GFM1 mediated brain and liver transduction was analyzed in treated mice by RT qPCR using a specific human GFM1 cDNA probe (VCN: Vector copy number).
BRAIN - VCN KIKO AAV (copies GFM1/cell)				LIVER - VCN KIKO AAV (copies GFM1/cell)				VCN KIKO AAV (copies GFM1/cell)
Sample ID	Females	Males		Sample ID	Females	Males		Mouse ID	Brain	Liver
95ce	9.66			95hi	1.12			95	9.66	1.12
101ce	9.02			101hi	0.18			101	9.02	0.18
116ce	9.18			116hi	0.66			116	9.18	0.66
120ce	8.53			120hi	1.54			120	8.53	1.54
122ce	6.5			122hi	0.35			122	6.5	0.35
146ce	6.08			146hi	0.26			146	6.08	0.26
159ce	7.32			159hi	0.84			159	7.32	0.84
163ce	9.62			163hi	0.39			163	9.62	0.39
164ce	8.27			164hi	0.59			164	8.27	0.59
86ce		7.36		86hi		3.61		86	7.36	3.61
111ce		6.35		111hi		2.63		111	6.35	2.63
114ce		13.73		114hi		2.48		114	13.73	2.48
142ce		10.53		142hi		0.32		142	10.53	0.32
143ce		8.93		143hi		2.86		143	8.93	2.86
144ce		8.35		144hi		2.47		144	8.35	2.47
149ce		6.9		149hi		0.42		149	6.9	0.42
162ce		7.11		162hi		1.83		162	7.11	1.83
hi=liver ce=brain
Correlations between brain VCN, GFM1 mRNA and EFG1 levels in brains of rAAV treated mice. WT: wild type mice; KI/KO V: Gfm1R671C/- mice treated with vehicle; KI/KO AAV: Gfm1R671C/- mice treated with the therapeutic vector. RQ: relative quantification.
