# Supplementary material for: Systemic delivery of AAV-GFM1 corrects COXPD1 molecular alterations in Gfm1R671C/− mice
Source: EMBO Mol Med. 2026 Apr 17;18(6):2152–79. doi: 10.1038/s44321-026-00426-4 (PMC13269562; doi:10.1038/s44321-026-00426-4)
Supplement: Supplementary file 3 — Source data Fig. 2 [file 44321_2026_426_MOESM3_ESM.zip › Figure 2 updated/2B/2B.xlsx]

## Sheet: Hoja 1
Figure 2B - hGFM1 mRNA levels determined by RT qPCR using a specific hGFM1 cDNA probe and 1008 normalized with Ppia mRNA levels in brains from rAAV treated mice.
			hi=liver ce=brain
	Sample ID	GFM1 mRNA RQ(AU) in Brain
Females	95ce	120.46
	101ce	95.12
	116ce	91.2
	120ce	113.23
	122ce	74.62
	146ce	80.48
	159ce	73.66
	163ce	119.77
	164ce	86.59
Males	86ce	121.17
	111ce	71.43
	114ce	134.5
	142ce	100.86
	143ce	126.51
	144ce	111.03
	149ce	80.43
	162ce	98.93
