# Supplementary material for: Systemic delivery of AAV-GFM1 corrects COXPD1 molecular alterations in Gfm1R671C/− mice
Source: EMBO Mol Med. 2026 Apr 17;18(6):2152–79. doi: 10.1038/s44321-026-00426-4 (PMC13269562; doi:10.1038/s44321-026-00426-4)
Supplement: Supplementary file 3 — Source data Fig. 2 [file 44321_2026_426_MOESM3_ESM.zip › Figure 2 updated/2B/300524 RNA GFM1 ce AAV9P31-Syn1.xlsx]

## Sheet: Result
File Name	D:\211223 PCIR1004\Desktop\Miguel\Ratolins\Gene therapy\ssAAV9P31-hsyn-GFM1\RNA\300524 RNA GFM1 ce AAV9P31-Syn1_20240530_164359.eds
Comment
Operator	Admin
Barcode
Instrument Type	QuantStudio™ 7 Pro System
Block Type	384-Well Block
Instrument Name	QS7Pro-2778722090019
Instrument Serial Number	2778722090019
Heated Cover Serial Number	2779321101337
Block Serial Number	2778322092313
Run Start Date/Time	2024-05-30 04:44:25 PM CEST
Run End Date/Time	2024-05-30 06:17:08 PM CEST
Run Duration	92 minutes 42 seconds
Sample Volume	10.0
Cover Temperature	105.0
Passive Reference	ROX
PCR Stage/Step Number	Stage 2 Step 2
Quantification Cycle Method	CT
Analysis Date/Time	2024-05-31 08:53:20 AM CEST
Software Name and Version	Design & Analysis Software v2.6.0
Plugin Name and Version	Primary Analysis v1.7.0, Standard Curve v1.6.0
Exported On	2024-05-31 09:02:53 AM CEST
Well	Well Position	Sample	Target	Cq	Cq Mean	Cq Confidence	Cq SD
1	A1	95 20ng	PPIA	21.239	21.2119	0.969876	0.0383022
2	A2	95 20ng	PPIA	21.1849	21.2119	0.957795	0.0383022
3	A3	95 2ng	PPIA	25.8202	25.8442	0.959782	0.0338747
4	A4	95 2ng	PPIA	25.8681	25.8442	0.976947	0.0338747
5	A5	149 20ng	PPIA	21.2957	21.3292	0.964034	0.0473853
6	A6	149 20ng	PPIA	21.3627	21.3292	0.983171	0.0473853
7	A7	149 2ng	PPIA	24.9985	25.0284	0.979611	0.0423854
8	A8	149 2ng	PPIA	25.0584	25.0284	0.962547	0.0423854
9	A9	95 20ng	GFM1	23.6537	23.7047	0.979413	0.0722077
10	A10	95 20ng	GFM1	23.7558	23.7047	0.97912	0.0722077
11	A11	95 2ng	GFM1	28.0531	28.0574	0.981671	0.00607025
12	A12	95 2ng	GFM1	28.0617	28.0574	0.972055	0.00607025
13	A13	149 20ng	GFM1	24.3622	24.3533	0.977515	0.012593
14	A14	149 20ng	GFM1	24.3444	24.3533	0.987359	0.012593
15	A15	149 2ng	GFM1	27.8865	27.8754	0.983841	0.0157082
16	A16	149 2ng	GFM1	27.8643	27.8754	0.975683	0.0157082
25	B1	101 20ng	PPIA	21.2623	21.1979	0.95773	0.0911832
26	B2	101 20ng	PPIA	21.1334	21.1979	0.966058	0.0911832
27	B3	101 2ng	PPIA	26.2175	26.1807	0.962138	0.0519874
28	B4	101 2ng	PPIA	26.144	26.1807	0.958979	0.0519874
29	B5	162 20ng	PPIA	21.1872	21.1341	0.951478	0.0751003
30	B6	162 20ng	PPIA	21.081	21.1341	0.963116	0.0751003
31	B7	162 2ng	PPIA	25.5388	25.4874	0.953766	0.0727395
32	B8	162 2ng	PPIA	25.436	25.4874	0.968291	0.0727395
33	B9	101 20ng	GFM1	23.936	23.9291	0.975013	0.00972224
34	B10	101 20ng	GFM1	23.9223	23.9291	0.979022	0.00972224
35	B11	101 2ng	GFM1	28.7907	28.8401	0.974165	0.0698287
36	B12	101 2ng	GFM1	28.8894	28.8401	0.976472	0.0698287
37	B13	162 20ng	GFM1	23.9013	23.8987	0.986988	0.00367674
38	B14	162 20ng	GFM1	23.8961	23.8987	0.981394	0.00367674
39	B15	162 2ng	GFM1	28.0252	27.9964	0.981778	0.040732
40	B16	162 2ng	GFM1	27.9676	27.9964	0.978846	0.040732
49	C1	116 20ng	PPIA	20.9719	21.0674	0.957456	0.135075
50	C2	116 20ng	PPIA	21.1629	21.0674	0.963552	0.135075
51	C3	116 2ng	PPIA	26.2137	26.2482	0.958775	0.0488164
52	C4	116 2ng	PPIA	26.2827	26.2482	0.965912	0.0488164
53	C5	88 20ng	PPIA	20.9826	20.9647	0.980844	0.0253717
54	C6	88 20ng	PPIA	20.9467	20.9647	0.97615	0.0253717
55	C7	88 2ng	PPIA	24.9036	24.9313	0.960922	0.0390801
56	C8	88 2ng	PPIA	24.9589	24.9313	0.971065	0.0390801
57	C9	116 20ng	GFM1	23.9663	24.0261	0.989516	0.0845919
58	C10	116 20ng	GFM1	24.0859	24.0261	0.977424	0.0845919
59	C11	116 2ng	GFM1	28.8595	28.8036	0.971622	0.0790024
60	C12	116 2ng	GFM1	28.7477	28.8036	0.97802	0.0790024
61	C13	88 20ng	GFM1	34.5867	35.0626	0.963651	0.673025
62	C14	88 20ng	GFM1	35.5385	35.0626	0.957331	0.673025
63	C15	88 2ng	GFM1	35.3495	35.8486	0.960582	0.705888
64	C16	88 2ng	GFM1	36.3477	35.8486	0.946622	0.705888
73	D1	122 20ng	PPIA	21.359	21.2858	0.951708	0.103605
74	D2	122 20ng	PPIA	21.2125	21.2858	0.957168	0.103605
75	D3	122 2ng	PPIA	26.3467	26.2183	0.964123	0.181623
76	D4	122 2ng	PPIA	26.0898	26.2183	0.962686	0.181623
77	D5	81 20ng	PPIA	20.5564	20.5446	0.965127	0.0166585
78	D6	81 20ng	PPIA	20.5329	20.5446	0.962194	0.0166585
79	D7	81 2ng	PPIA	24.4579	24.4155	0.959882	0.0599813
80	D8	81 2ng	PPIA	24.3731	24.4155	0.966948	0.0599813
81	D9	122 20ng	GFM1	24.5298	24.463	0.973973	0.0944318
82	D10	122 20ng	GFM1	24.3962	24.463	0.97681	0.0944318
83	D11	122 2ng	GFM1	29.0581	29.1285	0.97609	0.0995825
84	D12	122 2ng	GFM1	29.1989	29.1285	0.97644	0.0995825
85	D13	81 20ng	GFM1	34.062	33.9939	0.967713	0.0963503
86	D14	81 20ng	GFM1	33.9257	33.9939	0.973616	0.0963503
87	D15	81 2ng	GFM1	36.4183	36.468	0.95659	0.0703734
88	D16	81 2ng	GFM1	36.5178	36.468	0.944201	0.0703734
97	E1	146 20ng	PPIA	21.468	21.3727	0.965933	0.134783
98	E2	146 20ng	PPIA	21.2774	21.3727	0.962845	0.134783
99	E3	146 2ng	PPIA	26.1943	26.1706	0.959042	0.0335062
100	E4	146 2ng	PPIA	26.1469	26.1706	0.964027	0.0335062
101	E5	120 20ng	PPIA	21.3292	21.3547	0.976149	0.0360225
102	E6	120 20ng	PPIA	21.3801	21.3547	0.966041	0.0360225
103	E7	120 2ng	PPIA	25.9314	25.914	0.970135	0.024665
104	E8	120 2ng	PPIA	25.8965	25.914	0.967048	0.024665
105	E9	146 20ng	GFM1	24.5075	24.4533	0.975092	0.076609
106	E10	146 20ng	GFM1	24.3991	24.4533	0.977574	0.076609
107	E11	146 2ng	GFM1	28.9253	28.9599	0.975294	0.0489429
108	E12	146 2ng	GFM1	28.9946	28.9599	0.976216	0.0489429
109	E13	120 20ng	GFM1	23.9717	23.9993	0.984916	0.039129
110	E14	120 20ng	GFM1	24.027	23.9993	0.977511	0.039129
111	E15	120 2ng	GFM1	28.139	28.159	0.974999	0.028227
112	E16	120 2ng	GFM1	28.1789	28.159	0.977931	0.028227
121	F1	159 20ng	PPIA	21.8161	21.8294	0.957675	0.018797
122	F2	159 20ng	PPIA	21.8427	21.8294	0.958039	0.018797
123	F3	159 2ng	PPIA	26.6231	26.624	0.963091	0.00135723
124	F4	159 2ng	PPIA	26.625	26.624	0.965257	0.00135723
129	F9	159 20ng	GFM1	24.9832	24.9696	0.975227	0.0192807
130	F10	159 20ng	GFM1	24.9559	24.9696	0.978897	0.0192807
131	F11	159 2ng	GFM1	29.6803	29.6091	0.972937	0.100636
132	F12	159 2ng	GFM1	29.538	29.6091	0.974065	0.100636
145	G1	163 20ng	PPIA	21.4322	21.5183	0.960797	0.121696
146	G2	163 20ng	PPIA	21.6043	21.5183	0.96148	0.121696
147	G3	163 2ng	PPIA	26.2322	26.2341	0.961024	0.00268343
148	G4	163 2ng	PPIA	26.236	26.2341	0.96443	0.00268343
153	G9	163 20ng	GFM1	23.9848	23.9851	0.977565	0.000307853
154	G10	163 20ng	GFM1	23.9853	23.9851	0.978637	0.000307853
155	G11	163 2ng	GFM1	28.4712	28.4892	0.977449	0.0254583
156	G12	163 2ng	GFM1	28.5072	28.4892	0.976662	0.0254583
169	H1	164 20ng	PPIA	21.7271	21.3893	0.965657	0.477692
170	H2	164 20ng	PPIA	21.0515	21.3893	0.954486	0.477692
171	H3	164 2ng	PPIA	26.1296	26.0909	0.955963	0.0547374
172	H4	164 2ng	PPIA	26.0522	26.0909	0.960461	0.0547374
177	H9	164 20ng	GFM1	24.3418	24.2983	0.976683	0.0615351
178	H10	164 20ng	GFM1	24.2547	24.2983	0.978406	0.0615351
179	H11	164 2ng	GFM1	28.8608	28.8406	0.974169	0.0286024
180	H12	164 2ng	GFM1	28.8204	28.8406	0.978623	0.0286024
193	I1	79 20ng	PPIA	21.3843	21.5523	0.963206	0.237549
194	I2	79 20ng	PPIA	21.7203	21.5523	0.964845	0.237549
195	I3	79 2ng	PPIA	26.4337	26.4039	0.962426	0.0421848
196	I4	79 2ng	PPIA	26.374	26.4039	0.963212	0.0421848
201	I9	79 20ng	GFM1	36.2598	35.9563	0.943622	0.429152
202	I10	79 20ng	GFM1	35.6529	35.9563	0.951625	0.429152
203	I11	79 2ng	GFM1	36.3383	36.8885	0.936818	0.778196
204	I12	79 2ng	GFM1	37.4388	36.8885	0.909401	0.778196
217	J1	80 20ng	PPIA	21.1693	21.1646	0.961961	0.00667597
218	J2	80 20ng	PPIA	21.1599	21.1646	0.952943	0.00667597
219	J3	80 2ng	PPIA	26.0751	26.0235	0.960754	0.0730739
220	J4	80 2ng	PPIA	25.9718	26.0235	0.967119	0.0730739
225	J9	80 20ng	GFM1	35.7549	36.4339	0.937696	0.960228
226	J10	80 20ng	GFM1	37.1129	36.4339	0.920346	0.960228
227	J11	80 2ng	GFM1	36.6905	36.3143	0.949797	0.532021
228	J12	80 2ng	GFM1	35.9381	36.3143	0.946891	0.532021
241	K1	86 20ng	PPIA	21.1478	21.0694	0.965371	0.110869
242	K2	86 20ng	PPIA	20.991	21.0694	0.96545	0.110869
243	K3	86 2ng	PPIA	25.1587	25.1435	0.960194	0.0214755
244	K4	86 2ng	PPIA	25.1284	25.1435	0.966404	0.0214755
249	K9	86 20ng	GFM1	23.4607	23.4862	0.985027	0.0360553
250	K10	86 20ng	GFM1	23.5117	23.4862	0.982023	0.0360553
251	K11	86 2ng	GFM1	27.4072	27.4161	0.976749	0.0125779
252	K12	86 2ng	GFM1	27.425	27.4161	0.977672	0.0125779
265	L1	111 20ng	PPIA	21.5083	21.4564	0.961855	0.0733145
266	L2	111 20ng	PPIA	21.4046	21.4564	0.956144	0.0733145
267	L3	111 2ng	PPIA	25.2929	25.2938	0.961912	0.00128415
268	L4	111 2ng	PPIA	25.2947	25.2938	0.960205	0.00128415
273	L9	111 20ng	GFM1	24.7029	24.6545	0.97727	0.0684777
274	L10	111 20ng	GFM1	24.606	24.6545	0.978159	0.0684777
275	L11	111 2ng	GFM1	28.3298	28.3094	0.977754	0.0288906
276	L12	111 2ng	GFM1	28.289	28.3094	0.97625	0.0288906
289	M1	114 20ng	PPIA	21.0162	21.0686	0.954974	0.074104
290	M2	114 20ng	PPIA	21.121	21.0686	0.962851	0.074104
291	M3	114 2ng	PPIA	24.9187	24.9407	0.962288	0.031124
292	M4	114 2ng	PPIA	24.9627	24.9407	0.967354	0.031124
297	M9	114 20ng	GFM1	23.3776	23.3638	0.981606	0.019522
298	M10	114 20ng	GFM1	23.35	23.3638	0.978226	0.019522
299	M11	114 2ng	GFM1	27.049	27.0329	0.977061	0.022769
300	M12	114 2ng	GFM1	27.0168	27.0329	0.975665	0.022769
311	M23	Tris	PPIA	Undetermined		0
312	M24	Tris	GFM1	35.4042	35.4042	0.951379
313	N1	142 20ng	PPIA	21.44	21.4035	0.94557	0.051614
314	N2	142 20ng	PPIA	21.367	21.4035	0.959517	0.051614
315	N3	142 2ng	PPIA	25.2261	25.2205	0.963421	0.00792039
316	N4	142 2ng	PPIA	25.2149	25.2205	0.962623	0.00792039
321	N9	142 20ng	GFM1	23.9954	24.0311	0.983756	0.0504725
322	N10	142 20ng	GFM1	24.0668	24.0311	0.980381	0.0504725
323	N11	142 2ng	GFM1	27.819	27.8168	0.978669	0.00298396
324	N12	142 2ng	GFM1	27.8147	27.8168	0.977406	0.00298396
337	O1	143 20ng	PPIA	21.2942	21.3216	0.949121	0.0387207
338	O2	143 20ng	PPIA	21.3489	21.3216	0.955697	0.0387207
339	O3	143 2ng	PPIA	25.2577	25.2276	0.9577	0.0424917
340	O4	143 2ng	PPIA	25.1976	25.2276	0.959422	0.0424917
345	O9	143 20ng	GFM1	23.7316	23.7179	0.984036	0.0193942
346	O10	143 20ng	GFM1	23.7042	23.7179	0.983363	0.0193942
347	O11	143 2ng	GFM1	27.4612	27.3954	0.975584	0.0930424
348	O12	143 2ng	GFM1	27.3296	27.3954	0.984804	0.0930424
359	O23	Ctrl RNA 86	PPIA	Undetermined		0
360	O24	Ctrl RNA 86	GFM1	36.1794	36.1794	0.938235
361	P1	144 20ng	PPIA	21.0065	21.0203	0.969408	0.0195158
362	P2	144 20ng	PPIA	21.0341	21.0203	0.965936	0.0195158
363	P3	144 2ng	PPIA	25.1343	25.0738	0.958873	0.0854558
364	P4	144 2ng	PPIA	25.0134	25.0738	0.954489	0.0854558
369	P9	144 20ng	GFM1	23.63	23.6309	0.978235	0.00127298
370	P10	144 20ng	GFM1	23.6318	23.6309	0.981794	0.00127298
371	P11	144 2ng	GFM1	27.3865	27.4045	0.977484	0.0254272
372	P12	144 2ng	GFM1	27.4225	27.4045	0.97477	0.0254272
383	P23	Ctrl RNA 111	PPIA	Undetermined		0
384	P24	Ctrl RNA 111	GFM1	34.875	34.875	0.953796

## Sheet: GFM1
Sample	Target	Cq	Cq Mean	Dif Cts		Sample	Target	Cq	Cq Mean	Dif Cts	Delta Ct	Delta Delta Ct	2^-DeltaDeltaCt		hi=liver ce=brain
95 20ng	PPIA	21.239	21.2119	4.63222		95 20ng	GFM1	23.6537	23.7047	4.35269	2.49278	-0.268078	1.2042			Mean Delta Ct 20ng	2.76086
95 20ng	PPIA	21.1849	21.2119			95 20ng	GFM1	23.7558	23.7047							Mean Delta Ct 2ng	2.5408
95 2ng	PPIA	25.8202	25.8442			95 2ng	GFM1	28.0531	28.0574		2.21326	-0.327541	1.25487
95 2ng	PPIA	25.8681	25.8442			95 2ng	GFM1	28.0617	28.0574
149 20ng	PPIA	21.2957	21.3292	3.69926		149 20ng	GFM1	24.3622	24.3533	3.52205	3.02415	0.263288	0.833187
149 20ng	PPIA	21.3627	21.3292			149 20ng	GFM1	24.3444	24.3533								20ng	2^-DeltaDeltaCt
149 2ng	PPIA	24.9985	25.0284			149 2ng	GFM1	27.8865	27.8754		2.84693	0.306134	0.808806				95 20ng	1.2042
149 2ng	PPIA	25.0584	25.0284			149 2ng	GFM1	27.8643	27.8754								101 20ng	1.02072
101 20ng	PPIA	21.2623	21.1979	4.98285		101 20ng	GFM1	23.936	23.9291	4.91093	2.73127	-0.0295917	1.02072				116 20ng	0.871871
101 20ng	PPIA	21.1334	21.1979			101 20ng	GFM1	23.9223	23.9291								120 20ng	1.08387
101 2ng	PPIA	26.2175	26.1807			101 2ng	GFM1	28.7907	28.8401		2.65934	0.118547	0.921115				122 20ng	0.749309
101 2ng	PPIA	26.144	26.1807			101 2ng	GFM1	28.8894	28.8401								146 20ng	0.801202
162 20ng	PPIA	21.1872	21.1341	4.35332		162 20ng	GFM1	23.9013	23.8987	4.09772	2.76463	0.00377596	0.997386				159 20ng	0.768793
162 20ng	PPIA	21.081	21.1341			162 20ng	GFM1	23.8961	23.8987								163 20ng	1.22609
162 2ng	PPIA	25.5388	25.4874			162 2ng	GFM1	28.0252	27.9964		2.50903	-0.031764	1.02226				164 20ng	0.902435
162 2ng	PPIA	25.436	25.4874			162 2ng	GFM1	27.9676	27.9964								86 20ng	1.26927
116 20ng	PPIA	20.9719	21.0674	5.1808		116 20ng	GFM1	23.9663	24.0261	4.77751	2.95867	0.197813	0.871871				111 20ng	0.738593
116 20ng	PPIA	21.1629	21.0674			116 20ng	GFM1	24.0859	24.0261								114 20ng	1.38097
116 2ng	PPIA	26.2137	26.2482			116 2ng	GFM1	28.8595	28.8036		2.55538	0.0145795	0.989945				142 20ng	1.09677
116 2ng	PPIA	26.2827	26.2482			116 2ng	GFM1	28.7477	28.8036								143 20ng	1.28747
88 20ng	PPIA	20.9826	20.9647	3.9666		88 20ng	GFM1	34.5867	35.0626	0.785974	14.098	11.3371	0.000386531				144 20ng	1.10971
88 20ng	PPIA	20.9467	20.9647			88 20ng	GFM1	35.5385	35.0626								149 20ng	0.833187
88 2ng	PPIA	24.9036	24.9313			88 2ng	GFM1	35.3495	35.8486		10.9174	8.37656	0.00300887				162 20ng	0.997386
88 2ng	PPIA	24.9589	24.9313			88 2ng	GFM1	36.3477	35.8486
122 20ng	PPIA	21.359	21.2858	4.9325		122 20ng	GFM1	24.5298	24.463	4.66554	3.17722	0.416367	0.749309				2ng	2^-DeltaDeltaCt
122 20ng	PPIA	21.2125	21.2858			122 20ng	GFM1	24.3962	24.463								95 2ng	1.25487
122 2ng	PPIA	26.3467	26.2183			122 2ng	GFM1	29.0581	29.1285		2.91027	0.36947	0.774067				101 2ng	0.921115
122 2ng	PPIA	26.0898	26.2183			122 2ng	GFM1	29.1989	29.1285								116 2ng	0.989945
81 20ng	PPIA	20.5564	20.5446	3.8709		81 20ng	GFM1	34.062	33.9939	2.47417	13.4492	10.6884	0.000606005				120 2ng	1.22757
81 20ng	PPIA	20.5329	20.5446			81 20ng	GFM1	33.9257	33.9939								122 2ng	0.774067
81 2ng	PPIA	24.4579	24.4155			81 2ng	GFM1	36.4183	36.468		12.0525	9.51172	0.0013699				146 2ng	0.841764
81 2ng	PPIA	24.3731	24.4155			81 2ng	GFM1	36.5178	36.468								159 2ng	0.734927
146 20ng	PPIA	21.468	21.3727	4.79797		146 20ng	GFM1	24.5075	24.4533	4.50666	3.08062	0.319762	0.801202				163 2ng	1.219
146 20ng	PPIA	21.2774	21.3727			146 20ng	GFM1	24.3991	24.4533								164 2ng	0.865164
146 2ng	PPIA	26.1943	26.1706			146 2ng	GFM1	28.9253	28.9599		2.78931	0.248513	0.841764				86 2ng	1.20437
146 2ng	PPIA	26.1469	26.1706			146 2ng	GFM1	28.9946	28.9599								111 2ng	0.71958
120 20ng	PPIA	21.3292	21.3547	4.55931		120 20ng	GFM1	23.9717	23.9993	4.15964	2.64467	-0.116189	1.08387				114 2ng	1.36474
120 20ng	PPIA	21.3801	21.3547			120 20ng	GFM1	24.027	23.9993								142 2ng	0.96222
120 2ng	PPIA	25.9314	25.914			120 2ng	GFM1	28.139	28.159		2.245	-0.295801	1.22757				143 2ng	1.29507
120 2ng	PPIA	25.8965	25.914			120 2ng	GFM1	28.1789	28.159								144 2ng	1.15679
159 20ng	PPIA	21.8161	21.8294	4.79466		159 20ng	GFM1	24.9832	24.9696	4.63959	3.14019	0.379333	0.768793				149 2ng	0.808806
159 20ng	PPIA	21.8427	21.8294			159 20ng	GFM1	24.9559	24.9696								162 2ng	1.02226
159 2ng	PPIA	26.6231	26.624			159 2ng	GFM1	29.6803	29.6091		2.98512	0.444327	0.734927
159 2ng	PPIA	26.625	26.624			159 2ng	GFM1	29.538	29.6091								Mean	2^-DeltaDeltaCt		Mean	2^-DeltaDeltaCt				VCN (GFM1 copies/cell)
163 20ng	PPIA	21.4322	21.5183	4.7158		163 20ng	GFM1	23.9848	23.9851	4.50411	2.46679	-0.294065	1.22609				95ce	1.22954		95ce	120.459			95ce	9.66
163 20ng	PPIA	21.6043	21.5183			163 20ng	GFM1	23.9853	23.9851								101ce	0.970919		101ce	95.122			101ce	9.02
163 2ng	PPIA	26.2322	26.2341			163 2ng	GFM1	28.4712	28.4892		2.2551	-0.285693	1.219				116ce	0.930908		116ce	91.2021			116ce	9.18
163 2ng	PPIA	26.236	26.2341			163 2ng	GFM1	28.5072	28.4892								120ce	1.15572		120ce	113.227			120ce	8.53
164 20ng	PPIA	21.7271	21.3893	4.70157		164 20ng	GFM1	24.3418	24.2983	4.54236	2.90896	0.148105	0.902435				122ce	0.761688		122ce	74.6234			122ce	6.5
164 20ng	PPIA	21.0515	21.3893			164 20ng	GFM1	24.2547	24.2983								146ce	0.821483		146ce	80.4816			146ce	6.08
164 2ng	PPIA	26.1296	26.0909			164 2ng	GFM1	28.8608	28.8406		2.74975	0.208955	0.865164				159ce	0.75186		159ce	73.6606			159ce	7.32
164 2ng	PPIA	26.0522	26.0909			164 2ng	GFM1	28.8204	28.8406								163ce	1.22254		163ce	119.774			163ce	9.62
79 20ng	PPIA	21.3843	21.5523	4.85158		79 20ng	GFM1	36.2598	35.9563	0.932183	14.4041	11.6432	0.000312642				164ce	0.883799		164ce	86.5868			164ce	8.27
79 20ng	PPIA	21.7203	21.5523			79 20ng	GFM1	35.6529	35.9563								86ce	1.23682		86ce	121.172			86ce	7.36
79 2ng	PPIA	26.4337	26.4039			79 2ng	GFM1	36.3383	36.8885		10.4847	7.94387	0.00406124				111ce	0.729086		111ce	71.4294			111ce	6.35
79 2ng	PPIA	26.374	26.4039			79 2ng	GFM1	37.4388	36.8885								114ce	1.37285		114ce	134.5			114ce	13.73
80 20ng	PPIA	21.1693	21.1646	4.85887		80 20ng	GFM1	35.7549	36.4339	-0.119619	15.2693	12.5084	0.000171629				142ce	1.0295		142ce	100.861			142ce	10.53
80 20ng	PPIA	21.1599	21.1646			80 20ng	GFM1	37.1129	36.4339								143ce	1.29127		143ce	126.507			143ce	8.93
80 2ng	PPIA	26.0751	26.0235			80 2ng	GFM1	36.6905	36.3143		10.2908	7.74999	0.00464538				144ce	1.13325		144ce	111.026			144ce	8.35
80 2ng	PPIA	25.9718	26.0235			80 2ng	GFM1	35.9381	36.3143								149ce	0.820996		149ce	80.4339			149ce	6.9
86 20ng	PPIA	21.1478	21.0694	4.07418		86 20ng	GFM1	23.4607	23.4862	3.92984	2.41686	-0.343997	1.26927				162ce	1.00982		162ce	98.9336			162ce	7.11
86 20ng	PPIA	20.991	21.0694			86 20ng	GFM1	23.5117	23.4862
86 2ng	PPIA	25.1587	25.1435			86 2ng	GFM1	27.4072	27.4161		2.27252	-0.268274	1.20437				Mean	1.02071
86 2ng	PPIA	25.1284	25.1435			86 2ng	GFM1	27.425	27.4161
111 20ng	PPIA	21.5083	21.4564	3.83739		111 20ng	GFM1	24.7029	24.6545	3.65495	3.19801	0.437149	0.738593
111 20ng	PPIA	21.4046	21.4564			111 20ng	GFM1	24.606	24.6545
111 2ng	PPIA	25.2929	25.2938			111 2ng	GFM1	28.3298	28.3094		3.01557	0.474774	0.71958
111 2ng	PPIA	25.2947	25.2938			111 2ng	GFM1	28.289	28.3094
114 20ng	PPIA	21.0162	21.0686	3.87209		114 20ng	GFM1	23.3776	23.3638	3.6691	2.29517	-0.465685	1.38097
114 20ng	PPIA	21.121	21.0686			114 20ng	GFM1	23.35	23.3638
114 2ng	PPIA	24.9187	24.9407			114 2ng	GFM1	27.049	27.0329		2.09217	-0.448623	1.36474
114 2ng	PPIA	24.9627	24.9407			114 2ng	GFM1	27.0168	27.0329
142 20ng	PPIA	21.44	21.4035	3.81699		142 20ng	GFM1	23.9954	24.0311	3.78576	2.62759	-0.133266	1.09677
142 20ng	PPIA	21.367	21.4035			142 20ng	GFM1	24.0668	24.0311
142 2ng	PPIA	25.2261	25.2205			142 2ng	GFM1	27.819	27.8168		2.59636	0.0555614	0.96222
142 2ng	PPIA	25.2149	25.2205			142 2ng	GFM1	27.8147	27.8168
143 20ng	PPIA	21.2942	21.3216	3.90605		143 20ng	GFM1	23.7316	23.7179	3.6775	2.39632	-0.364542	1.28747
143 20ng	PPIA	21.3489	21.3216			143 20ng	GFM1	23.7042	23.7179
143 2ng	PPIA	25.2577	25.2276			143 2ng	GFM1	27.4612	27.3954		2.16776	-0.373034	1.29507
143 2ng	PPIA	25.1976	25.2276			143 2ng	GFM1	27.3296	27.3954
144 20ng	PPIA	21.0065	21.0203	4.05358		144 20ng	GFM1	23.63	23.6309	3.77357	2.61068	-0.15018	1.10971
144 20ng	PPIA	21.0341	21.0203			144 20ng	GFM1	23.6318	23.6309
144 2ng	PPIA	25.1343	25.0738			144 2ng	GFM1	27.3865	27.4045		2.33067	-0.21013	1.15679
144 2ng	PPIA	25.0134	25.0738			144 2ng	GFM1	27.4225	27.4045
