# Supplementary material for: Systemic delivery of AAV-GFM1 corrects COXPD1 molecular alterations in Gfm1R671C/− mice
Source: EMBO Mol Med. 2026 Apr 17;18(6):2152–79. doi: 10.1038/s44321-026-00426-4 (PMC13269562; doi:10.1038/s44321-026-00426-4)
Supplement: Supplementary file 3 — Source data Fig. 2 [file 44321_2026_426_MOESM3_ESM.zip › Figure 2 updated/2C/220224 WB mt ce - Males analysis.xlsx]

## Sheet: Samples
2024-02-22									hi=liver ce=brain
WB mt ce AAV9P31-hsyn-GFM1
Gel A
			1	M		JT23 0075	1x200ug; 3x100ug (4112)
JT23 0075	Male	WT	2			JT23 0088	2x200ug; 2x100ug (4112)
JT23 0081	Male	KI/KO	3			JT23 0110	2x200ug; 2x100ug (4113)
JT23 0086	Male	KI/KO AAV	4			JT23 0130	2x200ug; 2x100ug (4122)
JT23 0088	Male	WT	5			JT23 0153	3x200ug; 1x100ug (4122)
JT23 0115	Male	KI/KO	6			JT23 0156	3x200ug; 1x100ug (4122)
JT23 0111	Male	KI/KO AAV	7			JT23 0167	3x200ug; 1x100ug (4122)
JT23 0110	Male	WT	8	C		JT19-181	1x500ug; 2x100ug (4.3.3.3)
JT23 0118	Male	KI/KO	9			JT23 0081	1x200ug; 3x100ug (4112)
JT23 0114	Male	KI/KO AAV	10			JT23 0115	3x200ug; 1x100ug (4113)
JT23 0130	Male	WT	11			JT23 0118	1x200ug; 3x100ug (4113)
JT23 0132	Male	KI/KO	12			JT23 0132	1x200ug; 3x100ug (4122)
JT23 0142	Male	KI/KO AAV	13			JT23 0181	3x200ug; 1x100ug (4122)
JT23 0153	Male	WT	14	C		JT23 0208	2x200ug; 1x100ug (4122)
			15	M		JT23 0210	2x200ug; 1x100ug (4122)
						JT24 0004	1x200ug; 2x100ug (4122)
Gel B						JT23 0086	3x200ug; 1x100ug (4112)
			1	M		JT23 0111	3x200ug; 1x100ug (4113)
JT23 0153	Male	WT	2	C		JT23 0114	2x200ug; 2x100ug (4113)
JT23 0181	Male	KI/KO	3			JT23 0142	1x200ug; 3x100ug (4112)
JT23 0143	Male	KI/KO AAV	4			JT23 0143	1x200ug; 3x100ug (4112)
JT23 0156	Male	WT	5			JT23 0144	2x200ug; 2x100ug (4112)
JT23 0208	Male	KI/KO	6			JT23 0149	3x200ug; 1x100ug (4122)
JT23 0144	Male	KI/KO AAV	7			JT23 0162	3x200ug; 1x100ug (4122)
JT23 0110	Male	WT	8	C
JT23 0210	Male	KI/KO	9
JT23 0149	Male	KI/KO AAV	10
JT23 0167	Male	WT	11
JT24 0004	Male	KI/KO	12
JT23 0162	Male	KI/KO AAV	13
JT19-181	Male	WT	14
			15	M

## Sheet: mb A
SDHA											Mean WT
Image Name	Channel	Name	Signal	Total	Area	Bkgnd.	Type		% Signal normalised vs WT		3.14
JT23 0075	Chemi	1	3.33	5.35	516	0.00391	Signal		106.051
JT23 0081	Chemi	2	2.55	4.82	429	0.0053	Signal		81.2102
JT23 0086	Chemi	3	3.17	5.68	456	0.0055	Signal		100.955		106.051	81.2102	100.955
JT23 0088	Chemi	4	3.45	6.12	468	0.0057	Signal		109.873		109.873	141.401	120.064
JT23 0115	Chemi	5	4.44	7.88	507	0.00677	Signal		141.401		93.3121	105.732	97.7707
JT23 0111	Chemi	6	3.77	6.62	480	0.00594	Signal		120.064		90.7643	79.9363	78.9809
JT23 0110	Chemi	7	2.93	5.54	418	0.00625	Signal		93.3121		97.4522
JT23 0118	Chemi	8	3.32	6.4	480	0.00643	Signal		105.732		100	102.07	99.4427
JT23 0114	Chemi	9	3.07	6.02	480	0.00615	Signal		97.7707
JT23 0130	Chemi	10	2.85	5.53	456	0.00588	Signal		90.7643
JT23 0132	Chemi	11	2.51	5.03	456	0.00553	Signal		79.9363
JT23 0142	Chemi	12	2.48	5.18	456	0.00591	Signal		78.9809
JT23 0153	Chemi	13	3.06	5.6	492	0.00518	Signal		97.4522		Mean WT
											0.186522
EFG1
Image Name	Channel	Name	Signal	Total	Area	Bkgnd.	Type		Ratio EFG1/SDHA	% Signal Ratio normalised vs WT
JT23 0075	Chemi	1	0.507	0.524	966	1.76e-05	Signal		0.152252	81.627	81.627	2.09406	76.1068
JT23 0081	Chemi	2	0.00996	0.0137	306	1.22e-05	Signal		0.00390588	2.09406	79.4094	1.02396	42.8051
JT23 0086	Chemi	3	0.45	0.474	861	2.8e-05	Signal		0.141956	76.1068	105.213	3.05207	90.8103
JT23 0088	Chemi	4	0.511	0.536	861	2.88e-05	Signal		0.148116	79.4094	133.75	2.20006	82.3651
JT23 0115	Chemi	5	0.00848	0.0135	315	1.59e-05	Signal		0.00190991	1.02396	111.431
JT23 0111	Chemi	6	0.301	0.322	820	2.62e-05	Signal		0.0798408	42.8051	100	2.09254	73.0218
JT23 0110	Chemi	7	0.575	0.606	924	3.31e-05	Signal		0.196246	105.213
JT23 0118	Chemi	8	0.0189	0.0262	324	2.24e-05	Signal		0.00569277	3.05207
JT23 0114	Chemi	9	0.52	0.554	920	3.76e-05	Signal		0.169381	90.8103		2.09254	73.0218
JT23 0130	Chemi	10	0.711	0.749	1032	3.64e-05	Signal		0.249474	133.75
JT23 0132	Chemi	11	0.0103	0.0168	297	2.2e-05	Signal		0.00410359	2.20006
JT23 0142	Chemi	12	0.381	0.412	880	3.48e-05	Signal		0.153629	82.3651
JT23 0153	Chemi	13	0.636	0.675	1080	3.6e-05	Signal		0.207843	111.431
											Mean WT
											0.305331
Cox1 (MTCO1)
Image Name	Channel	Name	Signal	Total	Area	Bkgnd.	Type		Ratio COXI/SDHA	% Signal Ratio normalised vs WT
JT23 0075	Chemi	1	0.466	0.809	544	0.00063	Signal		0.13994	45.8322	45.8322	46.2372	36.2641
JT23 0081	Chemi	2	0.36	0.682	480	0.000671	Signal		0.141176	46.2372	60.851	22.7932	38.485
JT23 0086	Chemi	3	0.351	0.67	476	0.00067	Signal		0.110726	36.2641	112.897	70.4351	78.4112
JT23 0088	Chemi	4	0.641	1.05	608	0.000674	Signal		0.185797	60.851	180.42	96.4272	138.665
JT23 0115	Chemi	5	0.309	0.603	420	0.0007	Signal		0.0695946	22.7932	120.944
JT23 0111	Chemi	6	0.443	0.814	518	0.000715	Signal		0.117507	38.485	100	58.9732	72.9563
JT23 0110	Chemi	7	1.01	1.49	663	0.000721	Signal		0.34471	112.897
JT23 0118	Chemi	8	0.714	1.21	646	0.000764	Signal		0.21506	70.4351
JT23 0114	Chemi	9	0.735	1.24	646	0.000786	Signal		0.239414	78.4112		58.9732	72.9563
JT23 0130	Chemi	10	1.57	2.19	800	0.000783	Signal		0.550877	180.42
JT23 0132	Chemi	11	0.739	1.21	629	0.000745	Signal		0.294422	96.4272
JT23 0142	Chemi	12	1.05	1.62	684	0.00084	Signal		0.423387	138.665
JT23 0153	Chemi	13	1.13	1.63	722	0.000696	Signal		0.369281	120.944
											Mean WT
											0.0329914
MTCO2 (CoxII)
Image Name	Channel	Name	Signal	Total	Area	Bkgnd.	Type		Ratio COXII/SDHA	% Signal Ratio normalised vs WT	69.1781	33.8769	59.092
JT23 0075	Chemi	1	0.076	0.0828	481	1.41e-05	Signal		0.0228228	69.1781	50.1668	34.4753	36.0998
JT23 0081	Chemi	2	0.0285	0.0335	340	1.45e-05	Signal		0.0111765	33.8769	117.933	49.94	62.3003
JT23 0086	Chemi	3	0.0618	0.0692	456	1.64e-05	Signal		0.0194953	59.092	162.722	24.5144	90.3217
JT23 0088	Chemi	4	0.0571	0.0642	456	1.55e-05	Signal		0.0165507	50.1668	61.7115
JT23 0115	Chemi	5	0.0505	0.0572	360	1.87e-05	Signal		0.0113739	34.4753	100	35.7016	61.9534
JT23 0111	Chemi	6	0.0449	0.0514	380	1.72e-05	Signal		0.0119098	36.0998
JT23 0110	Chemi	7	0.114	0.124	507	1.94e-05	Signal		0.0389078	117.933
JT23 0118	Chemi	8	0.0547	0.0622	370	2.02e-05	Signal		0.0164759	49.94
JT23 0114	Chemi	9	0.0631	0.0716	396	2.15e-05	Signal		0.0205537	62.3003
JT23 0130	Chemi	10	0.153	0.166	546	2.45e-05	Signal		0.0536842	162.722
JT23 0132	Chemi	11	0.0203	0.0246	288	1.49e-05	Signal		0.00808765	24.5144
JT23 0142	Chemi	12	0.0739	0.0812	432	1.69e-05	Signal		0.0297984	90.3217
JT23 0153	Chemi	13	0.0623	0.0686	420	1.5e-05	Signal		0.0203595	61.7115
											1.01742
NDUFA10
Image Name	Channel	Name	Signal	Total	Area	Bkgnd.	Type		Ratio NDUFA10/SDHA	% Signal Ratio normalised vs WT	81.169	94.4338	82.4753
JT23 0075	Chemi	1	2.75	3.64	468	0.00191	Signal		0.825826	81.169	82.0493	53.3502	59.4422
JT23 0081	Chemi	2	2.45	3.44	429	0.0023	Signal		0.960784	94.4338	115.732	85.8542	89.644
JT23 0086	Chemi	3	2.66	3.65	418	0.00238	Signal		0.839117	82.4753	121.05	90.4565	102.648
JT23 0088	Chemi	4	2.88	3.96	440	0.00246	Signal		0.834783	82.0493	65.8467
JT23 0115	Chemi	5	2.41	3.39	380	0.00257	Signal		0.542793	53.3502	100	81.0237	83.5524
JT23 0111	Chemi	6	2.28	3.14	429	0.002	Signal		0.604775	59.4422
JT23 0110	Chemi	7	3.45	4.62	456	0.00255	Signal		1.17747	115.732
JT23 0118	Chemi	8	2.9	4.05	400	0.00287	Signal		0.873494	85.8542
JT23 0114	Chemi	9	2.8	3.94	456	0.00252	Signal		0.912052	89.644
JT23 0130	Chemi	10	3.51	4.87	468	0.0029	Signal		1.23158	121.05
JT23 0132	Chemi	11	2.31	3.28	380	0.00256	Signal		0.920319	90.4565
JT23 0142	Chemi	12	2.59	3.78	440	0.00272	Signal		1.04435	102.648
JT23 0153	Chemi	13	2.05	3.03	385	0.00255	Signal		0.669935	65.8467
											0.0803507
MRPL13
Image Name	Channel	Name	Signal	Total	Area	Bkgnd.	Type		Ratio NDUFA10/SDHA	% Signal Ratio normalised vs WT	92.6867	451.94	251.657
JT23 0075	Chemi	1	0.248	0.312	396	0.000161	Signal		0.0744745	92.6867	63.4898	311.136	154.165
JT23 0081	Chemi	2	0.926	1.06	624	0.000217	Signal		0.363137	451.94	118.932	408.6	320.257
JT23 0086	Chemi	3	0.641	0.764	560	0.000219	Signal		0.202208	251.657	124.891	433.855	356.803
JT23 0088	Chemi	4	0.176	0.242	342	0.000194	Signal		0.0510145	63.4898	85.4098
JT23 0115	Chemi	5	1.11	1.29	688	0.000254	Signal		0.25	311.136	100	401.383	270.72
JT23 0111	Chemi	6	0.467	0.577	480	0.000229	Signal		0.123873	154.165
JT23 0110	Chemi	7	0.28	0.362	418	0.000196	Signal		0.0955631	118.932
JT23 0118	Chemi	8	1.09	1.27	688	0.000269	Signal		0.328313	408.6
JT23 0114	Chemi	9	0.79	0.936	615	0.000237	Signal		0.257329	320.257
JT23 0130	Chemi	10	0.286	0.373	418	0.000208	Signal		0.100351	124.891
JT23 0132	Chemi	11	0.875	1.02	600	0.00024	Signal		0.348606	433.855
JT23 0142	Chemi	12	0.711	0.823	525	0.000215	Signal		0.286694	356.803
JT23 0153	Chemi	13	0.21	0.257	432	0.000109	Signal		0.0686275	85.4098
Image Name	Channel	Name	Signal	Total	Area	Bkgnd.	Type
0000427_02	Chemi	1	0.248	0.312	396	0.000161	Signal
0000427_02	Chemi	2	0.926	1.06	624	0.000217	Signal
0000427_02	Chemi	3	0.641	0.764	560	0.000219	Signal
0000427_02	Chemi	4	0.176	0.242	342	0.000194	Signal
0000427_02	Chemi	5	1.11	1.29	688	0.000254	Signal
0000427_02	Chemi	6	0.467	0.577	480	0.000229	Signal
0000427_02	Chemi	7	0.28	0.362	418	0.000196	Signal
0000427_02	Chemi	8	1.09	1.27	688	0.000269	Signal
0000427_02	Chemi	9	0.79	0.936	615	0.000237	Signal
0000427_02	Chemi	10	0.286	0.373	418	0.000208	Signal
0000427_02	Chemi	11	0.875	1.02	600	0.00024	Signal
0000427_02	Chemi	12	0.711	0.823	525	0.000215	Signal
0000427_02	Chemi	13	0.21	0.257	432	0.000109	Signal

## Sheet: mb B
SDHA											Mean WT
Image Name	Channel	Name	Signal	Total	Area	Bkgnd.	Type		% Signal normalised vs WT		6.398
JT23 0153	Chemi	1	7.8	12	588	0.00717	Signal		121.913
JT23 0181	Chemi	2	6.72	10.9	520	0.00812	Signal		105.033
JT23 0143	Chemi	3	7.03	11.4	546	0.00803	Signal		109.878		121.913	105.033	109.878
JT23 0156	Chemi	4	6.65	11.1	507	0.00875	Signal		103.939		103.939	124.726	110.034
JT23 0208	Chemi	5	7.98	12.9	588	0.00841	Signal		124.726		92.06	128.321	101.438
JT23 0144	Chemi	6	7.04	12	546	0.00905	Signal		110.034		105.189	109.409	70.0219
JT23 0110	Chemi	7	5.89	9.91	507	0.00792	Signal		92.06		76.899
JT23 0210	Chemi	8	8.21	13.4	615	0.00846	Signal		128.321		100	116.872	97.8431
JT23 0149	Chemi	9	6.49	10.8	507	0.00853	Signal		101.438
JT23 0167	Chemi	10	6.73	11.1	507	0.00863	Signal		105.189
JT24 0004	Chemi	11	7	11.3	574	0.00747	Signal		109.409
JT23 0162	Chemi	12	4.48	7.62	468	0.0067	Signal		70.0219
JT19-181	Chemi	13	4.92	8.38	559	0.0062	Signal		76.899		Mean WT
											0.0615005
EFG1
Image Name	Channel	Name	Signal	Total	Area	Bkgnd.	Type		Ratio EFG1/SDHA	% Signal Ratio normalised vs WT
JT23 0153	Chemi	14	0.361	0.372	987	1.17e-05	Signal		0.0462821	75.2548	75.2548	0.781547	59.4428
JT23 0181	Chemi	15	0.00323	0.00633	333	9.3e-06	Signal		0.000480655	0.781547	88.2688	1.03103	72.7545
JT23 0143	Chemi	16	0.257	0.269	861	1.39e-05	Signal		0.0365576	59.4428	93.3089	0.580291	56.1209
JT23 0156	Chemi	17	0.361	0.374	924	1.45e-05	Signal		0.0542857	88.2688	107.998	2.85712	109.973
JT23 0208	Chemi	18	0.00506	0.00841	380	8.82e-06	Signal		0.000634085	1.03103	135.17
JT23 0144	Chemi	19	0.315	0.33	840	1.87e-05	Signal		0.0447443	72.7545	100	1.3125	74.5728
JT23 0110	Chemi	20	0.338	0.353	902	1.73e-05	Signal		0.0573854	93.3089
JT23 0210	Chemi	21	0.00293	0.00682	380	1.02e-05	Signal		0.000356882	0.580291
JT23 0149	Chemi	22	0.224	0.241	861	1.93e-05	Signal		0.0345146	56.1209		1.3125	74.5728
JT23 0167	Chemi	23	0.447	0.467	1032	2e-05	Signal		0.066419	107.998
JT24 0004	Chemi	24	0.0123	0.0186	360	1.76e-05	Signal		0.00175714	2.85712
JT23 0162	Chemi	25	0.303	0.327	943	2.56e-05	Signal		0.0676339	109.973
JT19-181	Chemi	26	0.409	0.439	1080	2.76e-05	Signal		0.0831301	135.17
											Mean WT
											0.16026
Cox1 (MTCO1)
Image Name	Channel	Name	Signal	Total	Area	Bkgnd.	Type		Ratio COXI/SDHA	% Signal Ratio normalised vs WT
JT23 0153	Chemi	14	0.832	1.23	612	0.000653	Signal		0.106667	66.5586	66.5586	35.285	80.0621
JT23 0181	Chemi	15	0.38	0.673	490	0.000596	Signal		0.0565476	35.285	93.8326	32.685	78.1757
JT23 0143	Chemi	16	0.902	1.35	646	0.000691	Signal		0.128307	80.0621	82.1036	46.894	55.4762
JT23 0156	Chemi	17	1	1.5	702	0.000704	Signal		0.150376	93.8326	120.532	42.5203	88.8624
JT23 0208	Chemi	18	0.418	0.755	532	0.000635	Signal		0.052381	32.685	136.973
JT23 0144	Chemi	19	0.882	1.34	646	0.000709	Signal		0.125284	78.1757	100	39.3461	75.6441
JT23 0110	Chemi	20	0.775	1.27	624	0.000801	Signal		0.131579	82.1036
JT23 0210	Chemi	21	0.617	1.04	585	0.000723	Signal		0.0751523	46.894
JT23 0149	Chemi	22	0.577	0.988	555	0.000739	Signal		0.088906	55.4762		39.3461	75.6441
JT23 0167	Chemi	23	1.3	1.87	722	0.000789	Signal		0.193165	120.532
JT24 0004	Chemi	24	0.477	0.893	546	0.000762	Signal		0.0681429	42.5203
JT23 0162	Chemi	25	0.638	1.11	585	0.000805	Signal		0.142411	88.8624
JT19-181	Chemi	26	1.08	1.62	646	0.000823	Signal		0.219512	136.973
											Mean WT
											0.0291099
MTCO2 (CoxII)
Image Name	Channel	Name	Signal	Total	Area	Bkgnd.	Type		Ratio COXII/SDHA	% Signal Ratio normalised vs WT	72.669	8.84376	67.4347
JT23 0153	Chemi	14	0.165	0.175	481	2.2e-05	Signal		0.0211538	72.669	55.7907	36.462	70.7547
JT23 0181	Chemi	15	0.0173	0.0205	315	1.03e-05	Signal		0.0025744	8.84376	90.9849	74.4795	42.1336
JT23 0143	Chemi	16	0.138	0.15	494	2.32e-05	Signal		0.0196302	67.4347	146.496	42.6954	70.6989
JT23 0156	Chemi	17	0.108	0.117	481	1.91e-05	Signal		0.0162406	55.7907	134.059
JT23 0208	Chemi	18	0.0847	0.0936	494	1.8e-05	Signal		0.010614	36.462	100	40.6202	62.7555
JT23 0144	Chemi	19	0.145	0.162	494	3.32e-05	Signal		0.0205966	70.7547
JT23 0110	Chemi	20	0.156	0.179	520	4.4e-05	Signal		0.0264856	90.9849
JT23 0210	Chemi	21	0.178	0.203	560	4.42e-05	Signal		0.0216809	74.4795
JT23 0149	Chemi	22	0.0796	0.0955	456	3.5e-05	Signal		0.012265	42.1336
JT23 0167	Chemi	23	0.287	0.323	672	5.38e-05	Signal		0.0426449	146.496
JT24 0004	Chemi	24	0.087	0.103	481	3.27e-05	Signal		0.0124286	42.6954
JT23 0162	Chemi	25	0.0922	0.11	481	3.63e-05	Signal		0.0205804	70.6989
JT19-181	Chemi	26	0.192	0.214	640	3.43e-05	Signal		0.0390244	134.059
											0.284548
NDUFA10
Image Name	Channel	Name	Signal	Total	Area	Bkgnd.	Type		Ratio NDUFA10/SDHA	% Signal Ratio normalised vs WT	129.31	110.869	96.4821
JT23 0153	Chemi	14	2.87	3.89	440	0.0023	Signal		0.367949	129.31	83.4988	71.7843	103.334
JT23 0181	Chemi	15	2.12	2.87	418	0.00181	Signal		0.315476	110.869	85.9195	48.3704	69.3122
JT23 0143	Chemi	16	1.93	2.78	400	0.00213	Signal		0.274538	96.4821	81.984	80.3279	128.65
JT23 0156	Chemi	17	1.58	2.44	390	0.00221	Signal		0.237594	83.4988	119.288
JT23 0208	Chemi	18	1.63	2.38	351	0.00212	Signal		0.204261	71.7843	100	77.838	99.4446
JT23 0144	Chemi	19	2.07	3.07	390	0.00256	Signal		0.294034	103.334
JT23 0110	Chemi	20	1.44	2.3	351	0.00245	Signal		0.244482	85.9195
JT23 0210	Chemi	21	1.13	1.83	328	0.00211	Signal		0.137637	48.3704
JT23 0149	Chemi	22	1.28	1.99	312	0.00226	Signal		0.197227	69.3122
JT23 0167	Chemi	23	1.57	2.54	360	0.00268	Signal		0.233284	81.984
JT24 0004	Chemi	24	1.6	2.39	400	0.00197	Signal		0.228571	80.3279
JT23 0162	Chemi	25	1.64	2.53	351	0.00254	Signal		0.366071	128.65
JT19-181	Chemi	26	1.67	2.6	410	0.00228	Signal		0.339431	119.288
											0.0218978
MRPL13
Image Name	Channel	Name	Signal	Total	Area	Bkgnd.	Type		Ratio NDUFA10/SDHA	% Signal Ratio normalised vs WT	160.419	492.004	466.411
JT23 0153	Chemi	14	0.274	0.323	418	0.000119	Signal		0.0351282	160.419	153.138	680.994	342.5
JT23 0181	Chemi	15	0.724	0.83	507	0.000209	Signal		0.107738	492.004	84.5105	219.156	157.617
JT23 0143	Chemi	16	0.718	0.847	520	0.000247	Signal		0.102134	466.411	55.7093	156.571	118.244
JT23 0156	Chemi	17	0.223	0.285	350	0.000179	Signal		0.0335338	153.138	46.2236
JT23 0208	Chemi	18	1.19	1.36	660	0.000263	Signal		0.149123	680.994	100	387.181	271.193
JT23 0144	Chemi	19	0.528	0.627	481	0.000206	Signal		0.075	342.5
JT23 0110	Chemi	20	0.109	0.14	360	8.64e-05	Signal		0.0185059	84.5105
JT23 0210	Chemi	21	0.394	0.479	462	0.000186	Signal		0.0479903	219.156
JT23 0149	Chemi	22	0.224	0.278	370	0.000146	Signal		0.0345146	157.617
JT23 0167	Chemi	23	0.0821	0.108	324	7.86e-05	Signal		0.0121991	55.7093
JT24 0004	Chemi	24	0.24	0.288	429	0.000111	Signal		0.0342857	156.571
JT23 0162	Chemi	25	0.116	0.141	370	6.69e-05	Signal		0.0258929	118.244
JT19-181	Chemi	26	0.0498	0.0598	306	3.25e-05	Signal		0.010122	46.2236
Image Name	Channel	Name	Signal	Total	Area	Bkgnd.	Type
0000427_02	Chemi	14	0.274	0.323	418	0.000119	Signal
0000427_02	Chemi	15	0.724	0.83	507	0.000209	Signal
0000427_02	Chemi	16	0.718	0.847	520	0.000247	Signal
0000427_02	Chemi	17	0.223	0.285	350	0.000179	Signal
0000427_02	Chemi	18	1.19	1.36	660	0.000263	Signal
0000427_02	Chemi	19	0.528	0.627	481	0.000206	Signal
0000427_02	Chemi	20	0.109	0.14	360	8.64e-05	Signal
0000427_02	Chemi	21	0.394	0.479	462	0.000186	Signal
0000427_02	Chemi	22	0.224	0.278	370	0.000146	Signal
0000427_02	Chemi	23	0.0821	0.108	324	7.86e-05	Signal
0000427_02	Chemi	24	0.24	0.288	429	0.000111	Signal
0000427_02	Chemi	25	0.116	0.141	370	6.69e-05	Signal
0000427_02	Chemi	26	0.0498	0.0598	306	3.25e-05	Signal

## Sheet: Pooled
SDHA
Normalised to WTs - Separate membranes								Normalised to JT23-110								Normalised to 110 and to WTs							105.09	80.4745	100.041		SDHA					JT23 0075
106.051	81.2102	100.955	121.913	105.033	109.878			114.42	87.6186	108.922	131.533	113.321	118.549			105.09	80.4745	100.041	120.809	104.081	108.883		108.877	140.12	118.976			WT	KI/KO V	KI/KO AAV		JT23 0088
109.873	141.401	120.064	103.939	124.726	110.034			118.543	152.559	129.538	112.141	134.569	118.717			108.877	140.12	118.976	102.997	123.597	109.038		91.8464	104.775	96.8849		Number of values					JT23 0110
93.3121	105.732	97.7707	92.06	128.321	101.438			100	114.076	105.486	100	138.447	109.443			91.8464	104.775	96.8849	91.8464	127.159	100.519		89.942	79.2121	78.2654							JT23 0130
90.7643	79.9363	78.9809	105.189	109.409	70.0219			97.9266	86.2442	85.2133	113.49	118.043	75.5474			89.942	79.2121	78.2654	104.236	108.418	69.3875		120.809	104.081	108.883							JT23 0153
			76.899								82.9672								76.2024				102.997	123.597	109.038		Mean	100	108.5	97.75		JT23 0156
																							104.236	127.159	100.519		Std. Deviation	13.62	21.56	16.47		JT23 0167
																							76.2024	108.418	69.3875		Std. Error of Mean	4.816	7.622	5.824		JT19-181
Mean 110								Mean WTs								100	108.479	97.7492
92.6861								108.877																								JT23 0081
																																JT23 0115
EFG1																											EFG1					JT23 0118
Normalised to WTs - Separate membranes								Normalised to JT23-110								Normalised to 110 and to WTs							81.5517	2.09213	76.0366			WT	KI/KO V	KI/KO AAV		JT23 0132
81.627	2.09406	76.1068	75.2548	0.781547	59.4428			82.2347	2.10965	76.6734	75.815	0.787365	59.8853			81.5517	2.09213	76.0366	75.1854	0.780825	59.388		79.3361	1.02302	42.7656		Number of values					JT23 0181
79.4094	1.02396	42.8051	88.2688	1.03103	72.7545			80.0006	1.03158	43.1237	88.9259	1.0387	73.2961			79.3361	1.02302	42.7656	88.1873	1.03007	72.6873		99.1695	3.04925	90.7265							JT23 0208
105.213	3.05207	90.8103	93.3089	0.580291	56.1209			100	3.07479	91.4863	100	0.584611	56.5387			99.1695	3.04925	90.7265	99.1695	0.579756	56.0692		133.627	2.19803	82.2891							JT23 0210
133.75	2.20006	82.3651	107.998	2.85712	109.973			134.746	2.21643	82.9783	108.802	2.87839	110.792			133.627	2.19803	82.2891	107.898	2.85449	109.872		75.1854	0.780825	59.388		Mean	100	1.7	73.73		JT24 0004
			135.17								136.176								135.045				88.1873	1.03007	72.6873		Std. Deviation	23.74	0.968	21.22
																							107.898	0.579756	56.0692		Std. Error of Mean	8.393	0.3422	7.501		JT23 0086
																							135.045	2.85449	109.872							JT23 0111
Mean 140								Mean WTs								100	1.70094	73.7292														JT23 0114
99.2611								100.837																								JT23 0142
																																JT23 0143
Cox1 (MTCO1)																											COX1					JT23 0144
Normalised to WTs - Separate membranes								Normalised to JT23-110								Normalised to 110 and to WTs												WT	KI/KO V	KI/KO AAV		JT23 0149
45.8322	46.2372	36.2641	66.5586	35.285	80.0621			47.0072	47.4226	37.1938	68.265	36.1896	82.1147			45.6894	46.0932	36.1511	66.3513	35.1751	79.8127		45.6894	46.0932	36.1511		Number of values					JT23 0162
60.851	22.7932	38.485	93.8326	32.685	78.1757			62.4111	23.3775	39.4717	96.2383	33.523	80.1799			60.6615	22.7222	38.3651	93.5404	32.5832	77.9321		60.6615	22.7222	38.3651
112.897	70.4351	78.4112	82.1036	46.894	55.4762			100	72.2409	80.4215	100	48.0963	56.8985			97.1966	70.2157	78.1669	97.1966	46.748	55.3034		97.1966	70.2157	78.1669
180.42	96.4272	138.665	120.532	42.5203	88.8624			185.045	98.8994	142.22	123.623	43.6104	91.1407			179.858	96.1269	138.233	120.157	42.3878	88.5856		179.858	96.1269	138.233		Mean	100	49.01	74.07
			136.973								140.484								136.546				66.3513	35.1751	79.8127		Std. Deviation	44.4	23.54	32.64
																							93.5404	32.5832	77.9321		Std. Error of Mean	15.7	8.324	11.54
																							120.157	46.748	55.3034
Mean 140								Mean WTs								100	49.0065	74.0688					136.546	42.3878	88.5856
97.5003								102.884
Cox2																											COX2
Normalised to WTs - Separate membranes								Normalised to JT23-110								Normalised to 110 and to WTs												WT	KI/KO V	KI/KO AAV
69.1781	33.8769	59.092	72.669	8.84376	67.4347			66.2251	32.4308	56.5695	69.567	8.46624	64.5561			69.5658	34.0668	59.4232	73.0763	8.89333	67.8127		69.5658	34.0668	59.4232		Number of values
50.1668	34.4753	36.0998	55.7907	36.462	70.7547			48.0253	33.0036	34.5587	53.4092	34.9055	67.7344			50.448	34.6685	36.3021	56.1034	36.6664	71.1513		50.448	34.6685	36.3021
117.933	49.94	62.3003	90.9849	74.4795	42.1336			100	47.8082	59.6409	100	71.3002	40.335			105.045	50.2199	62.6495	105.045	74.897	42.3697		105.045	50.2199	62.6495
162.722	24.5144	90.3217	146.496	42.6954	70.6989			155.776	23.468	86.4661	140.243	40.8728	67.681			163.634	24.6518	90.8279	147.317	42.9347	71.0952		163.634	24.6518	90.8279		Mean	100	38.38	62.7
			134.059								128.336								134.81				73.0763	8.89333	67.8127		Std. Deviation	44.01	19.23	17.24
																							56.1034	36.6664	71.1513		Std. Error of Mean	15.56	6.798	6.095
																							147.317	74.897	42.3697
Mean 140								Mean WTs								100	38.3748	62.704					134.81	42.9347	71.0952
104.459								95.1977
NDUFA10																											NDUFA10
Normalised to WTs - Separate membranes								Normalised to JT23-110								Normalised to 110 and to WTs												WT	KI/KO V	KI/KO AAV
81.169	94.4338	82.4753	129.31	110.869	96.4821			80.5043	93.6605	81.7999	128.251	109.961	95.6919			81.2529	94.5314	82.5605	129.444	110.984	96.5817		81.2529	94.5314	82.5605		Number of values
82.0493	53.3502	59.4422	83.4988	71.7843	103.334			81.3774	52.9133	58.9554	82.8149	71.1964	102.488			82.1341	53.4053	59.5037	83.585	71.8584	103.441		82.1341	53.4053	59.5037
115.732	85.8542	89.644	85.9195	48.3704	69.3122			100	85.1511	88.9099	100	47.9743	68.7446			100.93	85.9429	89.7366	100.93	48.4204	69.3838		100.93	85.9429	89.7366
121.05	90.4565	102.648	81.984	80.3279	128.65			120.058	89.7157	101.807	81.3126	79.6701	127.597			121.175	90.55	102.754	82.0687	80.4109	128.783		121.175	90.55	102.754		Mean	100	79.51	91.59
			119.288								118.311								119.411				129.444	110.984	96.5817		Std. Deviation	20.54	21	21.65
																							83.585	71.8584	103.441		Std. Error of Mean	7.263	7.424	7.654
																							82.0687	48.4204	69.3838
Mean 140								Mean WTs								100	79.5129	91.593					119.411	80.4109	128.783
100.826								99.0787
MRPL13																											MRPL13
Normalised to WTs - Separate membranes								Normalised to JT23-110								Normalised to 110 and to WTs												WT	KI/KO V	KI/KO AAV
92.6867	451.94	251.657	160.419	492.004	466.411			91.1181	444.292	247.398	157.704	483.678	458.517			92.8866	452.915	252.2	160.765	493.065	467.416		92.8866	452.915	252.2		Number of values
63.4898	311.136	154.165	153.138	680.994	342.5			62.4153	305.87	151.556	150.546	669.469	336.704			63.6267	311.807	154.497	153.468	682.463	343.239		63.6267	311.807	154.497
118.932	408.6	320.257	84.5105	219.156	157.617			100	401.685	314.837	100	215.447	154.949			101.941	409.481	320.948	101.941	219.628	157.957		101.941	409.481	320.948
124.891	433.855	356.803	55.7093	156.571	118.244			122.777	426.512	350.764	54.7665	153.922	116.243			125.16	434.79	357.572	55.8294	156.909	118.499		125.16	434.79	357.572		Mean	100	395.1	271.5
			46.2236								45.4413								46.3233				160.765	493.065	467.416		Std. Deviation	43.74	165.5	121.7
																							153.468	682.463	343.239		Std. Error of Mean	15.47	58.52	43.04
																							55.8294	219.628	157.957
Mean 140								Mean WTs								100	395.132	271.541					46.3233	156.909	118.499
101.721								98.0961
