# Supplementary material for: Systemic delivery of AAV-GFM1 corrects COXPD1 molecular alterations in Gfm1R671C/− mice
Source: EMBO Mol Med. 2026 Apr 17;18(6):2152–79. doi: 10.1038/s44321-026-00426-4 (PMC13269562; doi:10.1038/s44321-026-00426-4)
Supplement: Supplementary file 3 — Source data Fig. 2 [file 44321_2026_426_MOESM3_ESM.zip › Figure 2 updated/2C/290124 WB mt ce - Females analysis.xlsx]

## Sheet: Samples
2024-01-29						hi=liver ce=brain
WB mt ce AAV9P31-hsyn-GFM1
Gel A
			1	M
JT23 0079	Female	WT	2
JT23 0080	Female	KI/KO	3
JT23 0095	Female	KI/KO AAV	4
JT23 0091	Female	WT	5
JT23 0097	Female	KI/KO	6
JT23 0101	Female	KI/KO AAV	7
JT23 0140	Female	WT	8	C
JT23 0112	Female	KI/KO	9
JT23 0116	Female	KI/KO AAV	10
JT23 0105	Female	WT	11
JT23 0117	Female	KI/KO	12
JT23 0120	Female	KI/KO AAV	13
JT23 0106	Female	WT	14
			15	M
Gel B
			1	M
JT23 0107	Female	WT	2
JT23 0175	Female	KI/KO	3
JT23 0122	Female	KI/KO AAV	4
JT23 0113	Female	WT	5
JT23 0182	Female	KI/KO	6
JT23 0146	Female	KI/KO AAV	7
JT23 0140	Female	WT	8
JT23 0184	Female	KI/KO	9
JT23 0159	Female	KI/KO AAV	10
JT23 0104	Female	WT	11	C
JT23 0186	Female	KI/KO	12
JT23 0163	Female	KI/KO AAV	13
JT23 0164	Female	KI/KO AAV	14
			15	M

## Sheet: mb A
SDHA											Mean WT
Image Name	Channel	Name	Signal	Total	Area	Bkgnd.	Type		% Signal normalised vs WT		3.472
JT23 0079	Chemi	1	3.26	4.79	504	0.00303	Signal		93.894
JT23 0080	Chemi	2	3.11	5	504	0.00374	Signal		89.5737
JT23 0095	Chemi	3	4.03	6.08	574	0.00358	Signal		116.071		93.894	89.5737	116.071
JT23 0091	Chemi	4	2.88	4.46	444	0.00356	Signal		82.9493		82.9493	119.528	102.535
JT23 0097	Chemi	5	4.15	6	600	0.00308	Signal		119.528		99.3664	122.408	79.4931
JT23 0101	Chemi	6	3.56	5.2	546	0.00302	Signal		102.535		110.887	81.7972	117.512
JT23 0140	Chemi	7	3.45	5.2	480	0.00363	Signal		99.3664		112.903
JT23 0112	Chemi	8	4.25	6.17	481	0.00399	Signal		122.408
JT23 0116	Chemi	9	2.76	4.22	380	0.00383	Signal		79.4931
JT23 0105	Chemi	10	3.85	5.79	507	0.00382	Signal		110.887
JT23 0117	Chemi	11	2.84	4.48	410	0.004	Signal		81.7972
JT23 0120	Chemi	12	4.08	5.95	494	0.00378	Signal		117.512
JT23 0106	Chemi	13	3.92	5.83	504	0.00379	Signal		112.903		Mean WT
											0.0756475
EFG1
Image Name	Channel	Name	Signal	Total	Area	Bkgnd.	Type		Ratio EFG1/SDHA	% Signal Ratio normalised vs WT
JT23 0079	Chemi	1	0.264	0.289	1035	2.47e-05	Signal		0.0809816	107.051	107.051	0.522817	61.3397
JT23 0080	Chemi	2	0.00123	0.0112	385	2.6e-05	Signal		0.000395498	0.522817	79.407	0.805893	64.6107
JT23 0095	Chemi	3	0.187	0.221	946	3.5e-05	Signal		0.046402	61.3397	108.436	13.3125	77.591
JT23 0091	Chemi	4	0.173	0.199	882	2.95e-05	Signal		0.0600694	79.407	117.428	16.7102	54.432
JT23 0097	Chemi	5	0.00253	0.0129	432	2.4e-05	Signal		0.000609639	0.805893	87.6784
JT23 0101	Chemi	6	0.174	0.203	920	3.19e-05	Signal		0.0488764	64.6107	100	7.83785	64.4933
JT23 0140	Chemi	7	0.283	0.315	924	3.53e-05	Signal		0.082029	108.436
JT23 0112	Chemi	8	0.0428	0.0589	432	3.71e-05	Signal		0.0100706	13.3125
JT23 0116	Chemi	9	0.162	0.193	741	4.22e-05	Signal		0.0586957	77.591		7.83785	64.4933
JT23 0105	Chemi	10	0.342	0.379	924	3.95e-05	Signal		0.0888312	117.428
JT23 0117	Chemi	11	0.0359	0.0517	456	3.46e-05	Signal		0.0126408	16.7102
JT23 0120	Chemi	12	0.168	0.205	861	4.26e-05	Signal		0.0411765	54.432
JT23 0106	Chemi	13	0.26	0.297	968	3.81e-05	Signal		0.0663265	87.6784
											Mean WT
											0.123024
Cox1 (MTCO1)
Image Name	Channel	Name	Signal	Total	Area	Bkgnd.	Type		Ratio COXI/SDHA	% Signal Ratio normalised vs WT
JT23 0079	Chemi	1	0.627	1.02	741	0.000532	Signal		0.192331	156.336	156.336	86.512	60.9131
JT23 0080	Chemi	2	0.331	0.636	648	0.000471	Signal		0.106431	86.512	99.348	23.1123	49.3188
JT23 0095	Chemi	3	0.302	0.574	576	0.000472	Signal		0.074938	60.9131	111.678	42.268	67.7372
JT23 0091	Chemi	4	0.352	0.679	666	0.000491	Signal		0.122222	99.348	100.497	49.8012	28.4895
JT23 0097	Chemi	5	0.118	0.313	420	0.000464	Signal		0.0284337	23.1123	32.1406
JT23 0101	Chemi	6	0.216	0.468	578	0.000436	Signal		0.0606742	49.3188	100	50.4234	51.6147
JT23 0140	Chemi	7	0.474	0.842	738	0.000499	Signal		0.137391	111.678
JT23 0112	Chemi	8	0.221	0.474	495	0.000512	Signal		0.052	42.268
JT23 0116	Chemi	9	0.23	0.509	560	0.000499	Signal		0.0833333	67.7372		50.4234	51.6147
JT23 0105	Chemi	10	0.476	0.846	702	0.000527	Signal		0.123636	100.497
JT23 0117	Chemi	11	0.174	0.431	504	0.000509	Signal		0.0612676	49.8012
JT23 0120	Chemi	12	0.143	0.344	442	0.000455	Signal		0.035049	28.4895
JT23 0106	Chemi	13	0.155	0.367	504	0.00042	Signal		0.0395408	32.1406
											Mean WT
											0.00673171
MTCO2 (CoxII)
Image Name	Channel	Name	Signal	Total	Area	Bkgnd.	Type		Ratio COXII/SDHA	% Signal Ratio normalised vs WT	159.031	26.1755	115.007
JT23 0079	Chemi	1	0.0349	0.0581	836	2.78e-05	Signal		0.0107055	159.031	40.1293	42.9544	19.3616
JT23 0080	Chemi	2	0.00548	0.0239	665	2.77e-05	Signal		0.00176206	26.1755	54.6838	32.2966	39.3982
JT23 0095	Chemi	3	0.0312	0.0528	756	2.86e-05	Signal		0.00774194	115.007	160.512	64.8601	74.6394
JT23 0091	Chemi	4	0.00778	0.0242	561	2.92e-05	Signal		0.00270139	40.1293	85.644
JT23 0097	Chemi	5	0.012	0.0331	740	2.85e-05	Signal		0.00289157	42.9544	100	41.5717	62.1015
JT23 0101	Chemi	6	0.00464	0.024	646	3e-05	Signal		0.00130337	19.3616
JT23 0140	Chemi	7	0.0127	0.0393	840	3.17e-05	Signal		0.00368116	54.6838
JT23 0112	Chemi	8	0.00924	0.029	648	3.05e-05	Signal		0.00217412	32.2966
JT23 0116	Chemi	9	0.00732	0.0281	722	2.87e-05	Signal		0.00265217	39.3982
JT23 0105	Chemi	10	0.0416	0.0678	902	2.9e-05	Signal		0.0108052	160.512
JT23 0117	Chemi	11	0.0124	0.0366	777	3.12e-05	Signal		0.0043662	64.8601
JT23 0120	Chemi	12	0.0205	0.0479	814	3.37e-05	Signal		0.00502451	74.6394
JT23 0106	Chemi	13	0.0226	0.0521	836	3.53e-05	Signal		0.00576531	85.644
											0.69901
NDUFA10
Image Name	Channel	Name	Signal	Total	Area	Bkgnd.	Type		Ratio NDUFA10/SDHA	% Signal Ratio normalised vs WT	97.4209	73.5998	95.8463
JT23 0079	Chemi	1	2.22	2.95	456	0.00159	Signal		0.680982	97.4209	93.8828	76.1835	72.7353
JT23 0080	Chemi	2	1.6	2.2	350	0.00174	Signal		0.514469	73.5998	113.204	64.2926	77.2314
JT23 0095	Chemi	3	2.7	3.47	468	0.00164	Signal		0.669975	95.8463	95.4969	82.1081	61.0107
JT23 0091	Chemi	4	1.89	2.51	374	0.00165	Signal		0.65625	93.8828	99.9957
JT23 0097	Chemi	5	2.21	2.88	444	0.0015	Signal		0.53253	76.1835	100	74.046	76.7059
JT23 0101	Chemi	6	1.81	2.42	385	0.00159	Signal		0.508427	72.7353
JT23 0140	Chemi	7	2.73	3.52	440	0.0018	Signal		0.791304	113.204
JT23 0112	Chemi	8	1.91	2.53	350	0.00178	Signal		0.449412	64.2926
JT23 0116	Chemi	9	1.49	2	306	0.00166	Signal		0.539855	77.2314
JT23 0105	Chemi	10	2.57	3.45	390	0.00226	Signal		0.667532	95.4969
JT23 0117	Chemi	11	1.63	2.27	342	0.00188	Signal		0.573944	82.1081
JT23 0120	Chemi	12	1.74	2.4	333	0.00198	Signal		0.426471	61.0107
JT23 0106	Chemi	13	2.74	3.6	480	0.00179	Signal		0.69898	99.9957
Image Name	Channel	Name	Signal	Total	Area	Bkgnd.	Type
0000408_01	Chemi	1	2.22	2.95	456	0.00159	Signal
0000408_01	Chemi	2	1.6	2.2	350	0.00174	Signal
0000408_01	Chemi	3	2.7	3.47	468	0.00164	Signal
0000408_01	Chemi	4	1.89	2.51	374	0.00165	Signal
0000408_01	Chemi	5	2.21	2.88	444	0.0015	Signal
0000408_01	Chemi	6	1.81	2.42	385	0.00159	Signal
0000408_01	Chemi	7	2.73	3.52	440	0.0018	Signal
0000408_01	Chemi	8	1.91	2.53	350	0.00178	Signal
0000408_01	Chemi	9	1.49	2	306	0.00166	Signal
0000408_01	Chemi	10	2.57	3.45	390	0.00226	Signal
0000408_01	Chemi	11	1.63	2.27	342	0.00188	Signal
0000408_01	Chemi	12	1.74	2.4	333	0.00198	Signal
0000408_01	Chemi	13	2.74	3.6	480	0.00179	Signal

## Sheet: mb B
SDHA											Mean WT
Image Name	Channel	Name	Signal	Total	Area	Bkgnd.	Type		% Signal normalised vs WT		5.075
JT23 0107	Chemi	14	7.76	12	559	0.0076	Signal		152.906
JT23 0175	Chemi	15	5.17	8.67	390	0.00897	Signal		101.872
JT23 0122	Chemi	16	4.49	7.43	370	0.00795	Signal		88.4729		152.906	101.872	88.4729
JT23 0113	Chemi	17	4.57	7.67	380	0.00816	Signal		90.0493		90.0493	107.389	120.788
JT23 0182	Chemi	18	5.45	8.87	440	0.00776	Signal		107.389		80.5911	101.478	70.5419
JT23 0146	Chemi	19	6.13	9.92	456	0.00832	Signal		120.788		76.4532	74.6798	68.1773
JT23 0140	Chemi	20	4.09	6.92	351	0.00807	Signal		80.5911				94.7783
JT23 0184	Chemi	21	5.15	8.68	400	0.00883	Signal		101.478
JT23 0159	Chemi	22	3.58	6.17	333	0.00778	Signal		70.5419
JT23 0104	Chemi	23	3.88	6.69	390	0.00721	Signal		76.4532
JT23 0186	Chemi	24	3.79	6.73	380	0.00774	Signal		74.6798
JT23 0163	Chemi	25	3.46	6.4	360	0.00814	Signal		68.1773
JT23 0164	Chemi	26	4.81	8.42	451	0.008	Signal		94.7783		Mean WT
											0.0689424
EFG1
Image Name	Channel	Name	Signal	Total	Area	Bkgnd.	Type		Ratio EFG1/SDHA	% Signal Ratio normalised vs WT
JT23 0107	Chemi	14	0.277	0.314	1127	3.26e-05	Signal		0.0356959	51.7764	51.7764	1.04368	23.1626
JT23 0175	Chemi	15	0.00372	0.0169	444	2.98e-05	Signal		0.000719536	1.04368	107.596	0.817063	37.1495
JT23 0122	Chemi	16	0.0717	0.0984	640	4.17e-05	Signal		0.0159688	23.1626	126.607	1.58286	61.1797
JT23 0113	Chemi	17	0.339	0.373	966	3.55e-05	Signal		0.0741794	107.596	114.02	0.880242	77.9741
JT23 0182	Chemi	18	0.00307	0.0156	444	2.81e-05	Signal		0.000563303	0.817063			43.1226
JT23 0146	Chemi	19	0.157	0.188	840	3.67e-05	Signal		0.0256117	37.1495	100	1.08096	48.5177
JT23 0140	Chemi	20	0.357	0.398	1008	4.12e-05	Signal		0.0872861	126.607
JT23 0184	Chemi	21	0.00562	0.0196	456	3.07e-05	Signal		0.00109126	1.58286
JT23 0159	Chemi	22	0.151	0.187	819	4.49e-05	Signal		0.0421788	61.1797		1.08096	48.5177
JT23 0104	Chemi	23	0.305	0.35	1035	4.32e-05	Signal		0.0786082	114.02
JT23 0186	Chemi	24	0.0023	0.0151	350	3.66e-05	Signal		0.00060686	0.880242
JT23 0163	Chemi	25	0.186	0.23	903	4.82e-05	Signal		0.0537572	77.9741
JT23 0164	Chemi	26	0.143	0.186	1035	4.16e-05	Signal		0.0297297	43.1226
											Mean WT
											0.0808834
Cox1 (MTCO1)
Image Name	Channel	Name	Signal	Total	Area	Bkgnd.	Type		Ratio COXI/SDHA	% Signal Ratio normalised vs WT
JT23 0107	Chemi	14	0.438	0.698	882	0.000295	Signal		0.0564433	69.7835	69.7835	27.9792	32.7673
JT23 0175	Chemi	15	0.117	0.279	507	0.00032	Signal		0.0226306	27.9792	123.905	46.2779	85.7174
JT23 0122	Chemi	16	0.119	0.287	570	0.000294	Signal		0.0265033	32.7673	120.914	53.7751	106.022
JT23 0113	Chemi	17	0.458	0.738	780	0.000359	Signal		0.100219	123.905	85.3972	83.1843	54.6708
JT23 0182	Chemi	18	0.204	0.415	615	0.000343	Signal		0.0374312	46.2779			90.734
JT23 0146	Chemi	19	0.425	0.723	760	0.000392	Signal		0.0693312	85.7174	100	52.8041	73.9823
JT23 0140	Chemi	20	0.4	0.696	741	0.000399	Signal		0.0977995	120.914
JT23 0184	Chemi	21	0.224	0.463	680	0.000352	Signal		0.0434951	53.7751
JT23 0159	Chemi	22	0.307	0.558	780	0.000321	Signal		0.0857542	106.022		52.8041	73.9823
JT23 0104	Chemi	23	0.268	0.519	738	0.00034	Signal		0.0690722	85.3972
JT23 0186	Chemi	24	0.255	0.488	720	0.000324	Signal		0.0672823	83.1843
JT23 0163	Chemi	25	0.153	0.334	570	0.000319	Signal		0.0442197	54.6708
JT23 0164	Chemi	26	0.353	0.597	800	0.000304	Signal		0.0733888	90.734
											Mean WT
											0.00874964
MTCO2 (CoxII)
Image Name	Channel	Name	Signal	Total	Area	Bkgnd.	Type		Ratio COXII/SDHA	% Signal Ratio normalised vs WT	84.9814	6.63194	9.11269
JT23 0107	Chemi	14	0.0577	0.0814	704	3.37e-05	Signal		0.00743557	84.9814	73.2759	7.82208	45.6789
JT23 0175	Chemi	15	0.003	0.0157	396	3.21e-05	Signal		0.000580271	6.63194	45.2691	21.4822	11.1098
JT23 0122	Chemi	16	0.00358	0.0158	429	2.86e-05	Signal		0.000797327	9.11269	196.474	15.8016	55.1633
JT23 0113	Chemi	17	0.0293	0.0414	418	2.88e-05	Signal		0.00641138	73.2759			41.8194
JT23 0182	Chemi	18	0.00373	0.0146	407	2.68e-05	Signal		0.000684404	7.82208	100	12.9345	32.5768
JT23 0146	Chemi	19	0.0245	0.037	444	2.82e-05	Signal		0.00399674	45.6789
JT23 0140	Chemi	20	0.0162	0.0276	407	2.82e-05	Signal		0.00396088	45.2691
JT23 0184	Chemi	21	0.00968	0.0188	324	2.81e-05	Signal		0.00187961	21.4822
JT23 0159	Chemi	22	0.00348	0.0137	360	2.85e-05	Signal		0.000972067	11.1098
JT23 0104	Chemi	23	0.0667	0.0876	688	3.05e-05	Signal		0.0171907	196.474
JT23 0186	Chemi	24	0.00524	0.0158	315	3.36e-05	Signal		0.00138259	15.8016
JT23 0163	Chemi	25	0.0167	0.0331	480	3.43e-05	Signal		0.00482659	55.1633
JT23 0164	Chemi	26	0.0176	0.0327	432	3.49e-05	Signal		0.00365904	41.8194
											0.740977
NDUFA10
Image Name	Channel	Name	Signal	Total	Area	Bkgnd.	Type		Ratio NDUFA10/SDHA	% Signal Ratio normalised vs WT	57.3915	57.4285	79.3511
JT23 0107	Chemi	14	3.3	4.22	528	0.00175	Signal		0.425258	57.3915	99.5197	56.9543	81.0182
JT23 0175	Chemi	15	2.2	2.85	400	0.00162	Signal		0.425532	57.4285	103.61	80.9742	90.474
JT23 0122	Chemi	16	2.64	3.32	480	0.00141	Signal		0.587973	79.3511	139.479	117.153	115.845
JT23 0113	Chemi	17	3.37	4.36	440	0.00224	Signal		0.737418	99.5197			118.684
JT23 0182	Chemi	18	2.3	3.07	410	0.00189	Signal		0.422018	56.9543	100	78.1274	97.0743
JT23 0146	Chemi	19	3.68	4.82	468	0.00244	Signal		0.600326	81.0182
JT23 0140	Chemi	20	3.14	4.17	440	0.00234	Signal		0.767726	103.61
JT23 0184	Chemi	21	3.09	4.25	440	0.00263	Signal		0.6	80.9742
JT23 0159	Chemi	22	2.4	3.33	380	0.00246	Signal		0.670391	90.474
JT23 0104	Chemi	23	4.01	5.43	504	0.00281	Signal		1.03351	139.479
JT23 0186	Chemi	24	3.29	4.54	440	0.00284	Signal		0.868074	117.153
JT23 0163	Chemi	25	2.97	3.94	440	0.00222	Signal		0.858382	115.845
JT23 0164	Chemi	26	4.23	5.54	492	0.00266	Signal		0.879418	118.684
Image Name	Channel	Name	Signal	Total	Area	Bkgnd.	Type
0000408_01	Chemi	14	3.3	4.22	528	0.00175	Signal
0000408_01	Chemi	15	2.2	2.85	400	0.00162	Signal
0000408_01	Chemi	16	2.64	3.32	480	0.00141	Signal
0000408_01	Chemi	17	3.37	4.36	440	0.00224	Signal
0000408_01	Chemi	18	2.3	3.07	410	0.00189	Signal
0000408_01	Chemi	19	3.68	4.82	468	0.00244	Signal
0000408_01	Chemi	20	3.14	4.17	440	0.00234	Signal
0000408_01	Chemi	21	3.09	4.25	440	0.00263	Signal
0000408_01	Chemi	22	2.4	3.33	380	0.00246	Signal
0000408_01	Chemi	23	4.01	5.43	504	0.00281	Signal
0000408_01	Chemi	24	3.29	4.54	440	0.00284	Signal
0000408_01	Chemi	25	2.97	3.94	440	0.00222	Signal
0000408_01	Chemi	26	4.23	5.54	492	0.00266	Signal

## Sheet: Pooled
SDHA
Normalised to WTs - Separate membranes								Normalised to JT23-140								Normalised to 140 and to WTs							92.7324	88.4656	114.635		SDHA
93.894	89.5737	116.071	152.906	101.872	88.4729			104.351	99.5499	128.999	169.936	113.218	98.3264			92.7324	88.4656	114.635	151.015	100.612	87.3784		81.9231	118.049	101.266			WT	KI/KO V	KI/KO AAV
82.9493	119.528	102.535	90.0493	107.389	120.788			92.1877	132.84	113.954	100.078	119.349	134.241			81.9231	118.049	101.266	88.9352	106.061	119.294		88.8656	120.893	78.5096		Number of values	8	8	9
99.3664	122.408	79.4931	80.5911	101.478	70.5419			100	136.041	88.3465	100	112.78	78.3984			88.8656	120.893	78.5096	88.8656	100.222	69.6692		109.515	80.7853	116.058
110.887	81.7972	117.512	76.4532	74.6798	68.1773			123.237	90.9073	130.599	84.9681	82.9972	75.7705			109.515	80.7853	116.058	75.5074	73.7559	67.3339		111.506	100.612	87.3784
112.903					94.7783			125.478					105.334			111.506					93.6058		151.015	106.061	119.294		Mean	100	98.61	94.2
																							88.9352	100.222	69.6692		Std. Deviation	24.06	16.79	19.97
																							75.5074	73.7559	67.3339		Std. Error of Mean	8.505	5.94	6.658
Mean 140								Mean WTs								100	98.6055	94.1944							93.6058
89.9787								112.53
EFG1																											EFG1
Normalised to WTs - Separate membranes								Normalised to JT23-140								Normalised to 140 and to WTs							109.448	0.534524	62.7132			WT	KI/KO V	KI/KO AAV
107.051	0.522817	61.3397	51.7764	1.04368	23.1626			91.0907	0.444869	52.1945	44.0569	0.888073	19.7092			109.448	0.534524	62.7132	52.9358	1.06705	23.6812		81.1851	0.823939	66.0575		Number of values	8	8	9
79.407	0.805893	64.6107	107.596	0.817063	37.1495			67.5681	0.685741	54.9778	91.5545	0.695245	31.6108			81.1851	0.823939	66.0575	110.006	0.835359	37.9813		120.153	13.6106	79.3284
108.436	13.3125	77.591	126.607	1.58286	61.1797			100	11.3277	66.0228	100	1.34687	52.0583			120.153	13.6106	79.3284	120.153	1.6183	62.5497		120.057	17.0844	55.6509
117.428	16.7102	54.432	114.02	0.880242	77.9741			99.9202	14.2188	46.3166	97.0207	0.749005	66.3488			120.057	17.0844	55.6509	116.573	0.899953	79.7201		89.6417	1.06705	23.6812		Mean	100	4.559	56.86
87.6784					43.1226			74.6062					36.6933			89.6417					44.0882		52.9358	0.835359	37.9813		Std. Deviation	23.75	6.73	18.71
																							110.006	1.6183	62.5497		Std. Error of Mean	8.34	2.38	6.24
																							116.573	0.899953	79.7201
Mean 140								Mean WTs								100	4.55926	56.8634							44.0882
117.521								83.2272
Cox1 (MTCO1)																											COX1
Normalised to WTs - Separate membranes								Normalised to JT23-140								Normalised to 140 and to WTs												WT	KI/KO V	KI/KO AAV
156.336	86.512	60.9131	69.7835	27.9792	32.7673			134.429	74.3894	52.3776	60.005	24.0586	28.1758			159.587	88.3109	62.1797	71.2346	28.561	33.4487		159.587	88.3109	62.1797		Number of values	8	8	9
99.348	23.1123	49.3188	123.905	46.2779	85.7174			85.4267	19.8736	42.408	106.543	39.7932	73.7061			101.414	23.5929	50.3443	126.482	47.2402	87.4997		101.414	23.5929	50.3443
111.678	42.268	67.7372	120.914	53.7751	106.022			100	36.3452	58.2455	100	46.2398	91.1655			118.714	43.1469	69.1457	118.714	54.8933	108.227		118.714	43.1469	69.1457
100.497	49.8012	28.4895	85.3972	83.1843	54.6708			86.4151	42.8227	24.4974	73.4308	71.528	47.01			102.587	50.8367	29.0819	87.1729	84.914	55.8076		102.587	50.8367	29.0819		Mean	100	52.69	65.37
32.1406					90.734			27.6369					78.0198			32.809					92.6207		32.809	28.561	33.4487		Std. Deviation	38.02	23.5	26.8
																							71.2346	47.2402	87.4997		Std. Error of Mean	13.44	8.31	8.93
																							126.482	54.8933	108.227
Mean 140								Mean WTs								100	52.687	65.3728					87.1729	84.914	55.8076
116.296								84.2358																	92.6207
Cox2																											COX2
Normalised to WTs - Separate membranes								Normalised to JT23-140								Normalised to 140 and to WTs												WT	KI/KO V	KI/KO AAV
159.031	26.1755	115.007	84.9814	6.63194	9.11269			318.212	52.3756	230.122	170.043	13.2701	18.234			149.672	24.6351	108.239	79.9803	6.24165	8.57641		149.672	24.6351	108.239		Number of values	8	8	9
40.1293	42.9544	19.3616	73.2759	7.82208	45.6789			80.2964	85.9492	38.7415	146.621	15.6515	91.4008			37.7677	40.4265	18.2222	68.9637	7.36175	42.9907		37.7677	40.4265	18.2222
54.6838	32.2966	39.3982	45.2691	21.4822	11.1098			100	64.6237	78.8335	100	42.9846	22.2301			47.0354	30.396	37.0796	47.0354	20.218	10.456		47.0354	30.396	37.0796
160.512	64.8601	74.6394	196.474	15.8016	55.1633			321.175	129.781	149.349	393.132	31.6182	110.379			151.066	61.0431	70.2469	184.911	14.8717	51.917		151.066	61.0431	70.2469		Mean	100	25.65	43.01
85.644					41.8194			171.369					83.6782			80.6038					39.3583		80.6038	6.24165	8.57641		Std. Deviation	54.38	18.33	31.59
																							79.9803	7.36175	42.9907		Std. Error of Mean	19.23	6.48	10.53
																							68.9637	20.218	10.456
Mean 140								Mean WTs								100	25.6492	43.0095					184.911	14.8717	51.917
49.9765								212.606																	39.3583
NDUFA10																											NDUFA10
Normalized to WTs - Separate membranes								Normalized to JT23-140								Normalized to 140 and to WTs												WT	KI/KO V	KI/KO AAV
97.4209	73.5998	95.8463	57.3915	57.4285	79.3511			89.866	67.8922	88.4136	52.9409	52.975	73.1975			98.4555	74.3814	96.8643	58.001	58.0384	80.1938		98.4555	74.3814	96.8643		Number of values	8	8	9
93.8828	76.1835	72.7353	99.5197	56.9543	81.0182			86.6023	70.2756	67.0948	91.8021	52.5376	74.7354			94.8799	76.9926	73.5078	100.577	57.5592	81.8787		94.8799	76.9926	73.5078
113.204	64.2926	77.2314	103.61	80.9742	90.474			100	59.3068	71.2422	100	74.6947	83.4578			109.558	64.9754	78.0516	109.558	81.8342	91.4348		109.558	64.9754	78.0516
95.4969	82.1081	61.0107	139.479	117.153	115.845			88.0912	75.7407	56.2794	128.662	108.068	106.861			96.5111	82.9801	61.6586	140.96	118.397	117.075		96.5111	82.9801	61.6586		Mean	100	76.9	88.95
99.9957					118.684			92.2411					109.48			101.058					119.944		101.058	58.0384	80.1938		Std. Deviation	22.6	19.5	19.52
																							58.001	57.5592	81.8787		Std. Error of Mean	7.99	6.89	6.5
																							100.577	81.8342	91.4348
Mean 140								Mean WTs								100	76.8948	88.9565					140.96	118.397	117.075
108.407								91.2757																	119.944
