# Supplementary material for: Systemic delivery of AAV-GFM1 corrects COXPD1 molecular alterations in Gfm1R671C/− mice
Source: EMBO Mol Med. 2026 Apr 17;18(6):2152–79. doi: 10.1038/s44321-026-00426-4 (PMC13269562; doi:10.1038/s44321-026-00426-4)
Supplement: Supplementary file 3 — Source data Fig. 2 [file 44321_2026_426_MOESM3_ESM.zip › Figure 2 updated/2C/2C.xlsx]

## Sheet: Hoja 1
EFG1 levels in brain mitochondria. SDHA was used as mitochondrial loading control.
Females					Males
	EFG1 levels - RQ (%)					EFG1 levels - RQ (%)
Sample ID	WT	KI/KO V	KI/KO AAV		Sample ID	WT	KI/KO V	KI/KO AAV
JT23 0079	109.45				JT23 0075	81.55
JT23 0091	81.19				JT23 0088	79.34
JT23 0140	120.15				JT23 0110	99.17
JT23 0105	120.06				JT23 0130	133.63
JT23 0106	89.64				JT23 0153	75.19
JT23 0107	52.94				JT23 0156	88.19
JT23 0113	110.01				JT23 0167	107.9
JT23 0104	116.57				JT19-181	135.05
JT23 0080		0.53			JT23 0081		2.09
JT23 0097		0.82			JT23 0115		1.02
JT23 0112		13.61			JT23 0118		3.05
JT23 0117		17.08			JT23 0132		2.2
JT23 0175		1.07			JT23 0181		0.78
JT23 0182		0.84			JT23 0208		1.03
JT23 0184		1.62			JT23 0210		0.58
JT23 0186		0.9			JT24 0004		2.85
JT23 0095			62.71		JT23 0086			76.04
JT23 0101			66.06		JT23 0111			42.77
JT23 0116			79.33		JT23 0114			90.73
JT23 0120			55.65		JT23 0142			82.29
JT23 0122			23.68		JT23 0143			59.39
JT23 0146			37.98		JT23 0144			72.69
JT23 0159			62.55		JT23 0149			56.07
JT23 0163			79.72		JT23 0162			109.87
JT23 0164			44.09
Females					Males
	SDHA levels - RQ (%)					SDHA levels - RQ (%)
Sample ID	WT	KI/KO V	KI/KO AAV		Sample ID	WT	KI/KO V	KI/KO AAV
JT23 0079	92.73				JT23 0075	105.09
JT23 0091	81.92				JT23 0088	108.88
JT23 0140	88.87				JT23 0110	91.85
JT23 0105	109.52				JT23 0130	89.94
JT23 0106	111.51				JT23 0153	120.81
JT23 0107	151.01				JT23 0156	103
JT23 0113	88.94				JT23 0167	104.24
JT23 0104	75.51				JT19-181	76.2
JT23 0080		88.47			JT23 0081		80.47
JT23 0097		118.05			JT23 0115		140.12
JT23 0112		120.89			JT23 0118		104.77
JT23 0117		80.79			JT23 0132		79.21
JT23 0175		100.61			JT23 0181		104.08
JT23 0182		106.06			JT23 0208		123.6
JT23 0184		100.22			JT23 0210		127.16
JT23 0186		73.76			JT24 0004		108.42
JT23 0095			114.64		JT23 0086			100.04
JT23 0101			101.27		JT23 0111			118.98
JT23 0116			78.51		JT23 0114			96.88
JT23 0120			116.06		JT23 0142			78.27
JT23 0122			87.38		JT23 0143			108.88
JT23 0146			119.29		JT23 0144			109.04
JT23 0159			69.67		JT23 0149			100.52
JT23 0163			67.33		JT23 0162			69.39
JT23 0164			93.61
