# Supplementary material for: Systemic delivery of AAV-GFM1 corrects COXPD1 molecular alterations in Gfm1R671C/− mice
Source: EMBO Mol Med. 2026 Apr 17;18(6):2152–79. doi: 10.1038/s44321-026-00426-4 (PMC13269562; doi:10.1038/s44321-026-00426-4)
Supplement: Supplementary file 3 — Source data Fig. 2 [file 44321_2026_426_MOESM3_ESM.zip › Figure 2 updated/2D/2D.xlsx]

## Sheet: Hoja 1
Figure 2D - Correlations between brain VCN, GFM1 mRNA and EFG1 levels in brains of rAAV treated mice. WT: wild type mice; KI/KO V: Gfm1R671C/- mice treated with vehicle; KI/KO AAV: Gfm1R671C/- mice treated with the therapeutic vector. RQ: relative quantification.
				hi=liver ce=brain
VCN vs GFM1 mRNA
	Mouse ID	VCN (GFM1 copies/cell)	GFM1 mRNA - RQ (AU)
Males	86ce	7.36	121.17
	111ce	6.35	71.43
	114ce	13.73	134.5
	142ce	10.53	100.86
	143ce	8.93	126.51
	144ce	8.35	111.03
	149ce	6.9	80.43
	162ce	7.11	98.93
Females	95ce	9.66	120.46
	101ce	9.02	95.12
	116ce	9.18	91.2
	120ce	8.53	113.23
	122ce	6.5	74.62
	146ce	6.08	80.48
	159ce	7.32	73.66
	163ce	9.62	119.77
	164ce	8.27	86.59
VCN vs EFG1 levels
	Mouse ID	VCN (GFM1 copies/cell)	EFG1 - RQ (%)
Males	86ce	7.36	76.04
	111ce	6.35	42.77
	114ce	13.73	90.73
	142ce	10.53	82.29
	143ce	8.93	59.39
	144ce	8.35	72.69
	149ce	6.9	56.07
	162ce	7.11	109.87
Females	95ce	9.66	62.71
	101ce	9.02	66.06
	116ce	9.18	79.33
	120ce	8.53	55.65
	122ce	6.5	23.68
	146ce	6.08	37.98
	159ce	7.32	62.55
	163ce	9.62	79.72
	164ce	8.27	44.09
GFM1 mRNA vs EFG1 levels
	Mouse ID	GFM1 mRNA - RQ (AU)	EFG1 - RQ (%)
Males	86ce	121.17	76.04
	111ce	71.43	42.77
	114ce	134.5	90.73
	142ce	100.86	82.29
	143ce	126.51	59.39
	144ce	111.03	72.69
	149ce	80.43	56.07
	162ce	98.93	109.87
Females	95ce	120.46	62.71
	101ce	95.12	66.06
	116ce	91.2	79.33
	120ce	113.23	55.65
	122ce	74.62	23.68
	146ce	80.48	37.98
	159ce	73.66	62.55
	163ce	119.77	79.72
	164ce	86.59	44.09
