# Supplementary material for: Systemic delivery of AAV-GFM1 corrects COXPD1 molecular alterations in Gfm1R671C/− mice
Source: EMBO Mol Med. 2026 Apr 17;18(6):2152–79. doi: 10.1038/s44321-026-00426-4 (PMC13269562; doi:10.1038/s44321-026-00426-4)
Supplement: Supplementary file 4 — Source data Fig. 3 [file 44321_2026_426_MOESM4_ESM.zip]

Archive with 37 entries (35 files):
- Figure 3 updated/3A/
- Figure 3 updated/3A/140622 WB Males.xlsx
- Figure 3 updated/3A/200622 WB Males.xlsx
- Figure 3 updated/3A/240522 WB Females.xlsx
- Figure 3 updated/3A/270522 Quantification.xlsx
- Figure 3 updated/3A/3A.xlsx
- Figure 3 updated/3A/F3A Females Liver COX1 a b.tif
- Figure 3 updated/3A/F3A Females Liver COX2 c d.tif
- Figure 3 updated/3A/F3A Females Liver NDUFA10 a b.tif
- Figure 3 updated/3A/F3A Females Liver NDUFA9 c d.tif
- Figure 3 updated/3A/F3A Females Liver SDHA a b.tif
- Figure 3 updated/3A/F3A Females Liver SDHA c d.tif
- Figure 3 updated/3A/F3A Males Liver COX1 a b.tif
- Figure 3 updated/3A/F3A Males Liver COX2 a b.tif
- Figure 3 updated/3A/F3A Males Liver NDUFA10 a b.tif
- Figure 3 updated/3A/F3A Males Liver NDUFA9 c d.tif
- Figure 3 updated/3A/F3A Males Liver SDHA a b.tif
- Figure 3 updated/3A/F3A Males Liver SDHA c d.tif
- Figure 3 updated/3A/Fig3A - WB mt Hi - CI and CIV Subunits.pdf
- Figure 3 updated/3B/
- Figure 3 updated/3B/290124 WB Females.xlsx
- Figure 3 updated/3B/3B.xlsx
- Figure 3 updated/3B/F3B Females Brain COX1 a b.tif
- Figure 3 updated/3B/F3B Females Brain COX2 a b.tif
- Figure 3 updated/3B/F3B Females Brain NDUFA10 a b.tif
- Figure 3 updated/3B/F3B Females Brain NDUFA9 c d.tif
- Figure 3 updated/3B/F3B Females Brain SDHA a b.tif
- Figure 3 updated/3B/F3B Females Brain SDHA c d.tif
- Figure 3 updated/3B/F3B Males Brain COX1 a b.tif
- Figure 3 updated/3B/F3B Males Brain COX2 a b.tif
- Figure 3 updated/3B/F3B Males Brain NDUFA10 a b.tif
- Figure 3 updated/3B/F3B Males Brain NDUFA9 c d.tif
- Figure 3 updated/3B/F3B Males Brain SDHA a b.tif
- Figure 3 updated/3B/F3B Males Brain SDHA c d.tif
- Figure 3 updated/3B/Fig3B - WB mt ce Females and males V2.pdf
- Figure 3 updated/3B/WB mt  Females and Males NDUFA9.xlsx
- Figure 3 updated/3B/WB mt M EFG1, COX1, COX2, NDUFA10.xlsx
