# Supplementary material for: Systemic delivery of AAV-GFM1 corrects COXPD1 molecular alterations in Gfm1R671C/− mice
Source: EMBO Mol Med. 2026 Apr 17;18(6):2152–79. doi: 10.1038/s44321-026-00426-4 (PMC13269562; doi:10.1038/s44321-026-00426-4)
Supplement: Supplementary file 4 — Source data Fig. 3 [file 44321_2026_426_MOESM4_ESM.zip › Figure 3 updated/3A/140622 WB Males.xlsx]

## Sheet: mb A
♂ ♂										hi=liver ce=brain
SDHA											Mean WT
Image Name	Channel	Name	Signal	Total	Area	Bkgnd.	Type		% Signal normalised vs WT		7.1
JT22-2 mt hi	♂ WT	1	9.25	14.4	738	0.007	Signal		130.282
JT22-32 mt hi	♂ KIKO v	2	9.6	14.9	720	0.00731	Signal		135.211
JT22-35 mt hi	♂ KIKO AAV	3	6.73	10.8	555	0.00736	Signal		94.7887		130.282	135.211	94.7887	JT22-2 mt hi	JT22-32 mt hi	JT22-35 mt hi
JT22-63 mt hi	♂ WT	4	7.39	11.8	592	0.0075	Signal		104.085		104.085	95.9155	63.3803	JT22-63 mt hi	JT22-57 mt hi	JT22-59 mt hi
JT22-57 mt hi	♂ KIKO v	5	6.81	10.8	592	0.00665	Signal		95.9155		77.3239	76.4789	114.789	JT22-58 mt hi	JT22-125 mt hi	JT22-79 mt hi
JT22-59 mt hi	♂ KIKO AAV	6	4.5	7.66	518	0.0061	Signal		63.3803		63.662	100.563	103.662	JT22-101 mt hi	JT22-121 mt hi	JT22-83 mt hi
JT22-58 mt hi	♂ WT	7	5.49	9.07	490	0.00731	Signal		77.3239		124.648			JT22-80 mt hi
JT22-125 mt hi	♂ KIKO v	8	5.43	9.41	546	0.0073	Signal		76.4789		100	102.042	94.1549
JT22-79 mt hi	♂ KIKO AAV	9	8.15	13.1	684	0.00718	Signal		114.789
JT22-101 mt hi	♂ WT	10	4.52	7.87	468	0.00716	Signal		63.662
JT22-121 mt hi	♂ KIKO v	11	7.14	12.4	702	0.00751	Signal		100.563
JT22-83 mt hi	♂ KIKO AAV	12	7.36	13.3	714	0.0083	Signal		103.662
JT22-80 mt hi	♂ WT	13	8.85	13.9	731	0.00694	Signal		124.648		Mean WT
											0.18637
EFG1
Image Name	Channel	Name	Signal	Total	Area	Bkgnd.	Type		Ratio EFG1/SDHA	% Signal Ratio normalised vs WT
JT22-2 mt hi	♂ WT	1	1.42	1.53	1363	7.96e-05	Signal		0.153514	82.3703	82.3703	1.46438	42.8138
JT22-32 mt hi	♂ KIKO v	2	0.0262	0.0544	420	6.71e-05	Signal		0.00272917	1.46438	91.4851	6.24813	65.1035
JT22-35 mt hi	♂ KIKO AAV	3	0.537	0.64	975	0.000106	Signal		0.079792	42.8138	92.0667	1.6601	57.8044
JT22-63 mt hi	♂ WT	4	1.26	1.41	1302	0.000115	Signal		0.170501	91.4851	138.89	1.75098	43.0129
JT22-57 mt hi	♂ KIKO v	5	0.0793	0.129	504	9.86e-05	Signal		0.0116446	6.24813	95.1876
JT22-59 mt hi	♂ KIKO AAV	6	0.546	0.657	1025	0.000108	Signal		0.121333	65.1035	100	2.7809	52.1836
JT22-58 mt hi	♂ WT	7	0.942	1.07	1148	0.000114	Signal		0.171585	92.0667
JT22-125 mt hi	♂ KIKO v	8	0.0168	0.0479	468	6.64e-05	Signal		0.00309392	1.6601
JT22-79 mt hi	♂ KIKO AAV	9	0.878	1.03	1189	0.000131	Signal		0.10773	57.8044		2.7809	52.1836
JT22-101 mt hi	♂ WT	10	1.17	1.34	1271	0.00013	Signal		0.25885	138.89
JT22-121 mt hi	♂ KIKO v	11	0.0233	0.0606	442	8.44e-05	Signal		0.00326331	1.75098
JT22-83 mt hi	♂ KIKO AAV	12	0.59	0.743	1188	0.000129	Signal		0.080163	43.0129
JT22-80 mt hi	♂ WT	13	1.57	1.8	1610	0.000141	Signal		0.177401	95.1876
											Mean WT
											0.143299
Cox1 (MTCO1)
Image Name	Channel	Name	Signal	Total	Area	Bkgnd.	Type		Ratio COXI/SDHA	% Signal Ratio normalised vs WT
JT22-2 mt hi	♂ WT	1	1.06	1.54	1521	0.000316	Signal		0.114595	79.9691	79.9691	20.7172	55.4749
JT22-32 mt hi	♂ KIKO v	2	0.285	0.718	1080	0.000401	Signal		0.0296875	20.7172	86.2153	24.2862	126.542
JT22-35 mt hi	♂ KIKO AAV	3	0.535	1.04	1170	0.000431	Signal		0.0794948	55.4749	95.588	62.3304	97.6125
JT22-63 mt hi	♂ WT	4	0.913	1.46	1295	0.000419	Signal		0.123545	86.2153	149.913	44.4704	80.8778
JT22-57 mt hi	♂ KIKO v	5	0.237	0.729	1073	0.000458	Signal		0.0348018	24.2862	88.3147
JT22-59 mt hi	♂ KIKO AAV	6	0.816	1.45	1394	0.000455	Signal		0.181333	126.542	100	37.9511	90.1269
JT22-58 mt hi	♂ WT	7	0.752	1.23	1216	0.000394	Signal		0.136976	95.588
JT22-125 mt hi	♂ KIKO v	8	0.485	0.87	1015	0.000379	Signal		0.0893186	62.3304
JT22-79 mt hi	♂ KIKO AAV	9	1.14	1.79	1330	0.000491	Signal		0.139877	97.6125		37.9511	90.1269
JT22-101 mt hi	♂ WT	10	0.971	1.74	1400	0.000552	Signal		0.214823	149.913
JT22-121 mt hi	♂ KIKO v	11	0.455	0.932	1178	0.000405	Signal		0.0637255	44.4704
JT22-83 mt hi	♂ KIKO AAV	12	0.853	1.41	1280	0.000437	Signal		0.115897	80.8778
JT22-80 mt hi	♂ WT	13	1.12	1.78	1470	0.000449	Signal		0.126554	88.3147
											Mean WT
											0.01333
MTCO2 (CoxII)
Image Name	Channel	Name	Signal	Total	Area	Bkgnd.	Type		Ratio COXII/SDHA	% Signal Ratio normalised vs WT	145.982	1.7348	20.1759
JT22-2 mt hi	♂ WT	1	0.18	0.208	780	3.65e-05	Signal		0.0194595	145.982	108.62	13.5496	123.364
JT22-32 mt hi	♂ KIKO v	2	0.00222	0.0159	442	3.1e-05	Signal		0.00023125	1.7348	89.503	5.00124	84.9597
JT22-35 mt hi	♂ KIKO AAV	3	0.0181	0.0361	640	2.82e-05	Signal		0.00268945	20.1759	82.4872	7.95365	46.9885
JT22-63 mt hi	♂ WT	4	0.107	0.129	703	3.18e-05	Signal		0.014479	108.62	73.408
JT22-57 mt hi	♂ KIKO v	5	0.0123	0.0227	385	2.71e-05	Signal		0.00180617	13.5496	100	7.05983	68.872
JT22-59 mt hi	♂ KIKO AAV	6	0.074	0.0936	518	3.79e-05	Signal		0.0164444	123.364
JT22-58 mt hi	♂ WT	7	0.0655	0.0846	592	3.23e-05	Signal		0.0119308	89.503
JT22-125 mt hi	♂ KIKO v	8	0.00362	0.0165	456	2.82e-05	Signal		0.000666667	5.00124
JT22-79 mt hi	♂ KIKO AAV	9	0.0923	0.11	490	3.59e-05	Signal		0.0113252	84.9597
JT22-101 mt hi	♂ WT	10	0.0497	0.0664	510	3.27e-05	Signal		0.0109956	82.4872
JT22-121 mt hi	♂ KIKO v	11	0.00757	0.0228	455	3.35e-05	Signal		0.00106022	7.95365
JT22-83 mt hi	♂ KIKO AAV	12	0.0461	0.074	608	4.58e-05	Signal		0.00626359	46.9885
JT22-80 mt hi	♂ WT	13	0.0866	0.117	555	5.46e-05	Signal		0.00978531	73.408
											Mean WT
											0.417981
NDUFA10
Image Name	Channel	Name	Signal	Total	Area	Bkgnd.	Type		Ratio NDUFA10/SDHA	% Signal Ratio normalised vs WT	71.9029	42.3664	76.4305
JT22-2 mt hi	♂ WT	1	2.78	3.8	703	0.00145	Signal		0.300541	71.9029	87.7341	42.8604	99.9514
JT22-32 mt hi	♂ KIKO v	2	1.7	2.66	720	0.00133	Signal		0.177083	42.3664	138.579	77.1048	113.311
JT22-35 mt hi	♂ KIKO AAV	3	2.15	3.04	592	0.0015	Signal		0.319465	76.4305	107.978	62.3244	101.094
JT22-63 mt hi	♂ WT	4	2.71	3.79	666	0.00163	Signal		0.366712	87.7341	93.8058
JT22-57 mt hi	♂ KIKO v	5	1.22	2.04	595	0.00138	Signal		0.179148	42.8604	100	56.164	97.6968
JT22-59 mt hi	♂ KIKO AAV	6	1.88	2.84	720	0.00134	Signal		0.417778	99.9514
JT22-58 mt hi	♂ WT	7	3.18	4.37	720	0.00165	Signal		0.579235	138.579
JT22-125 mt hi	♂ KIKO v	8	1.75	2.68	510	0.00184	Signal		0.322284	77.1048
JT22-79 mt hi	♂ KIKO AAV	9	3.86	5.38	646	0.00236	Signal		0.47362	113.311
JT22-101 mt hi	♂ WT	10	2.04	3.29	624	0.00201	Signal		0.451327	107.978
JT22-121 mt hi	♂ KIKO v	11	1.86	2.96	663	0.00165	Signal		0.260504	62.3244
JT22-83 mt hi	♂ KIKO AAV	12	3.11	4.54	663	0.00215	Signal		0.422554	101.094
JT22-80 mt hi	♂ WT	13	3.47	4.95	756	0.00196	Signal		0.39209	93.8058
											Mean WT
											#REF!

## Sheet: mb B
♂ ♂																	hi=liver ce=brain
SDHA											Mean WT
Image Name	Channel	Name	Signal	Total	Area	Bkgnd.	Type		% Signal normalised vs WT		7.706
JT22-86 mt hi	♂ WT	14	13.3	19.7	945	0.00679	Signal		172.593
JT22-147 mt hi	♂ KIKO v	15	9.79	17.4	888	0.00861	Signal		127.044
JT22-105 mt hi	♂ KIKO AAV	16	8.01	13.8	851	0.00685	Signal		103.945		172.593	127.044	103.945	JT22-86 mt hi	JT22-147 mt hi	JT22-105 mt hi
JT22-63 mt hi	♂ WT	17	7.43	12.7	646	0.00809	Signal		96.4184		96.4184	77.0828	78.3805	JT22-63 mt hi	JT22-175 mt hi	JT22-118 mt hi
JT22-175 mt hi	♂ KIKO v	18	5.94	10.4	592	0.00751	Signal		77.0828		50.9992	83.701	106.67	JT22-107 mt hi	JT22-176 mt hi	JT22-173 mt hi
JT22-118 mt hi	♂ KIKO AAV	19	6.04	10.3	560	0.00762	Signal		78.3805		67.2203	108.357	92.6551	JT22-113 mt hi	JT22-183 mt hi	JT22-179 mt hi
JT22-107 mt hi	♂ WT	20	3.93	9.45	779	0.00709	Signal		50.9992		112.769			JT22-180 mt hi
JT22-176 mt hi	♂ KIKO v	21	6.45	10.8	592	0.00742	Signal		83.701		100	99.0462	95.4127
JT22-173 mt hi	♂ KIKO AAV	22	8.22	14.2	680	0.00874	Signal		106.67
JT22-113 mt hi	♂ WT	23	5.18	9.43	600	0.00707	Signal		67.2203
JT22-183 mt hi	♂ KIKO v	24	8.35	13.5	697	0.00736	Signal		108.357
JT22-179 mt hi	♂ KIKO AAV	25	7.14	12.7	646	0.0086	Signal		92.6551
JT22-180 mt hi	♂ WT	26	8.69	13.2	738	0.00604	Signal		112.769		Mean WT
											0.166197
EFG1
Image Name	Channel	Name	Signal	Total	Area	Bkgnd.	Type		Ratio EFG1/SDHA	% Signal Ratio normalised vs WT
JT22-86 mt hi	♂ WT	14	2.41	2.66	2120	0.000118	Signal		0.181203	109.029	109.029	1.58567	31.7749
JT22-147 mt hi	♂ KIKO v	15	0.0258	0.0806	544	0.000101	Signal		0.00263534	1.58567	78.5524	0.934957	58.8745
JT22-105 mt hi	♂ KIKO AAV	16	0.423	0.539	1110	0.000105	Signal		0.052809	31.7749	102.732	1.38996	58.8519
JT22-63 mt hi	♂ WT	17	0.97	1.11	1530	9.22e-05	Signal		0.130552	78.5524	89.2089	2.55811	77.6136
JT22-175 mt hi	♂ KIKO v	18	0.00923	0.0444	528	6.65e-05	Signal		0.00155387	0.934957	120.478
JT22-118 mt hi	♂ KIKO AAV	19	0.591	0.699	1092	9.97e-05	Signal		0.0978477	58.8745	100	1.61717	56.7787
JT22-107 mt hi	♂ WT	20	0.671	0.788	1148	0.000102	Signal		0.170738	102.732
JT22-176 mt hi	♂ KIKO v	21	0.0149	0.0455	455	6.72e-05	Signal		0.00231008	1.38996
JT22-173 mt hi	♂ KIKO AAV	22	0.804	0.937	1176	0.000114	Signal		0.0978102	58.8519		1.61717	56.7787
JT22-113 mt hi	♂ WT	23	0.768	0.906	1050	0.000132	Signal		0.148263	89.2089
JT22-183 mt hi	♂ KIKO v	24	0.0355	0.0742	420	9.23e-05	Signal		0.0042515	2.55811
JT22-179 mt hi	♂ KIKO AAV	25	0.921	1.09	1189	0.000143	Signal		0.128992	77.6136
JT22-180 mt hi	♂ WT	26	1.74	1.98	1457	0.000163	Signal		0.20023	120.478
											Mean WT
											0.09601
Cox1 (MTCO1)
Image Name	Channel	Name	Signal	Total	Area	Bkgnd.	Type		Ratio COXI/SDHA	% Signal Ratio normalised vs WT
JT22-86 mt hi	♂ WT	14	0.773	1.13	1302	0.000273	Signal		0.0581203	60.5357	60.5357	28.6189	58.9046
JT22-147 mt hi	♂ KIKO v	15	0.269	0.492	672	0.000331	Signal		0.027477	28.6189	67.9886	22.0937	251.767
JT22-105 mt hi	♂ KIKO AAV	16	0.453	0.692	912	0.000262	Signal		0.0565543	58.9046	179.954	25.3526	76.533
JT22-63 mt hi	♂ WT	17	0.485	0.715	864	0.000265	Signal		0.0652759	67.9886	53.6865	23.4506	120.64
JT22-175 mt hi	♂ KIKO v	18	0.126	0.263	814	0.000168	Signal		0.0212121	22.0937	137.836
JT22-118 mt hi	♂ KIKO AAV	19	1.46	1.86	1148	0.000347	Signal		0.241722	251.767	100	24.879	126.961
JT22-107 mt hi	♂ WT	20	0.679	1.02	900	0.000384	Signal		0.172774	179.954
JT22-176 mt hi	♂ KIKO v	21	0.157	0.307	646	0.000232	Signal		0.0243411	25.3526
JT22-173 mt hi	♂ KIKO AAV	22	0.604	0.882	864	0.000322	Signal		0.0734793	76.533		24.879	126.961
JT22-113 mt hi	♂ WT	23	0.267	0.453	648	0.000287	Signal		0.0515444	53.6865
JT22-183 mt hi	♂ KIKO v	24	0.188	0.357	578	0.000293	Signal		0.022515	23.4506
JT22-179 mt hi	♂ KIKO AAV	25	0.827	1.17	957	0.000356	Signal		0.115826	120.64
JT22-180 mt hi	♂ WT	26	1.15	1.65	1170	0.000426	Signal		0.132336	137.836
											Mean WT
											0.0158755
MTCO2 (CoxII)
Image Name	Channel	Name	Signal	Total	Area	Bkgnd.	Type		Ratio COXII/SDHA	% Signal Ratio normalised vs WT	57.7804	0.907211	27.2092
JT22-86 mt hi	♂ WT	14	0.122	0.14	629	2.83e-05	Signal		0.00917293	57.7804	59.0055	0.153764	94.4851
JT22-147 mt hi	♂ KIKO v	15	0.00141	0.0116	481	2.11e-05	Signal		0.000144025	0.907211	137.841	4.80482	57.7792
JT22-105 mt hi	♂ KIKO AAV	16	0.0346	0.0472	494	2.54e-05	Signal		0.0043196	27.2092	19.9428	8.14722	90.868
JT22-63 mt hi	♂ WT	17	0.0696	0.085	510	3.02e-05	Signal		0.00936743	59.0055	225.43
JT22-175 mt hi	♂ KIKO v	18	0.000145	0.00881	420	2.06e-05	Signal		2.44108e-05	0.153764	100	3.50325	67.5854
JT22-118 mt hi	♂ KIKO AAV	19	0.0906	0.109	646	2.83e-05	Signal		0.015	94.4851
JT22-107 mt hi	♂ WT	20	0.086	0.105	760	2.57e-05	Signal		0.021883	137.841
JT22-176 mt hi	♂ KIKO v	21	0.00492	0.015	432	2.33e-05	Signal		0.000762791	4.80482
JT22-173 mt hi	♂ KIKO AAV	22	0.0754	0.0924	640	2.66e-05	Signal		0.00917275	57.7792
JT22-113 mt hi	♂ WT	23	0.0164	0.0303	585	2.38e-05	Signal		0.00316602	19.9428
JT22-183 mt hi	♂ KIKO v	24	0.0108	0.0216	408	2.63e-05	Signal		0.00129341	8.14722
JT22-179 mt hi	♂ KIKO AAV	25	0.103	0.122	629	3.09e-05	Signal		0.0144258	90.868
JT22-180 mt hi	♂ WT	26	0.311	0.336	851	2.89e-05	Signal		0.0357883	225.43
											Mean WT
											0.631095
NDUFA10
Image Name	Channel	Name	Signal	Total	Area	Bkgnd.	Type		Ratio NDUFA10/SDHA	% Signal Ratio normalised vs WT	62.5479	45.9664	68.8417
JT22-86 mt hi	♂ WT	14	5.25	7.04	840	0.00214	Signal		0.394737	62.5479	87.0115	46.9495	77.391
JT22-147 mt hi	♂ KIKO v	15	2.84	4.14	612	0.00212	Signal		0.290092	45.9664	149.584	40.0436	78.8418
JT22-105 mt hi	♂ KIKO AAV	16	3.48	4.76	684	0.00187	Signal		0.434457	68.8417	89.6279	65.6591	101.42
JT22-63 mt hi	♂ WT	17	4.08	5.4	741	0.00177	Signal		0.549125	87.0115	111.228
JT22-175 mt hi	♂ KIKO v	18	1.76	2.52	560	0.00136	Signal		0.296296	46.9495	100	49.6547	81.6236
JT22-118 mt hi	♂ KIKO AAV	19	2.95	4.05	640	0.00173	Signal		0.488411	77.391
JT22-107 mt hi	♂ WT	20	3.71	4.86	663	0.00174	Signal		0.94402	149.584
JT22-176 mt hi	♂ KIKO v	21	1.63	2.38	546	0.00137	Signal		0.252713	40.0436
JT22-173 mt hi	♂ KIKO AAV	22	4.09	5.22	720	0.00157	Signal		0.497567	78.8418
JT22-113 mt hi	♂ WT	23	2.93	3.93	656	0.00152	Signal		0.565637	89.6279
JT22-183 mt hi	♂ KIKO v	24	3.46	4.68	741	0.00164	Signal		0.414371	65.6591
JT22-179 mt hi	♂ KIKO AAV	25	4.57	6.07	760	0.00198	Signal		0.640056	101.42
JT22-180 mt hi	♂ WT	26	6.1	7.82	858	0.00201	Signal		0.701956	111.228

## Sheet: Joined mb
SDHA																SDHA 150622
Normalised to WTs - Separate membranes								Normalised to JT22-8								Normalised to 8 and to WTs							SDHA 170622							SDHA Mean 15 I 170622
130.282	135.211	94.7887	172.593	127.044	103.945			129.955	134.872	94.551	172.16	126.725	103.684			130.318	135.249	94.8152	172.641	127.079	103.974		108.871	109.492	105.767	117.56	142.813	101.433		119.595	122.371	100.291	145.101	134.946	102.704
104.085	95.9155	63.3803	96.4184	77.0828	78.3805			100	95.6749	63.2213	100	76.8895	78.1839			100.279	95.9423	63.398	100.279	77.1043	78.4024		92.261	121.497	54.8496	92.261	148.33	98.4622		96.2702	108.72	59.1238	96.2702	112.717	88.4323
77.3239	76.4789	114.789	50.9992	83.701	106.67			77.13	76.2871	114.501	50.8713	83.4911	106.403			77.3456	76.5002	114.821	51.0135	83.7244	106.7		72.029	66.4405	101.006	98.8866	88.913	106.526		74.6873	71.4704	107.913	74.95	86.3187	106.613
63.662	100.563	103.662	67.2203	108.357	92.6551			63.5023	100.311	103.402	67.0518	108.085	92.4227			63.6798	100.591	103.691	67.2391	108.387	92.681		86.3106	85.6896	110.32	84.2446	119.47	117.136		74.9952	93.1406	107.006	75.7419	113.929	104.908
124.648			112.769					124.335		0	112.486		0			124.683		0	112.801		0		132.674		0	107.162		0		128.678			109.982
																														100	105.451	97.1239
Mean 8								Mean WTs								100
100.251								99.7213
EFG1
Normalised to WTs - Separate membranes								Normalised to JT22-63								Normalised to 8 and to WTs
82.3703	1.46438	42.8138	109.029	1.58567	31.7749			96.8849	1.72242	50.358	128.241	1.86509	37.374			81.0217	1.4404	42.1128	107.244	1.55971	31.2547		JT22-2 mt hi	81.0217	JT22-32 mt hi	1.4404	JT22-35 mt hi	42.1128
91.4851	6.24813	65.1035	78.5524	0.934957	58.8745			100	7.34912	76.5755	100	1.09971	69.2488			83.6267	6.14583	64.0375	83.6267	0.919649	57.9105		JT22-63 mt hi	83.6267	JT22-57 mt hi	6.14583	JT22-59 mt hi	64.0375
92.0667	1.6601	57.8044	102.732	1.38996	58.8519			108.29	1.95263	67.9902	120.835	1.63489	69.2223			90.5593	1.63292	56.858	101.05	1.3672	57.8883		JT22-58 mt hi	90.5593	JT22-125 mt hi	1.63292	JT22-79 mt hi	56.858
138.89	1.75098	43.0129	89.2089	2.55811	77.6136			163.364	2.05953	50.5922	104.928	3.00887	91.29			136.616	1.72231	42.3086	87.7482	2.51622	76.3428		JT22-101 mt hi	136.616	JT22-121 mt hi	1.72231	JT22-83 mt hi	42.3086
95.1876			120.478					111.961		0	141.707		0			93.6291		0	118.505		0		JT22-80 mt hi	93.6291	JT22-147 mt hi	1.55971	JT22-105 mt hi	31.7749
											0												JT22-86 mt hi	107.244	JT22-175 mt hi	0.919649	JT22-118 mt hi	58.8745
											0												JT22-107 mt hi	101.05	JT22-176 mt hi	1.3672	JT22-173 mt hi	58.8519
Promedio 8								Promedio WTs								100							JT22-113 mt hi	87.7482	JT22-183 mt hi	2.51622	JT22-179 mt hi	77.6136
85.0187								119.579															JT22-180 mt hi	118.505
Cox1 (MTCO1)
Normalised to WTs - Separate membranes								Normalised to JT22-63								Normalised to 8 and to WTs
79.9691	20.7172	55.4749	60.5357	28.6189	58.9046			103.719	26.8699	71.9501	78.5138	37.1182	76.3983			77.985	20.2032	54.0985	59.0337	27.9088	57.4431
86.2153	24.2862	126.542	67.9886	22.0937	251.767			100	31.4988	164.123	100	28.6551	326.538			75.189	23.6836	123.403	75.189	21.5455	245.521
95.588	62.3304	97.6125	179.954	25.3526	76.533			123.976	80.8415	126.602	233.397	32.882	99.262			93.2164	60.7839	95.1906	175.489	24.7236	74.6341
149.913	44.4704	80.8778	53.6865	23.4506	120.64			194.435	57.6774	104.897	69.6305	30.4151	156.468			146.193	43.3671	78.8711	52.3545	22.8688	117.647
88.3147			137.836					114.543		0	178.771		0			86.1235		0	134.416		0
											0
Mean 8											0
77.102								Mean WTs								100
								132.998
NDUFA10
Normalised to WTs - Separate membranes								Normalised to JT22-63								Normalised to 8 and to WTs
71.9029	42.3664	76.4305	62.5479	45.9664	68.8417			82.2944	48.4892	87.4764	71.5874	52.6096	78.7908			70.9081	41.7802	75.373	61.6825	45.3304	67.8892
87.7341	42.8604	99.9514	87.0115	46.9495	77.391			100	49.0546	114.396	100	53.7348	88.5756			86.1639	42.2674	98.5684	86.1639	46.2999	76.3202
138.579	77.1048	113.311	149.584	40.0436	78.8418			158.607	88.2481	129.687	171.203	45.8307	90.2361			136.662	76.038	111.743	147.515	39.4895	77.751
107.978	62.3244	101.094	89.6279	65.6591	101.42			123.583	71.3316	115.704	102.581	75.1482	116.077			106.484	61.4621	99.6954	88.3878	64.7506	100.017
93.8058			111.228					107.363		0	127.303		0			92.5079		0	109.689		0
											0
Mean 8											0
87.3728								Mean WTs								100
								116.058
CoxII
Normalised to WTs - Separate membranes								Normalised to JT22-63								Normalised to 8 and to WTs
145.982	1.7348	20.1759	57.7804	0.907211	27.2092			174.177	2.06986	24.0726	68.94	1.08243	32.4643			143.403	1.70415	19.8194	56.7595	0.891182	26.7285
108.62	13.5496	123.364	59.0055	0.153764	94.4851			100	16.1666	147.19	100	0.183461	112.734			82.3317	13.3102	121.184	82.3317	0.151047	92.8157
89.503	5.00124	84.9597	137.841	4.80482	57.7792			106.79	5.96717	101.369	164.463	5.73282	68.9386			87.9217	4.91288	83.4586	135.405	4.71993	56.7583
82.4872	7.95365	46.9885	19.9428	8.14722	90.868			98.4187	9.48981	56.0639	23.7945	9.72076	108.418			81.0298	7.81312	46.1583	19.5904	8.00327	89.2625
73.408			225.43					87.5859		0	268.97		0			72.111		0	221.448		0
											0
Mean 8											0
83.8125								Mean WTs								100
								121.46
