# Supplementary material for: Systemic delivery of AAV-GFM1 corrects COXPD1 molecular alterations in Gfm1R671C/− mice
Source: EMBO Mol Med. 2026 Apr 17;18(6):2152–79. doi: 10.1038/s44321-026-00426-4 (PMC13269562; doi:10.1038/s44321-026-00426-4)
Supplement: Supplementary file 4 — Source data Fig. 3 [file 44321_2026_426_MOESM4_ESM.zip › Figure 3 updated/3A/200622 WB Males.xlsx]

## Sheet: mb A
♂ ♂
SDHA											Mean WT
Image Name	Channel	Name	Signal	Total	Area	Bkgnd.	Type		% Signal normalised vs WT		4.794
JT22-2 mt hi	♂ WT	1	5.26	7.89	740	0.00356	Signal		109.72
JT22-32 mt hi	♂ KIKO v	2	5.29	8.38	703	0.00438	Signal		110.346
JT22-35 mt hi	♂ KIKO AAV	3	5.11	8.1	760	0.00394	Signal		106.592		109.72	110.346	106.592	JT22-2 mt hi	JT22-32 mt hi	JT22-35 mt hi
JT22-63 mt hi	♂ WT	4	4.65	7.28	663	0.00397	Signal		96.9962		96.9962	122.445	55.2774	JT22-63 mt hi	JT22-57 mt hi	JT22-59 mt hi
JT22-57 mt hi	♂ KIKO v	5	5.87	8.92	741	0.0041	Signal		122.445		72.5907	66.9587	101.794	JT22-58 mt hi	JT22-125 mt hi	JT22-79 mt hi
JT22-59 mt hi	♂ KIKO AAV	6	2.65	4.28	740	0.0022	Signal		55.2774		86.9837	86.3579	111.181	JT22-101 mt hi	JT22-121 mt hi	JT22-83 mt hi
JT22-58 mt hi	♂ WT	7	3.48	5.23	740	0.00237	Signal		72.5907		133.709			JT22-80 mt hi
JT22-125 mt hi	♂ KIKO v	8	3.21	5.5	840	0.00272	Signal		66.9587		100	96.5269	93.7109
JT22-79 mt hi	♂ KIKO AAV	9	4.88	7.54	966	0.00276	Signal		101.794
JT22-101 mt hi	♂ WT	10	4.17	6.78	760	0.00344	Signal		86.9837
JT22-121 mt hi	♂ KIKO v	11	4.14	6.38	740	0.00303	Signal		86.3579
JT22-83 mt hi	♂ KIKO AAV	12	5.33	9	760	0.00483	Signal		111.181
JT22-80 mt hi	♂ WT	13	6.41	10.4	924	0.00431	Signal		133.709		Mean WT
											0.329262
Core2 CIII
Image Name	Channel	Name	Signal	Total	Area	Bkgnd.	Type		Ratio Core2 CIII/SDHA	% Signal Ratio normalised vs WT
JT22-2 mt hi	♂ WT	1	1.59	1.97	540	0.00069	Signal		0.302281	91.8058	91.8058	50.58	84.3968
JT22-32 mt hi	♂ KIKO v	2	0.881	1.19	396	0.000784	Signal		0.166541	50.58	92.7457	60.0176	148.99
JT22-35 mt hi	♂ KIKO AAV	3	1.42	1.85	546	0.00078	Signal		0.277886	84.3968	132.655	115.429	107.045
JT22-63 mt hi	♂ WT	4	1.42	1.85	504	0.000865	Signal		0.305376	92.7457	113.618	67.3443	102.566
JT22-57 mt hi	♂ KIKO v	5	1.16	1.51	407	0.00086	Signal		0.197615	60.0176	69.1757
JT22-59 mt hi	♂ KIKO AAV	6	1.3	1.69	492	0.000789	Signal		0.490566	148.99	100	73.3426	110.749
JT22-58 mt hi	♂ WT	7	1.52	1.96	480	0.000907	Signal		0.436782	132.655
JT22-125 mt hi	♂ KIKO v	8	1.22	1.58	468	0.000778	Signal		0.380062	115.429
JT22-79 mt hi	♂ KIKO AAV	9	1.72	2.21	533	0.00092	Signal		0.352459	107.045		73.3426	110.749
JT22-101 mt hi	♂ WT	10	1.56	2.04	629	0.00077	Signal		0.374101	113.618
JT22-121 mt hi	♂ KIKO v	11	0.918	1.28	540	0.000679	Signal		0.221739	67.3443
JT22-83 mt hi	♂ KIKO AAV	12	1.8	2.29	574	0.000858	Signal		0.337711	102.566
JT22-80 mt hi	♂ WT	13	1.46	1.87	507	0.000791	Signal		0.227769	69.1757
											Mean WT
											2.10123
NDUFA9
Image Name	Channel	Name	Signal	Total	Area	Bkgnd.	Type		Ratio NDUFA9/SDHA	% Signal Ratio normalised vs WT
JT22-2 mt hi	♂ WT	1	10.7	13.4	432	0.00613	Signal		2.03422	96.8108	96.8108	91.7636	134.112
JT22-32 mt hi	♂ KIKO v	2	10.2	13.3	444	0.00689	Signal		1.92817	91.7636	103.37	77.1835	169.712
JT22-35 mt hi	♂ KIKO AAV	3	14.4	18.7	546	0.00796	Signal		2.818	134.112	155.902	89.5484	73.4347
JT22-63 mt hi	♂ WT	4	10.1	13.6	429	0.00827	Signal		2.17204	103.37	79.5468	68.3979	108.933
JT22-57 mt hi	♂ KIKO v	5	9.52	12.6	429	0.0072	Signal		1.62181	77.1835	64.3705
JT22-59 mt hi	♂ KIKO AAV	6	9.45	12.5	451	0.00676	Signal		3.56604	169.712	100	81.7233	121.548
JT22-58 mt hi	♂ WT	7	11.4	15	468	0.00769	Signal		3.27586	155.902
JT22-125 mt hi	♂ KIKO v	8	6.04	8.31	400	0.00566	Signal		1.88162	89.5484
JT22-79 mt hi	♂ KIKO AAV	9	7.53	10.2	369	0.00732	Signal		1.54303	73.4347		81.7233	121.548
JT22-101 mt hi	♂ WT	10	6.97	9.13	351	0.00617	Signal		1.67146	79.5468
JT22-121 mt hi	♂ KIKO v	11	5.95	7.97	396	0.00511	Signal		1.4372	68.3979
JT22-83 mt hi	♂ KIKO AAV	12	12.2	15.7	546	0.00639	Signal		2.28893	108.933
JT22-80 mt hi	♂ WT	13	8.67	11.1	456	0.00544	Signal		1.35257	64.3705
											Mean WT
											2.54237
COXIV
Image Name	Channel	Name	Signal	Total	Area	Bkgnd.	Type		Ratio COXIV/SDHA	% Signal Ratio normalised vs WT	91.355	29.3699	68.9682
JT22-2 mt hi	♂ WT	1	4.61	7.1	570	0.00436	Signal		0.876426	34.4728	162.759	71.028	175.145
JT22-32 mt hi	♂ KIKO v	2	3.95	6.61	525	0.00508	Signal		0.746692	29.3699	91.212	133.562	121.708
JT22-35 mt hi	♂ KIKO AAV	3	8.96	13.3	702	0.00617	Signal		1.75342	68.9682	54.6741	66.6008	77.4861
JT22-63 mt hi	♂ WT	4	10.8	16.7	697	0.0085	Signal		2.32258	91.355
JT22-57 mt hi	♂ KIKO v	5	10.6	17	756	0.00848	Signal		1.80579	71.028	100	75.1402	110.827
JT22-59 mt hi	♂ KIKO AAV	6	11.8	17.4	738	0.00747	Signal		4.45283	175.145
JT22-58 mt hi	♂ WT	7	14.4	21.8	756	0.00986	Signal		4.13793	162.759
JT22-125 mt hi	♂ KIKO v	8	10.9	16.9	714	0.00832	Signal		3.39564	133.562
JT22-79 mt hi	♂ KIKO AAV	9	15.1	22.9	817	0.00954	Signal		3.09426	121.708
JT22-101 mt hi	♂ WT	10	9.67	16.3	640	0.0104	Signal		2.31894	91.212
JT22-121 mt hi	♂ KIKO v	11	7.01	13.7	680	0.00982	Signal		1.69324	66.6008
JT22-83 mt hi	♂ KIKO AAV	12	10.5	17.2	720	0.00937	Signal		1.96998	77.4861
JT22-80 mt hi	♂ WT	13	8.91	14.5	702	0.0079	Signal		1.39002	54.6741
											Mean WT
											0
Image Name	Channel	Name	Signal	Total	Area	Bkgnd.	Type		Ratio NDUFA10/SDHA	% Signal Ratio normalised vs WT
JT22-2 mt hi	♂ WT								0	#DIV/0!
JT22-32 mt hi	♂ KIKO v								0	#DIV/0!
JT22-35 mt hi	♂ KIKO AAV								0	#DIV/0!
JT22-63 mt hi	♂ WT								0	#DIV/0!
JT22-57 mt hi	♂ KIKO v								0	#DIV/0!	#DIV/0!	#DIV/0!	#DIV/0!
JT22-59 mt hi	♂ KIKO AAV								0	#DIV/0!
JT22-58 mt hi	♂ WT								0	#DIV/0!
JT22-125 mt hi	♂ KIKO v								0	#DIV/0!
JT22-79 mt hi	♂ KIKO AAV								0	#DIV/0!
JT22-101 mt hi	♂ WT								0	#DIV/0!
JT22-121 mt hi	♂ KIKO v								0	#DIV/0!
JT22-83 mt hi	♂ KIKO AAV								0	#DIV/0!
JT22-80 mt hi	♂ WT								0	#DIV/0!
Image Name	Channel	Name	Signal	Total	Area	Bkgnd.	Type
0000345_01	Chemi	1	4.61	7.1	570	0.00436	Signal
0000345_01	Chemi	2	3.95	6.61	525	0.00508	Signal
0000345_01	Chemi	3	8.96	13.3	702	0.00617	Signal
0000345_01	Chemi	4	10.8	16.7	697	0.0085	Signal
0000345_01	Chemi	5	10.6	17	756	0.00848	Signal
0000345_01	Chemi	6	11.8	17.4	738	0.00747	Signal
0000345_01	Chemi	7	14.4	21.8	756	0.00986	Signal
0000345_01	Chemi	8	10.9	16.9	714	0.00832	Signal
0000345_01	Chemi	9	15.1	22.9	817	0.00954	Signal
0000345_01	Chemi	10	9.67	16.3	640	0.0104	Signal
0000345_01	Chemi	11	7.01	13.7	680	0.00982	Signal
0000345_01	Chemi	12	10.5	17.2	720	0.00937	Signal
0000345_01	Chemi	13	8.91	14.5	702	0.0079	Signal

## Sheet: mb B
♂ ♂
SDHA											Mean WT
Image Name	Channel	Name	Signal	Total	Area	Bkgnd.	Type		% Signal normalised vs WT		4.676
JT22-86 mt hi	♂ WT	14	5.54	10.1	704	0.00643	Signal		118.477
JT22-147 mt hi	♂ KIKO v	15	6.73	11.6	741	0.00654	Signal		143.926
JT22-105 mt hi	♂ KIKO AAV	16	4.78	8.26	592	0.00588	Signal		102.224		118.477	143.926	102.224	JT22-86 mt hi	JT22-147 mt hi	JT22-105 mt hi
JT22-63 mt hi	♂ WT	17	4.16	7.35	540	0.00591	Signal		88.9649		88.9649	149.487	99.2301	JT22-63 mt hi	JT22-175 mt hi	JT22-118 mt hi
JT22-175 mt hi	♂ KIKO v	18	6.99	11.5	760	0.00587	Signal		149.487		99.6578	89.6065	107.357	JT22-107 mt hi	JT22-176 mt hi	JT22-173 mt hi
JT22-118 mt hi	♂ KIKO AAV	19	4.64	8.32	600	0.00612	Signal		99.2301		84.9016	120.402	118.05	JT22-113 mt hi	JT22-183 mt hi	JT22-179 mt hi
JT22-107 mt hi	♂ WT	20	4.66	8.38	585	0.00636	Signal		99.6578		107.998			JT22-180 mt hi
JT22-176 mt hi	♂ KIKO v	21	4.19	7.49	585	0.00565	Signal		89.6065		100	125.855	106.715
JT22-173 mt hi	♂ KIKO AAV	22	5.02	8.36	585	0.00572	Signal		107.357
JT22-113 mt hi	♂ WT	23	3.97	6.8	490	0.00577	Signal		84.9016
JT22-183 mt hi	♂ KIKO v	24	5.63	10.2	656	0.00691	Signal		120.402
JT22-179 mt hi	♂ KIKO AAV	25	5.52	9.37	640	0.00602	Signal		118.05
JT22-180 mt hi	♂ WT	26	5.05	8.42	588	0.00574	Signal		107.998		Mean WT
											0.384491
Core2 CIII
Image Name	Channel	Name	Signal	Total	Area	Bkgnd.	Type		Ratio Core2 CIII/SDHA	% Signal Ratio normalised vs WT
JT22-86 mt hi	♂ WT	14	2.35	3	660	0.000978	Signal		0.424188	110.325	110.325	61.8328	73.4548
JT22-147 mt hi	♂ KIKO v	15	1.6	2.11	468	0.0011	Signal		0.237741	61.8328	86.278	49.1146	94.729
JT22-105 mt hi	♂ KIKO AAV	16	1.35	1.82	473	0.000997	Signal		0.282427	73.4548	125.577	79.453	94.2935
JT22-63 mt hi	♂ WT	17	1.38	1.81	456	0.000938	Signal		0.331731	86.278	89.752	69.2942	104.599
JT22-175 mt hi	♂ KIKO v	18	1.32	1.75	440	0.000982	Signal		0.188841	49.1146	88.0682
JT22-118 mt hi	♂ KIKO AAV	19	1.69	2.2	507	0.000996	Signal		0.364224	94.729	100	64.9237	91.7691
JT22-107 mt hi	♂ WT	20	2.25	2.91	546	0.00121	Signal		0.482833	125.577
JT22-176 mt hi	♂ KIKO v	21	1.28	1.72	440	0.000992	Signal		0.305489	79.453
JT22-173 mt hi	♂ KIKO AAV	22	1.82	2.33	520	0.000998	Signal		0.36255	94.2935		64.9237	91.7691
JT22-113 mt hi	♂ WT	23	1.37	1.81	468	0.000933	Signal		0.345088	89.752
JT22-183 mt hi	♂ KIKO v	24	1.5	1.99	456	0.00107	Signal		0.26643	69.2942
JT22-179 mt hi	♂ KIKO AAV	25	2.22	2.89	602	0.00112	Signal		0.402174	104.599
JT22-180 mt hi	♂ WT	26	1.71	2.17	520	0.000873	Signal		0.338614	88.0682
											Mean WT
											2.75962
NDUFA9
Image Name	Channel	Name	Signal	Total	Area	Bkgnd.	Type		Ratio NDUFA9/SDHA	% Signal Ratio normalised vs WT
JT22-86 mt hi	♂ WT	14	13.4	16.8	602	0.00562	Signal		2.41877	87.6488	87.6488	65.151	106.133
JT22-147 mt hi	♂ KIKO v	15	12.1	15.4	481	0.00698	Signal		1.79792	65.151	93.2055	51.0116	106.212
JT22-105 mt hi	♂ KIKO AAV	16	14	17	533	0.00558	Signal		2.92887	106.133	104.201	66.5064	100.337
JT22-63 mt hi	♂ WT	17	10.7	13.9	456	0.00692	Signal		2.57212	93.2055	115.922	79.8113	104.378
JT22-175 mt hi	♂ KIKO v	18	9.84	12.9	480	0.00642	Signal		1.40773	51.0116	99.0236
JT22-118 mt hi	♂ KIKO AAV	19	13.6	17.6	546	0.00722	Signal		2.93103	106.212	100	65.6201	104.265
JT22-107 mt hi	♂ WT	20	13.4	17.5	507	0.00809	Signal		2.87554	104.201
JT22-176 mt hi	♂ KIKO v	21	7.69	10.4	400	0.00687	Signal		1.83532	66.5064
JT22-173 mt hi	♂ KIKO AAV	22	13.9	18.1	492	0.0085	Signal		2.76892	100.337		65.6201	104.265
JT22-113 mt hi	♂ WT	23	12.7	16.4	468	0.0078	Signal		3.19899	115.922
JT22-183 mt hi	♂ KIKO v	24	12.4	15.9	507	0.00676	Signal		2.20249	79.8113
JT22-179 mt hi	♂ KIKO AAV	25	15.9	20.7	533	0.00901	Signal		2.88043	104.378
JT22-180 mt hi	♂ WT	26	13.8	17.6	492	0.00781	Signal		2.73267	99.0236
											Mean WT
											2.52618
COXIV
Image Name	Channel	Name	Signal	Total	Area	Bkgnd.	Type		Ratio COXIV/SDHA	% Signal Ratio normalised vs WT	102.77	32.5859	85.2992
JT22-86 mt hi	♂ WT	14	4.83	6.51	702	0.00239	Signal		0.871841	34.5122	125.722	63.9936	83.0953
JT22-147 mt hi	♂ KIKO v	15	5.54	7.9	561	0.0042	Signal		0.82318	32.5859	110.68	66.0387	111.186
JT22-105 mt hi	♂ KIKO AAV	16	10.3	13.7	722	0.00477	Signal		2.15481	85.2992	60.8283	58.9211	83.1868
JT22-63 mt hi	♂ WT	17	10.8	14.4	756	0.00471	Signal		2.59615	102.77
JT22-175 mt hi	♂ KIKO v	18	11.3	14.8	714	0.005	Signal		1.6166	63.9936	100	55.3849	90.6919
JT22-118 mt hi	♂ KIKO AAV	19	9.74	13.2	810	0.00432	Signal		2.09914	83.0953
JT22-107 mt hi	♂ WT	20	14.8	19.7	836	0.00591	Signal		3.17597	125.722
JT22-176 mt hi	♂ KIKO v	21	6.99	9.32	600	0.00388	Signal		1.66826	66.0387
JT22-173 mt hi	♂ KIKO AAV	22	14.1	18.9	792	0.00603	Signal		2.80876	111.186
JT22-113 mt hi	♂ WT	23	11.1	15.4	714	0.00601	Signal		2.79597	110.68
JT22-183 mt hi	♂ KIKO v	24	8.38	12.9	629	0.00718	Signal		1.48845	58.9211
JT22-179 mt hi	♂ KIKO AAV	25	11.6	16.3	738	0.00636	Signal		2.10145	83.1868
JT22-180 mt hi	♂ WT	26	7.76	10.1	798	0.00298	Signal		1.53663	60.8283
											Mean WT
											0
Image Name	Channel	Name	Signal	Total	Area	Bkgnd.	Type		Ratio NDUFA10/SDHA	% Signal Ratio normalised vs WT
JT22-86 mt hi	♂ WT								0	#DIV/0!
JT22-147 mt hi	♂ KIKO v								0	#DIV/0!
JT22-105 mt hi	♂ KIKO AAV								0	#DIV/0!
JT22-63 mt hi	♂ WT								0	#DIV/0!
JT22-175 mt hi	♂ KIKO v								0	#DIV/0!	#DIV/0!	#DIV/0!	#DIV/0!
JT22-118 mt hi	♂ KIKO AAV								0	#DIV/0!
JT22-107 mt hi	♂ WT								0	#DIV/0!
JT22-176 mt hi	♂ KIKO v								0	#DIV/0!
JT22-173 mt hi	♂ KIKO AAV								0	#DIV/0!
JT22-113 mt hi	♂ WT								0	#DIV/0!
JT22-183 mt hi	♂ KIKO v								0	#DIV/0!
JT22-179 mt hi	♂ KIKO AAV								0	#DIV/0!
JT22-180 mt hi	♂ WT								0	#DIV/0!
Image Name	Channel	Name	Signal	Total	Area	Bkgnd.	Type
0000345_01	Chemi	14	4.83	6.51	702	0.00239	Signal
0000345_01	Chemi	15	5.54	7.9	561	0.0042	Signal
0000345_01	Chemi	16	10.3	13.7	722	0.00477	Signal
0000345_01	Chemi	17	10.8	14.4	756	0.00471	Signal
0000345_01	Chemi	18	11.3	14.8	714	0.005	Signal
0000345_01	Chemi	19	9.74	13.2	810	0.00432	Signal
0000345_01	Chemi	20	14.8	19.7	836	0.00591	Signal
0000345_01	Chemi	21	6.99	9.32	600	0.00388	Signal
0000345_01	Chemi	22	14.1	18.9	792	0.00603	Signal
0000345_01	Chemi	23	11.1	15.4	714	0.00601	Signal
0000345_01	Chemi	24	8.38	12.9	629	0.00718	Signal
0000345_01	Chemi	25	11.6	16.3	738	0.00636	Signal
0000345_01	Chemi	26	7.76	10.1	798	0.00298	Signal

## Sheet: Juntes
SDHA
Normalised to WTs - Separate membranes								Normalised to JT22-8								Normalised to 8 and to WTs
109.72	110.346	106.592	118.477	143.926	102.224			118.004	118.677	114.639	127.422	154.792	109.941			108.871	109.492	105.767	117.56	142.813	101.433
96.9962	122.445	55.2774	88.9649	149.487	99.2301			100	131.688	59.4505	100	160.772	106.721			92.261	121.497	54.8496	92.261	148.33	98.4622
72.5907	66.9587	101.794	99.6578	89.6065	107.357			78.0709	72.0136	109.479	107.181	96.3712	115.461			72.029	66.4405	101.006	98.8866	88.913	106.526
86.9837	86.3579	111.181	84.9016	120.402	118.05			93.5504	92.8774	119.574	91.3111	129.492	126.962			86.3106	85.6896	110.32	84.2446	119.47	117.136
133.709			107.998					143.803		0	116.151		0			132.674		0	107.162		0
Mean 8								Mean WTs								100
92.9806								108.388
Core2 CIII
Normalised to WTs - Separate membranes								Normalised to JT22-63								Normalised to 8 and to WTs
91.8058	50.58	84.3968	110.325	61.8328	73.4548			102.563	56.5065	94.2856	123.251	69.0778	82.0615			90.7482	49.9974	83.4246	109.054	61.1206	72.6086
92.7457	60.0176	148.99	86.278	49.1146	94.729			100	67.0499	166.447	100	54.8694	105.828			88.4808	59.3262	147.273	88.4808	48.5489	93.6378
132.655	115.429	107.045	125.577	79.453	94.2935			148.198	128.953	119.588	140.291	88.7625	105.342			131.127	114.099	105.812	124.131	78.5377	93.2073
113.618	67.3443	102.566	89.752	69.2942	104.599			126.931	75.2351	114.584	100.268	77.4135	116.855			112.309	66.5686	101.385	88.7182	68.496	103.394
69.1757			88.0682					77.281		0	98.3871		0			68.3788		0	87.0537		0
											0
											0
Mean 8								Mean WTs								100
89.5119								113.019
NDUFA9
Normalised to WTs - Separate membranes								Normalised to JT22-63								Normalised to 8 and to WTs
96.8108	91.7636	134.112	87.6488	65.151	106.133			98.4974	93.3622	136.448	89.1758	66.286	107.982			96.627	91.5893	133.857	87.4824	65.0273	105.932
103.37	77.1835	169.712	93.2055	51.0116	106.212			100	78.5282	172.668	100	51.9003	108.062			98.1011	77.037	169.389	98.1011	50.9147	106.01
155.902	89.5484	73.4347	104.201	66.5064	100.337			158.618	91.1084	74.714	106.016	67.665	102.085			155.606	89.3783	73.2952	104.003	66.3801	100.147
79.5468	68.3979	108.933	115.922	79.8113	104.378			80.9326	69.5894	110.83	117.941	81.2017	106.196			79.3957	68.268	108.726	115.701	79.6597	104.18
64.3705			99.0236					65.4919		0	100.749		0			64.2483		0	98.8356		0
											0
Mean 8											0
98.2877								Mean WTs								100
								101.936
COXIV
Normalised to WTs - Separate membranes								Normalised to JT22-63								Normalised to 8 and to WTs
	29.3699	68.9682		32.5859	85.2992				30.2588	71.0554		33.5721	87.8807			0	29.2472	68.68	0	32.4498	84.9427
91.355	71.028	175.145	102.77	63.9936	83.0953			100	73.1776	180.446	100	65.9304	85.6101			96.6568	70.7311	174.413	96.6568	63.7262	82.7481
162.759	133.562	121.708	125.722	66.0387	111.186			167.685	137.604	125.391	129.527	68.0374	114.551			162.079	133.004	121.199	125.197	65.7628	110.722
91.212	66.6008	77.4861	110.68	58.9211	83.1868			93.9725	68.6164	79.8311	114.029	60.7044	85.7044			90.8308	66.3225	77.1623	110.217	58.6749	82.8392
54.6741			60.8283					56.3287		0	62.6693		0			54.4456		0	60.5741		0
											0
Mean 8											0
97.0625								Mean WTs								100
								103.459
Normalised to WTs - Membranes separades								Normalised to JT22-63								Normalised to 8 and to WTs
								#DIV/0!	#DIV/0!	#DIV/0!	#DIV/0!	#DIV/0!	#DIV/0!			#DIV/0!	#DIV/0!	#DIV/0!	#DIV/0!	#DIV/0!	#DIV/0!
								100	#DIV/0!	#DIV/0!	100	#DIV/0!	#DIV/0!			#DIV/0!	#DIV/0!	#DIV/0!	#DIV/0!	#DIV/0!	#DIV/0!
								#DIV/0!	#DIV/0!	#DIV/0!	#DIV/0!	#DIV/0!	#DIV/0!			#DIV/0!	#DIV/0!	#DIV/0!	#DIV/0!	#DIV/0!	#DIV/0!
								#DIV/0!	#DIV/0!	#DIV/0!	#DIV/0!	#DIV/0!	#DIV/0!			#DIV/0!	#DIV/0!	#DIV/0!	#DIV/0!	#DIV/0!	#DIV/0!
								#DIV/0!		0	#DIV/0!		0			#DIV/0!		0	#DIV/0!		0
											0
Mean 8											0
#DIV/0!								Mean WTs								#DIV/0!
								#DIV/0!
	hi=liver ce=brain
JT22-2 mt hi
JT22-63 mt hi
JT22-58 mt hi
JT22-101 mt hi
JT22-80 mt hi
JT22-86 mt hi
JT22-63 mt hi
JT22-107 mt hi
JT22-113 mt hi
JT22-180 mt hi
JT22-32 mt hi
JT22-57 mt hi
JT22-125 mt hi
JT22-121 mt hi
JT22-147 mt hi
JT22-175 mt hi
JT22-176 mt hi
JT22-183 mt hi
JT22-35 mt hi
JT22-59 mt hi
JT22-79 mt hi
JT22-83 mt hi
JT22-105 mt hi
JT22-118 mt hi
JT22-173 mt hi
JT22-179 mt hi
