# Supplementary material for: Systemic delivery of AAV-GFM1 corrects COXPD1 molecular alterations in Gfm1R671C/− mice
Source: EMBO Mol Med. 2026 Apr 17;18(6):2152–79. doi: 10.1038/s44321-026-00426-4 (PMC13269562; doi:10.1038/s44321-026-00426-4)
Supplement: Supplementary file 4 — Source data Fig. 3 [file 44321_2026_426_MOESM4_ESM.zip › Figure 3 updated/3A/270522 Quantification.xlsx]

## Sheet: mb A
♂ ♀										hi=liver ce=brain
SDHA											Mean WT
Image Name	Channel	Name	Signal	Total	Area	Bkgnd.	Type		% Signal normalised vs WT		4.72
JT22-8 mt hi	♀ WT	1	5.24	8.3	559	0.00548	Signal		111.017
JT22-40 mt hi	♀ KIKO v	2	4.77	7.98	481	0.00668	Signal		101.059
JT22-43 mt hi	♀ KIKO AAV	3	3.89	6.42	444	0.00568	Signal		82.4153		111.017	101.059	82.4153	JT22-8 mt hi	JT22-40 mt hi	JT22-43 mt hi
JT22-9 mt hi	♀ WT	4	5.28	8.77	533	0.00654	Signal		111.864		111.864	94.2797	106.78	JT22-9 mt hi	JT22-44 mt hi	JT22-45 mt hi
JT22-44 mt hi	♀ KIKO v	5	4.45	7.27	481	0.00587	Signal		94.2797		97.2458	96.6102	113.559	JT22-13 mt hi	JT22-70 mt hi	JT22-51 mt hi
JT22-45 mt hi	♀ KIKO AAV	6	5.04	8.22	533	0.00597	Signal		106.78		93.8559	116.949	97.0339	JT22-42 mt hi	JT22-68 mt hi	JT22-60 mt hi
JT22-13 mt hi	♀ WT	7	4.59	7.69	456	0.00679	Signal		97.2458		86.0169		64.8305	JT22-50 mt hi		JT22-71 mt hi
JT22-70 mt hi	♀ KIKO v	8	4.56	7.54	492	0.00605	Signal		96.6102		100	102.225	92.9237
JT22-51 mt hi	♀ KIKO AAV	9	5.36	8.81	533	0.00648	Signal		113.559
JT22-42 mt hi	♀ WT	10	4.43	7.48	468	0.00652	Signal		93.8559
JT22-68 mt hi	♀ KIKO v	11	5.52	9.28	533	0.00705	Signal		116.949
JT22-60 mt hi	♀ KIKO AAV	12	4.58	7.61	520	0.00584	Signal		97.0339
JT22-71 mt hi	♀ KIKO AAV	13	3.06	5.2	418	0.00512	Signal		64.8305
JT22-50 mt hi	♀ WT	14	4.06	6.38	494	0.00469	Signal		86.0169		Mean WT
											0.00807307
Core2 CIII
Image Name	Channel	Name	Signal	Total	Area	Bkgnd.	Type		Ratio EFG1/SDHA	% Signal Ratio normalised vs WT
JT22-8 mt hi	♀ WT	1	0.869	1.08	492	0.000435	Signal		0.00782763	96.9599	96.9599	110.558	100.85
JT22-40 mt hi	♀ KIKO v	2	0.902	1.12	456	0.000476	Signal		0.00892545	110.558	75.7401	62.6703	86.539
JT22-43 mt hi	♀ KIKO AAV	3	0.671	0.867	429	0.000457	Signal		0.0081417	100.85	124.702	75.6468	70.7919
JT22-9 mt hi	♀ WT	4	0.684	0.868	444	0.000415	Signal		0.00611455	75.7401	82.3539	60.2666	77.1036
JT22-44 mt hi	♀ KIKO v	5	0.477	0.628	360	0.000419	Signal		0.00505942	62.6703	120.244		135.465
JT22-45 mt hi	♀ KIKO AAV	6	0.746	0.947	451	0.000445	Signal		0.00698635	86.539	100	77.2855	94.15
JT22-13 mt hi	♀ WT	7	0.979	1.22	520	0.000462	Signal		0.0100673	124.702
JT22-70 mt hi	♀ KIKO v	8	0.59	0.74	456	0.000329	Signal		0.00610702	75.6468
JT22-51 mt hi	♀ KIKO AAV	9	0.649	0.814	473	0.00035	Signal		0.00571507	70.7919		77.2855	94.15
JT22-42 mt hi	♀ WT	10	0.624	0.806	432	0.000422	Signal		0.00664849	82.3539
JT22-68 mt hi	♀ KIKO v	11	0.569	0.732	480	0.00034	Signal		0.00486536	60.2666
JT22-60 mt hi	♀ KIKO AAV	12	0.604	0.793	492	0.000385	Signal		0.00622463	77.1036
JT22-71 mt hi	♀ KIKO AAV	13	0.709	0.877	481	0.000349	Signal		0.0109362	135.465
JT22-50 mt hi	♀ WT	14	0.835	1	532	0.000318	Signal		0.00970739	120.244
											Mean WT
											1.56702
NDUFA9
Image Name	Channel	Name	Signal	Total	Area	Bkgnd.	Type		Ratio COXII/SDHA	% Signal Ratio normalised vs WT
JT22-8 mt hi	♀ WT	1	4.63	5.93	390	0.00333	Signal		0.883588	56.3864	56.3864	66.3571	94.0003
JT22-40 mt hi	♀ KIKO v	2	4.96	6.38	370	0.00384	Signal		1.03983	66.3571	96.9315	55.2109	72.2986
JT22-43 mt hi	♀ KIKO AAV	3	5.73	7.46	390	0.00446	Signal		1.47301	94.0003	103.856	75.9905	107.033
JT22-9 mt hi	♀ WT	4	8.02	10.3	418	0.00544	Signal		1.51894	96.9315	86.4315	69.0176	89.1741
JT22-44 mt hi	♀ KIKO v	5	3.85	5.21	360	0.00379	Signal		0.865169	55.2109	156.394		132.844
JT22-45 mt hi	♀ KIKO AAV	6	5.71	7.44	390	0.00443	Signal		1.13294	72.2986	100	66.644	99.0701
JT22-13 mt hi	♀ WT	7	7.47	9.71	410	0.00545	Signal		1.62745	103.856
JT22-70 mt hi	♀ KIKO v	8	5.43	7.1	418	0.00398	Signal		1.19079	75.9905
JT22-51 mt hi	♀ KIKO AAV	9	8.99	11.5	516	0.00492	Signal		1.67724	107.033		66.644	99.0701
JT22-42 mt hi	♀ WT	10	6	7.7	370	0.00459	Signal		1.3544	86.4315
JT22-68 mt hi	♀ KIKO v	11	5.97	7.82	429	0.0043	Signal		1.08152	69.0176
JT22-60 mt hi	♀ KIKO AAV	12	6.4	8.67	440	0.00515	Signal		1.39738	89.1741
JT22-71 mt hi	♀ KIKO AAV	13	6.37	8.5	490	0.00435	Signal		2.0817	132.844
JT22-50 mt hi	♀ WT	14	9.95	12.4	608	0.00412	Signal		2.45074	156.394
											Mean WT
											0.0515401
CoxII
Image Name	Channel	Name	Signal	Total	Area	Bkgnd.	Type		Ratio COXIV/SDHA	% Signal Ratio normalised vs WT	39.9896	25.0563	80.3028
JT22-8 mt hi	♀ WT	1	0.108	0.139	481	6.54e-05	Signal		0.0206107	39.9896	127.879	13.1674	55.4353
JT22-40 mt hi	♀ KIKO v	2	0.0616	0.0857	363	6.63e-05	Signal		0.012914	25.0563	156.402	18.4237	38.0083
JT22-43 mt hi	♀ KIKO AAV	3	0.161	0.202	481	8.44e-05	Signal		0.0413882	80.3028	74.894	15.6414	47.4468
JT22-9 mt hi	♀ WT	4	0.348	0.407	570	0.000104	Signal		0.0659091	127.879	100.835		36.2685
JT22-44 mt hi	♀ KIKO v	5	0.0302	0.0464	342	4.73e-05	Signal		0.00678652	13.1674	100	18.0722	51.4923
JT22-45 mt hi	♀ KIKO AAV	6	0.144	0.182	444	8.7e-05	Signal		0.0285714	55.4353
JT22-13 mt hi	♀ WT	7	0.37	0.436	600	0.00011	Signal		0.08061	156.402
JT22-70 mt hi	♀ KIKO v	8	0.0433	0.0624	315	6.06e-05	Signal		0.00949561	18.4237
JT22-51 mt hi	♀ KIKO AAV	9	0.105	0.139	418	8.3e-05	Signal		0.0195896	38.0083
JT22-42 mt hi	♀ WT	10	0.171	0.214	444	9.8e-05	Signal		0.0386005	74.894
JT22-68 mt hi	♀ KIKO v	11	0.0445	0.0672	324	7.03e-05	Signal		0.00806159	15.6414
JT22-60 mt hi	♀ KIKO AAV	12	0.112	0.145	407	8.1e-05	Signal		0.0244541	47.4468
JT22-71 mt hi	♀ KIKO AAV	13	0.0572	0.0827	363	7.02e-05	Signal		0.0186928	36.2685
JT22-50 mt hi	♀ WT	14	0.211	0.259	540	8.83e-05	Signal		0.0519704	100.835
											Mean WT
											0.916587
CoxIV
Image Name	Channel	Name	Signal	Total	Area	Bkgnd.	Type		Ratio COXIV/SDHA	% Signal Ratio normalised vs WT	48.0958	58.3241	68.4332
JT22-8 mt hi	♀ WT	1	2.31	5.12	494	0.00567	Signal		0.44084	48.0958	83.8916	64.2344	91.35
JT22-40 mt hi	♀ KIKO v	2	2.55	6.05	546	0.00641	Signal		0.534591	58.3241	142.14	77.0402	110.729
JT22-43 mt hi	♀ KIKO AAV	3	2.44	5.85	560	0.00608	Signal		0.627249	68.4332	151.706	64.2349	47.1657
JT22-9 mt hi	♀ WT	4	4.06	8.66	615	0.00747	Signal		0.768939	83.8916	74.1668		60.2548
JT22-44 mt hi	♀ KIKO v	5	2.62	5.56	480	0.00611	Signal		0.588764	64.2344	100	65.9584	75.5865
JT22-45 mt hi	♀ KIKO AAV	6	4.22	7.93	481	0.00771	Signal		0.837302	91.35
JT22-13 mt hi	♀ WT	7	5.98	11.8	598	0.00969	Signal		1.30283	142.14
JT22-70 mt hi	♀ KIKO v	8	3.22	6.18	532	0.00556	Signal		0.70614	77.0402
JT22-51 mt hi	♀ KIKO AAV	9	5.44	9.91	615	0.00727	Signal		1.01493	110.729
JT22-42 mt hi	♀ WT	10	6.16	10.4	600	0.0071	Signal		1.39052	151.706
JT22-68 mt hi	♀ KIKO v	11	3.25	7.12	600	0.00645	Signal		0.588768	64.2349
JT22-60 mt hi	♀ KIKO AAV	12	1.98	5.37	494	0.00686	Signal		0.432314	47.1657
JT22-71 mt hi	♀ KIKO AAV	13	1.69	4.88	468	0.00682	Signal		0.552288	60.2548
JT22-50 mt hi	♀ WT	14	2.76	5.49	504	0.00542	Signal		0.679803	74.1668
Image Name	Channel	Name	Signal	Total	Area	Bkgnd.	Type
0000334_02	Chemi	1	2.31	5.12	494	0.00567	Signal
0000334_02	Chemi	2	2.55	6.05	546	0.00641	Signal
0000334_02	Chemi	3	2.44	5.85	560	0.00608	Signal
0000334_02	Chemi	4	4.06	8.66	615	0.00747	Signal
0000334_02	Chemi	5	2.62	5.56	480	0.00611	Signal
0000334_02	Chemi	6	4.22	7.93	481	0.00771	Signal
0000334_02	Chemi	7	5.98	11.8	598	0.00969	Signal
0000334_02	Chemi	8	3.22	6.18	532	0.00556	Signal
0000334_02	Chemi	9	5.44	9.91	615	0.00727	Signal
0000334_02	Chemi	10	6.16	10.4	600	0.0071	Signal
0000334_02	Chemi	11	3.25	7.12	600	0.00645	Signal
0000334_02	Chemi	12	1.98	5.37	494	0.00686	Signal
0000334_02	Chemi	13	1.69	4.88	468	0.00682	Signal
0000334_02	Chemi	14	2.76	5.49	504	0.00542	Signal

## Sheet: mb B
♂ ♀										hi=liver ce=brain
SDHA											Mean WT
Image Name	Channel	Name	Signal	Total	Area	Bkgnd.	Type		% Signal normalised vs WT		6.475
JT22-8 mt hi	♀ WT	15	9.77	15	680	0.00762	Signal		150.888
JT22-123 mt hi	♀ KIKO v	16	6.57	10.8	588	0.00713	Signal		101.467
JT22-127 mt hi	♀ KIKO AAV	17	6.2	10.3	533	0.00769	Signal		95.7529		150.888	101.467	95.7529
JT22-52 mt hi	♀ WT	18	4.92	8.19	507	0.00645	Signal		75.9846		75.9846	49.4208	81.2355
JT22-128 mt hi	♀ KIKO v	19	3.2	6.17	350	0.00848	Signal		49.4208		90.9653	88.6486	85.251
JT22-61 mt hi	♀ KIKO AAV	20	5.26	8.65	507	0.00669	Signal		81.2355		82.1622	96.0618	91.2741
JT22-88 mt hi	♀ WT	21	5.89	9.51	546	0.00663	Signal		90.9653				89.8842
JT22-137 mt hi	♀ KIKO v	22	5.74	9.83	520	0.00787	Signal		88.6486		100	83.8996	88.6795
JT22-114 mt hi	♀ KIKO AAV	23	5.52	9.39	520	0.00745	Signal		85.251
JT22-109 mt hi	♀ WT	24	5.32	9.4	507	0.00804	Signal		82.1622
JT22-157 mt hi	♀ KIKO v	25	6.22	10.9	546	0.0086	Signal		96.0618
JT22-122 mt hi	♀ KIKO AAV	26	5.91	10.2	559	0.00773	Signal		91.2741
JT22-119 mt hi	♀ KIKO AAV	27	5.82	9.82	546	0.00733	Signal		89.8842
											0.0117404
Core2 CIII
Image Name	Channel	Name	Signal	Total	Area	Bkgnd.	Type		Ratio EFG1/SDHA	% Signal Ratio normalised vs WT
JT22-8 mt hi	♀ WT	15	1.29	1.63	507	0.000655	Signal		0.00854939	72.8201	72.8201	63.8815	122.756
JT22-123 mt hi	♀ KIKO v	16	0.761	1.05	336	0.000865	Signal		0.00749996	63.8815	122.185	172.348	111.141
JT22-127 mt hi	♀ KIKO AAV	17	1.38	1.82	504	0.000874	Signal		0.0144121	122.756	99.2537	118.181	85.2248
JT22-52 mt hi	♀ WT	18	1.09	1.46	407	0.000903	Signal		0.014345	122.185	105.741	70.5795	113.849
JT22-128 mt hi	♀ KIKO v	19	1	1.35	420	0.000835	Signal		0.0202344	172.348			138.352
JT22-61 mt hi	♀ KIKO AAV	20	1.06	1.41	407	0.000867	Signal		0.0130485	111.141	100	106.248	114.265
JT22-88 mt hi	♀ WT	21	1.06	1.44	420	0.000894	Signal		0.0116528	99.2537
JT22-137 mt hi	♀ KIKO v	22	1.23	1.63	520	0.000772	Signal		0.013875	118.181
JT22-114 mt hi	♀ KIKO AAV	23	0.853	1.16	400	0.000765	Signal		0.0100058	85.2248		106.248	114.265
JT22-109 mt hi	♀ WT	24	1.02	1.37	462	0.000757	Signal		0.0124145	105.741
JT22-157 mt hi	♀ KIKO v	25	0.796	1.07	360	0.000758	Signal		0.00828633	70.5795
JT22-122 mt hi	♀ KIKO AAV	26	1.22	1.58	484	0.000757	Signal		0.0133663	113.849
JT22-119 mt hi	♀ KIKO AAV	27	1.46	1.8	504	0.00068	Signal		0.0162431	138.352
											Mean WT
											1.28425
NDUFA9
Image Name	Channel	Name	Signal	Total	Area	Bkgnd.	Type		Ratio COXII/SDHA	% Signal Ratio normalised vs WT
JT22-8 mt hi	♀ WT	15	6.94	8.96	507	0.00399	Signal		0.710338	55.3114	55.3114	57.3627	80.2525
JT22-123 mt hi	♀ KIKO v	16	4.84	6.91	533	0.0039	Signal		0.736682	57.3627	94.8007	113.636	105.845
JT22-127 mt hi	♀ KIKO AAV	17	6.39	8.55	468	0.00462	Signal		1.03065	80.2525	102.059	88.7188	100.013
JT22-52 mt hi	♀ WT	18	5.99	7.93	418	0.00463	Signal		1.21748	94.8007	147.829	70.8558	109.092
JT22-128 mt hi	♀ KIKO v	19	4.67	6.47	420	0.00428	Signal		1.45937	113.636			128.841
JT22-61 mt hi	♀ KIKO AAV	20	7.15	9.66	468	0.00537	Signal		1.35932	105.845	100	82.6434	104.809
JT22-88 mt hi	♀ WT	21	7.72	10.4	504	0.00539	Signal		1.3107	102.059
JT22-137 mt hi	♀ KIKO v	22	6.54	8.94	429	0.00559	Signal		1.13937	88.7188
JT22-114 mt hi	♀ KIKO AAV	23	7.09	9.54	451	0.00544	Signal		1.28442	100.013		82.6434	104.809
JT22-109 mt hi	♀ WT	24	10.1	13.3	559	0.00575	Signal		1.8985	147.829
JT22-157 mt hi	♀ KIKO v	25	5.66	7.79	396	0.00539	Signal		0.909968	70.8558
JT22-122 mt hi	♀ KIKO AAV	26	8.28	10.9	516	0.00511	Signal		1.40102	109.092
JT22-119 mt hi	♀ KIKO AAV	27	9.63	12	504	0.0046	Signal		1.65464	128.841
											Mean WT
											0.0387082
CoxII
Image Name	Channel	Name	Signal	Total	Area	Bkgnd.	Type		Ratio COXIV/SDHA	% Signal Ratio normalised vs WT	88.0534	12.7795	65.4191
JT22-8 mt hi	♀ WT	15	0.333	0.393	646	9.41e-05	Signal		0.0340839	88.0534	140.198	35.0378	66.3048
JT22-123 mt hi	♀ KIKO v	16	0.0325	0.0561	418	5.64e-05	Signal		0.00494673	12.7795	78.5117	30.065	48.6733
JT22-127 mt hi	♀ KIKO AAV	17	0.157	0.207	570	8.73e-05	Signal		0.0253226	65.4191	93.2366	17.1536	59.0124
JT22-52 mt hi	♀ WT	18	0.267	0.333	680	9.79e-05	Signal		0.0542683	140.198			134.054
JT22-128 mt hi	♀ KIKO v	19	0.0434	0.073	462	6.4e-05	Signal		0.0135625	35.0378	100	23.759	74.6928
JT22-61 mt hi	♀ KIKO AAV	20	0.135	0.179	525	8.34e-05	Signal		0.0256654	66.3048
JT22-88 mt hi	♀ WT	21	0.179	0.23	574	8.8e-05	Signal		0.0303905	78.5117
JT22-137 mt hi	♀ KIKO v	22	0.0668	0.0994	504	6.47e-05	Signal		0.0116376	30.065
JT22-114 mt hi	♀ KIKO AAV	23	0.104	0.15	585	7.83e-05	Signal		0.0188406	48.6733
JT22-109 mt hi	♀ WT	24	0.192	0.248	546	0.000103	Signal		0.0360902	93.2366
JT22-157 mt hi	♀ KIKO v	25	0.0413	0.0653	363	6.62e-05	Signal		0.00663987	17.1536
JT22-122 mt hi	♀ KIKO AAV	26	0.135	0.183	520	9.15e-05	Signal		0.0228426	59.0124
JT22-119 mt hi	♀ KIKO AAV	27	0.302	0.364	595	0.000103	Signal		0.05189	134.054
											Mean WT
											0.780306
CoxIV
Image Name	Channel	Name	Signal	Total	Area	Bkgnd.	Type		Ratio COXIV/SDHA	% Signal Ratio normalised vs WT	65.9794	52.2763	108.105
JT22-8 mt hi	♀ WT	15	5.03	8.08	760	0.00401	Signal		0.514841	65.9794	133.885	84.5021	79.6704
JT22-123 mt hi	♀ KIKO v	16	2.68	6.42	665	0.00562	Signal		0.407915	52.2763	74.6301	58.7191	67.0956
JT22-127 mt hi	♀ KIKO AAV	17	5.23	10.7	946	0.00575	Signal		0.843548	108.105	125.505	53.5696	69.8238
JT22-52 mt hi	♀ WT	18	5.14	10.5	840	0.00637	Signal		1.04472	133.885			95.3455
JT22-128 mt hi	♀ KIKO v	19	2.11	5.07	702	0.00422	Signal		0.659375	84.5021	91.4983	62.2668	84.008
JT22-61 mt hi	♀ KIKO AAV	20	3.27	6.4	861	0.00364	Signal		0.621673	79.6704
JT22-88 mt hi	♀ WT	21	3.43	6.33	817	0.00355	Signal		0.582343	74.6301
JT22-137 mt hi	♀ KIKO v	22	2.63	5.07	820	0.00298	Signal		0.458188	58.7191
JT22-114 mt hi	♀ KIKO AAV	23	2.89	5.88	820	0.00364	Signal		0.523551	67.0956
JT22-109 mt hi	♀ WT	24	5.21	9.78	1144	0.004	Signal		0.979323	125.505
JT22-157 mt hi	♀ KIKO v	25	2.6	5.19	735	0.00352	Signal		0.418006	53.5696
JT22-122 mt hi	♀ KIKO AAV	26	3.22	6.77	798	0.00446	Signal		0.544839	69.8238
JT22-119 mt hi	♀ KIKO AAV	27	4.33	7.06	836	0.00326	Signal		0.743986	95.3455
Image Name	Channel	Name	Signal	Total	Area	Bkgnd.	Type
0000334_02	Chemi	15	5.03	8.08	760	0.00401	Signal
0000334_02	Chemi	16	2.68	6.42	665	0.00562	Signal
0000334_02	Chemi	17	5.23	10.7	946	0.00575	Signal
0000334_02	Chemi	18	5.14	10.5	840	0.00637	Signal
0000334_02	Chemi	19	2.11	5.07	702	0.00422	Signal
0000334_02	Chemi	20	3.27	6.4	861	0.00364	Signal
0000334_02	Chemi	21	3.43	6.33	817	0.00355	Signal
0000334_02	Chemi	22	2.63	5.07	820	0.00298	Signal
0000334_02	Chemi	23	2.89	5.88	820	0.00364	Signal
0000334_02	Chemi	24	5.21	9.78	1144	0.004	Signal
0000334_02	Chemi	25	2.6	5.19	735	0.00352	Signal
0000334_02	Chemi	26	3.22	6.77	798	0.00446	Signal
0000334_02	Chemi	27	4.33	7.06	836	0.00326	Signal

## Sheet: Juntes
SDHA														hi=liver ce=brain
Normalised to WTs - Separate membranes								Normalised to JT22-8								Normalised to 8 and to WTs							Quantific SDHA 240522							Mean SDHA240522 i 270522
111.017	101.059	82.4153	150.888	101.467	95.7529			100	77.1725	62.9352	100	77.484	73.1203			130.952	101.059	82.4153	130.952	101.467	95.7529		117.767	117.657	98.4835	117.767	143.878	110.204		124.36	109.358	90.4494	124.36	122.672	102.978
111.864	94.2797	106.78	75.9846	49.4208	81.2355			85.4237	71.9953	81.5408	58.0245	37.7395	62.0343			111.864	94.2797	106.78	75.9846	49.4208	81.2355		113.3	91.5112	110.685	93.9796	106.122	89.5918		112.582	92.8955	108.732	84.9821	77.7716	85.4137
97.2458	96.6102	113.559	90.9653	88.6486	85.251			74.2603	73.775	86.718	69.4643	67.6953	65.1007			97.2458	96.6102	113.559	90.9653	88.6486	85.251		97.612	100.227	97.612	99.898	105.102	96.3265		97.4289	98.4184	105.586	95.4316	96.8753	90.7887
93.8559	116.949	97.0339	82.1622	96.0618	91.2741			71.6717	89.3066	74.0986	62.742	73.3562	69.7002			93.8559	116.949	97.0339	82.1622	96.0618	91.2741		86.6306	109.813	84.7133	103.061	107.143	105.102		90.2433	113.381	90.8736	92.6117	101.602	98.1881
86.0169		64.8305			89.8842			65.6856		49.5069			68.6388			86.0169		64.8305			89.8842		69.9843		90.6397			87.6531		78.0006		77.7351			88.7686
																														100
Mean 8								Mean WTs
130.952								76.3636
Core2 CIII
Normalised to WTs - Separate membranes								Normalised to JT22-8								Normalised to 8 and to WTs
96.9599	110.558	100.85	72.8201	63.8815	122.756			100	130.237	118.801	100	75.2522	144.606			84.89	110.558	100.85	84.89	63.8815	122.756
75.7401	62.6703	86.539	122.185	172.348	111.141			89.2214	73.8253	101.943	143.933	203.025	130.924			75.7401	62.6703	86.539	122.185	172.348	111.141
124.702	75.6468	70.7919	99.2537	118.181	85.2248			146.898	89.1116	83.3925	116.92	139.217	100.394			124.702	75.6468	70.7919	99.2537	118.181	85.2248
82.3539	60.2666	77.1036	105.741	70.5795	113.849			97.0125	70.9938	90.8277	124.563	83.1424	134.113			82.3539	60.2666	77.1036	105.741	70.5795	113.849
120.244		135.465			138.352			141.647		159.578			162.978			120.244		135.465			138.352
											0
											0
Mean 8								Mean WTs
84.89								117.8
NDUFA9
Normalised to WTs - Separate membranes								Normalised to JT22-8								Normalised to 8 and to WTs
56.3864	66.3571	94.0003	55.3114	57.3627	80.2525			100	118.816	168.312	100	102.711	143.696			55.8489	66.3571	94.0003	55.8489	57.3627	80.2525
96.9315	55.2109	72.2986	94.8007	113.636	105.845			173.56	98.8577	129.454	169.745	203.471	189.52			96.9315	55.2109	72.2986	94.8007	113.636	105.845
103.856	75.9905	107.033	102.059	88.7188	100.013			185.959	136.065	191.648	182.741	158.855	179.078			103.856	75.9905	107.033	102.059	88.7188	100.013
86.4315	69.0176	89.1741	147.829	70.8558	109.092			154.76	123.579	159.67	264.694	126.871	195.334			86.4315	69.0176	89.1741	147.829	70.8558	109.092
156.394		132.844			128.841			280.032		237.864			230.695			156.394		132.844			128.841
											0
Mean 8											0
55.8489								Mean WTs
								179.055
CoxII
Normalised to WTs - Separate membranes								Normalised to JT22-8								Normalised to 8 and to WTs
39.9896	25.0563	80.3028	88.0534	12.7795	65.4191			100	39.1373	125.431	100	19.9613	102.183			64.0215	25.0563	80.3028	64.0215	12.7795	65.4191
127.879	13.1674	55.4353	140.198	35.0378	66.3048			199.744	20.5672	86.5885	218.986	54.7281	103.566			127.879	13.1674	55.4353	140.198	35.0378	66.3048
156.402	18.4237	38.0083	78.5117	30.065	48.6733			244.297	28.7774	59.3681	122.633	46.9608	76.0265			156.402	18.4237	38.0083	78.5117	30.065	48.6733
74.894	15.6414	47.4468	93.2366	17.1536	59.0124			116.982	24.4315	74.1107	145.633	26.7936	92.1758			74.894	15.6414	47.4468	93.2366	17.1536	59.0124
100.835		36.2685			134.054			157.502		56.6504			209.389			100.835		36.2685			134.054
											0
Mean 8											0
64.0215								Mean WTs
								156.198
CoxIV
Normalised to WTs - Separate membranes								Normalised to JT22-8								Normalised to 8 and to WTs
48.0958	58.3241	68.4332	65.9794	52.2763	108.105			100	102.256	119.979	100	91.6523	189.533			57.0376	58.3241	68.4332	57.0376	52.2763	108.105
83.8916	64.2344	91.35	133.885	84.5021	79.6704			147.081	112.618	160.157	234.732	148.152	139.681			83.8916	64.2344	91.35	133.885	84.5021	79.6704
142.14	77.0402	110.729	74.6301	58.7191	67.0956			249.203	135.069	194.133	130.844	102.948	117.634			142.14	77.0402	110.729	74.6301	58.7191	67.0956
151.706	64.2349	47.1657	125.505	53.5696	69.8238			265.976	112.618	82.6922	220.039	93.9197	122.417			151.706	64.2349	47.1657	125.505	53.5696	69.8238
74.1668		60.2548			95.3455			130.031		105.64			167.162			74.1668		60.2548			95.3455
								0			0
Mean 8											0
57.0376								Mean WTs
								175.323
JT22-40 mt hi
JT22-44 mt hi
JT22-70 mt hi
JT22-68 mt hi
JT22-123 mt hi
JT22-128 mt hi
JT22-137 mt hi
JT22-157 mt hi
JT22-43 mt hi
JT22-45 mt hi
JT22-51 mt hi
JT22-60 mt hi
JT22-71 mt hi
JT22-127 mt hi
JT22-61 mt hi
JT22-114 mt hi
JT22-122 mt hi
JT22-119 mt hi
