# Supplementary material for: Systemic delivery of AAV-GFM1 corrects COXPD1 molecular alterations in Gfm1R671C/− mice
Source: EMBO Mol Med. 2026 Apr 17;18(6):2152–79. doi: 10.1038/s44321-026-00426-4 (PMC13269562; doi:10.1038/s44321-026-00426-4)
Supplement: Supplementary file 4 — Source data Fig. 3 [file 44321_2026_426_MOESM4_ESM.zip › Figure 3 updated/3A/3A.xlsx]

## Sheet: Hoja 1
Figure 3A - SDS PAGE and western blot immunodetection of CI subunits NDUFA9 and NDUFA10, and CIV subunits COX1 and COX2 in (A) liver mitochondria from mice treated with AAV9 hAAT GFM1. SDHA was used as mitochondrial loading control.																			hi=liver ce=brain
NDUFA9										NDUFA10
Females - RQ (%)					Males RQ (%)					Females - RQ (%)					Males RQ (%)
Mouse ID	WT	KI/KO V	KI/KO AAV		Mouse ID	WT	KI/KO V	KI/KO AAV		Mouse ID	WT	KI/KO V	KI/KO AAV		Mouse ID	WT	KI/KO V	KI/KO AAV
JT22-9 mt hi	86.1				JT22-2 mt hi	96.627				JT22-8 mt hi	83.3				JT22-2 mt hi	70.9081
JT22-13 mt hi	92.2				JT22-63 mt hi	98.1011				JT22-9 mt hi	112.8				JT22-63 mt hi	86.1639
JT22-42 mt hi	76.7				JT22-58 mt hi	155.606				JT22-13 mt hi	103.8				JT22-58 mt hi	136.662
JT22-50 mt hi	138.9				JT22-101 mt hi	79.3957				JT22-42 mt hi	81.8				JT22-101 mt hi	106.484
JT22-52 mt hi	84.2				JT22-80 mt hi	64.2483				JT22-50 mt hi	109				JT22-80 mt hi	92.5079
JT22-88 mt hi	90.6				JT22-86 mt hi	87.4824				JT22-52 mt hi	84.6				JT22-86 mt hi	61.6825
JT22-109 mt hi	131.3				JT22-107 mt hi	104.003				JT22-88 mt hi	132.5				JT22-107 mt hi	147.515
					JT22-113 mt hi	115.701				JT22-109 mt hi	92.1				JT22-113 mt hi	88.3878
JT22-40 mt hi		58.9			JT22-180 mt hi	98.8356									JT22-180 mt hi	109.689
JT22-44 mt hi		49								JT22-40 mt hi		57.2
JT22-70 mt hi		67.5			JT22-32 mt hi		91.5893			JT22-44 mt hi		59.1			JT22-32 mt hi		41.7802
JT22-68 mt hi		61.3			JT22-57 mt hi		77.037			JT22-70 mt hi		59.3			JT22-57 mt hi		42.2674
JT22-123 mt hi		50.9			JT22-125 mt hi		89.3783			JT22-68 mt hi		48.6			JT22-125 mt hi		76.038
JT22-128 mt hi		100.9			JT22-121 mt hi		68.268			JT22-123 mt hi		69.2			JT22-121 mt hi		61.4621
JT22-137 mt hi		78.8			JT22-147 mt hi		65.0273			JT22-128 mt hi		75			JT22-147 mt hi		45.3304
JT22-157 mt hi		62.9			JT22-175 mt hi		50.9147			JT22-137 mt hi		51.8			JT22-175 mt hi		46.2999
					JT22-176 mt hi		66.3801			JT22-157 mt hi		51.2			JT22-176 mt hi		39.4895
JT22-43 mt hi			83.5		JT22-183 mt hi		79.6597								JT22-183 mt hi		64.7506
JT22-45 mt hi			64.2							JT22-43 mt hi			110.9
JT22-51 mt hi			95		JT22-35 mt hi			133.857		JT22-45 mt hi			79.9		JT22-35 mt hi			75.373
JT22-60 mt hi			79.2		JT22-59 mt hi			169.389		JT22-51 mt hi			69		JT22-59 mt hi			98.5684
JT22-61 mt hi			118		JT22-79 mt hi			73.2952		JT22-60 mt hi			74.4		JT22-79 mt hi			111.743
JT22-71 mt hi			71.3		JT22-83 mt hi			108.726		JT22-61 mt hi			92.8		JT22-83 mt hi			99.6954
JT22-114 mt hi			94		JT22-105 mt hi			105.932		JT22-71 mt hi			82.8		JT22-105 mt hi			67.8892
JT22-119 mt hi			88.8		JT22-118 mt hi			106.01		JT22-114 mt hi			107.8		JT22-118 mt hi			76.3202
JT22-122 mt hi			96.9		JT22-173 mt hi			100.147		JT22-119 mt hi			112.8		JT22-173 mt hi			77.751
JT22-127 mt hi			114.4		JT22-179 mt hi			104.18		JT22-122 mt hi			91.3		JT22-179 mt hi			100.017
										JT22-127 mt hi			94.2
COX1										COX2
Females - RQ (%)					Males RQ (%)					Females - RQ (%)					Males RQ (%)
Mouse ID	WT	KI/KO V	KI/KO AAV		Mouse ID	WT	KI/KO V	KI/KO AAV		Mouse ID	WT	KI/KO V	KI/KO AAV		Mouse ID	WT	KI/KO V	KI/KO AAV
JT22-8 mt hi	90.7593				JT22-2 mt hi	77.985				JT22-8 mt hi	61.3				JT22-2 mt hi	143.403
JT22-9 mt hi	116.468				JT22-63 mt hi	75.189				JT22-9 mt hi	122.4				JT22-63 mt hi	82.3317
JT22-13 mt hi	119.049				JT22-58 mt hi	93.2164				JT22-13 mt hi	149.7				JT22-58 mt hi	87.9217
JT22-42 mt hi	113.731				JT22-101 mt hi	146.193				JT22-42 mt hi	71.7				JT22-101 mt hi	81.0298
JT22-50 mt hi	61.0903				JT22-80 mt hi	86.1235				JT22-50 mt hi	96.5				JT22-80 mt hi	72.111
JT22-52 mt hi	65.5939				JT22-86 mt hi	59.0337				JT22-52 mt hi	134.2				JT22-86 mt hi	56.7595
JT22-88 mt hi	127.194				JT22-107 mt hi	175.489				JT22-88 mt hi	75.1				JT22-107 mt hi	135.405
JT22-109 mt hi	115.355				JT22-113 mt hi	52.3545				JT22-109 mt hi	89.2				JT22-113 mt hi	19.5904
					JT22-180 mt hi	134.416									JT22-180 mt hi	221.448
JT22-40 mt hi		15.0267								JT22-40 mt hi		24
JT22-70 mt hi		22.451			JT22-32 mt hi		20.2032			JT22-44 mt hi		12.6			JT22-32 mt hi		1.70415
JT22-68 mt hi		12.7483			JT22-57 mt hi		23.6836			JT22-70 mt hi		17.6			JT22-57 mt hi		13.3102
JT22-123 mt hi		20.9855			JT22-121 mt hi		43.3671			JT22-68 mt hi		15			JT22-125 mt hi		4.91288
JT22-128 mt hi		31.1188			JT22-147 mt hi		27.9088			JT22-123 mt hi		12.2			JT22-121 mt hi		7.81312
JT22-137 mt hi		25.5856			JT22-175 mt hi		21.5455			JT22-128 mt hi		33.5			JT22-147 mt hi		0.891182
JT22-157 mt hi		36.3998			JT22-176 mt hi		24.7236			JT22-137 mt hi		28.8			JT22-175 mt hi		0.151047
					JT22-183 mt hi		22.8688			JT22-157 mt hi		16.4			JT22-176 mt hi		4.71993
JT22-43 mt hi			176.259												JT22-183 mt hi		8.00327
JT22-45 mt hi			137.37		JT22-35 mt hi			54.0985		JT22-43 mt hi			76.8
JT22-51 mt hi			48.2453		JT22-59 mt hi			123.403		JT22-45 mt hi			53		JT22-35 mt hi			19.8194
JT22-60 mt hi			82.5332		JT22-79 mt hi			95.1906		JT22-51 mt hi			36.4		JT22-59 mt hi			121.184
JT22-61 mt hi			43.4449		JT22-83 mt hi			78.8711		JT22-60 mt hi			45.4		JT22-79 mt hi			83.4586
JT22-71 mt hi			60.7887		JT22-105 mt hi			57.4431		JT22-61 mt hi			34.7		JT22-83 mt hi			46.1583
JT22-114 mt hi			91.9759		JT22-118 mt hi			245.521		JT22-71 mt hi			62.6		JT22-105 mt hi			26.7285
JT22-119 mt hi			83.5863		JT22-173 mt hi			74.6341		JT22-114 mt hi			63.5		JT22-118 mt hi			92.8157
JT22-122 mt hi			63.59		JT22-179 mt hi			117.647		JT22-119 mt hi			46.6		JT22-173 mt hi			56.7583
JT22-127 mt hi			81.9899							JT22-122 mt hi			56.5		JT22-179 mt hi			89.2625
										JT22-127 mt hi			128.3
