# Supplementary material for: Systemic delivery of AAV-GFM1 corrects COXPD1 molecular alterations in Gfm1R671C/− mice
Source: EMBO Mol Med. 2026 Apr 17;18(6):2152–79. doi: 10.1038/s44321-026-00426-4 (PMC13269562; doi:10.1038/s44321-026-00426-4)
Supplement: Supplementary file 4 — Source data Fig. 3 [file 44321_2026_426_MOESM4_ESM.zip › Figure 3 updated/3B/3B.xlsx]

## Sheet: Hoja 1
Figure 3B - SDS PAGE and western blot immunodetection of CI subunits NDUFA9 and NDUFA10, and CIV subunits COX1 and COX2 in brain mitochondria from mice treated with AAV9P31 hSyn GFM1. SDHA was used as mitochondrial loading control.
NDUFA9										NDUFA10
Females - RQ (%)					Males RQ (%)					Females - RQ (%)					Males RQ (%)
JT23 0079	59.6				JT23 0075	125.66				JT23 0079	98.46				JT23 0075	81.25
JT23 0091	88.78				JT23 0088	80.34				JT23 0091	94.88				JT23 0088	82.13
JT23 0140	95.28				JT23 0110	139.85				JT23 0140	109.56				JT23 0110	100.93
JT23 0105	116.12				JT23 0130	69.18				JT23 0105	96.51				JT23 0130	121.17
JT23 0106	122.72				JT23 0153	93.83				JT23 0106	101.06				JT23 0153	129.44
JT23 0107	90.9				JT23 0156	89.01				JT23 0107	58				JT23 0156	83.59
JT23 0113	98.4				JT23 0167	95.63				JT23 0113	100.58				JT23 0167	82.07
JT23 0104	128.2				JT19-181	106.49				JT23 0104	140.96				JT19-181	119.41
JT23 0080		57.57			JT23 0081		88.41			JT23 0080		74.38			JT23 0081		94.53
JT23 0097		69.15			JT23 0115		104.37			JT23 0097		76.99			JT23 0115		53.41
JT23 0112		119.08			JT23 0118		71.42			JT23 0112		64.98			JT23 0118		85.94
JT23 0117		94.71			JT23 0132		110.81			JT23 0117		82.98			JT23 0132		90.55
JT23 0175		93.1			JT23 0181		75.19			JT23 0175		58.04			JT23 0181		110.98
JT23 0182		80.63			JT23 0208		89.24			JT23 0182		57.56			JT23 0208		71.86
JT23 0184		69.63			JT23 0210		104.12			JT23 0184		81.83			JT23 0210		48.42
JT23 0186		134.8			JT24 0004		92.42			JT23 0186		118.4			JT24 0004		80.41
JT23 0095			75.18		JT23 0086			77.52		JT23 0095			96.86		JT23 0086			82.56
JT23 0101			88.56		JT23 0111			101.81		JT23 0101			73.51		JT23 0111			59.5
JT23 0116			141.24		JT23 0114			107.78		JT23 0116			78.05		JT23 0114			89.74
JT23 0120			64.75		JT23 0142			57.02		JT23 0120			61.66		JT23 0142			102.75
JT23 0122			96.74		JT23 0143			71.03		JT23 0122			80.19		JT23 0143			96.58
JT23 0146			72.55		JT23 0144			115.52		JT23 0146			81.88		JT23 0144			103.44
JT23 0159			105.11		JT23 0149			108.76		JT23 0159			91.43		JT23 0149			69.38
JT23 0163			105.62		JT23 0162			90.08		JT23 0163			117.07		JT23 0162			128.78
JT23 0164			94.14							JT23 0164			119.94
COX1										COX2
Females - RQ (%)					Males RQ (%)					Females - RQ (%)					Males RQ (%)
Mouse ID	WT	KI/KO V	KI/KO AAV		Mouse ID	WT	KI/KO V	KI/KO AAV		Mouse ID	WT	KI/KO V	KI/KO AAV		Mouse ID	WT	KI/KO V	KI/KO AAV
JT23 0079	159.59				JT23 0075	45.69				JT23 0079	149.67				JT23 0075	69.57
JT23 0091	101.41				JT23 0088	60.66				JT23 0091	37.77				JT23 0088	50.45
JT23 0140	118.71				JT23 0110	97.2				JT23 0140	47.04				JT23 0110	105.04
JT23 0105	102.59				JT23 0130	179.86				JT23 0105	151.07				JT23 0130	163.63
JT23 0106	32.81				JT23 0153	66.35				JT23 0106	80.6				JT23 0153	73.08
JT23 0107	71.23				JT23 0156	93.54				JT23 0107	79.98				JT23 0156	56.1
JT23 0113	126.48				JT23 0167	120.16				JT23 0113	68.96				JT23 0167	147.32
JT23 0104	87.17				JT19-181	136.55				JT23 0104	184.91				JT19-181	134.81
JT23 0080		88.31			JT23 0081		46.09			JT23 0080		24.64			JT23 0081		34.07
JT23 0097		23.59			JT23 0115		22.72			JT23 0097		40.43			JT23 0115		34.67
JT23 0112		43.15			JT23 0118		70.22			JT23 0112		30.4			JT23 0118		50.22
JT23 0117		50.84			JT23 0132		96.13			JT23 0117		61.04			JT23 0132		24.65
JT23 0175		28.56			JT23 0181		35.18			JT23 0175		6.24			JT23 0181		8.89
JT23 0182		47.24			JT23 0208		32.58			JT23 0182		7.36			JT23 0208		36.67
JT23 0184		54.89			JT23 0210		46.75			JT23 0184		20.22			JT23 0210		74.9
JT23 0186		84.91			JT24 0004		42.39			JT23 0186		14.87			JT24 0004		42.93
JT23 0095			62.18		JT23 0086			36.15		JT23 0095			108.24		JT23 0086			59.42
JT23 0101			50.34		JT23 0111			38.37		JT23 0101			18.22		JT23 0111			36.3
JT23 0116			69.15		JT23 0114			78.17		JT23 0116			37.08		JT23 0114			62.65
JT23 0120			29.08		JT23 0142			138.23		JT23 0120			70.25		JT23 0142			90.83
JT23 0122			33.45		JT23 0143			79.81		JT23 0122			8.58		JT23 0143			67.81
JT23 0146			87.5		JT23 0144			77.93		JT23 0146			42.99		JT23 0144			71.15
JT23 0159			108.23		JT23 0149			55.3		JT23 0159			10.46		JT23 0149			42.37
JT23 0163			55.81		JT23 0162			88.59		JT23 0163			51.92		JT23 0162			71.1
JT23 0164			92.62							JT23 0164			39.36
