# Supplementary material for: Systemic delivery of AAV-GFM1 corrects COXPD1 molecular alterations in Gfm1R671C/− mice
Source: EMBO Mol Med. 2026 Apr 17;18(6):2152–79. doi: 10.1038/s44321-026-00426-4 (PMC13269562; doi:10.1038/s44321-026-00426-4)
Supplement: Supplementary file 4 — Source data Fig. 3 [file 44321_2026_426_MOESM4_ESM.zip › Figure 3 updated/3B/WB mt Females and Males NDUFA9.xlsx]

## Sheet: Female samples
Gel A
			1	M
JT23 0079	Hembra	WT	2
JT23 0080	Hembra	KI/KO	3
JT23 0095	Hembra	KI/KO AAV	4
JT23 0091	Hembra	WT	5
JT23 0097	Hembra	KI/KO	6
JT23 0101	Hembra	KI/KO AAV	7
JT23 0140	Hembra	WT	8	C
JT23 0112	Hembra	KI/KO	9
JT23 0116	Hembra	KI/KO AAV	10
JT23 0105	Hembra	WT	11
JT23 0117	Hembra	KI/KO	12
JT23 0120	Hembra	KI/KO AAV	13
JT23 0106	Hembra	WT	14
			15	M
Gel B
			1	M
JT23 0107	Hembra	WT	2
JT23 0175	Hembra	KI/KO	3
JT23 0122	Hembra	KI/KO AAV	4
JT23 0113	Hembra	WT	5
JT23 0182	Hembra	KI/KO	6
JT23 0146	Hembra	KI/KO AAV	7
JT23 0140	Hembra	WT	8
JT23 0184	Hembra	KI/KO	9
JT23 0159	Hembra	KI/KO AAV	10
JT23 0104	Hembra	WT	11	C
JT23 0186	Hembra	KI/KO	12
JT23 0163	Hembra	KI/KO AAV	13
JT23 0164	Hembra	KI/KO AAV	14
			15	M

## Sheet: Females mb A
SDHA											Mean WT
Image Name	Channel	Name	Signal	Total	Area	Bkgnd.	Type		% Signal normalised vs WT		3.426
JT23 0079	Chemi	1	5.37	8.76	444	0.00764	Signal		156.743
JT23 0080	Chemi	2	3.88	6.9	370	0.00816	Signal		113.252
JT23 0095	Chemi	3	3.85	6.7	350	0.00814	Signal		112.376		156.743	113.252	112.376
JT23 0091	Chemi	4	3.2	5.99	342	0.00814	Signal		93.4034		93.4034	88.1494	114.127
JT23 0097	Chemi	5	3.02	5.34	333	0.00695	Signal		88.1494		79.3929	85.2306	73.2633
JT23 0101	Chemi	6	3.91	6.88	396	0.00749	Signal		114.127		79.101	111.5	82.3117
JT23 0140	Chemi	7	2.72	5.02	324	0.00712	Signal		79.3929		91.3602
JT23 0112	Chemi	8	2.92	5.58	350	0.00762	Signal		85.2306
JT23 0116	Chemi	9	2.51	5.15	304	0.00869	Signal		73.2633
JT23 0105	Chemi	10	2.71	5.35	324	0.00814	Signal		79.101
JT23 0117	Chemi	11	3.82	7.25	456	0.00753	Signal		111.5
JT23 0120	Chemi	12	2.82	5.28	315	0.00781	Signal		82.3117
JT23 0106	Chemi	13	3.13	6.04	390	0.00747	Signal		91.3602		Mean WT
											0
LONP1
Image Name	Channel	Name	Signal	Total	Area	Bkgnd.	Type		Ratio EFG1/SDHA	% Signal Ratio normalised vs WT
JT23 0079									0	#DIV/0!
JT23 0080									0	#DIV/0!
JT23 0095									0	#DIV/0!
JT23 0091									0	#DIV/0!
JT23 0097									0	#DIV/0!
JT23 0101									0	#DIV/0!	#DIV/0!	#DIV/0!	#DIV/0!
JT23 0140									0	#DIV/0!
JT23 0112									0	#DIV/0!
JT23 0116									0	#DIV/0!		#DIV/0!	#DIV/0!
JT23 0105									0	#DIV/0!
JT23 0117									0	#DIV/0!
JT23 0120									0	#DIV/0!
JT23 0106									0	#DIV/0!
											Promedio WT
											0.00387898
MRPL37
Image Name	Channel	Name	Signal	Total	Area	Bkgnd.	Type		Ratio COXI/SDHA	% Signal Ratio normalised vs WT
JT23 0079	Chemi	1	0.0144	0.0489	228	0.000151	Signal		0.00268156	69.1306	69.1306	214.612	129.235
JT23 0080	Chemi	2	0.0323	0.074	252	0.000165	Signal		0.00832474	214.612	49.5459	176.704	186.592
JT23 0095	Chemi	3	0.0193	0.0599	252	0.000161	Signal		0.00501299	129.235	84.9222	355.799	198.228
JT23 0091	Chemi	4	0.00615	0.0365	252	0.00012	Signal		0.00192187	49.5459	146.499	365.104	214.833
JT23 0097	Chemi	5	0.0207	0.0573	252	0.000145	Signal		0.0068543	176.704	149.903
JT23 0101	Chemi	6	0.0283	0.0675	252	0.000155	Signal		0.00723785	186.592	100	278.054	182.222
JT23 0140	Chemi	7	0.00896	0.0339	252	9.9e-05	Signal		0.00329412	84.9222
JT23 0112	Chemi	8	0.0403	0.0829	252	0.000169	Signal		0.0138014	355.799
JT23 0116	Chemi	9	0.0193	0.0558	252	0.000145	Signal		0.00768924	198.228
JT23 0105	Chemi	10	0.0154	0.0517	252	0.000144	Signal		0.00568266	146.499
JT23 0117	Chemi	11	0.0541	0.117	266	0.000237	Signal		0.0141623	365.104
JT23 0120	Chemi	12	0.0235	0.0726	238	0.000206	Signal		0.00833333	214.833
JT23 0106	Chemi	13	0.0182	0.0701	216	0.00024	Signal		0.0058147	149.903
											Promedio WT
											2.0484
NDUFA9
Image Name	Channel	Name	Signal	Total	Area	Bkgnd.	Type		Ratio COXI/SDHA	% Signal Ratio normalised vs WT
JT23 0079	Chemi	1	6.59	11	444	0.00994	Signal		1.22719	59.9096	59.9096	57.8777	75.5737
JT23 0080	Chemi	2	4.6	8.11	407	0.00862	Signal		1.18557	57.8777	89.2465	69.5099	89.0222
JT23 0095	Chemi	3	5.96	9.31	407	0.00822	Signal		1.54805	75.5737	110.739	119.706	141.982
JT23 0091	Chemi	4	5.85	9.08	400	0.00807	Signal		1.82812	89.2465	116.732	95.2091	65.0915
JT23 0097	Chemi	5	4.3	6.94	333	0.00793	Signal		1.42384	69.5099	123.372
JT23 0101	Chemi	6	7.13	11.1	400	0.00996	Signal		1.82353	89.0222	100	85.5757	92.9175
JT23 0140	Chemi	7	6.17	9.37	400	0.00801	Signal		2.26838	110.739
JT23 0112	Chemi	8	7.16	11	390	0.00988	Signal		2.45205	119.706
JT23 0116	Chemi	9	7.3	11.1	451	0.00841	Signal		2.90837	141.982
JT23 0105	Chemi	10	6.48	10.5	396	0.01	Signal		2.39114	116.732
JT23 0117	Chemi	11	7.45	11.5	429	0.00952	Signal		1.95026	95.2091
JT23 0120	Chemi	12	3.76	6.24	315	0.00788	Signal		1.33333	65.0915
JT23 0106	Chemi	13	7.91	12.3	440	0.0101	Signal		2.52716	123.372

## Sheet: Females mb B
SDHA											Mean WT
Image Name	Channel	Name	Signal	Total	Area	Bkgnd.	Type		% Signal normalised vs WT		4.705
JT23 0107	Chemi	14	4.89	8.24	429	0.00781	Signal		103.932
JT23 0175	Chemi	15	7.5	11.4	532	0.0074	Signal		159.405
JT23 0122	Chemi	16	4.15	6.68	380	0.00666	Signal		88.204		103.932	159.405	88.204
JT23 0113	Chemi	17	5.1	8.18	418	0.00736	Signal		108.395		108.395	111.583	83.1031
JT23 0182	Chemi	18	5.25	8.35	429	0.00723	Signal		111.583		108.608	98.1934	106.27
JT23 0146	Chemi	19	3.91	6.55	342	0.00773	Signal		83.1031		79.0648	96.9182	92.4548
JT23 0140	Chemi	20	5.11	8.22	390	0.00798	Signal		108.608				94.5802
JT23 0184	Chemi	21	4.62	7.32	420	0.00642	Signal		98.1934
JT23 0159	Chemi	22	5	7.63	407	0.00645	Signal		106.27
JT23 0104	Chemi	23	3.72	6.4	342	0.00783	Signal		79.0648
JT23 0186	Chemi	24	4.56	7.45	418	0.00692	Signal		96.9182
JT23 0163	Chemi	25	4.35	7.29	380	0.00774	Signal		92.4548
JT23 0164	Chemi	26	4.45	6.96	407	0.00617	Signal		94.5802		Mean WT
											0
LONP1
Image Name	Channel	Name	Signal	Total	Area	Bkgnd.	Type		Ratio EFG1/SDHA	% Signal Ratio normalised vs WT
JT23 0107									0	#DIV/0!
JT23 0175									0	#DIV/0!
JT23 0122									0	#DIV/0!
JT23 0113									0	#DIV/0!
JT23 0182									0	#DIV/0!
JT23 0146									0	#DIV/0!	#DIV/0!	#DIV/0!	#DIV/0!
JT23 0140									0	#DIV/0!
JT23 0184									0	#DIV/0!
JT23 0159									0	#DIV/0!
JT23 0104									0	#DIV/0!
JT23 0186									0	#DIV/0!
JT23 0163									0	#DIV/0!
JT23 0164									0	#DIV/0!
											Promedio WT
											0.00396932
MRPL37
Image Name	Channel	Name	Signal	Total	Area	Bkgnd.	Type		Ratio COXI/SDHA	% Signal Ratio normalised vs WT
JT23 0107	Chemi	14	0.0104	0.0491	252	0.000153	Signal		0.00212679	53.5807	53.5807	413.169	157.837
JT23 0175	Chemi	15	0.123	0.205	342	0.000238	Signal		0.0164	413.169	123.002	372.86	280.283
JT23 0122	Chemi	16	0.026	0.0631	259	0.000143	Signal		0.00626506	157.837	160.231	317.369	289.218
JT23 0113	Chemi	17	0.0249	0.0525	245	0.000113	Signal		0.00488235	123.002	63.1862	465.191	210.812
JT23 0182	Chemi	18	0.0777	0.13	304	0.000174	Signal		0.0148	372.86			164.747
JT23 0146	Chemi	19	0.0435	0.083	266	0.000148	Signal		0.0111253	280.283	100	392.147	220.579
JT23 0140	Chemi	20	0.0325	0.0647	266	0.000121	Signal		0.00636008	160.231
JT23 0184	Chemi	21	0.0582	0.103	328	0.000135	Signal		0.0125974	317.369
JT23 0159	Chemi	22	0.0574	0.103	296	0.000154	Signal		0.01148	289.218		392.147	220.579
JT23 0104	Chemi	23	0.00933	0.0396	252	0.00012	Signal		0.00250806	63.1862
JT23 0186	Chemi	24	0.0842	0.147	304	0.000207	Signal		0.0184649	465.191
JT23 0163	Chemi	25	0.0364	0.0839	252	0.000188	Signal		0.00836782	210.812
JT23 0164	Chemi	26	0.0291	0.0997	315	0.000224	Signal		0.00653933	164.747
											Mean WT
											1.59565
NDUFA9
Image Name	Channel	Name	Signal	Total	Area	Bkgnd.	Type		Ratio COXI/SDHA	% Signal Ratio normalised vs WT
JT23 0107	Chemi	14	7.13	10.7	370	0.00955	Signal		1.45808	91.3785	91.3785	93.5879	97.2525
JT23 0175	Chemi	15	11.2	15.9	456	0.0102	Signal		1.49333	93.5879	98.9211	81.0538	72.9286
JT23 0122	Chemi	16	6.44	9.69	360	0.00902	Signal		1.55181	97.2525	80.8216	69.9956	105.662
JT23 0113	Chemi	17	8.05	11.7	390	0.00937	Signal		1.57843	98.9211	128.879	135.511	106.18
JT23 0182	Chemi	18	6.79	9.7	400	0.00728	Signal		1.29333	81.0538			94.6395
JT23 0146	Chemi	19	4.55	7.08	320	0.0079	Signal		1.16368	72.9286	100	95.0371	95.3325
JT23 0140	Chemi	20	6.59	10	440	0.00786	Signal		1.28963	80.8216
JT23 0184	Chemi	21	5.16	7.72	328	0.00781	Signal		1.11688	69.9956
JT23 0159	Chemi	22	8.43	12	430	0.0083	Signal		1.686	105.662		95.0371	95.3325
JT23 0104	Chemi	23	7.65	10.9	410	0.00791	Signal		2.05645	128.879
JT23 0186	Chemi	24	9.86	14	480	0.00866	Signal		2.16228	135.511
JT23 0163	Chemi	25	7.37	11	380	0.00962	Signal		1.69425	106.18
JT23 0164	Chemi	26	6.72	9.67	407	0.00726	Signal		1.51011	94.6395
											Promedio WT
											#REF!

## Sheet: Females Joint
SDHA
Normalised to WTs - Membranes separades								Normalised to JT23-140								Normalised to 140 and to WTs							155.576	112.409	111.539
156.743	113.252	112.376	103.932	159.405	88.204			166.747	120.48	119.548	110.566	169.579	93.8337			155.576	112.409	111.539	103.158	158.218	87.5475		92.7081	87.4933	113.278
93.4034	88.1494	114.127	108.395	111.583	83.1031			99.3649	93.7756	121.412	115.314	118.705	88.4072			92.7081	87.4933	113.278	107.588	110.753	82.4845		93.3007	84.5962	72.7179
79.3929	85.2306	73.2633	108.608	98.1934	106.27			100	90.6705	77.9394	100	104.461	113.053			93.3007	84.5962	72.7179	93.3007	97.4625	105.479		78.5122	110.67	81.699
79.101	111.5	82.3117	79.0648	96.9182	92.4548			84.1497	118.617	87.5653	84.1112	103.104	98.3558			78.5122	110.67	81.699	78.4763	96.1967	91.7666		90.6801	158.218	87.5475
91.3602					94.5802			97.1913					100.617			90.6801					93.8762		103.158	110.753	82.4845
																							107.588	97.4625	105.479
																							78.4763	96.1967	91.7666
Mean 140								Mean WTs								100	107.225	93.3764							93.8762
94.0004								107.18
LONP1
Normalised to WTs - Membranes separades								Normalised to JT23-140								Normalised to 140 and to WTs
								#DIV/0!	#DIV/0!	#DIV/0!	#DIV/0!	#DIV/0!	#DIV/0!			#DIV/0!	#DIV/0!	#DIV/0!	#DIV/0!	#DIV/0!	#DIV/0!
								#DIV/0!	#DIV/0!	#DIV/0!	#DIV/0!	#DIV/0!	#DIV/0!			#DIV/0!	#DIV/0!	#DIV/0!	#DIV/0!	#DIV/0!	#DIV/0!
								100	#DIV/0!	#DIV/0!	100	#DIV/0!	#DIV/0!			#DIV/0!	#DIV/0!	#DIV/0!	#DIV/0!	#DIV/0!	#DIV/0!
								#DIV/0!	#DIV/0!	#DIV/0!	#DIV/0!	#DIV/0!	#DIV/0!			#DIV/0!	#DIV/0!	#DIV/0!	#DIV/0!	#DIV/0!	#DIV/0!
								#DIV/0!					#DIV/0!			#DIV/0!					#DIV/0!
Promedio 140								Promedio WTs								#DIV/0!	#DIV/0!	#DIV/0!
#DIV/0!								#DIV/0!
MRPL37
Normalised to WTs - Membranes separades								Normalised to JT23-140								Normalised to 140 and to WTs
69.1306	214.612	129.235	53.5807	413.169	157.837			56.3979	175.084	105.432	43.712	337.07	128.766			71.1382	220.844	132.988	55.1367	425.167	162.421		71.1382	220.844	132.988
49.5459	176.704	186.592	123.002	372.86	280.283			40.4203	144.158	152.224	100.347	304.185	228.659			50.9847	181.835	192.01	126.574	383.688	288.422		50.9847	181.835	192.01
84.9222	355.799	198.228	160.231	317.369	289.218			100	290.267	161.718	100	258.915	235.949			126.136	366.131	203.985	126.136	326.586	297.617		126.136	366.131	203.985
146.499	365.104	214.833	63.1862	465.191	210.812			119.516	297.858	175.264	51.5484	379.51	171.984			150.753	375.706	221.072	65.0212	478.7	216.934		150.753	375.706	221.072
149.903					164.747			122.293					134.403			154.256					169.531		154.256	425.167	162.421
																							55.1367	383.688	288.422
																							126.574	326.586	297.617
Promedio 140								Promedio WTs								100	344.832	209.442					65.0212	478.7	216.934
122.577								79.2794																	169.531
NDUFA9
Normalised to WTs - Membranes separades								Normalised to JT23-140								Normalised to 140 and to WTs
59.9096	57.8777	75.5737	91.3785	93.5879	97.2525			62.5489	60.4275	78.9031	95.4041	97.7109	101.537			59.5953	57.5741	75.1772	90.899	93.0969	96.7423		59.5953	57.5741	75.1772
89.2465	69.5099	89.0222	98.9211	81.0538	72.9286			93.1782	72.5722	92.944	103.279	84.6246	76.1414			88.7783	69.1452	88.5551	98.4021	80.6286	72.5459		88.7783	69.1452	88.5551
110.739	119.706	141.982	80.8216	69.9956	105.662			100	124.979	148.237	100	73.0792	110.317			95.2779	119.078	141.237	95.2779	69.6284	105.108		95.2779	119.078	141.237
116.732	95.2091	65.0915	128.879	135.511	106.18			121.875	99.4034	67.959	134.557	141.481	110.857			116.12	94.7095	64.75	128.203	134.8	105.623		116.12	94.7095	64.75
123.372					94.6395			128.807					98.8088			122.725					94.1429		122.725	93.0969	96.7423
																							90.899	80.6286	72.5459
																							98.4021	69.6284	105.108
Mean 140								Mean WTs								100	89.8326	93.7646					128.203	134.8	105.623
95.7805								104.956																	94.1429

## Sheet: Male Mostres
Gel A
			1	M		JT23 0075	1x200ug; 3x100ug (4112)
JT23 0075	Macho	WT	2			JT23 0088	2x200ug; 2x100ug (4112)
JT23 0081	Macho	KI/KO	3			JT23 0110	2x200ug; 2x100ug (4113)
JT23 0086	Macho	KI/KO AAV	4			JT23 0130	2x200ug; 2x100ug (4122)
JT23 0088	Macho	WT	5			JT23 0153	3x200ug; 1x100ug (4122)
JT23 0115	Macho	KI/KO	6			JT23 0156	3x200ug; 1x100ug (4122)
JT23 0111	Macho	KI/KO AAV	7			JT23 0167	3x200ug; 1x100ug (4122)
JT23 0110	Macho	WT	8	C		JT19-181	1x500ug; 2x100ug (4.3.3.3)
JT23 0118	Macho	KI/KO	9			JT23 0081	1x200ug; 3x100ug (4112)
JT23 0114	Macho	KI/KO AAV	10			JT23 0115	3x200ug; 1x100ug (4113)
JT23 0130	Macho	WT	11			JT23 0118	1x200ug; 3x100ug (4113)
JT23 0132	Macho	KI/KO	12			JT23 0132	1x200ug; 3x100ug (4122)
JT23 0142	Macho	KI/KO AAV	13			JT23 0181	3x200ug; 1x100ug (4122)
JT23 0153	Macho	WT	14	C		JT23 0208	2x200ug; 1x100ug (4122)
			15	M		JT23 0210	2x200ug; 1x100ug (4122)
						JT24 0004	1x200ug; 2x100ug (4122)
Gel B						JT23 0086	3x200ug; 1x100ug (4112)
			1	M		JT23 0111	3x200ug; 1x100ug (4113)
JT23 0153	Macho	WT	2	C		JT23 0114	2x200ug; 2x100ug (4113)
JT23 0181	Macho	KI/KO	3			JT23 0142	1x200ug; 3x100ug (4112)
JT23 0143	Macho	KI/KO AAV	4			JT23 0143	1x200ug; 3x100ug (4112)
JT23 0156	Macho	WT	5			JT23 0144	2x200ug; 2x100ug (4112)
JT23 0208	Macho	KI/KO	6			JT23 0149	3x200ug; 1x100ug (4122)
JT23 0144	Macho	KI/KO AAV	7			JT23 0162	3x200ug; 1x100ug (4122)
JT23 0110	Macho	WT	8	C
JT23 0210	Macho	KI/KO	9
JT23 0149	Macho	KI/KO AAV	10
JT23 0167	Macho	WT	11
JT24 0004	Macho	KI/KO	12
JT23 0162	Macho	KI/KO AAV	13
JT19-181	Macho	WT	14
			15	M

## Sheet: Males mb A
SDHA											Mean WT
Image Name	Channel	Name	Signal	Total	Area	Bkgnd.	Type		% Signal normalised vs WT		5
JT23 0075	Chemi	1	5.23	7.99	600	0.0046	Signal		104.6
JT23 0081	Chemi	2	5.48	8.63	615	0.00511	Signal		109.6
JT23 0086	Chemi	3	5.13	8.19	585	0.00523	Signal		102.6		104.6	109.6	102.6
JT23 0088	Chemi	4	5.21	8.13	600	0.00488	Signal		104.2		104.2	83.6	101.8
JT23 0115	Chemi	5	4.18	6.71	520	0.00486	Signal		83.6		90.4	111.6	89.6
JT23 0111	Chemi	6	5.09	7.92	520	0.00545	Signal		101.8		100.8	82.8	74.4
JT23 0110	Chemi	7	4.52	7.16	546	0.00484	Signal		90.4		94.6
JT23 0118	Chemi	8	5.58	8.96	560	0.00603	Signal		111.6		100	96.9	92.1
JT23 0114	Chemi	9	4.48	7.56	520	0.00592	Signal		89.6
JT23 0130	Chemi	10	5.04	8.16	585	0.00534	Signal		100.8
JT23 0132	Chemi	11	4.14	7.09	492	0.00598	Signal		82.8
JT23 0142	Chemi	12	3.72	6.18	468	0.00526	Signal		74.4
JT23 0153	Chemi	13	4.73	7.5	528	0.00525	Signal		94.6		Mean WT
											0.00278
MRPL37
Image Name	Channel	Name	Signal	Total	Area	Bkgnd.	Type		Ratio EFG1/SDHA	% Signal Ratio normalised vs WT
JT23 0075	Chemi	1	0.0279	0.0552	288	9.47e-05	Signal		0.00533461	191.892	191.892	376.122	220.876
JT23 0081	Chemi	2	0.0573	0.0879	342	8.93e-05	Signal		0.0104562	376.122	82.1607	353.688	155.475
JT23 0086	Chemi	3	0.0315	0.0557	288	8.42e-05	Signal		0.00614035	220.876	49.5798	472.525	171.024
JT23 0088	Chemi	4	0.0119	0.0328	288	7.26e-05	Signal		0.00228407	82.1607	76.3674	615.159	243.676
JT23 0115	Chemi	5	0.0411	0.0697	304	9.43e-05	Signal		0.00983254	353.688	54.1469
JT23 0111	Chemi	6	0.022	0.0437	288	7.53e-05	Signal		0.0043222	155.475	100	454.374	197.762
JT23 0110	Chemi	7	0.00623	0.0262	288	6.95e-05	Signal		0.00137832	49.5798
JT23 0118	Chemi	8	0.0733	0.104	333	9.1e-05	Signal		0.0131362	472.525
JT23 0114	Chemi	9	0.0213	0.0438	312	7.2e-05	Signal		0.00475446	171.024		454.374	197.762
JT23 0130	Chemi	10	0.0107	0.0328	264	8.37e-05	Signal		0.00212302	76.3674
JT23 0132	Chemi	11	0.0708	0.108	400	9.37e-05	Signal		0.0171014	615.159
JT23 0142	Chemi	12	0.0252	0.0518	288	9.22e-05	Signal		0.00677419	243.676
JT23 0153	Chemi	13	0.00712	0.0241	288	5.91e-05	Signal		0.00150529	54.1469
											Mean WT
											1.29656
NDUFA9
Image Name	Channel	Name	Signal	Total	Area	Bkgnd.	Type		Ratio EFG1/SDHA	% Signal Ratio normalised vs WT
JT23 0075	Chemi	1	8.18	11.3	546	0.00563	Signal		1.56405	120.631	120.631	84.8683	74.4211
JT23 0081	Chemi	2	6.03	8.24	520	0.00424	Signal		1.10036	84.8683	77.1274	100.192	97.7351
JT23 0086	Chemi	3	4.95	6.81	494	0.00376	Signal		0.964912	74.4211	135.826	68.5577	103.468
JT23 0088	Chemi	4	5.21	7.87	520	0.0051	Signal		1	77.1274	66.4152	106.376	54.7356
JT23 0115	Chemi	5	5.43	7.55	600	0.00354	Signal		1.29904	100.192	25.7635
JT23 0111	Chemi	6	6.45	9.53	645	0.00477	Signal		1.26719	97.7351	100	89.9985	82.5899
JT23 0110	Chemi	7	7.96	11	630	0.00474	Signal		1.76106	135.826
JT23 0118	Chemi	8	4.96	7.3	546	0.00428	Signal		0.888889	68.5577
JT23 0114	Chemi	9	6.01	8.1	602	0.00348	Signal		1.34152	103.468		89.9985	82.5899
JT23 0130	Chemi	10	4.34	6.48	532	0.00403	Signal		0.861111	66.4152
JT23 0132	Chemi	11	5.71	7.92	656	0.00338	Signal		1.37923	106.376
JT23 0142	Chemi	12	2.64	3.99	520	0.00259	Signal		0.709677	54.7356
JT23 0153	Chemi	13	1.58	2.66	520	0.00207	Signal		0.334038	25.7635

## Sheet: Males mb B
SDHA											Mean WT
Image Name	Channel	Name	Signal	Total	Area	Bkgnd.	Type		% Signal normalised vs WT		4.666
JT23 0153	Chemi	14	5.76	8.77	630	0.00478	Signal		123.446
JT23 0181	Chemi	15	3.75	6.25	444	0.00563	Signal		80.3686
JT23 0143	Chemi	16	6	9.4	600	0.00568	Signal		128.59		123.446	80.3686	128.59
JT23 0156	Chemi	17	4.42	7.06	507	0.00521	Signal		94.7278		94.7278	104.158	86.3695
JT23 0208	Chemi	18	4.86	7.69	520	0.00543	Signal		104.158		87.4411	119.16	89.1556
JT23 0144	Chemi	19	4.03	6.4	492	0.00483	Signal		86.3695		112.945	112.516	106.301
JT23 0110	Chemi	20	4.08	6.59	507	0.00494	Signal		87.4411		81.4402
JT23 0210	Chemi	21	5.56	8.57	574	0.00524	Signal		119.16		100	104.051	102.604
JT23 0149	Chemi	22	4.16	6.81	468	0.00567	Signal		89.1556
JT23 0167	Chemi	23	5.27	8.36	507	0.00611	Signal		112.945
JT24 0004	Chemi	24	5.25	8.19	532	0.00553	Signal		112.516
JT23 0162	Chemi	25	4.96	7.89	546	0.00538	Signal		106.301
JT19-181	Chemi	26	3.8	6.19	462	0.00518	Signal		81.4402		Mean WT
											0.00197899
MRPL37
Image Name	Channel	Name	Signal	Total	Area	Bkgnd.	Type		Ratio EFG1/SDHA	% Signal Ratio normalised vs WT
JT23 0153	Chemi	14	0.0134	0.0494	296	0.000121	Signal		0.00232639	117.554	117.554	343.609	301.5
JT23 0181	Chemi	15	0.0255	0.0622	280	0.000131	Signal		0.0068	343.609	59.448	756.922	343.559
JT23 0143	Chemi	16	0.0358	0.0767	288	0.000142	Signal		0.00596667	301.5	134.996	434.419	269.659
JT23 0156	Chemi	17	0.0052	0.0339	288	9.95e-05	Signal		0.00117647	59.448	126.567	458.146	267.935
JT23 0208	Chemi	18	0.0728	0.122	342	0.000145	Signal		0.0149794	756.922	61.4348
JT23 0144	Chemi	19	0.0274	0.0628	304	0.000117	Signal		0.00679901	343.559	100	498.274	295.664
JT23 0110	Chemi	20	0.0109	0.0347	288	8.26e-05	Signal		0.00267157	134.996
JT23 0210	Chemi	21	0.0478	0.0827	304	0.000115	Signal		0.00859712	434.419
JT23 0149	Chemi	22	0.0222	0.0515	289	0.000101	Signal		0.00533654	269.659		498.274	295.664
JT23 0167	Chemi	23	0.0132	0.0382	288	8.67e-05	Signal		0.00250474	126.567
JT24 0004	Chemi	24	0.0476	0.0856	333	0.000114	Signal		0.00906667	458.146
JT23 0162	Chemi	25	0.0263	0.0554	280	0.000104	Signal		0.00530242	267.935
JT19-181	Chemi	26	0.00462	0.0288	288	8.4e-05	Signal		0.00121579	61.4348
											Mean WT
											1.11208
NDUFA9
Image Name	Channel	Name	Signal	Total	Area	Bkgnd.	Type		Ratio EFG1/SDHA	% Signal Ratio normalised vs WT
JT23 0075	Chemi	14	5.77	8.48	690	0.00391	Signal		1.00174	90.0776	90.0776	72.177	68.1905
JT23 0081	Chemi	15	3.01	4.97	442	0.00445	Signal		0.802667	72.177	85.4457	85.6659	110.896
JT23 0086	Chemi	16	4.55	6.88	624	0.00374	Signal		0.758333	68.1905	132.678	99.9487	104.404
JT23 0088	Chemi	17	4.2	6.36	507	0.00427	Signal		0.950226	85.4457	91.7984	88.7225	86.4769
JT23 0115	Chemi	18	4.63	6.75	574	0.00369	Signal		0.952675	85.6659	102.227
JT23 0111	Chemi	19	4.97	6.95	559	0.00355	Signal		1.23325	110.896	100	86.6285	92.4918
JT23 0110	Chemi	20	6.02	8.11	560	0.00373	Signal		1.47549	132.678
JT23 0118	Chemi	21	6.18	8.42	546	0.00411	Signal		1.11151	99.9487
JT23 0114	Chemi	22	4.83	6.72	520	0.00363	Signal		1.16106	104.404		86.6285	92.4918
JT23 0130	Chemi	23	5.38	7.72	520	0.00449	Signal		1.02087	91.7984
JT23 0132	Chemi	24	5.18	6.91	585	0.00295	Signal		0.986667	88.7225
JT23 0142	Chemi	25	4.77	6.51	518	0.00335	Signal		0.961694	86.4769
JT23 0153	Chemi	26	4.32	6.03	504	0.00339	Signal		1.13684	102.227

## Sheet: Males Joint
SDHA
Normalised to WTs - Membranes separades								Normalised to JT23-110								Normalised to 110 and to WTs							144.127	126.063	103.771			JT23 0075
146.628	128.25	105.572	110.382	131.204	127.21			170.265	148.925	122.591	128.176	152.354	147.717			144.127	126.063	103.771	108.499	128.966	125.041		115.686	93.7783	94.1627			JT23 0088
117.693	95.4057	95.7967	124.643	130.348	156.303			136.666	110.785	111.24	144.737	151.361	181.5			115.686	93.7783	94.1627	122.517	128.125	153.637		84.6486	95.3157	89.1663			JT23 0110
60.9971	96.9697	90.7136	111.238	125.499	87.8494			100	112.602	105.337	100	145.73	102.011			84.6486	95.3157	89.1663	84.6486	123.358	86.3509		73.4084	96.853	53.0386			JT23 0130
74.6823	98.5337	53.9589	99.5436	81.004	57.3303			86.7214	114.418	62.6574	115.591	94.0622	66.5722			73.4084	96.853	53.0386	97.8457	79.6223	56.3524		108.499	128.966	125.041			JT23 0153
			54.1928								62.9289								53.2684				122.517	128.125	153.637			JT23 0156
																							97.8457	123.358	86.3509			JT23 0167
																							53.2684	79.6223	56.3524			JT19-181
Mean 110								Mean WTs								100	109.01	95.19
86.1175								118.136																				JT23 0081
																												JT23 0115
MRPL37																												JT23 0118
Normalised to WTs - Membranes separades								Normalised to JT23-110								Normalised to 110 and to WTs							190.06	372.531	218.767			JT23 0132
191.892	376.122	220.876	117.554	343.609	301.5			207.927	407.552	239.333	127.377	372.322	326.695			190.06	372.531	218.767	116.432	340.328	298.622		81.3762	350.311	153.99			JT23 0181
82.1607	353.688	155.475	59.448	756.922	343.559			89.0263	383.243	168.467	64.4156	820.173	372.268			81.3762	350.311	153.99	58.8804	749.695	340.279		91.4069	468.013	169.391			JT23 0208
49.5798	472.525	171.024	134.996	434.419	269.659			100	512.011	185.315	100	470.721	292.193			91.4069	468.013	169.391	91.4069	430.271	267.085		75.6383	609.286	241.349			JT23 0210
76.3674	615.159	243.676	126.567	458.146	267.935			82.7489	666.564	264.038	137.143	496.43	290.325			75.6383	609.286	241.349	125.358	453.771	265.377		116.432	340.328	298.622			JT24 0004
54.1469			61.4348								66.5685								60.8482				58.8804	749.695	340.279
																							125.358	430.271	267.085			JT23 0086
																							60.8482	453.771	265.377			JT23 0111
Promedio 140								Promedio WTs								100	471.776	244.357										JT23 0114
92.2881								109.401																				JT23 0142
NDUFA9
Normalised to WTs - Membranes separades								Normalised to JT23-110								Normalised to 110 and to WTs							125.662	88.4074	77.5246
120.631	84.8683	74.4211	90.0776	72.177	68.1905			89.8543	63.2156	55.4338	67.0958	53.7622	50.7928			125.662	88.4074	77.5246	93.834	75.1869	71.0341		80.3437	104.37	101.811
77.1274	100.192	97.7351	85.4457	85.6659	110.896			57.4496	74.6295	72.7996	63.6457	63.8097	82.6026			80.3437	104.37	101.811	89.009	89.2383	115.52		139.851	71.4166	107.782
135.826	68.5577	103.468	132.678	99.9487	104.404			100	51.0663	77.0697	100	74.4485	77.7671			139.851	71.4166	107.782	139.851	104.117	108.758		69.1848	110.812	57.0181
66.4152	106.376	54.7356	91.7984	88.7225	86.4769			49.4705	79.2361	40.7707	68.3776	66.0865	64.4138			69.1848	110.812	57.0181	95.6265	92.4224	90.0831		93.834	75.1869	71.0341
			102.227								76.1452								106.49				89.009	89.2383	115.52
																							95.6265	104.117	108.758
																							106.49	92.4224	90.0831
Mean 140								Mean WTs								100	91.9963	91.1914
134.252								71.5048
