# Supplementary material for: Systemic delivery of AAV-GFM1 corrects COXPD1 molecular alterations in Gfm1R671C/− mice
Source: EMBO Mol Med. 2026 Apr 17;18(6):2152–79. doi: 10.1038/s44321-026-00426-4 (PMC13269562; doi:10.1038/s44321-026-00426-4)
Supplement: Supplementary file 5 — Source data Fig. 4 [file 44321_2026_426_MOESM5_ESM.zip]

Archive with 23 entries (21 files):
- Figure 4 updated/4A/
- Figure 4 updated/4A/040722 BN-PAGE Females.xlsx
- Figure 4 updated/4A/050722 BN-PAGE Males.xlsx
- Figure 4 updated/4A/4A.xlsx
- Figure 4 updated/4A/F4A Females Liver CI a b.tif
- Figure 4 updated/4A/F4A Females Liver CII a b.tif
- Figure 4 updated/4A/F4A Females Liver CIII a.tif
- Figure 4 updated/4A/F4A Females Liver CIII b.tif
- Figure 4 updated/4A/F4A Females Liver CIV a b.tif
- Figure 4 updated/4A/F4A Males Liver CI a b.tif
- Figure 4 updated/4A/F4A Males Liver CII a b.tif
- Figure 4 updated/4A/F4A Males Liver CIII a.tif
- Figure 4 updated/4A/F4A Males Liver CIII b.tif
- Figure 4 updated/4A/F4A Males Liver CIV a b.tif
- Figure 4 updated/4A/Fig4A - BN-PAGE in liver mitochondria .pdf
- Figure 4 updated/4B/
- Figure 4 updated/4B/4B.xlsx
- Figure 4 updated/4B/CI Females Hi.xlsx
- Figure 4 updated/4B/CI Males Hi.xlsx
- Figure 4 updated/4B/CIV Females Hi.xlsx
- Figure 4 updated/4B/CIV Males Hi.xlsx
- Figure 4 updated/4B/CS Females Hi.xlsx
- Figure 4 updated/4B/CS Males Hi.xlsx
