# Supplementary material for: Systemic delivery of AAV-GFM1 corrects COXPD1 molecular alterations in Gfm1R671C/− mice
Source: EMBO Mol Med. 2026 Apr 17;18(6):2152–79. doi: 10.1038/s44321-026-00426-4 (PMC13269562; doi:10.1038/s44321-026-00426-4)
Supplement: Supplementary file 5 — Source data Fig. 4 [file 44321_2026_426_MOESM5_ESM.zip › Figure 4 updated/4A/040722 BN-PAGE Females.xlsx]

## Sheet: BN-PAGE Fem mb A
BN-PAGE (A)																				hi=liver ce=brain
SDHA - COMPLEX II									Mean WTs
Image Name	Channel	Name	Signal	Total	Area	Bkgnd.	Type		3.7	Referred to WTs		SDHA - COMPLEX II mb A				JT22-8 mt hi	JT22-40 mt hi	JT22-127 mt hi
JT22-127 mt hi	Chemi	11	3.73	6.15	1568	0.00154	Signal			100.811		81.8919	90	100.811		JT22-9 mt hi	JT22-44 mt hi	JT22-43 mt hi
JT22-8 mt hi	Chemi	12	3.03	5.64	1512	0.00173	Signal			81.8919		115.676	70.8108	90.5405		JT22-13 mt hi	JT22-68 mt hi	JT22-45 mt hi
JT22-40 mt hi	Chemi	13	3.33	6.11	1484	0.00187	Signal			90		102.432	113.514	103.784				JT22-51 mt hi
JT22-43 mt hi	Chemi	14	3.35	6.27	1456	0.00201	Signal			90.5405				44.5946
JT22-9 mt hi	Chemi	15	4.28	7.06	1428	0.00195	Signal			115.676
JT22-44 mt hi	Chemi	16	2.62	5.03	1566	0.00154	Signal			70.8108
JT22-45 mt hi	Chemi	17	3.84	6.44	1508	0.00172	Signal			103.784
JT22-13 mt hi	Chemi	18	3.79	6.5	1560	0.00174	Signal			102.432
JT22-68 mt hi	Chemi	19	4.2	6.82	1595	0.00164	Signal			113.514
JT22-51 mt hi	Chemi	20	1.65	3.34	1428	0.00118	Signal			44.5946
NDUFA 9N - COMPLEX I
Image Name	Channel	Name	Signal	Total	Area	Bkgnd.	Type		Ratio CI/CII	Referred to WTs		Mean WTs	NDUFA 9N - COMPLEX I mb A
JT22-127 mt hi	Chemi	1	9.79	12.7	1071	0.00276	Signal		2.62466	90.7605		2.89186	113.554	65.2136	90.7605
JT22-8 mt hi	Chemi	2	9.95	13.9	1050	0.00376	Signal		3.28383	113.554			97.7608	81.9621	106.32
JT22-40 mt hi	Chemi	3	6.28	9.27	799	0.00374	Signal		1.88589	65.2136			88.685	53.5988	90.9522
JT22-43 mt hi	Chemi	4	10.3	14.3	1020	0.00397	Signal		3.07463	106.32					130.356
JT22-9 mt hi	Chemi	5	12.1	17.1	1092	0.00451	Signal		2.8271	97.7608
JT22-44 mt hi	Chemi	6	6.21	9.15	799	0.00369	Signal		2.37023	81.9621
JT22-45 mt hi	Chemi	7	10.1	14.4	950	0.00455	Signal		2.63021	90.9522
JT22-13 mt hi	Chemi	8	9.72	13.9	969	0.00431	Signal		2.56464	88.685
JT22-68 mt hi	Chemi	9	6.51	9.31	768	0.00365	Signal		1.55	53.5988
JT22-51 mt hi	Chemi	10	6.22	8.6	846	0.00281	Signal		3.7697	130.356
COMPLEX IV
Image Name	Channel	Name	Signal	Total	Area	Bkgnd.	Type		Ratio CIV/CII	Referred to WTs		Mean WTs	COXIV - COMPLEX IV mb A
JT22-127 mt hi	Chemi	1	22.3	30.4	1404	0.0058	Signal		5.97855	77.4423		7.72001	94.9058	32.4806	77.4423
JT22-8 mt hi	Chemi	2	22.2	29.4	1352	0.00529	Signal		7.32673	94.9058			92.3078	29.0709	73.8535
JT22-40 mt hi	Chemi	3	8.35	12.7	1150	0.00376	Signal		2.50751	32.4806			112.786	45.9536	73.8746
JT22-43 mt hi	Chemi	4	19.1	26	1300	0.00532	Signal		5.70149	73.8535					135.029
JT22-9 mt hi	Chemi	5	30.5	40.3	1300	0.00749	Signal		7.12617	92.3078
JT22-44 mt hi	Chemi	6	5.88	9.89	1150	0.00349	Signal		2.24427	29.0709
JT22-45 mt hi	Chemi	7	21.9	29.9	1326	0.00605	Signal		5.70312	73.8746
JT22-13 mt hi	Chemi	8	33	42.2	1484	0.00623	Signal		8.70712	112.786
JT22-68 mt hi	Chemi	9	14.9	20.4	1378	0.00397	Signal		3.54762	45.9536
JT22-51 mt hi	Chemi	10	17.2	21.8	1428	0.00324	Signal		10.4242	135.029
COMPLEX III
Image Name	Channel	Name	Signal	Total	Area	Bkgnd.	Type		Ratio CIV/CII	Referred to WTs		Mean WTs	Core1 - COMPLEX III mb A
JT22-127 mt hi	Chemi	1	27.8	35.2	969	0.00758	Signal		7.45308	100.584		7.40981	112.241	91.9972	100.584
JT22-8 mt hi	Chemi	2	25.2	32	931	0.00729	Signal		8.31683	112.241			87.3432	100.445	103.534
JT22-40 mt hi	Chemi	3	22.7	29.7	893	0.00777	Signal		6.81682	91.9972			100.416	81.9377	96.2969
JT22-43 mt hi	Chemi	4	25.7	33.9	900	0.00906	Signal		7.67164	103.534					168.491
JT22-9 mt hi	Chemi	5	27.7	36.6	931	0.00954	Signal		6.47196	87.3432
JT22-44 mt hi	Chemi	6	19.5	26.1	752	0.00882	Signal		7.44275	100.445
JT22-45 mt hi	Chemi	7	27.4	36.1	931	0.00936	Signal		7.13542	96.2969
JT22-13 mt hi	Chemi	8	28.2	36.9	950	0.00911	Signal		7.44063	100.416
JT22-68 mt hi	Chemi	9	25.5	33.5	918	0.00864	Signal		6.07143	81.9377
JT22-51 mt hi	Chemi	10	20.6	26.6	816	0.00732	Signal		12.4848	168.491
COMPLEX V
Image Name	Channel	Name	Signal	Total	Area	Bkgnd.	Type		Ratio CV/CII	Referit a WTs		Mean WTs	ATP51A - COMPLEX V mb A
JT22-127 mt hi	Chemi	1	11.9	16	1200	0.00348	Signal		3.19035	79.4939		4.01332	99.5036	84.5532	79.4939
JT22-8 mt hi	Chemi	2	12.1	16.7	1175	0.00391	Signal		3.9934	99.5036			101.88	105.564	107.106
JT22-40 mt hi	Chemi	3	11.3	15.6	1080	0.00397	Signal		3.39339	84.5532			98.6161	74.751	112.256
JT22-43 mt hi	Chemi	4	14.4	20.2	1175	0.0049	Signal		4.29851	107.106					109.182
JT22-9 mt hi	Chemi	5	17.5	25.5	1225	0.00651	Signal		4.08879	101.88
JT22-44 mt hi	Chemi	6	11.1	14.8	1081	0.00341	Signal		4.23664	105.564
JT22-45 mt hi	Chemi	7	17.3	24.1	1200	0.0057	Signal		4.50521	112.256
JT22-13 mt hi	Chemi	8	15	21.1	1152	0.00526	Signal		3.95778	98.6161
JT22-68 mt hi	Chemi	9	12.6	17.6	1175	0.00426	Signal		3	74.751
JT22-51 mt hi	Chemi	10	7.23	10	945	0.00295	Signal		4.38182	109.182
Image Name	Channel	Name	Signal	Total	Area	Bkgnd.	Type	Type
0000356_03	Chemi	1	11.9	16	1200	0.00348	Signal	Signal
0000356_03	Chemi	2	12.1	16.7	1175	0.00391	Signal	Signal
0000356_03	Chemi	3	11.3	15.6	1080	0.00397	Signal	Signal
0000356_03	Chemi	4	14.4	20.2	1175	0.0049	Signal	Signal
0000356_03	Chemi	5	17.5	25.5	1225	0.00651	Signal	Signal
0000356_03	Chemi	6	11.1	14.8	1081	0.00341	Signal	Signal
0000356_03	Chemi	7	17.3	24.1	1200	0.0057	Signal	Signal
0000356_03	Chemi	8	15	21.1	1152	0.00526	Signal	Signal
0000356_03	Chemi	9	12.6	17.6	1175	0.00426	Signal	Signal
0000356_03	Chemi	10	7.23	10	945	0.00295	Signal	Signal

## Sheet: BN-PAGE Fem mb B
BN-PAGE (B)																			hi=liver ce=brain
SDHA - COMPLEX II									Mean WTs
Image Name	Channel	Name	Signal	Total	Area	Bkgnd.	Type		2.565	Referred to WTs		SDHA - COMPLEX II mb B				JT22-50 mt hi	JT22-70 mt hi	JT22-60 mt hi
JT22-50 mt hi	Chemi	1	2.03	3.48	1440	0.00101	Signal			79.1423		79.1423	129.045	112.671		JT22-42 mt hi	JT22-123 mt hi	JT22-61 mt hi
JT22-42 mt hi	Chemi	2	2.22	4.58	1650	0.00143	Signal			86.5497		86.5497	99.0253	98.6355		JT22-9 mt hi	JT22-128 mt hi	JT22-71 mt hi
JT22-70 mt hi	Chemi	3	3.31	5.35	1560	0.00131	Signal			129.045		128.265	83.8207	65.4971		JT22-52 mt hi
JT22-60 mt hi	Chemi	4	2.89	4.8	1500	0.00127	Signal			112.671		106.043
JT22-9 mt hi	Chemi	5	3.29	5.3	1470	0.00136	Signal			128.265
JT22-123 mt hi	Chemi	6	2.54	4.43	1530	0.00123	Signal			99.0253
JT22-61 mt hi	Chemi	7	2.53	4.26	1500	0.00115	Signal			98.6355
JT22-52 mt hi	Chemi	8	2.72	4.57	1530	0.00121	Signal			106.043
JT22-128 mt hi	Chemi	9	2.15	3.75	1508	0.00107	Signal			83.8207
JT22-71 mt hi	Chemi	10	1.68	2.99	1440	0.00091	Signal			65.4971
NDUFA 9N - COMPLEX I
Image Name	Channel	Name	Signal	Total	Area	Bkgnd.	Type		Ratio CI/CII	Referred to WTs		Mean WTs	NDUFA 9N - COMPLEX I mb B
JT22-50 mt hi	Chemi	1	7.16	10.2	828	0.00372	Signal		3.52709	136.372		2.58638	136.372	74.4079	80.8065
JT22-42 mt hi	Chemi	2	7.27	10.9	864	0.00423	Signal		3.27477	126.616			126.616	49.6239	59.9064
JT22-70 mt hi	Chemi	3	6.37	9.66	799	0.00411	Signal		1.92447	74.4079			70.6295	47.8355	83.542
JT22-60 mt hi	Chemi	4	6.04	9.58	782	0.00452	Signal		2.08997	80.8065			66.3828
JT22-9 mt hi	Chemi	5	6.01	9.5	864	0.00405	Signal		1.82675	70.6295
JT22-123 mt hi	Chemi	6	3.26	5.96	585	0.00462	Signal		1.28346	49.6239
JT22-61 mt hi	Chemi	7	3.92	7.01	658	0.00471	Signal		1.54941	59.9064
JT22-52 mt hi	Chemi	8	4.67	8.03	705	0.00477	Signal		1.71691	66.3828
JT22-128 mt hi	Chemi	9	2.66	4.87	528	0.00419	Signal		1.23721	47.8355
JT22-71 mt hi	Chemi	10	3.63	5.92	658	0.00348	Signal		2.16071	83.542
COMPLEX IV
Image Name	Channel	Name	Signal	Total	Area	Bkgnd.	Type		Ratio CIV/CII	Referred to WTs		Mean WTs	COXIV - COMPLEX IV mb B
JT22-50 mt hi	Chemi	1	10.8	14.1	1152	0.00288	Signal		5.3202	105.523		5.04176	105.523	39.9084	50.2379
JT22-42 mt hi	Chemi	2	11.5	16.4	1296	0.00376	Signal		5.18018	102.745			102.745	45.9938	81.5325
JT22-70 mt hi	Chemi	3	6.66	9.34	1104	0.00243	Signal		2.01208	39.9084			97.6646	42.1595	125.145
JT22-60 mt hi	Chemi	4	7.32	10.8	1152	0.003	Signal		2.53287	50.2379			94.0673
JT22-9 mt hi	Chemi	5	16.2	21.2	1300	0.00381	Signal		4.92401	97.6646
JT22-123 mt hi	Chemi	6	5.89	8.28	1104	0.00217	Signal		2.3189	45.9938
JT22-61 mt hi	Chemi	7	10.4	13.6	1176	0.00273	Signal		4.11067	81.5325
JT22-52 mt hi	Chemi	8	12.9	17.6	1200	0.00395	Signal		4.74265	94.0673
JT22-128 mt hi	Chemi	9	4.57	6.95	1078	0.00221	Signal		2.12558	42.1595
JT22-71 mt hi	Chemi	10	10.6	13.9	1248	0.00268	Signal		6.30952	125.145
COMPLEX III
Image Name	Channel	Name	Signal	Total	Area	Bkgnd.	Type		Ratio CIV/CII	Referred to WTs		Mean WTs	Core1 - COMPLEX III mb B
JT22-50 mt hi	Chemi	1	17	22.5	752	0.00725	Signal		8.37438	106.762		7.844	106.762	71.2535	68.3748
JT22-42 mt hi	Chemi	2	21.1	29	784	0.01	Signal		9.5045	121.169			121.169	81.3099	94.2287
JT22-70 mt hi	Chemi	3	18.5	25.2	720	0.00926	Signal		5.58912	71.2535			71.2991	94.8733	103.962
JT22-60 mt hi	Chemi	4	15.5	22.2	660	0.0102	Signal		5.36332	68.3748			100.77
JT22-9 mt hi	Chemi	5	18.4	26	720	0.0105	Signal		5.59271	71.2991
JT22-123 mt hi	Chemi	6	16.2	23.5	690	0.0106	Signal		6.37795	81.3099
JT22-61 mt hi	Chemi	7	18.7	26.2	736	0.0102	Signal		7.3913	94.2287
JT22-52 mt hi	Chemi	8	21.5	29.2	799	0.00962	Signal		7.90441	100.77
JT22-128 mt hi	Chemi	9	16	22.6	705	0.00932	Signal		7.44186	94.8733
JT22-71 mt hi	Chemi	10	13.7	20.1	658	0.00979	Signal		8.15476	103.962
COMPLEX V
Image Name	Channel	Name	Signal	Total	Area	Bkgnd.	Type		Ratio CV/CII	Referred to WTs		Mean WTs	ATP51A - COMPLEX V mb B
JT22-50 mt hi	Chemi	11	4.38	6.55	756	0.00287	Signal		2.15764	69.632		3.09863	69.632	109.2	90.787
JT22-42 mt hi	Chemi	12	8.54	11.9	1012	0.00333	Signal		3.84685	124.147			124.147	112.826	105.236
JT22-70 mt hi	Chemi	13	11.2	15.7	1056	0.00433	Signal		3.38369	109.2			102.997	106.874	134.276
JT22-60 mt hi	Chemi	14	8.13	11.9	860	0.00435	Signal		2.81315	90.787			103.224
JT22-9 mt hi	Chemi	15	10.5	15.5	880	0.00571	Signal		3.19149	102.997
JT22-123 mt hi	Chemi	16	8.88	13	855	0.00484	Signal		3.49606	112.826
JT22-61 mt hi	Chemi	17	8.25	12.4	836	0.005	Signal		3.26087	105.236
JT22-52 mt hi	Chemi	18	8.7	12.8	836	0.00488	Signal		3.19853	103.224
JT22-128 mt hi	Chemi	19	7.12	10	810	0.00356	Signal		3.31163	106.874
JT22-71 mt hi	Chemi	20	6.99	10.3	836	0.00391	Signal		4.16071	134.276
Image Name	Channel	Name	Signal	Total	Area	Bkgnd.	Type
Image Name	Channel	Name	Signal	Total	Area	Bkgnd.	Type
0000356_03	Chemi	11	4.38	6.55	756	0.00287	Signal
0000356_03	Chemi	12	8.54	11.9	1012	0.00333	Signal
0000356_03	Chemi	13	11.2	15.7	1056	0.00433	Signal
0000356_03	Chemi	14	8.13	11.9	860	0.00435	Signal
0000356_03	Chemi	15	10.5	15.5	880	0.00571	Signal
0000356_03	Chemi	16	8.88	13	855	0.00484	Signal
0000356_03	Chemi	17	8.25	12.4	836	0.005	Signal
0000356_03	Chemi	18	8.7	12.8	836	0.00488	Signal
0000356_03	Chemi	19	7.12	10	810	0.00356	Signal
0000356_03	Chemi	20	6.99	10.3	836	0.00391	Signal

## Sheet: Normalised
																				hi=liver ce=brain
Normalised vs WTs							Normalised vs Calibr							Normalised vs Calibr + vs WTs
SDHA - COMPLEX II mb A			SDHA - COMPLEX II mb B				SDHA - COMPLEX II mb A			SDHA - COMPLEX II mb B				SDHA - COMPLEX II mb A			SDHA - COMPLEX II mb B
81.8919	90	100.811	79.1423	129.045	112.671		67.1408	73.7884	82.6519	64.8865	105.8	92.3753		85.0045	93.4208	104.643	82.1504	133.95	116.953
115.676	70.8108	90.5405	86.5497	99.0253	98.6355		100	58.0557	74.2316	70.9596	81.188	80.8684		126.606	73.5023	93.9819	89.8394	102.789	102.385
102.432	113.514	103.784	128.265	83.8207	65.4971		83.9814	93.0665	85.0893	100	68.7221	53.6992		106.326	117.828	107.729	126.606	87.0066	67.9866
		44.5946	106.043						36.5618	86.9415						46.2896	110.073
														100	101.416	91.4238
Mean Calibr	121.97						Mean WTs	78.985
Normalised vs WTs							Normalised vs Calibr							Normalised vs Calibr + vs WTs
NDUFA 9N - COMPLEX I mb A			NDUFA 9N - COMPLEX I mb B				NDUFA 9N - COMPLEX I mb A			NDUFA 9N - COMPLEX I mb B				NDUFA 9N - COMPLEX I mb A			NDUFA 9N - COMPLEX I mb B
113.554	65.2136	90.7605	136.372	74.4079	80.8065		134.87	77.4554	107.798	161.971	88.3755	95.9753		110.64	63.5399	88.4311	132.872	72.4981	78.7326
97.7608	81.9621	106.32	126.616	49.6239	59.9064		100	97.3479	126.278	150.384	58.9392	71.1518		82.0342	79.8585	103.591	123.366	48.3503	58.3688
88.685	53.5988	90.9522	70.6295	47.8355	83.542		105.333	63.6602	108.025	100	56.8151	99.2242		86.4088	52.2231	88.6179	82.0342	46.6078	81.3978
		130.356	66.3828						154.826	78.844						127.01	64.679
														100	60.513	89.4499
Mean Calibr	84.1951						Mean WTs	121.9
Normalised vs WTs							Normalised vs Calibr							Normalised vs Calibr + vs WTs
COXIV - COMPLEX IV mb A			COXIV - COMPLEX IV mb B				COXIV - COMPLEX IV mb A			COXIV - COMPLEX IV mb B				COXIV - COMPLEX IV mb A			COXIV - COMPLEX IV mb B
94.9058	32.4806	77.4423	105.523	39.9084	50.2379		99.9153	34.1951	81.5301	111.093	42.0149	52.8897		94.1193	32.2115	76.8005	104.648	39.5777	49.8215
92.3078	29.0709	73.8535	102.745	45.9938	81.5325		100	30.6054	77.7518	108.169	48.4216	85.8362		94.199	28.83	73.2414	101.894	45.6127	80.8568
112.786	45.9536	73.8746	97.6646	42.1595	125.145		118.74	48.3792	77.7741	100	44.3849	131.751		111.852	45.5727	73.2624	94.199	41.8101	124.108
		135.029	94.0673						142.156	99.0326						133.91	93.2878
														100	38.9358	87.4287
Mean Calibr	94.9862						Mean WTs	106.158
Normalised vs WTs							Normalised vs Calibr							Normalised vs Calibr + vs WTs
Core1 - COMPLEX III mb A			Core1 - COMPLEX III mb B				Core1 - COMPLEX III mb A			Core1 - COMPLEX III mb B				Core1 - COMPLEX III mb A			Core1 - COMPLEX III mb B
112.241	91.9972	100.584	106.762	71.2535	68.3748		141.502	115.981	126.806	134.594	89.8291	86.2		108.501	88.9322	97.2329	103.205	68.8796	66.0968
87.3432	100.445	103.534	121.169	81.3099	94.2287		100	126.63	130.525	152.758	102.507	118.794		76.6785	97.0981	100.084	117.132	78.601	91.0894
100.416	81.9377	96.2969	71.2991	94.8733	103.962		126.594	103.299	121.401	100	119.607	131.064		97.0705	79.2078	93.0886	76.6785	91.7124	100.498
		168.491	100.77						212.416	127.041						162.877	97.4128
														100	84.0718	101.567
Mean Calibr	79.3212						Mean WTs	130.415
Normalised vs WTs							Normalised vs Calibr							Normalised vs Calibr + vs WTs
ATP51A - COMPLEX V mb A			ATP51A - COMPLEX V mb B				ATP51A - COMPLEX V mb A			ATP51A - COMPLEX V mb B				ATP51A - COMPLEX V mb A			ATP51A - COMPLEX V mb B
99.5036	84.5532	79.4939	69.632	109.2	90.787		97.1348	82.5404	77.6015	67.9744	106.6	88.6257		99.9096	84.8983	79.8184	69.9162	109.645	91.1575
101.88	105.564	107.106	124.147	112.826	105.236		100	103.051	104.556	121.191	110.14	102.731		102.857	105.995	107.543	124.654	113.287	105.665
98.6161	74.751	112.256	102.997	106.874	134.276		96.2685	72.9715	109.584	100	104.33	131.08		99.0186	75.0561	112.714	102.857	107.31	134.824
		109.182	103.224						106.583	100.767						109.627	103.645
														100	99.3653	105.907
Mean Calibr	102.439						Mean WTs	97.2227
JT22-8 mt hi	JT22-40 mt hi	JT22-127 mt hi	JT22-50 mt hi	JT22-70 mt hi	JT22-60 mt hi
JT22-9 mt hi	JT22-44 mt hi	JT22-43 mt hi	JT22-42 mt hi	JT22-123 mt hi	JT22-61 mt hi
JT22-13 mt hi	JT22-68 mt hi	JT22-45 mt hi	JT22-9 mt hi	JT22-128 mt hi	JT22-71 mt hi
		JT22-51 mt hi	JT22-52 mt hi
JT22-8 mt hi
JT22-9 mt hi
JT22-13 mt hi
JT22-50 mt hi
JT22-42 mt hi
JT22-9 mt hi
JT22-52 mt hi
JT22-40 mt hi
JT22-44 mt hi
JT22-68 mt hi
JT22-70 mt hi
JT22-123 mt hi
JT22-128 mt hi
JT22-127 mt hi
JT22-43 mt hi
JT22-45 mt hi
JT22-51 mt hi
JT22-60 mt hi
JT22-61 mt hi
JT22-71 mt hi
