# Supplementary material for: Systemic delivery of AAV-GFM1 corrects COXPD1 molecular alterations in Gfm1R671C/− mice
Source: EMBO Mol Med. 2026 Apr 17;18(6):2152–79. doi: 10.1038/s44321-026-00426-4 (PMC13269562; doi:10.1038/s44321-026-00426-4)
Supplement: Supplementary file 5 — Source data Fig. 4 [file 44321_2026_426_MOESM5_ESM.zip › Figure 4 updated/4A/050722 BN-PAGE Males.xlsx]

## Sheet: BN-PAGE Male A
BN-PAGE (A)
SDHA - COMPLEX II									Mean WTs
Image Name	Channel	Name	Signal	Total	Area	Bkgnd.	Type		11.0175	Referred to WTs					JT22-2 mt hi	JT22-32 mt hi	JT22-35 mt hi
JT22-2 mt hi	Chemi	1	8.07	14.7	1820	0.00363	Signal			73.2471		73.2471	82.142	114.364	JT22-63 mt hi	JT22-57 mt hi	JT22-59 mt hi
JT22-63 mt hi	Chemi	2	11.2	19.8	1925	0.00449	Signal			101.656		101.656	110.733	104.379	JT22-58 mt hi	JT22-125 mt hi	JT22-79 mt hi
JT22-32 mt hi	Chemi	3	9.05	18.5	1925	0.00491	Signal			82.142		107.102	129.794	82.9589	JT22-101 mt hi
JT22-35 mt hi	Chemi	4	12.6	23.2	1980	0.00534	Signal			114.364		117.994
JT22-58 mt hi	Chemi	5	11.8	23.7	1980	0.00604	Signal			107.102
JT22-57 mt hi	Chemi	6	12.2	22.9	1820	0.00587	Signal			110.733
JT22-59 mt hi	Chemi	7	11.5	21.8	1820	0.00562	Signal			104.379
JT22-101 mt hi	Chemi	8	13	24.1	1908	0.00583	Signal			117.994
JT22-125 mt hi	Chemi	9	14.3	25.6	1960	0.00578	Signal			129.794
JT22-79 mt hi	Chemi	10	9.14	17.4	1836	0.00451	Signal			82.9589
NDUFA 9N - COMPLEX I
Image Name	Channel	Name	Signal	Total	Area	Bkgnd.	Type		Ratio CI/CII	Referred to WTs		Mean WTs
JT22-2 mt hi	Chemi	1	9.56	13.7	720	0.00576	Signal		1.18463	111.998		1.05773		111.998	68.7389	78.0348
JT22-63 mt hi	Chemi	2	11.2	16.5	736	0.00728	Signal		1	94.5421				94.5421	79.8183	109.34
JT22-32 mt hi	Chemi	3	6.58	11.6	540	0.0093	Signal		0.727072	68.7389				102.554	71.4024	117.919
JT22-35 mt hi	Chemi	4	10.4	16.7	690	0.00911	Signal		0.825397	78.0348				90.9059
JT22-58 mt hi	Chemi	5	12.8	19.9	752	0.00949	Signal		1.08475	102.554
JT22-57 mt hi	Chemi	6	10.3	16.1	644	0.00888	Signal		0.844262	79.8183
JT22-59 mt hi	Chemi	7	13.3	20.7	768	0.00965	Signal		1.15652	109.34
JT22-101 mt hi	Chemi	8	12.5	19	784	0.00829	Signal		0.961538	90.9059
JT22-125 mt hi	Chemi	9	10.8	16.7	686	0.00869	Signal		0.755245	71.4024
JT22-79 mt hi	Chemi	10	11.4	17.1	735	0.00782	Signal		1.24726	117.919
COMPLEX IV
Image Name	Channel	Name	Signal	Total	Area	Bkgnd.	Type		Ratio CIV/CII	Referred to WTs		Mean WTs
JT22-2 mt hi	Chemi	1	9.86	12.5	1225	0.00218	Signal		1.22181	96.8803		1.26115		96.8803	60.6303	90.62
JT22-63 mt hi	Chemi	2	14.5	18.6	1350	0.00302	Signal		1.29464	102.655				102.655	77.9926	111.699
JT22-32 mt hi	Chemi	3	6.92	10.1	1200	0.00261	Signal		0.764641	60.6303				103.483	55.4493	115.382
JT22-35 mt hi	Chemi	4	14.4	20.3	1404	0.00415	Signal		1.14286	90.62				96.9808
JT22-58 mt hi	Chemi	5	15.4	21.5	1325	0.00459	Signal		1.30508	103.483
JT22-57 mt hi	Chemi	6	12	16.9	1250	0.0039	Signal		0.983607	77.9926
JT22-59 mt hi	Chemi	7	16.2	22.8	1325	0.00501	Signal		1.4087	111.699
JT22-101 mt hi	Chemi	8	15.9	22	1325	0.00464	Signal		1.22308	96.9808
JT22-125 mt hi	Chemi	9	10	14.6	1188	0.00384	Signal		0.699301	55.4493
JT22-79 mt hi	Chemi	10	13.3	17.4	1350	0.00306	Signal		1.45514	115.382
COMPLEX III
Image Name	Channel	Name	Signal	Total	Area	Bkgnd.	Type		Ratio CIV/CII	Referred to WTs		Mean WTs		102.622	105.176	97.7367
JT22-2 mt hi	Chemi	1	15.4	22.4	585	0.012	Signal		1.9083	102.622		1.85955		100.831	84.1911	106.618
JT22-63 mt hi	Chemi	2	21	30.5	672	0.0141	Signal		1.875	100.831				90.2352	82.7331	100.61
JT22-32 mt hi	Chemi	3	17.7	27.4	672	0.0144	Signal		1.9558	105.176				106.312
JT22-35 mt hi	Chemi	4	22.9	34.7	799	0.0148	Signal		1.81746	97.7367
JT22-58 mt hi	Chemi	5	19.8	31	672	0.0167	Signal		1.67797	90.2352
JT22-57 mt hi	Chemi	6	19.1	28.1	624	0.0144	Signal		1.56557	84.1911
JT22-59 mt hi	Chemi	7	22.8	32.9	686	0.0147	Signal		1.98261	106.618
JT22-101 mt hi	Chemi	8	25.7	36.2	750	0.014	Signal		1.97692	106.312
JT22-125 mt hi	Chemi	9	22	31.8	700	0.014	Signal		1.53846	82.7331
JT22-79 mt hi	Chemi	10	17.1	26.2	624	0.0146	Signal		1.8709	100.61
COMPLEX V
Image Name	Channel	Name	Signal	Total	Area	Bkgnd.	Type		Ratio CV/CII	Referred to WTs		Promedio WTs		132.145	110.005	89.5736
JT22-2 mt hi	Chemi	1	6.17	9.13	714	0.00415	Signal		0.76456	132.145		0.578579		72.067	98.744	105.807
JT22-63 mt hi	Chemi	2	4.67	6.66	644	0.00309	Signal		0.416964	72.067				123.33	64.9047	85.2841
JT22-32 mt hi	Chemi	3	5.76	9.12	686	0.00489	Signal		0.636464	110.005				72.4587
JT22-35 mt hi	Chemi	4	6.53	9.24	658	0.00412	Signal		0.518254	89.5736
JT22-58 mt hi	Chemi	5	8.42	12.8	765	0.00578	Signal		0.713559	123.33
JT22-57 mt hi	Chemi	6	6.97	10.3	658	0.005	Signal		0.571311	98.744
JT22-59 mt hi	Chemi	7	7.04	13	816	0.00725	Signal		0.612174	105.807
JT22-101 mt hi	Chemi	8	5.45	7.52	720	0.00287	Signal		0.419231	72.4587
JT22-125 mt hi	Chemi	9	5.37	7.65	750	0.00304	Signal		0.375524	64.9047
JT22-79 mt hi	Chemi	10	4.51	6.76	700	0.00321	Signal		0.493435	85.2841
Image Name	Channel	Name	Signal	Total	Area	Bkgnd.	Type
0000358_02	Chemi	1	8.07	14.7	1820	0.00363	Signal
0000358_02	Chemi	2	11.2	19.8	1925	0.00449	Signal
0000358_02	Chemi	3	9.05	18.5	1925	0.00491	Signal
0000358_02	Chemi	4	12.6	23.2	1980	0.00534	Signal
0000358_02	Chemi	5	11.8	23.7	1980	0.00604	Signal
0000358_02	Chemi	6	12.2	22.9	1820	0.00587	Signal
0000358_02	Chemi	7	11.5	21.8	1820	0.00562	Signal
0000358_02	Chemi	8	13	24.1	1908	0.00583	Signal
0000358_02	Chemi	9	14.3	25.6	1960	0.00578	Signal
0000358_02	Chemi	10	9.14	17.4	1836	0.00451	Signal

## Sheet: BN-PAGE Male B
BN-PAGE (A)
SDHA - COMPLEX II									Mean WTs
Image Name	Channel	Name	Signal	Total	Area	Bkgnd.	Type		5.385	Referred to WTs
JT22-80 mt hi	Chemi	1	3.28	8.5	1456	0.00359	Signal			60.9099		60.9099	92.6648	144.104	JT22-80 mt hi	JT22-121 mt hi	JT22-83 mt hi
JT22-121 mt hi	Chemi	2	4.99	12.9	1728	0.00456	Signal			92.6648		116.62	183.844	126.834	JT22-58 mt hi	JT22-147 mt hi	JT22-105 mt hi
JT22-83 mt hi	Chemi	3	7.76	17.4	1782	0.0054	Signal			144.104		145.218	119.963	93.0362	JT22-86 mt hi	JT22-175 mt hi	JT22-118 mt hi
JT22-58 mt hi	Chemi	4	6.28	15.5	1768	0.00521	Signal			116.62		77.2516			JT22-107 mt hi
JT22-147 mt hi	Chemi	5	9.9	19.4	1734	0.00549	Signal			183.844
JT22-105 mt hi	Chemi	6	6.83	15.6	1768	0.00499	Signal			126.834
JT22-86 mt hi	Chemi	7	7.82	16.6	1768	0.005	Signal			145.218
JT22-175 mt hi	Chemi	8	6.46	14.1	1768	0.00431	Signal			119.963
JT22-118 mt hi	Chemi	9	5.01	11.8	1768	0.00386	Signal			93.0362
JT22-107 mt hi	Chemi	10	4.16	11	1802	0.0038	Signal			77.2516
NDUFA 9N - COMPLEX I
Image Name	Channel	Name	Signal	Total	Area	Bkgnd.	Type		Ratio CI/CII	Referred to WTs		Mean WTs
JT22-80 mt hi	Chemi	11	8.79	14.7	644	0.00917	Signal		2.67988	117.491		2.28093		117.491	57.2843	70.6214
JT22-121 mt hi	Chemi	12	6.52	11.3	504	0.00954	Signal		1.30661	57.2843				96.3402	59.7843	81.5213
JT22-83 mt hi	Chemi	13	12.5	20.3	736	0.0106	Signal		1.61082	70.6214				116.612	61.2835	101.51
JT22-58 mt hi	Chemi	14	13.8	21.2	782	0.00949	Signal		2.19745	96.3402				69.5567
JT22-147 mt hi	Chemi	15	13.5	21	752	0.00991	Signal		1.36364	59.7843
JT22-105 mt hi	Chemi	16	12.7	21.2	736	0.0116	Signal		1.85944	81.5213
JT22-86 mt hi	Chemi	17	20.8	31.9	1050	0.0106	Signal		2.65985	116.612
JT22-175 mt hi	Chemi	18	9.03	14.7	616	0.00915	Signal		1.39783	61.2835
JT22-118 mt hi	Chemi	19	11.6	18.1	720	0.00903	Signal		2.31537	101.51
JT22-107 mt hi	Chemi	20	6.6	10.7	672	0.00604	Signal		1.58654	69.5567
COMPLEX IV
Image Name	Channel	Name	Signal	Total	Area	Bkgnd.	Type		Ratio CIV/CII	Referred to WTs		Mean WTs
JT22-80 mt hi	Chemi	1	9.2	13.4	1566	0.00265	Signal		2.80488	126.306		2.22069		126.306	50.0845	59.7705
JT22-121 mt hi	Chemi	2	5.55	8.49	1071	0.00275	Signal		1.11222	50.0845				76.0077	36.0248	82.4139
JT22-83 mt hi	Chemi	3	10.3	16.1	1122	0.00514	Signal		1.32732	59.7705				74.2838	41.2668	92.5786
JT22-58 mt hi	Chemi	4	10.6	17	1122	0.0057	Signal		1.6879	76.0077				123.402
JT22-147 mt hi	Chemi	5	7.92	12.6	1020	0.00458	Signal		0.8	36.0248
JT22-105 mt hi	Chemi	6	12.5	18.7	1173	0.00532	Signal		1.83016	82.4139
JT22-86 mt hi	Chemi	7	12.9	20	1224	0.00574	Signal		1.64962	74.2838
JT22-175 mt hi	Chemi	8	5.92	9.3	1020	0.00332	Signal		0.916409	41.2668
JT22-118 mt hi	Chemi	9	10.3	15.3	1210	0.00416	Signal		2.05589	92.5786
JT22-107 mt hi	Chemi	10	11.4	15.9	1425	0.00314	Signal		2.74038	123.402
COMPLEX III
Image Name	Channel	Name	Signal	Total	Area	Bkgnd.	Type		Ratio CIV/CII	Referred to WTs		Mean WTs
JT22-80 mt hi	Chemi	1	19.4	26.7	816	0.00887	Signal		5.91463	133.907		4.41698		133.907	82.1207	66.811
JT22-121 mt hi	Chemi	2	18.1	24	736	0.00808	Signal		3.62725	82.1207				76.4277	51.9117	75.2453
JT22-83 mt hi	Chemi	3	22.9	31.7	833	0.0106	Signal		2.95103	66.811				77.0104	63.4338	99.4167
JT22-58 mt hi	Chemi	4	21.2	29.4	768	0.0107	Signal		3.3758	76.4277				112.655
JT22-147 mt hi	Chemi	5	22.7	31.9	816	0.0113	Signal		2.29293	51.9117
JT22-105 mt hi	Chemi	6	22.7	32.1	799	0.0118	Signal		3.32357	75.2453
JT22-86 mt hi	Chemi	7	26.6	37.2	931	0.0114	Signal		3.40153	77.0104
JT22-175 mt hi	Chemi	8	18.1	25	705	0.00985	Signal		2.80186	63.4338
JT22-118 mt hi	Chemi	9	22	29.2	816	0.00877	Signal		4.39122	99.4167
JT22-107 mt hi	Chemi	10	20.7	27.4	832	0.00799	Signal		4.97596	112.655
COMPLEX V
Image Name	Channel	Name	Signal	Total	Area	Bkgnd.	Type		Ratio CV/CII	Referred to WTs		Mean WTs
JT22-80 mt hi	Chemi	11	3.8	5.39	630	0.00253	Signal		1.15854	108.246		1.07029		108.246	106.353	65.981
JT22-121 mt hi	Chemi	12	5.68	8.73	672	0.00455	Signal		1.13828	106.353				82.8697	61.5337	82.626
JT22-83 mt hi	Chemi	13	5.48	9.03	686	0.00518	Signal		0.706186	65.981				78.6175	91.9867	130.918
JT22-58 mt hi	Chemi	14	5.57	8.58	672	0.00449	Signal		0.886943	82.8697				130.267
JT22-147 mt hi	Chemi	15	6.52	10.3	686	0.00551	Signal		0.658586	61.5337
JT22-105 mt hi	Chemi	16	6.04	9.76	686	0.00542	Signal		0.884334	82.626
JT22-86 mt hi	Chemi	17	6.58	10.9	700	0.00614	Signal		0.841432	78.6175
JT22-175 mt hi	Chemi	18	6.36	10.5	672	0.00614	Signal		0.98452	91.9867
JT22-118 mt hi	Chemi	19	7.02	9.98	765	0.00387	Signal		1.4012	130.918
JT22-107 mt hi	Chemi	20	5.8	8.57	700	0.00396	Signal		1.39423	130.267
Image Name	Channel	Name	Signal	Total	Area	Bkgnd.	Type
0000357_02	Chemi	11	3.8	5.39	630	0.00253	Signal
0000357_02	Chemi	12	5.68	8.73	672	0.00455	Signal
0000357_02	Chemi	13	5.48	9.03	686	0.00518	Signal
0000357_02	Chemi	14	5.57	8.58	672	0.00449	Signal
0000357_02	Chemi	15	6.52	10.3	686	0.00551	Signal
0000357_02	Chemi	16	6.04	9.76	686	0.00542	Signal
0000357_02	Chemi	17	6.58	10.9	700	0.00614	Signal
0000357_02	Chemi	18	6.36	10.5	672	0.00614	Signal
0000357_02	Chemi	19	7.02	9.98	765	0.00387	Signal
0000357_02	Chemi	20	5.8	8.57	700	0.00396	Signal

## Sheet: Normalised
Normalised vs WTs							Normalised vs Calibr							Normalised vs Calibr + vs WTs
SDHA - COMPLEX II mb A			SDHA - COMPLEX II mb B				SDHA - COMPLEX II mb A			SDHA - COMPLEX II mb B				SDHA - COMPLEX II mb A			SDHA - COMPLEX II mb B
73.2471	82.142	114.364	60.9099	92.6648	144.104		65.4803	73.4321	102.237	54.4513	82.839	128.824		74.5097	83.5579	116.335	61.9598	94.2621	146.588
101.656	110.733	104.379	116.62	183.844	126.834		90.8772	98.9913	93.3115	100	164.35	113.385		103.409	112.642	106.179	113.789	187.013	129.02
107.102	129.794	82.9589	145.218	119.963	93.0362		100	116.031	74.1623	129.82	107.243	83.1711		113.789	132.031	84.3889	147.721	122.031	94.6399
117.994			77.2516				105.483			69.0602				120.028			78.5832
														100	121.923	112.858
Mean Calibr	111.861						Mean WTs	87.8816
Normalised vs WTs							Normalised vs Calibr							Normalised vs Calibr + vs WTs
NDUFA 9N - COMPLEX I mb A			NDUFA 9N - COMPLEX I mb B				NDUFA 9N - COMPLEX I mb A			NDUFA 9N - COMPLEX I mb B				NDUFA 9N - COMPLEX I mb A			NDUFA 9N - COMPLEX I mb B
111.998	68.7389	78.0348	117.491	57.2843	70.6214		112.62	69.121	78.4685	118.144	57.6027	71.014		111.909	68.6847	77.9732	117.398	57.2391	70.5657
94.5421	79.8183	109.34	96.3402	59.7843	81.5213		95.0677	80.262	109.948	100	60.1166	81.9745		94.4675	79.7554	109.254	99.3687	59.7371	81.457
102.554	71.4024	117.919	116.612	61.2835	101.51		100	71.7993	118.575	117.261	61.6242	102.074		99.3687	71.3461	117.826	116.52	61.2351	101.43
90.9059			69.5567				91.4112		0	69.9433				90.8341			69.5018
														100	66.3329	93.0842
Mean Calibr	99.4472						Mean WTs	100.635
Normalised vs WTs							Normalised vs Calibr							Normalised vs Calibr + vs WTs
COXIV - COMPLEX IV mb A			COXIV - COMPLEX IV mb B				COXIV - COMPLEX IV mb A			COXIV - COMPLEX IV mb B				COXIV - COMPLEX IV mb A			COXIV - COMPLEX IV mb B
96.8803	60.6303	90.62	126.306	50.0845	59.7705		107.95	67.558	100.974	140.738	55.8073	66.5999		95.4816	59.7549	89.3116	124.483	49.3614	58.9075
102.655	77.9926	111.699	76.0077	36.0248	82.4139		114.385	86.9042	124.462	100	40.141	91.8306		101.173	76.8666	110.086	88.4498	35.5047	81.224
103.483	55.4493	115.382	74.2838	41.2668	92.5786		100	61.785	128.566	82.7716	45.982	103.157		88.4498	54.6487	113.716	73.2113	40.671	91.242
96.9808			123.402				108.062		0	137.502				95.5806			121.621
														100	52.8012	90.7479
Mean Calibr	89.7455						Mean WTs	113.058
Normalised vs WTs							Normalised vs Calibr							Normalised vs Calibr + vs WTs
Core1 - COMPLEX III mb A			Core1 - COMPLEX III mb B				Core1 - COMPLEX III mb A			Core1 - COMPLEX III mb B				Core1 - COMPLEX III mb A			Core1 - COMPLEX III mb B
102.622	105.176	97.7367	133.907	82.1207	66.811		123.149	126.214	117.287	160.692	98.5471	80.1751		100.235	102.73	95.4635	130.792	80.2107	65.2571
100.831	84.1911	106.618	76.4277	51.9117	75.2453		121	101.032	127.944	100	62.2954	90.2965		98.4858	82.2329	104.138	81.3933	50.7043	73.4952
90.2352	82.7331	100.61	77.0104	63.4338	99.4167		100	99.282	120.735	92.4146	76.1223	119.303		81.3933	80.8089	98.2703	75.2192	61.9584	97.1044
106.312			112.655				127.577		0	135.189				103.839			110.035
														100	76.4408	88.9548
Mean Calibr	83.3314						Mean WTs	122.86
Normalised vs WTs							Normalised vs Calibr							Normalised vs Calibr + vs WTs
ATP51A - COMPLEX V mb A			ATP51A - COMPLEX V mb B				ATP51A - COMPLEX V mb A			ATP51A - COMPLEX V mb B				ATP51A - COMPLEX V mb A			ATP51A - COMPLEX V mb B
132.145	110.005	89.5736	108.246	106.353	65.981		128.172	106.697	86.8806	104.991	103.155	63.9973		132.732	110.494	89.9721	108.727	106.826	66.2745
72.067	98.744	105.807	82.8697	61.5337	82.626		69.9003	95.7752	102.625	100	59.6836	80.1418		72.3875	99.1832	106.277	103.558	61.8074	82.9935
123.33	64.9047	85.2841	78.6175	91.9867	130.918		100	62.9533	82.72	76.2539	89.2211	126.982		103.558	65.1933	85.6634	78.9672	92.3958	131.5
72.4587			130.267				70.2803		0	126.351				72.781			130.847
														100	89.3166	93.7802
Mean Calibr	103.1						Mean WTs	96.564
JT22-2 mt hi	JT22-32 mt hi	JT22-35 mt hi	JT22-80 mt hi	JT22-121 mt hi	JT22-83 mt hi
JT22-63 mt hi	JT22-57 mt hi	JT22-59 mt hi	JT22-58 mt hi	JT22-147 mt hi	JT22-105 mt hi
JT22-58 mt hi	JT22-125 mt hi	JT22-79 mt hi	JT22-86 mt hi	JT22-175 mt hi	JT22-118 mt hi
JT22-101 mt hi			JT22-107 mt hi
JT22-2 mt hi
JT22-63 mt hi
JT22-58 mt hi
JT22-101 mt hi
JT22-80 mt hi
JT22-58 mt hi
JT22-86 mt hi
JT22-107 mt hi
JT22-32 mt hi
JT22-57 mt hi
JT22-125 mt hi
JT22-121 mt hi
JT22-147 mt hi
JT22-175 mt hi
JT22-35 mt hi
JT22-59 mt hi
JT22-79 mt hi
JT22-83 mt hi
JT22-105 mt hi
JT22-118 mt hi
