# Supplementary material for: Systemic delivery of AAV-GFM1 corrects COXPD1 molecular alterations in Gfm1R671C/− mice
Source: EMBO Mol Med. 2026 Apr 17;18(6):2152–79. doi: 10.1038/s44321-026-00426-4 (PMC13269562; doi:10.1038/s44321-026-00426-4)
Supplement: Supplementary file 5 — Source data Fig. 4 [file 44321_2026_426_MOESM5_ESM.zip › Figure 4 updated/4A/4A.xlsx]

## Sheet: Hoja 1
Figure 4A - BN PAGE and western blot immunodetection of respiratory chain complexes (CI, CII, CIII, 1034 CIV) from liver mitochondria using specific antibodies. Relative quantities were determined by densitometry of each band, normalized by the complex CII amount and referred to a calibrator sample loaded in all westerns.
Complex CI										Complex CIII
Females - RQ (%)					Males RQ (%)					Females - RQ (%)					Males RQ (%)
Mouse ID	WT	KI/KO V	KI/KO AAV		Mouse ID	WT	KI/KO V	KI/KO AAV		Mouse ID	WT	KI/KO V	KI/KO AAV		Mouse ID	WT	KI/KO V	KI/KO AAV
JT22-8 mt hi	110.64				JT22-2 mt hi	111.909				JT22-8 mt hi	108.501				JT22-2 mt hi	100.235
JT22-9 mt hi	82.0342				JT22-63 mt hi	94.4675				JT22-9 mt hi	76.6785				JT22-63 mt hi	98.4858
JT22-13 mt hi	86.4088				JT22-58 mt hi	99.3687				JT22-13 mt hi	97.0705				JT22-58 mt hi	81.3933
JT22-50 mt hi	132.872				JT22-101 mt hi	90.8341				JT22-50 mt hi	103.205				JT22-101 mt hi	103.839
JT22-42 mt hi	123.366				JT22-80 mt hi	117.398				JT22-42 mt hi	117.132				JT22-80 mt hi	130.792
JT22-52 mt hi	64.679				JT22-86 mt hi	116.52				JT22-52 mt hi	97.4128				JT22-86 mt hi	75.2192
					JT22-107 mt hi	69.5018									JT22-107 mt hi	110.035
JT22-40 mt hi		63.5399								JT22-40 mt hi		88.9322
JT22-44 mt hi		79.8585			JT22-32 mt hi		68.6847			JT22-44 mt hi		97.0981			JT22-32 mt hi		102.73
JT22-68 mt hi		52.2231			JT22-57 mt hi		79.7554			JT22-68 mt hi		79.2078			JT22-57 mt hi		82.2329
JT22-70 mt hi		72.4981			JT22-125 mt hi		71.3461			JT22-70 mt hi		68.8796			JT22-125 mt hi		80.8089
JT22-123 mt hi		48.3503			JT22-121 mt hi		57.2391			JT22-123 mt hi		78.601			JT22-121 mt hi		80.2107
JT22-128 mt hi		46.6078			JT22-147 mt hi		59.7371			JT22-128 mt hi		91.7124			JT22-147 mt hi		50.7043
					JT22-175 mt hi		61.2351								JT22-175 mt hi		61.9584
JT22-127 mt hi			88.4311							JT22-127 mt hi			97.2329
JT22-43 mt hi			103.591		JT22-35 mt hi			77.9732		JT22-43 mt hi			100.084		JT22-35 mt hi			95.4635
JT22-45 mt hi			88.6179		JT22-59 mt hi			109.254		JT22-45 mt hi			93.0886		JT22-59 mt hi			104.138
JT22-51 mt hi			127.01		JT22-79 mt hi			117.826		JT22-60 mt hi			66.0968		JT22-79 mt hi			98.2703
JT22-60 mt hi			78.7326		JT22-83 mt hi			70.5657		JT22-61 mt hi			91.0894		JT22-83 mt hi			65.2571
JT22-61 mt hi			58.3688		JT22-105 mt hi			81.457		JT22-71 mt hi			100.498		JT22-105 mt hi			73.4952
JT22-71 mt hi			81.3978		JT22-118 mt hi			101.43							JT22-118 mt hi			97.1044
Complex CII										Complex CIV
Females - RQ (%)					Males RQ (%)					Females - RQ (%)					Males RQ (%)
Mouse ID	WT	KI/KO V	KI/KO AAV		Mouse ID	WT	KI/KO V	KI/KO AAV		Mouse ID	WT	KI/KO V	KI/KO AAV		Mouse ID	WT	KI/KO V	KI/KO AAV
JT22-8 mt hi	85.0045				JT22-2 mt hi	74.5097				JT22-8 mt hi	94.1193				JT22-2 mt hi	95.4816
JT22-9 mt hi	126.606				JT22-63 mt hi	103.409				JT22-9 mt hi	94.199				JT22-63 mt hi	101.173
JT22-13 mt hi	106.326				JT22-58 mt hi	113.789				JT22-13 mt hi	111.852				JT22-58 mt hi	88.4498
JT22-50 mt hi	82.1504				JT22-101 mt hi	120.028				JT22-50 mt hi	104.648				JT22-101 mt hi	95.5806
JT22-42 mt hi	89.8394				JT22-80 mt hi	61.9598				JT22-42 mt hi	101.894				JT22-80 mt hi	124.483
JT22-52 mt hi	110.073				JT22-86 mt hi	147.721				JT22-52 mt hi	93.2878				JT22-86 mt hi	73.2113
					JT22-107 mt hi	78.5832									JT22-107 mt hi	121.621
JT22-40 mt hi		93.4208								JT22-40 mt hi		32.2115
JT22-44 mt hi		73.5023			JT22-32 mt hi		83.5579			JT22-44 mt hi		28.83			JT22-32 mt hi		59.7549
JT22-68 mt hi		117.828			JT22-57 mt hi		112.642			JT22-68 mt hi		45.5727			JT22-57 mt hi		76.8666
JT22-70 mt hi		133.95			JT22-125 mt hi		132.031			JT22-70 mt hi		39.5777			JT22-125 mt hi		54.6487
JT22-123 mt hi		102.789			JT22-121 mt hi		94.2621			JT22-123 mt hi		45.6127			JT22-121 mt hi		49.3614
JT22-128 mt hi		87.0066			JT22-147 mt hi		187.013			JT22-128 mt hi		41.8101			JT22-147 mt hi		35.5047
					JT22-175 mt hi		122.031								JT22-175 mt hi		40.671
JT22-127 mt hi			104.643							JT22-127 mt hi			76.8005
JT22-43 mt hi			93.9819		JT22-35 mt hi			116.335		JT22-43 mt hi			73.2414		JT22-35 mt hi			89.3116
JT22-45 mt hi			107.729		JT22-59 mt hi			106.179		JT22-45 mt hi			73.2624		JT22-59 mt hi			110.086
JT22-51 mt hi			46.2896		JT22-79 mt hi			84.3889		JT22-51 mt hi			133.91		JT22-79 mt hi			113.716
JT22-60 mt hi			116.953		JT22-83 mt hi			146.588		JT22-60 mt hi			49.8215		JT22-83 mt hi			58.9075
JT22-61 mt hi			102.385		JT22-105 mt hi			129.02		JT22-61 mt hi			80.8568		JT22-105 mt hi			81.224
JT22-71 mt hi			67.9866		JT22-118 mt hi			94.6399		JT22-71 mt hi			124.108		JT22-118 mt hi			91.242
