# Supplementary material for: Systemic delivery of AAV-GFM1 corrects COXPD1 molecular alterations in Gfm1R671C/− mice
Source: EMBO Mol Med. 2026 Apr 17;18(6):2152–79. doi: 10.1038/s44321-026-00426-4 (PMC13269562; doi:10.1038/s44321-026-00426-4)
Supplement: Supplementary file 5 — Source data Fig. 4 [file 44321_2026_426_MOESM5_ESM.zip › Figure 4 updated/4B/4B.xlsx]

## Sheet: RQ (%)
Figure 4B - Relative enzyme activities of complexes I and IV, and citrate synthase (CS) in liver homogenates. CI and CIV enzyme activities were normalized by CS activity that was used as mitochondrial content control. Single mouse values, represented as dots and triangles, are expressed as percentage of the wild type mean, and bars represent the mean relative quantity (±SD).
																				hi=liver ce=brain
Complex CI										CS
Females - RQ (%)					Males RQ (%)					Females - RQ (%)					Males RQ (%)
Mouse ID	WT	KI/KO V	KI/KO AAV		Mouse ID	WT	KI/KO V	KI/KO AAV		Mouse ID	WT	KI/KO V	KI/KO AAV		Mouse ID	WT	KI/KO V	KI/KO AAV
JT22-8hi	115.2				JT22-2hi	132.2				JT22-8hi	124.4				JT22-2hi	105.5
JT22-9hi	104				JT22-58hi	62.7				JT22-9hi	113.8				JT22-58hi	88.4
JT22-13hi	170.1				JT22-101hi	102.3				JT22-13hi	52.1				JT22-101hi	92
JT22-42hi	90.2				JT22-80hi	123.5				JT22-42hi	43				JT22-80hi	90.4
JT22-50hi	72.2				JT22-86hi	97.5				JT22-50hi	122.8				JT22-86hi	109.1
JT22-52hi	81.4				JT22-107hi	100.8				JT22-52hi	97.5				JT22-107hi	103.8
JT22-88hi	70.6				JT22-113hi	117.2				JT22-88hi	137.5				JT22-113hi	111.3
JT22-109hi	96.4				JT22-63hi	63.7				JT22-109hi	108.9				JT22-63hi	99.6
JT22-40hi		67.2			JT22-57hi		63.7			JT22-40hi		71.1			JT22-57hi		99.2
JT22-44hi		61.4			JT22-125hi		49.2			JT22-44hi		104.1			JT22-125hi		133
JT22-68hi		53			JT22-147hi		19.8			JT22-68hi		80.7			JT22-147hi		133.4
JT22-70hi		55.3			JT22-175hi		63.7			JT22-70hi		112.6			JT22-175hi		114.3
JT22-123hi		45.7			JT22-176hi		55.5			JT22-123hi		126.6			JT22-176hi		130.1
JT22-128hi		78.3			JT22-183hi		49.7			JT22-128hi		123.2			JT22-183hi		112.1
JT22-137hi		48.4			JT22-32hi 2a		57.9			JT22-137hi		122.2			JT22-32hi 2a		90.7
JT22-157hi		103.6			JT22-121hi 2a		29.9			JT22-157hi		119.4			JT22-121hi 2a		85.7
JT22-43hi			110.6		JT22-35hi			54		JT22-43hi			98.6		JT22-35hi			116.7
JT22-45hi			97.5		JT22-59hi			79.1		JT22-45hi			100.7		JT22-59hi			92.3
JT22-51hi			160.8		JT22-79hi			66.1		JT22-51hi			116.5		JT22-79hi			86.1
JT22-60hi			93.7		JT22-83hi			94.6		JT22-60hi			104.5		JT22-83hi			96.6
JT22-61hi			63		JT22-118hi			113.9		JT22-61hi			106.8		JT22-118hi			73.9
JT22-71hi			126.7		JT22-173hi			80.6		JT22-71hi			93.6		JT22-173hi			103.2
JT22-114hi			106.3		JT22-179hi			92.2		JT22-114hi			84.9		JT22-179hi			82.5
JT22-119hi			96		JT22-105hi			95.5		JT22-119hi			121.1		JT22-105hi			87.7
JT22-122hi			112.1							JT22-122hi			92.2
JT22-127hi			49.9							JT22-127hi			139.6
Complex CIV
Females - RQ (%)					Males RQ (%)
Mouse ID	WT	KI/KO V	KI/KO AAV		Mouse ID	WT	KI/KO V	KI/KO AAV
JT22-8hi	86.3				JT22-2hi	116
JT22-9hi	109.2				JT22-58hi	130.9
JT22-13hi	179.6				JT22-101hi	112.1
JT22-42hi	120.8				JT22-80hi	88.4
JT22-50hi	59.1				JT22-86hi	114.2
JT22-52hi	93.2				JT22-107hi	108.6
JT22-88hi	77				JT22-113hi	56.3
JT22-109hi	74.9				JT22-63hi	73.5
JT22-40hi		39.7			JT22-57hi		59.7
JT22-44hi		37.7			JT22-125hi		17.7
JT22-68hi		29.9			JT22-147hi		36.3
JT22-70hi		31.4			JT22-175hi		32.6
JT22-123hi		27.3			JT22-176hi		37.7
JT22-128hi		34			JT22-183hi		34.7
JT22-137hi		27.1			JT22-32hi 2a		59.9
JT22-157hi		32.8			JT22-121hi 2a		61.6
JT22-43hi			61		JT22-35hi			51.4
JT22-45hi			64.2		JT22-59hi			84.4
JT22-51hi			87.6		JT22-79hi			67.3
JT22-60hi			49.4		JT22-83hi			83.8
JT22-61hi			22.5		JT22-118hi			107.7
JT22-71hi			84.3		JT22-173hi			92.8
JT22-114hi			68.5		JT22-179hi			57.9
JT22-119hi			54.2		JT22-105hi			93.3
JT22-122hi			61.1
JT22-127hi			27.1

## Sheet: Ratio
																			hi=liver ce=brain
Complex CI										CS
Females - CI/CS					Males - CI/CS					Females - Act (nmols/min*mg prot)					Males - Act (nmols/min*mg prot)
Mouse ID	WT	KI/KO V	KI/KO AAV		Mouse ID	WT	KI/KO V	KI/KO AAV		Mouse ID	WT	KI/KO V	KI/KO AAV		Mouse ID	WT	KI/KO V	KI/KO AAV
JT22-8hi	0.3				JT22-2hi	0.274				JT22-8hi	225.8				JT22-2hi	177
JT22-9hi	0.271				JT22-58hi	0.13				JT22-9hi	206.5				JT22-58hi	148.3
JT22-13hi	0.443				JT22-101hi	0.212				JT22-13hi	94.6				JT22-101hi	154.4
JT22-42hi	0.235				JT22-80hi	0.256				JT22-42hi	78				JT22-80hi	151.7
JT22-50hi	0.188				JT22-86hi	0.202				JT22-50hi	222.8				JT22-86hi	183.1
JT22-52hi	0.212				JT22-107hi	0.209				JT22-52hi	177				JT22-107hi	174.3
JT22-88hi	0.184				JT22-113hi	0.243				JT22-88hi	249.5				JT22-113hi	186.9
JT22-109hi	0.251				JT22-63hi	0.132				JT22-109hi	197.7				JT22-63hi	167.1
JT22-40hi		0.175			JT22-57hi		0.132			JT22-40hi		129			JT22-57hi		166.5
JT22-44hi		0.16			JT22-125hi		0.102			JT22-44hi		188.9			JT22-125hi		223.3
JT22-68hi		0.138			JT22-147hi		0.041			JT22-68hi		146.4			JT22-147hi		223.9
JT22-70hi		0.144			JT22-175hi		0.132			JT22-70hi		204.3			JT22-175hi		191.9
JT22-123hi		0.119			JT22-176hi		0.115			JT22-123hi		229.7			JT22-176hi		218.4
JT22-128hi		0.204			JT22-183hi		0.103			JT22-128hi		223.6			JT22-183hi		188.1
JT22-137hi		0.126			JT22-32hi 2a		0.12			JT22-137hi		221.7			JT22-32hi 2a		152.2
JT22-157hi		0.27			JT22-121hi 2a		0.062			JT22-157hi		216.7			JT22-121hi 2a		143.9
JT22-43hi			0.288		JT22-35hi			0.112		JT22-43hi			179		JT22-35hi			195.8
JT22-45hi			0.254		JT22-59hi			0.163892		JT22-45hi			182.8		JT22-59hi			155
JT22-51hi			0.419		JT22-79hi			0.137		JT22-51hi			211.5		JT22-79hi			144.5
JT22-60hi			0.244		JT22-83hi			0.196		JT22-60hi			189.7		JT22-83hi			162.1
JT22-61hi			0.164		JT22-118hi			0.236		JT22-61hi			193.8		JT22-118hi			124.1
JT22-71hi			0.33		JT22-173hi			0.167		JT22-71hi			169.9		JT22-173hi			173.2
JT22-114hi			0.277		JT22-179hi			0.191		JT22-114hi			154.1		JT22-179hi			138.4
JT22-119hi			0.25		JT22-105hi			0.198		JT22-119hi			219.8		JT22-105hi			147.2
JT22-122hi			0.292							JT22-122hi			167.4
JT22-127hi			0.13							JT22-127hi			253.4
Complex CIV
Females - CIV/CS					Males - CIV/CS
Mouse ID	WT	KI/KO V	KI/KO AAV		Mouse ID	WT	KI/KO V	KI/KO AAV
JT22-8hi	0.56				JT22-2hi	0.505
JT22-9hi	0.709				JT22-58hi	0.57
JT22-13hi	1.166				JT22-101hi	0.488
JT22-42hi	0.784				JT22-80hi	0.385
JT22-50hi	0.384				JT22-86hi	0.497
JT22-52hi	0.605				JT22-107hi	0.473
JT22-88hi	0.5				JT22-113hi	0.245
JT22-109hi	0.486				JT22-63hi	0.32
JT22-40hi		0.258			JT22-57hi		0.26
JT22-44hi		0.245			JT22-125hi		0.077
JT22-68hi		0.194			JT22-147hi		0.158
JT22-70hi		0.204			JT22-175hi		0.142
JT22-123hi		0.177			JT22-176hi		0.164
JT22-128hi		0.221			JT22-183hi		0.151
JT22-137hi		0.176			JT22-32hi 2a		0.261
JT22-157hi		0.213			JT22-121hi 2a		0.268
JT22-43hi			0.396		JT22-35hi			0.224
JT22-45hi			0.417		JT22-59hi			0.36748
JT22-51hi			0.569		JT22-79hi			0.293
JT22-60hi			0.321		JT22-83hi			0.365
JT22-61hi			0.146		JT22-118hi			0.469
JT22-71hi			0.547		JT22-173hi			0.404
JT22-114hi			0.445		JT22-179hi			0.252
JT22-119hi			0.352		JT22-105hi			0.406
JT22-122hi			0.397
JT22-127hi			0.176
