# Supplementary material for: Systemic delivery of AAV-GFM1 corrects COXPD1 molecular alterations in Gfm1R671C/− mice
Source: EMBO Mol Med. 2026 Apr 17;18(6):2152–79. doi: 10.1038/s44321-026-00426-4 (PMC13269562; doi:10.1038/s44321-026-00426-4)
Supplement: Supplementary file 5 — Source data Fig. 4 [file 44321_2026_426_MOESM5_ESM.zip › Figure 4 updated/4B/CI Females Hi.xlsx]

## Sheet: Abs
	Activity	Initial Reading	SD	Mabs/min Comments								hi=liver ce=brain
File_220728_094336_001 - RawData	0.0447	0.9788	0.5592	-44.7008	Ctrl Hi nou		Ctrl Hi nou		Ctrl Hi nou
File_220728_094336_002 - RawData	0.0133	1.0367	0.3561	-13.2551	Ctrl Hi nou BLK		Ctrl Hi nou BLK		JT22-8hi
File_220728_094336_003 - RawData	0.0239	0.9357	0.5219	-23.9152	JT22-8hi		JT22-8hi		JT22-40hi
File_220728_094336_004 - RawData	0.0071	0.9852	0.2017	-7.1173	JT22-8hi BLK		JT22-8hi BLK		Ctrl Ce nou 1/3
File_220728_094336_005 - RawData	0.0104	0.8813	0.2707	-10.4173	JT22-40hi		JT22-40hi		JT22-9hi
File_220728_094336_006 - RawData	0.0048	0.9183	0.3915	-4.7594	JT22-40hi BLK		JT22-40hi BLK		JT22-43hi
File_220728_095646_001 - RawData	0.0134	0.8805	0.2216	-13.4298	Ctrl Ce nou 1/3		Ctrl Ce nou 1/3		Ctrl Co nou 1/3
File_220728_095646_002 - RawData	0.0013	0.9386	0.2848	-1.3356	Ctrl Ce nou 1/3 BLK		Ctrl Ce nou 1/3 BLK		JT22-13hi
File_220728_095646_003 - RawData	0.0211	0.9229	0.4956	-21.0828	JT22-9hi		JT22-9hi		JT22-44hi
File_220728_095646_004 - RawData	0.0072	0.9812	0.3291	-7.1857	JT22-9hi BLK		JT22-9hi BLK		JT22-42hi
File_220728_095646_005 - RawData	0.0177	0.9098	0.4639	-17.6863	JT22-43hi		JT22-43hi		JT22-45hi
File_220728_095646_006 - RawData	0.0049	0.9595	0.3073	-4.8515	JT22-43hi BLK		JT22-43hi BLK		JT22-68hi
File_220728_100818_001 - RawData	0.0214	0.8445	0.6233	-21.3628	Ctrl Co nou 1/3		Ctrl Co nou 1/3		JT22-50hi
File_220728_100818_002 - RawData	0.0034	0.8973	0.3884	-3.361	Ctrl Co nou 1/3 BLK		Ctrl Co nou 1/3 BLK		JT22-51hi
File_220728_100818_003 - RawData	0.0153	0.8851	1.175	-15.3039	JT22-13hi		JT22-13hi		JT22-70hi
File_220728_100818_004 - RawData	0.0049	0.9254	0.7274	-4.9146	JT22-13hi BLK		JT22-13hi BLK		JT22-52hi
File_220728_100818_005 - RawData	0.0134	0.8918	0.4643	-13.4368	JT22-44hi		JT22-44hi		JT22-60hi
File_220728_100818_006 - RawData	0.0059	0.9389	0.482	-5.9377	JT22-44hi BLK		JT22-44hi BLK		JT22-123hi
File_220728_102025_001 - RawData	0.0027	0.9061	0.6627	-2.7253	JT22-42hi		JT22-42hi		JT22-61hi
File_220728_102025_002 - RawData	0.0004	0.928	0.3581	-0.3662	JT22-42hi BLK		JT22-42hi BLK		JT22-71hi
File_220728_102025_003 - RawData	0.0182	0.8931	1.0778	-18.2261	JT22-45hi		JT22-45hi		JT22-128hi
File_220728_102025_004 - RawData	0.0067	0.9458	0.2869	-6.6936	JT22-45hi BLK		JT22-45hi BLK		JT22-88hi
File_220728_102025_005 - RawData	0.0095	0.8792	0.381	-9.4617	JT22-68hi		JT22-68hi		JT22-114hi
File_220728_102025_006 - RawData	0.0045	0.9259	0.4211	-4.4659	JT22-68hi BLK		JT22-68hi BLK		JT22-137hi
File_220728_103310_001 - RawData	0.0179	0.895	0.5516	-17.9182	JT22-50hi		JT22-50hi		JT22-109hi
File_220728_103310_002 - RawData	0.0075	0.9564	0.2813	-7.5249	JT22-50hi BLK		JT22-50hi BLK		JT22-119hi
File_220728_103310_003 - RawData	0.0271	0.9207	0.5359	-27.1135	JT22-51hi		JT22-51hi		JT22-157hi
File_220728_103310_004 - RawData	0.0051	0.9646	0.4799	-5.0802	JT22-51hi BLK		JT22-51hi BLK		JT22-122hi
File_220728_103310_005 - RawData	0.0156	0.8989	0.5496	-15.5584	JT22-70hi		JT22-70hi		JT22-127hi
File_220728_103310_006 - RawData	0.0083	0.9553	0.569	-8.3279	JT22-70hi BLK		JT22-70hi BLK
File_220728_104444_001 - RawData	0.0158	0.9083	0.6868	-15.8065	JT22-52hi		JT22-52hi
File_220728_104444_002 - RawData	0.0065	0.9687	0.3478	-6.4519	JT22-52hi BLK		JT22-52hi BLK
File_220728_104444_003 - RawData	0.0182	0.9078	0.4582	-18.1993	JT22-60hi		JT22-60hi
File_220728_104444_004 - RawData	0.0067	0.9571	0.7495	-6.7104	JT22-60hi BLK		JT22-60hi BLK
File_220728_104444_005 - RawData	0.0131	0.9052	0.573	-13.0774	JT22-123hi		JT22-123hi
File_220728_104444_006 - RawData	0.0063	0.9543	0.4564	-6.3262	JT22-123hi BLK		JT22-123hi BLK
File_220728_105614_001 - RawData	0.0133	0.8669	0.7617	-13.2537	JT22-61hi		JT22-61hi
File_220728_105614_002 - RawData	0.0054	0.9103	0.4457	-5.4313	JT22-61hi BLK		JT22-61hi BLK
File_220728_105614_003 - RawData	0.0185	0.9096	0.6118	-18.5082	JT22-71hi		JT22-71hi
File_220728_105614_004 - RawData	0.0046	0.9514	0.3897	-4.6361	JT22-71hi BLK		JT22-71hi BLK
File_220728_105614_005 - RawData	0.0168	0.9022	0.7329	-16.7966	JT22-128hi		JT22-128hi
File_220728_105614_006 - RawData	0.0055	0.9565	0.6228	-5.4533	JT22-128hi BLK		JT22-128hi BLK
File_220728_110905_001 - RawData	0.0189	0.9068	0.4416	-18.9375	JT22-88hi		JT22-88hi
File_220728_110905_002 - RawData	0.0075	0.9612	0.7348	-7.51	JT22-88hi BLK		JT22-88hi BLK
File_220728_110905_003 - RawData	0.0165	0.9157	1.1644	-16.4849	JT22-114hi		JT22-114hi
File_220728_110905_004 - RawData	0.0059	0.9701	0.3997	-5.8738	JT22-114hi BLK		JT22-114hi BLK
File_220728_110905_005 - RawData	0.0142	0.914	0.641	-14.2194	JT22-137hi		JT22-137hi
File_220728_110905_006 - RawData	0.0073	0.9685	0.6428	-7.2806	JT22-137hi BLK		JT22-137hi BLK
File_220728_112118_001 - RawData	0.0193	0.8687	0.7695	-19.3063	JT22-109hi		JT22-109hi
File_220728_112118_002 - RawData	0.007	0.9659	0.8368	-6.9522	JT22-109hi BLK		JT22-109hi BLK
File_220728_112118_003 - RawData	0.0203	0.9406	0.4122	-20.3222	JT22-119hi		JT22-119hi
File_220728_112118_004 - RawData	0.0067	0.9822	0.2217	-6.739	JT22-119hi BLK		JT22-119hi BLK
File_220728_112118_005 - RawData	0.0233	0.9239	0.4572	-23.263	JT22-157hi		JT22-157hi
File_220728_112118_006 - RawData	0.0088	0.9645	0.3936	-8.7908	JT22-157hi BLK		JT22-157hi BLK
File_220728_113349_001 - RawData	0.0165	0.9058	0.4414	-16.5162	JT22-122hi		JT22-122hi
File_220728_113349_002 - RawData	0.0044	0.9692	0.3535	-4.3971	JT22-122hi BLK		JT22-122hi BLK
File_220728_113349_003 - RawData	0.0156	0.9049	1.0174	-15.5541	JT22-127hi		JT22-127hi
File_220728_113349_004 - RawData	0.0074	0.9732	0.6225	-7.3847	JT22-127hi BLK		JT22-127hi BLK
File_220728_113349_005 - RawData	0.0099	0.8529	0.6387	-9.8865	JT22-42hi 2a		JT22-42hi 2a
File_220728_113349_006 - RawData	0.0031	0.9154	0.3168	-3.1071	JT22-42hi BLK 2a		JT22-42hi BLK 2a

## Sheet: Results
LIVER																			hi=liver ce=brain
	Vol muestra (µl)	Vol reacción (µl)	Conc prot (mg/ml)	ε NADH (mM-1*cm-1)	longitud cubeta (cm)	∆Abs +Rotenona	∆Abs w/o Rotenona	dilución	Factor	Actividad (nmoles/min*mg prot)					Actividad CS (nmoles/min*mg prot)		Actividad (nmoles/min*mg prot)	Actividad relativa (CI/CS)
Ctrl Hi nou	20	1000	2	6.2	1	0.0133	0.0447	1	4032.26	126.613				JT22-8hi	225.827		67.7419	0.299972
JT22-8hi	20	1000	2	6.2	1	0.0071	0.0239	1	4032.26	67.7419				JT22-9hi	206.526		56.0484	0.271387
JT22-40hi	20	1000	2	6.2	1	0.0048	0.0104	1	4032.26	22.5806				JT22-13hi	94.5772		41.9355	0.443399
Ctrl Ce nou 1/3	20	1000	2	6.2	1	0.0013	0.0134	3	12096.8	146.371				JT22-42hi	78.0331		18.3	0.234516
JT22-9hi	20	1000	2	6.2	1	0.0072	0.0211	1	4032.26	56.0484				JT22-50hi	222.794		41.9355	0.188225
JT22-43hi	20	1000	2	6.2	1	0.0049	0.0177	1	4032.26	51.6129				JT22-52hi	177.022		37.5	0.211838
Ctrl Co nou 1/3	20	1000	2	6.2	1	0.0034	0.0214	1	4032.26	72.5806				JT22-88hi	249.54		45.9677	0.18421
JT22-13hi	20	1000	2	6.2	1	0.0049	0.0153	1	4032.26	41.9355				JT22-109hi	197.702		49.5968	0.250866
JT22-44hi	20	1000	2	6.2	1	0.0059	0.0134	1	4032.26	30.2419		Promedio
JT22-42hi	20	1000	2	6.2	1	0.0004	0.0027	1	4032.26	9.27419	27.4194	18.3468		JT22-40hi	129.044		22.5806	0.174984
JT22-45hi	20	1000	2	6.2	1	0.0067	0.0182	1	4032.26	46.371				JT22-44hi	188.879		30.2419	0.160113
JT22-68hi	20	1000	2	6.2	1	0.0045	0.0095	1	4032.26	20.1613				JT22-68hi	146.415		20.1613	0.137699
JT22-50hi	20	1000	2	6.2	1	0.0075	0.0179	1	4032.26	41.9355				JT22-70hi	204.32		29.4355	0.144066
JT22-51hi	20	1000	2	6.2	1	0.0051	0.0271	1	4032.26	88.7097				JT22-123hi	229.688		27.4194	0.119377
JT22-70hi	20	1000	2	6.2	1	0.0083	0.0156	1	4032.26	29.4355				JT22-128hi	223.621		45.5645	0.203757
JT22-52hi	20	1000	2	6.2	1	0.0065	0.0158	1	4032.26	37.5				JT22-137hi	221.691		27.8226	0.125502
JT22-60hi	20	1000	2	6.2	1	0.0067	0.0182	1	4032.26	46.371				JT22-157hi	216.728		58.4677	0.269775
JT22-123hi	20	1000	2	6.2	1	0.0063	0.0131	1	4032.26	27.4194
JT22-61hi	20	1000	2	6.2	1	0.0054	0.0133	1	4032.26	31.8548				JT22-43hi	178.952		51.6129	0.288417
JT22-71hi	20	1000	2	6.2	1	0.0046	0.0185	1	4032.26	56.0484				JT22-45hi	182.812		46.371	0.253653
JT22-128hi	20	1000	2	6.2	1	0.0055	0.0168	1	4032.26	45.5645				JT22-51hi	211.489		88.7097	0.419453
JT22-88hi	20	1000	2	6.2	1	0.0075	0.0189	1	4032.26	45.9677				JT22-60hi	189.706		46.371	0.244436
JT22-114hi	20	1000	2	6.2	1	0.0059	0.0165	1	4032.26	42.7419				JT22-61hi	193.842		31.8548	0.164334
JT22-137hi	20	1000	2	6.2	1	0.0073	0.0142	1	4032.26	27.8226				JT22-71hi	169.853		56.0484	0.329982
JT22-109hi	20	1000	2	6.2	1	0.007	0.0193	1	4032.26	49.5968				JT22-114hi	154.136		42.7419	0.2773
JT22-119hi	20	1000	2	6.2	1	0.0067	0.0203	1	4032.26	54.8387				JT22-119hi	219.761		54.8387	0.249538
JT22-157hi	20	1000	2	6.2	1	0.0088	0.0233	1	4032.26	58.4677				JT22-122hi	167.371		48.7903	0.291509
JT22-122hi	20	1000	2	6.2	1	0.0044	0.0165	1	4032.26	48.7903				JT22-127hi	253.401		33.0645	0.130483
JT22-127hi	20	1000	2	6.2	1	0.0074	0.0156	1	4032.26	33.0645
JT22-42hi 2a	20	1000	2	6.2	1	0.0031	0.0099	1	4032.26	27.4194
	20	1000	2	6.2	1			1	4032.26	0
	20	1000	2	6.2	1			1	4032.26	0
Controles
	Vol muestra (µl)	Vol reacción (µl)	Conc prot (mg/ml)	ε NADH (mM-1*cm-1)	longitud cubeta (cm)	∆Abs +Rotenona	∆Abs w/o Rotenona	dilución	Factor	Actividad (nmoles/min*mg prot)
Control hi	20	1000	2	6.2	1	0.0018	0.0056	3	12096.8	45.9677
Control hi	20	1000	2	6.2	1	0.0013	0.0042	3	12096.8	35.0806
Control ce	20	1000	2	6.2	1	0.0005	0.0032	3	12096.8	32.6613
Control ce	20	1000	2	6.2	1	0.0013	0.0031	3	12096.8	21.7742
