# Supplementary material for: Systemic delivery of AAV-GFM1 corrects COXPD1 molecular alterations in Gfm1R671C/− mice
Source: EMBO Mol Med. 2026 Apr 17;18(6):2152–79. doi: 10.1038/s44321-026-00426-4 (PMC13269562; doi:10.1038/s44321-026-00426-4)
Supplement: Supplementary file 5 — Source data Fig. 4 [file 44321_2026_426_MOESM5_ESM.zip › Figure 4 updated/4B/CI Males Hi.xlsx]

## Sheet: Abs
	Activity	Initial Reading	SD	Mabs/min Comments				Ctrl hi d1/3
File_220727_093755_001 - RawData	0.0042	0.7163	0.4085	-4.227	Ctrl hi d1/3			Ctrl hi blk d1/3
File_220727_093755_002 - RawData	0.0022	0.7871	0.4164	-2.1781	Ctrl hi blk d1/3			JT22-2hi d1/3
File_220727_093755_003 - RawData	0.0041	0.711	0.3091	-4.0719	JT22-2hi d1/3			JT22-2hi blk d1/3
File_220727_093755_004 - RawData	0.0012	0.7623	0.3359	-1.1647	JT22-2hi blk d1/3			JT22-2hi
File_220727_093755_005 - RawData	0.018	0.7571	0.502	-17.9732	JT22-2hi			JT22-2hi blk
File_220727_093755_006 - RawData	0.0026	0.7982	0.2763	-2.5718	JT22-2hi blk			Ctrl ce d1/3
File_220727_095856_001 - RawData	0.0114	0.7234	0.7214	-11.3656	Ctrl ce d1/3			Ctrl ce blk d1/3
File_220727_095856_002 - RawData	0.0007	0.795	0.4769	-0.7341	Ctrl ce blk d1/3			JT22-63hi
File_220727_095856_003 - RawData	0.0067	0.7104	0.3213	-6.7183	JT22-63hi			JT22-63hi blk
File_220727_095856_004 - RawData	0.0023	0.7695	0.4045	-2.3153	JT22-63hi blk			JT22-32hi
File_220727_095856_005 - RawData	0.0074	0.7315	0.2636	-7.4045	JT22-32hi			JT22-32hi blk
File_220727_095856_006 - RawData	0.0024	0.7857	0.4728	-2.4314	JT22-32hi blk			Ctrl co d1/3
File_220727_101339_001 - RawData	0.0177	0.675	0.4837	-17.7314	Ctrl co d1/3			Ctrl co blk d1/3
File_220727_101339_002 - RawData	0.0011	0.7523	0.3441	-1.0966	Ctrl co blk d1/3			JT22-35hi
File_220727_101339_003 - RawData	0.0083	0.734	0.655	-8.3443	JT22-35hi			JT22-35hi blk
File_220727_101339_004 - RawData	0.0042	0.798	0.7276	-4.1868	JT22-35hi blk			JT22-57hi
File_220727_101339_005 - RawData	0.0079	0.7424	0.437	-7.8954	JT22-57hi			JT22-57hi blk
File_220727_101339_006 - RawData	0.0037	0.8088	0.5643	-3.733	JT22-57hi blk			JT22-58hi
File_220727_102746_001 - RawData	0.0108	0.7622	0.6337	-10.835	JT22-58hi			JT22-58hi blk
File_220727_102746_002 - RawData	0.003	0.819	0.2918	-2.9972	JT22-58hi blk			JT22-59hi
File_220727_102746_003 - RawData	0.0089	0.7578	0.2882	-8.9145	JT22-59hi			JT22-59hi blk
File_220727_102746_004 - RawData	0.0026	0.8113	0.5176	-2.6096	JT22-59hi blk			JT22-101hi
File_220727_102746_005 - RawData	0.0118	0.7263	0.3212	-11.8479	JT22-101hi			JT22-101hi blk	Ctrl co blk
File_220727_102746_006 - RawData	0.002	0.7797	0.1419	-1.9549	JT22-101hi blk			JT22-125hi
File_220727_104153_001 - RawData	0.0051	0.7206	0.4293	-5.0548	JT22-125hi			JT22-125hi blk
File_220727_104153_002 - RawData	0.0027	0.7723	0.2842	-2.7424	JT22-125hi blk			JT22-79hi
File_220727_104153_003 - RawData	0.0067	0.7307	0.5854	-6.7416	JT22-79hi			JT22-79hi blk
File_220727_104153_004 - RawData	0.0018	0.7933	0.4223	-1.8434	JT22-79hi blk			JT22-80hi
File_220727_104153_005 - RawData	0.0094	0.7225	1.0444	-9.3648	JT22-80hi			JT22-80hi blk
File_220727_104153_006 - RawData	0.0018	0.7758	0.4071	-1.8144	JT22-80hi blk			JT22-83hi
File_220727_105529_001 - RawData	0.0095	0.7074	0.9844	-9.5465	JT22-83hi			JT22-83hi blk
File_220727_105529_002 - RawData	0.0016	0.7878	0.4233	-1.596	JT22-83hi blk			JT22-121hi
File_220727_105529_003 - RawData	0.007	0.7466	0.2771	-6.9504	JT22-121hi			JT22-121hi blk
File_220727_105529_004 - RawData	0.0023	0.7953	0.2952	-2.3327	JT22-121hi blk			JT22-147hi
File_220727_105529_005 - RawData	0.0097	0.751	0.4641	-9.6998	JT22-147hi			JT22-147hi blk
File_220727_105529_006 - RawData	0.0033	0.7976	0.4448	-3.2876	JT22-147hi blk			JT22-86hi
File_220727_110927_001 - RawData	0.0121	0.7511	0.8243	-12.1025	JT22-86hi			JT22-86hi blk	JT22-183hi blk
File_220727_110927_002 - RawData	0.0026	0.7881	0.5565	-2.5642	JT22-86hi blk			JT22-105hi	zero
File_220727_110927_003 - RawData	0.0105	0.7087	0.5461	-10.539	JT22-105hi			JT22-105hi blk	zero
File_220727_110927_004 - RawData	0.0019	0.7425	0.3397	-1.9335	JT22-105hi blk			JT22-107hi	zero
File_220727_110927_005 - RawData	0.0125	0.7322	0.5563	-12.5157	JT22-107hi			JT22-107hi blk	JT22-80hi blk 2a
File_220727_110927_006 - RawData	0.002	0.7815	0.1148	-2.0273	JT22-107hi blk			JT22-113hi	JT22-125hi blk 2a
File_220727_112317_001 - RawData	0.0075	0.7248	0.4974	-7.4788	JT22-113hi			JT22-113hi blk	JT22-59hi blk 2a
File_220727_112317_002 - RawData	0.0022	0.7597	0.5231	-2.1501	JT22-113hi blk			JT22-118hi	JT22-113hi blk 2a
File_220727_112317_003 - RawData	0.0077	0.7466	0.339	-7.7033	JT22-118hi			JT22-118hi blk	JT22-147hi blk 2a
File_220727_112317_004 - RawData	0.0031	0.8011	0.2924	-3.1486	JT22-118hi blk			JT22-175hi	JT22-118hi blk 2a
File_220727_112317_005 - RawData	0.0071	0.7246	0.4585	-7.1477	JT22-175hi			JT22-175hi blk
File_220727_112317_006 - RawData	0.0022	0.7719	0.7005	-2.2444	JT22-175hi blk			JT22-176hi
File_220727_113745_001 - RawData	0.0084	0.7266	0.5503	-8.3983	JT22-176hi			JT22-176hi blk
File_220727_113745_002 - RawData	0.0019	0.772	0.3705	-1.8928	JT22-176hi blk			JT22-173hi
File_220727_113745_003 - RawData	0.0104	0.7258	0.3784	-10.3685	JT22-173hi			JT22-173hi blk
File_220727_113745_004 - RawData	0.0022	0.7746	0.2525	-2.1708	JT22-173hi blk			JT22-179hi
File_220727_113745_005 - RawData	0.0096	0.7138	0.4235	-9.569	JT22-179hi			JT22-179hi blk
File_220727_113745_006 - RawData	0.0028	0.7439	0.6447	-2.8026	JT22-179hi blk			JT22-183hi
File_220727_115147_001 - RawData	0.0074	0.734	0.4548	-7.3846	JT22-183hi			JT22-183hi blk
File_220727_115147_002 - RawData	0.0045	0.7895	0.3881	-4.5436	JT22-183hi blk			zero
File_220727_123335_001 - RawData	0.0098	0.7359	0.8247	-9.7973	JT22-113hi 2a			zero
File_220727_123335_002 - RawData	0.0029	0.778	0.5037	-2.8522	JT22-113hi 2a blk			zero
File_220727_123335_003 - RawData	0.0102	0.738	0.3572	-10.2081	JT22-63hi 2a			zero
File_220727_123335_004 - RawData	0.0038	0.762	0.3193	-3.8471	JT22-63hi 2a blk			JT22-113hi 2a
File_220727_123335_005 - RawData	0.011	0.7353	0.6021	-11.0061	JT22-35hi 2a			JT22-113hi 2a blk
File_220727_123335_006 - RawData	0.0042	0.7802	0.3077	-4.1685	JT22-35hi 2a blk			JT22-63hi 2a
File_220727_124629_001 - RawData	0.0346	0.7996	0.5983	-34.6243	Ctrl hi			JT22-63hi 2a blk
File_220727_124629_002 - RawData	0.0125	0.8883	0.4966	-12.472	Ctrl hi blk			JT22-35hi 2a
File_220727_124629_003 - RawData	0.0088	0.7473	0.5838	-8.7897	JT22-118hi 2a			JT22-35hi 2a blk
File_220727_124629_004 - RawData	0.0031	0.7861	0.4135	-3.0935	JT22-118hi 2a blk			Ctrl hi
								Ctrl hi blk
								JT22-118hi 2a
								JT22-118hi 2a blk
								zero
								zero

## Sheet: Results Males
HÍGADO															hi=liver ce=brain
	Vol muestra (µl)	Vol reacción (µl)	Conc prot (mg/ml)	ε NADH (mM-1*cm-1)	longitud cubeta (cm)	∆Abs +Rotenona	∆Abs w/o Rotenona	dilución	Factor	Actividad (nmoles/min*mg prot)	Actividad relativa (CI/CS)	Promedio WT	Porcentaje WT
Ctrl hi d1/3	20	1000	2	6.2	1	0.0022	0.0042	3	12096.8	24.1935	#REF!
JT22-2hi d1/3	20	1000	2	6.2	1	0.0012	0.0041	3	12096.8	35.0806	#REF!
JT22-2hi	20	1000	2	6.2	1	0.0026	0.018	1	4032.26	62.0968	#REF!
Ctrl ce d1/3	20	1000	2	6.2	1	0.0007	0.0114	3	12096.8	129.435
JT22-63hi	20	1000	2	6.2	1	0.0023	0.0067	1	4032.26	17.7419	#REF!
JT22-32hi	20	1000	2	6.2	1	0.0024	0.0074	1	4032.26	20.1613	#REF!
Ctrl co d1/3	20	1000	2	6.2	1	0.0011	0.0177	3	12096.8	200.806
JT22-35hi	20	1000	2	6.2	1	0.0042	0.0083	1	4032.26	16.5323	#REF!
JT22-57hi	20	1000	2	6.2	1	0.0037	0.0079	1	4032.26	16.9355	#REF!
JT22-58hi	20	1000	2	6.2	1	0.003	0.0108	1	4032.26	31.4516	#REF!
JT22-59hi	20	1000	2	6.2	1	0.0026	0.0089	1	4032.26	25.4032	#REF!
JT22-101hi	20	1000	2	6.2	1	0.002	0.0118	1	4032.26	39.5161	#REF!
JT22-125hi	20	1000	2	6.2	1	0.0027	0.0051	1	4032.26	9.67742	#REF!
JT22-79hi	20	1000	2	6.2	1	0.0018	0.0067	1	4032.26	19.7581	#REF!
JT22-80hi	20	1000	2	6.2	1	0.0018	0.0094	1	4032.26	30.6452	#REF!
JT22-83hi	20	1000	2	6.2	1	0.0016	0.0095	1	4032.26	31.8548	#REF!
JT22-121hi	20	1000	2	6.2	1	0.0023	0.007	1	4032.26	18.9516	#REF!
JT22-147hi	20	1000	2	6.2	1	0.0033	0.0097	1	4032.26	25.8065	#REF!
JT22-86hi	20	1000	2	6.2	1	0.0026	0.0121	1	4032.26	38.3065	#REF!
JT22-105hi	20	1000	2	6.2	1	0.0019	0.0105	1	4032.26	34.6774	#REF!
JT22-107hi	20	1000	2	6.2	1	0.002	0.0125	1	4032.26	42.3387	#REF!
JT22-113hi	20	1000	2	6.2	1	0.0022	0.0075	1	4032.26	21.371	#REF!
JT22-118hi	20	1000	2	6.2	1	0.0031	0.0077	1	4032.26	18.5484	#REF!
JT22-175hi	20	1000	2	6.2	1	0.0022	0.0071	1	4032.26	19.7581	#REF!
JT22-176hi	20	1000	2	6.2	1	0.0019	0.0084	1	4032.26	26.2097	#REF!
JT22-173hi	20	1000	2	6.2	1	0.0022	0.0104	1	4032.26	33.0645	#REF!
JT22-179hi	20	1000	2	6.2	1	0.0028	0.0096	1	4032.26	27.4194	#REF!
JT22-183hi	20	1000	2	6.2	1	0.0045	0.0074	1	4032.26	11.6935	#REF!
JT22-113hi 2a	20	1000	2	6.2	1	0.0029	0.0098	1	4032.26	27.8226	#REF!
JT22-63hi 2a	20	1000	2	6.2	1	0.0038	0.0102	1	4032.26	25.8065	#REF!
JT22-35hi 2a	20	1000	2	6.2	1	0.0042	0.011	1	4032.26	27.4194	#REF!
Ctrl hi	20	1000	2	6.2	1	0.0125	0.0346	1	4032.26	89.1129	#REF!
JT22-118hi 2a	20	1000	2	6.2	1	0.0031	0.0088	1	4032.26	22.9839	#REF!
	Actividad (nmoles/min*mg prot)
Ctrl hi	379.963		Ctrl hi d1/3	24.1935			Actividad CI (nmoles/min*mg prot)	2a mesura	Promedio 1a i 2a mesura		Actividad CS (nmoles/min*mg prot)	CI/CS
JT22-2hi	177.022		JT22-2hi d1/3	35.0806		JT22-2hi	62.0968	35.0806	48.5887		177.022	0.274478
JT22-63hi	167.096		JT22-2hi	62.0968		JT22-63hi	17.7419	25.8065	21.7742		167.096	0.13031
JT22-32hi	152.206		Ctrl ce d1/3	129.435		JT22-58hi	31.4516		31.4516		148.346	0.212016
JT22-35hi	195.772		JT22-63hi	17.7419		JT22-101hi	39.5161		39.5161		154.412	0.255914
JT22-57hi	166.544		JT22-32hi	20.1613		JT22-80hi	30.6452		30.6452		151.654	0.202072
Ctrl ce	1282.17		Ctrl co d1/3	66.9355		JT22-86hi	38.3065		38.3065		183.088	0.209224
JT22-58hi	148.346		JT22-35hi	16.5323		JT22-107hi	42.3387		42.3387		174.265	0.242956
JT22-59hi	155		JT22-57hi	16.9355		JT22-113hi	21.371	27.8226	24.5968		186.949	0.13157
JT22-101hi	154.412		JT22-58hi	31.4516
JT22-125hi	236.581		JT22-59hi	25.4032		JT22-32hi	20.1613		20.1613		152.206	0.132461
JT22-79hi	144.485		JT22-101hi	39.5161		JT22-57hi	16.9355		16.9355		166.544	0.101688
Ctrl co	1684.19		JT22-125hi	9.67742		JT22-125hi	9.67742		9.67742		236.581	0.0409053
JT22-80hi	151.654		JT22-79hi	19.7581		JT22-121hi	18.9516		18.9516		143.934	0.131669
JT22-83hi	162.132		JT22-80hi	30.6452		JT22-147hi	25.8065		25.8065		223.897	0.11526
JT22-121hi	143.934		JT22-83hi	31.8548		JT22-175hi	19.7581		19.7581		191.912	0.102954
JT22-147hi	223.897		JT22-121hi	18.9516		JT22-176hi	26.2097		26.2097		218.382	0.120017
JT22-86hi	183.088		JT22-147hi	25.8065		JT22-183hi	11.6935		11.6935		188.051	0.0621827
JT22-105hi	147.243		JT22-86hi	38.3065
JT22-107hi	174.265		JT22-105hi	34.6774		JT22-35hi	16.5323	27.4194	21.9758		195.772	0.112252
JT22-113hi	186.949		JT22-107hi	42.3387		JT22-59hi	25.4032		25.4032		155	0.163892
JT22-118hi	124.081		JT22-113hi	21.371		JT22-79hi	19.7581		19.7581		144.485	0.136748
JT22-175hi	191.912		JT22-118hi	18.5484		JT22-83hi	31.8548		31.8548		162.132	0.196474
JT22-176hi	218.382		JT22-175hi	19.7581		JT22-105hi	34.6774		34.6774		147.243	0.235512
JT22-173hi	173.162		JT22-176hi	26.2097		JT22-118hi	18.5484	22.9839	20.7661		124.081	0.16736
JT22-179hi	138.419		JT22-173hi	33.0645		JT22-173hi	33.0645		33.0645		173.162	0.190946
JT22-183hi	188.051		JT22-179hi	27.4194		JT22-179hi	27.4194		27.4194		138.419	0.198089
JT22-80hi 2a	153.86		JT22-183hi	11.6935
JT22-125hi 2a	223.346
JT22-59hi 2a	115.257
JT22-113hi 2a	186.949
JT22-147hi 2a	224.449
JT22-118hi 2a	122.426

## Sheet: Results 2 Females
LIVER																					hi=liver ce=brain
	Vol muestra (µl)	Vol reacción (µl)	Conc prot (mg/ml)	ε NADH (mM-1*cm-1)	longitud cubeta (cm)	∆Abs +Rotenona	∆Abs w/o Rotenona	dilución	Factor	Actividad (nmoles/min*mg prot)	Actividad relativa (CI/CS)	Promedio WT	Porcentaje WT	Act CS			Actividad CS (nmoles/min*mg prot)		Actividad (nmoles/min*mg prot)	Actividad relativa (CI/CS)
Ctrl Ce antic 1/3	20	1000	2	6.2	1	0.0012	0.0027	3	12096.8	18.1452	0.0796688					JT22-8hi	227.757		71.371	0.313364
JT22-8hi d1/3	20	1000	2	6.2	1	0.0001	0.006	3	12096.8	71.371	0.313364			227.757		JT22-9hi	204.044		53.2258	0.260854
JT22-9hi d1/3	20	1000	2	6.2	1	0.0021	0.0065	3	12096.8	53.2258	0.260854			204.044		JT22-13hi	96.5074		56.8548	0.589124
Ctrl Ce nou 1/3	20	1000	2	6.2	1	0.0009	0.0083	3	12096.8	89.5161						JT22-42hi	78.8603		73.7903	0.935709
JT22-13hi d1/3	20	1000	2	6.2	1	0.0013	0.006	3	12096.8	56.8548	0.589124			96.5074		JT22-50hi	223.897		62.9032	0.280947
JT22-40hi d1/3	20	1000	2	6.2	1	0.0004	0.0086	3	12096.8	99.1935	0.743268			133.456		JT22-52hi	179.228		72.5806	0.404963
Ctrl Hi nou d1/3	20	1000	2	6.2	1	0.0016	0.005	3	12096.8	41.129						JT22-88hi	228.309		62.9032	0.275518
JT22-42hi d1/3	20	1000	2	6.2	1	0.0001	0.0062	3	12096.8	73.7903	0.935709			78.8603		JT22-109hi	205.147		59.2742	0.288935
JT22-43hi d1/3	20	1000	2	6.2	1	0.0006	0.0058	3	12096.8	62.9032	0.348821			180.331
JT22-44hi d1/3	20	1000	2	6.2	1	0.0015	0.0033	3	12096.8	21.7742	0.11217			194.118		JT22-40hi	133.456		99.1935	0.743268
JT22-45hi d1/3	20	1000	2	6.2	1	0.0018	0.0061	3	12096.8	52.0161	0.282403			184.191		JT22-44hi	194.118		21.7742	0.11217
JT22-50hi d1/3	20	1000	2	6.2	1	0.0013	0.0065	3	12096.8	62.9032	0.280947			223.897		JT22-68hi	151.654		72.5806	0.478592
JT22-51hi d1/3	20	1000	2	6.2	1	0.0009	0.006	3	12096.8	61.6935	0.292091			211.213		JT22-70hi	202.39		67.7419	0.33471
JT22-52hi d1/3	20	1000	2	6.2	1	0.0019	0.0079	3	12096.8	72.5806	0.404963			179.228		JT22-123hi	232.721		38.7097	0.166335
JT22-60hi d1/3	20	1000	2	6.2	1	0.0025	0.0056	3	12096.8	37.5	0.193732			193.566		JT22-128hi	227.757		19.3548	0.0849801
JT22-61hi d1/3	20	1000	2	6.2	1	0.0007	0.0031	3	12096.8	29.0323	0.146644			197.978		JT22-137hi	231.618		15.7258	0.0678955
JT22-68hi d1/3	20	1000	2	6.2	1	0.0004	0.0064	3	12096.8	72.5806	0.478592			151.654		JT22-157hi	222.794		75	0.336634
JT22-70hi d1/3	20	1000	2	6.2	1	0.0009	0.0065	3	12096.8	67.7419	0.33471			202.39
JT22-71hi d1/3	20	1000	2	6.2	1	0.0005	0.0059	3	12096.8	65.3226	0.383339			170.404		JT22-43hi	180.331		62.9032	0.348821
JT22-123hi d1/3	20	1000	2	6.2	1	0.0016	0.0048	3	12096.8	38.7097	0.166335			232.721		JT22-45hi	184.191		52.0161	0.282403
JT22-128hi d1/3	20	1000	2	6.2	1	0.0013	0.0029	3	12096.8	19.3548	0.0849801			227.757		JT22-51hi	211.213		61.6935	0.292091
JT22-88hi d1/3	20	1000	2	6.2	1	0.0027	0.0079	3	12096.8	62.9032	0.275518			228.309		JT22-60hi	193.566		37.5	0.193732
JT22-114hi d1/3	20	1000	2	6.2	1	0.0012	0.0037	3	12096.8	30.2419	0.189099			159.926		JT22-61hi	197.978		29.0323	0.146644
JT22-137hi d1/3	20	1000	2	6.2	1	0.0019	0.0032	3	12096.8	15.7258	0.0678955			231.618		JT22-71hi	170.404		65.3226	0.383339
JT22-109hi d1/3	20	1000	2	6.2	1	0.0017	0.0066	3	12096.8	59.2742	0.288935			205.147		JT22-114hi	159.926		30.2419	0.189099
JT22-119hi d1/3	20	1000	2	6.2	1	0.0008	0.0071	3	12096.8	76.2097	0.337057			226.103		JT22-119hi	226.103		76.2097	0.337057
JT22-157hi d1/3	20	1000	2	6.2	1	0.0031	0.0093	3	12096.8	75	0.336634			222.794		JT22-122hi	172.059		81.0484	0.47105
JT22-122hi d1/3	20	1000	2	6.2	1	0.0007	0.0074	3	12096.8	81.0484	0.47105			172.059		JT22-127hi	254.228		72.5806	0.285494
JT22-127hi d1/3	20	1000	2	6.2	1	0.0013	0.0073	3	12096.8	72.5806	0.285494			254.228
Ctrl Co nou 1/3	20	1000	2	6.2	1	0.0008	0.0264	3	12096.8	309.677
JT22-52hi d1/3 2a	20	1000	2	6.2	1	0.0001	0.0038	3	12096.8	44.7581	0.249727			179.228
JT22-88hi d1/3 2a	20	1000	2	6.2	1	0.0004	0.0058	3	12096.8	65.3226	0.286115			228.309
Controles
	Vol muestra (µl)	Vol reacción (µl)	Conc prot (mg/ml)	ε NADH (mM-1*cm-1)	longitud cubeta (cm)	∆Abs +Rotenona	∆Abs w/o Rotenona	dilución	Factor	Actividad (nmoles/min*mg prot)	Actividad relativa (CI/CS)
Control hi	20	1000	2	6.2	1	0.0018	0.0056	3	12096.8	45.9677
Control hi	20	1000	2	6.2	1	0.0013	0.0042	3	12096.8	35.0806
Control ce	20	1000	2	6.2	1	0.0005	0.0032	3	12096.8	32.6613
Control ce	20	1000	2	6.2	1	0.0013	0.0031	3	12096.8	21.7742
