# Supplementary material for: Systemic delivery of AAV-GFM1 corrects COXPD1 molecular alterations in Gfm1R671C/− mice
Source: EMBO Mol Med. 2026 Apr 17;18(6):2152–79. doi: 10.1038/s44321-026-00426-4 (PMC13269562; doi:10.1038/s44321-026-00426-4)
Supplement: Supplementary file 5 — Source data Fig. 4 [file 44321_2026_426_MOESM5_ESM.zip › Figure 4 updated/4B/CIV Females Hi.xlsx]

## Sheet: Abs
	Activity	Initial Reading	SD	Mabs/min Comments
ce 1 - RawData	0.0697	1.3754	0.5704	-69.7337	Ctrl Ce antic 1/3
JT22-8hi - RawData	0.0312	1.4029	0.6289	-31.2453	JT22-8hi d1/3
JT22-9hi - RawData	0.0361	1.4029	0.4841	-36.1202	JT22-9hi d1/3
JT22-13hi - RawData	0.0272	1.4117	0.3673	-27.1626	JT22-13hi d1/3
JT22-40hi - RawData	0.0082	1.4554	0.3878	-8.16	JT22-40hi d1/3
JT22-42hi - RawData	0.0151	1.436	0.6147	-15.1136	JT22-42hi d1/3
Ctrl Ce nou - RawData	0.1888	1.1774	5.5996	-188.805	Ctrl Ce nou 1/3
JT22-43hi - RawData	0.0175	1.4395	0.7639	-17.453	JT22-43hi d1/3
JT22-44hi - RawData	0.0114	1.4395	0.6784	-11.4054	JT22-44hi d1/3
JT22-45hi - RawData	0.0188	1.425	0.3373	-18.8278	JT22-45hi d1/3
JT22-50hi - RawData	0.0211	1.4209	0.3879	-21.1225	JT22-50hi d1/3
JT22-51hi - RawData	0.0297	1.4292	0.7036	-29.6585	JT22-51hi d1/3
Ctrl Hi nou - RawData	0.0443	1.3997	0.2564	-44.3384	Ctrl Hi nou d1/3
JT22-52hi - RawData	0.0264	1.4109	0.7428	-26.3705	JT22-52hi d1/3
JT22-60hi - RawData	0.015	1.4276	0.4057	-14.9843	JT22-60hi d1/3
JT22-61hi - RawData	0.007	1.4413	0.5484	-6.9556	JT22-61hi d1/3
JT22-68hi - RawData	0.007	1.4448	0.7002	-7.0275	JT22-68hi d1/3
JT22-70hi - RawData	0.0103	1.4501	0.6011	-10.2976	JT22-70hi d1/3
JT22-71hi - RawData	0.0229	1.4124	0.2838	-22.8857	JT22-71hi d1/3
JT22-88hi - RawData	0.0308	1.4044	0.3889	-30.7821	JT22-88hi d1/3
JT22-109hi - RawData	0.0237	1.4174	0.5627	-23.6645	JT22-109hi d1/3
JT22-114hi - RawData	0.0169	1.4292	0.2947	-16.9283	JT22-114hi d1/3
JT22-119hi - RawData	0.0191	1.4267	0.46	-19.0988	JT22-119hi d1/3
JT22-122hi - RawData	0.0164	1.4326	0.575	-16.4077	JT22-122hi d1/3
JT22-123hi - RawData	0.01	1.4326	0.6911	-10.0049	JT22-123hi d1/3
JT22-127hi - RawData	0.011	1.4377	0.523	-10.9856	JT22-127hi d1/3
JT22-128hi - RawData	0.0122	1.4209	0.3157	-12.2467	JT22-128hi d1/3
JT22-137hi - RawData	0.0096	1.4317	0.6626	-9.6447	JT22-137hi d1/3
JT22-157hi - RawData	0.0114	1.4258	0.2599	-11.4277	JT22-157hi d1/3
Ctrl Ce antic - RawData	0.0758	1.3562	0.5211	-75.7881	Ctrl Ce antic 1/3 2n

## Sheet: Results
LIVER											hi=liver ce=brain
	Vol muestra (µl)	Vol reacción (µl)	Conc prot (mg/ml)	ε CytC (mM-1*cm-1)	longitud cubeta (cm)	∆Abs	Factor	DILUCIÓN	Actividad (nmoles/min*mg prot)
Ctrl Ce antic 1/3	20	1000	2	18.5	1	0.0697	1351.35	3	282.568
JT22-8hi d1/3	20	1000	2	18.5	1	0.0312	1351.35	3	126.486
JT22-9hi d1/3	20	1000	2	18.5	1	0.0361	1351.35	3	146.351
JT22-13hi d1/3	20	1000	2	18.5	1	0.0272	1351.35	3	110.27
JT22-40hi d1/3	20	1000	2	18.5	1	0.0082	1351.35	3	33.2432
JT22-42hi d1/3	20	1000	2	18.5	1	0.0151	1351.35	3	61.2162
Ctrl Ce nou 1/3	20	1000	2	18.5	1	0.1888	1351.35	3	765.405
JT22-43hi d1/3	20	1000	2	18.5	1	0.0175	1351.35	3	70.9459
JT22-44hi d1/3	20	1000	2	18.5	1	0.0114	1351.35	3	46.2162
JT22-45hi d1/3	20	1000	2	18.5	1	0.0188	1351.35	3	76.2162
JT22-50hi d1/3	20	1000	2	18.5	1	0.0211	1351.35	3	85.5405
JT22-51hi d1/3	20	1000	2	18.5	1	0.0297	1351.35	3	120.405
Ctrl Hi nou d1/3	20	1000	2	18.5	1	0.0443	1351.35	3	179.595
JT22-52hi d1/3	20	1000	2	18.5	1	0.0264	1351.35	3	107.027
JT22-60hi d1/3	20	1000	2	18.5	1	0.015	1351.35	3	60.8108
JT22-61hi d1/3	20	1000	2	18.5	1	0.007	1351.35	3	28.3784
JT22-68hi d1/3	20	1000	2	18.5	1	0.007	1351.35	3	28.3784
JT22-70hi d1/3	20	1000	2	18.5	1	0.0103	1351.35	3	41.7568
JT22-71hi d1/3	20	1000	2	18.5	1	0.0229	1351.35	3	92.8378
JT22-88hi d1/3	20	1000	2	18.5	1	0.0308	1351.35	3	124.865
JT22-109hi d1/3	20	1000	2	18.5	1	0.0237	1351.35	3	96.0811
JT22-114hi d1/3	20	1000	2	18.5	1	0.0169	1351.35	3	68.5135
JT22-119hi d1/3	20	1000	2	18.5	1	0.0191	1351.35	3	77.4324
JT22-122hi d1/3	20	1000	2	18.5	1	0.0164	1351.35	3	66.4865
JT22-123hi d1/3	20	1000	2	18.5	1	0.01	1351.35	3	40.5405
JT22-127hi d1/3	20	1000	2	18.5	1	0.011	1351.35	3	44.5946
JT22-128hi d1/3	20	1000	2	18.5	1	0.0122	1351.35	3	49.4595
JT22-137hi d1/3	20	1000	2	18.5	1	0.0096	1351.35	3	38.9189
JT22-157hi d1/3	20	1000	2	18.5	1	0.0114	1351.35	3	46.2162
Ctrl Ce antic 1/3 2n						0.0758
JT22-8hi 2a	20	1000	2	18.5	1	0.0312	1351.35	3	126.486
JT22-40hi 2a	20	1000	2	18.5	1	0.0082	1351.35	3	33.2432
JT22-88hi 2a	20	1000	2	18.5	1	0.0308	1351.35	3	124.865
	Actividad (nmoles/min*mg prot)	Actividad relativa (CIV/CS)		Actividad CS (nmoles/min*mg prot)
JT22-8hi	126.486	0.560103		225.827
JT22-9hi	146.351	0.708635		206.526
JT22-13hi	110.27	1.16593		94.5772
JT22-42hi	61.2162	0.78449		78.0331
JT22-50hi	85.5405	0.383944		222.794
JT22-52hi	107.027	0.604597		177.022
JT22-88hi	124.865	0.500379		249.54
JT22-109hi	96.0811	0.485989		197.702
JT22-40hi	33.2432	0.257611		129.044
JT22-44hi	46.2162	0.244687		188.879
JT22-68hi	28.3784	0.193821		146.415
JT22-70hi	41.7568	0.20437		204.32
JT22-123hi	40.5405	0.176503		229.688
JT22-128hi	49.4595	0.221175		223.621
JT22-137hi	38.9189	0.175555		221.691
JT22-157hi	46.2162	0.213245		216.728
JT22-43hi	70.9459	0.396452		178.952
JT22-45hi	76.2162	0.416909		182.812
JT22-51hi	120.405	0.569322		211.489
JT22-60hi	60.8108	0.320553		189.706
JT22-61hi	28.3784	0.1464		193.842
JT22-71hi	92.8378	0.546578		169.853
JT22-114hi	68.5135	0.4445		154.136
JT22-119hi	77.4324	0.352348		219.761
JT22-122hi	66.4865	0.397239		167.371
JT22-127hi	44.5946	0.175984		253.401
