# Supplementary material for: Systemic delivery of AAV-GFM1 corrects COXPD1 molecular alterations in Gfm1R671C/− mice
Source: EMBO Mol Med. 2026 Apr 17;18(6):2152–79. doi: 10.1038/s44321-026-00426-4 (PMC13269562; doi:10.1038/s44321-026-00426-4)
Supplement: Supplementary file 5 — Source data Fig. 4 [file 44321_2026_426_MOESM5_ESM.zip › Figure 4 updated/4B/CIV Males Hi.xlsx]

## Sheet: Hoja1
				hi=liver ce=brain
Ctrl hi d1/3
JT22-2hi d1/3
JT22-63hi d1/3
JT22-32hi d1/3
JT22-35hi d1/3
JT22-57hi d1/3
Ctrl ce d1/3
JT22-58hi d1/3
JT22-59hi d1/3
JT22-101hi d1/3
JT22-125hi d1/3
JT22-79hi d1/3
Ctrl co d1/3
JT22-80hi d1/3
JT22-83hi d1/3
JT22-121hi d1/3
JT22-147hi d1/3
JT22-86hi d1/3
JT22-105hi d1/3
JT22-107hi d1/3
JT22-113hi d1/3
JT22-118hi d1/3
JT22-175hi d1/3
JT22-176hi d1/3
JT22-173hi d1/3
JT22-179hi d1/3
JT22-183hi d1/3
JT22-57hi 2a d1/3
zero
zero
JT22-63hi 2a d1/3
JT22-32hi 2a d1/3
JT22-105hi 2a d1/3
JT22-121hi 2a d1/3
zero
zero

## Sheet: Abs 1st integration
File	Activity	Initial Reading	SD		Comments		hi=liver ce=brain
Ctrl hi - RawData	0.0454	1.393	0.1815	-45.3928	Ctrl hi d1/3
JT22-2hi - RawData	0.0215	1.4159	0.3349	-21.5387	JT22-2hi d1/3
JT22-63hi - RawData	0.0107	1.4285	0.3163	-10.7329	JT22-63hi d1/3
JT22-32hi - RawData	0.0102	1.4285	0.3619	-10.1882	JT22-32hi d1/3
JT22-35hi - RawData	0.0108	1.4333	0.2802	-10.807	JT22-35hi d1/3
JT22-57hi - RawData	0.0108	1.4366	0.2607	-10.7574	JT22-57hi d1/3
Ctrl ce - RawData	0.2006	1.1902	5.6702	-200.608	Ctrl ce d1/3
JT22-58hi - RawData	0.0207	1.3992	0.5653	-20.6692	JT22-58hi d1/3
JT22-59hi - RawData	0.0137	1.4159	0.5007	-13.6868	JT22-59hi d1/3
JT22-101hi - RawData	0.0181	1.4143	0.2461	-18.115	JT22-101hi d1/3
JT22-125hi - RawData	0.0045	1.4308	0.098	-4.4989	JT22-125hi d1/3
JT22-79hi - RawData	0.0101	1.4262	0.6137	-10.1099	JT22-79hi d1/3
Ctrl co - RawData	0.054	1.3554	0.3643	-54.0002	Ctrl co d1/3
JT22-80hi - RawData	0.0144	1.4097	0.5848	-14.372	JT22-80hi d1/3
JT22-83hi - RawData	0.0146	1.4007	0.6503	-14.6425	JT22-83hi d1/3
JT22-121hi - RawData	0.0098	1.4221	0.5001	-9.8345	JT22-121hi d1/3
JT22-147hi - RawData	0.0089	1.4198	0.3432	-8.8952	JT22-147hi d1/3
JT22-86hi - RawData	0.0223	1.402	0.3927	-22.313	JT22-86hi d1/3
JT22-105hi - RawData	0.0135	1.4044	0.5102	-13.4832	JT22-105hi d1/3
JT22-107hi - RawData	0.0202	1.3909	0.476	-20.1703	JT22-107hi d1/3
JT22-113hi - RawData	0.0113	1.4051	0.3768	-11.288	JT22-113hi d1/3
JT22-118hi - RawData	0.0138	1.4074	0.4426	-13.8071	JT22-118hi d1/3
JT22-175hi - RawData	0.0066	1.4174	0.2936	-6.6301	JT22-175hi d1/3
JT22-176hi - RawData	0.009	1.4143	0.2616	-9.0423	JT22-176hi d1/3
JT22-173hi - RawData	0.0167	1.4105	0.4368	-16.7285	JT22-173hi d1/3
JT22-179hi - RawData	0.0085	1.4128	0.734	-8.4954	JT22-179hi d1/3
JT22-183hi - RawData	0.0068	1.4214	0.3777	-6.762	JT22-183hi d1/3
JT22-57hi 2a - RawData	0.0116	1.409	0.5353	-11.6447	JT22-57hi 2a d1/3
JT22-63hi 2a - RawData	0.0132	1.393	0.4651	-13.2288	JT22-63hi 2a d1/3
JT22-32hi 2a - RawData	0.0098	1.3999	0.5947	-9.7973	JT22-32hi 2a d1/3
JT22-105hi 2a - RawData	0.0146	1.3967	0.271	-14.5612	JT22-105hi 2a d1/3
JT22-121hi 2a - RawData	0.0095	1.4051	0.5557	-9.5439	JT22-121hi 2a d1/3

## Sheet: Results 1st integr
HÍGADO																	hi=liver ce=brain
	Vol muestra (µl)	Vol reacción (µl)	Conc prot (mg/ml)	ε CytC (mM-1*cm-1)	longitud cubeta (cm)	∆Abs	Factor	DILUCIÓN	Actividad (nmoles/min*mg prot)	Actividad relativa (CIV/CS)	Promedio WT	Porcentaje WT		Actividad CS (nmoles/min*mg prot)
Ctrl hi d1/3	20	1000	2	18.5	1	0.0454	1351.35	3	184.054	#DIV/0!
JT22-2hi d1/3	20	1000	2	18.5	1	0.0215	1351.35	3	87.1622	#DIV/0!
JT22-63hi d1/3	20	1000	2	18.5	1	0.0107	1351.35	3	43.3784	#DIV/0!
JT22-32hi d1/3	20	1000	2	18.5	1	0.0102	1351.35	3	41.3514	#DIV/0!
JT22-35hi d1/3	20	1000	2	18.5	1	0.0108	1351.35	3	43.7838	#DIV/0!
JT22-57hi d1/3	20	1000	2	18.5	1	0.0108	1351.35	3	43.7838	#DIV/0!
Ctrl ce d1/3	20	1000	2	18.5	1	0.2006	1351.35	3	813.243	#DIV/0!
JT22-58hi d1/3	20	1000	2	18.5	1	0.0207	1351.35	3	83.9189	#DIV/0!
JT22-59hi d1/3	20	1000	2	18.5	1	0.0137	1351.35	3	55.5405	#DIV/0!
JT22-101hi d1/3	20	1000	2	18.5	1	0.0181	1351.35	3	73.3784	#DIV/0!
JT22-125hi d1/3	20	1000	2	18.5	1	0.0045	1351.35	3	18.2432	#DIV/0!
JT22-79hi d1/3	20	1000	2	18.5	1	0.0101	1351.35	3	40.9459	#DIV/0!
Ctrl co d1/3	20	1000	2	18.5	1	0.054	1351.35	3	218.919	#DIV/0!
JT22-80hi d1/3	20	1000	2	18.5	1	0.0144	1351.35	3	58.3784	#DIV/0!
JT22-83hi d1/3	20	1000	2	18.5	1	0.0146	1351.35	3	59.1892	#DIV/0!
JT22-121hi d1/3	20	1000	2	18.5	1	0.0098	1351.35	3	39.7297	#DIV/0!
JT22-147hi d1/3	20	1000	2	18.5	1	0.0089	1351.35	3	36.0811	#DIV/0!
JT22-86hi d1/3	20	1000	2	18.5	1	0.0223	1351.35	3	90.4054	#DIV/0!
JT22-105hi d1/3	20	1000	2	18.5	1	0.0135	1351.35	3	54.7297	#DIV/0!
JT22-107hi d1/3	20	1000	2	18.5	1	0.0202	1351.35	3	81.8919	#DIV/0!
JT22-113hi d1/3	20	1000	2	18.5	1	0.0113	1351.35	3	45.8108	#DIV/0!
JT22-118hi d1/3	20	1000	2	18.5	1	0.0138	1351.35	3	55.9459	#DIV/0!
JT22-175hi d1/3	20	1000	2	18.5	1	0.0066	1351.35	3	26.7568	#DIV/0!
JT22-176hi d1/3	20	1000	2	18.5	1	0.009	1351.35	3	36.4865	#DIV/0!
JT22-173hi d1/3	20	1000	2	18.5	1	0.0167	1351.35	3	67.7027	#DIV/0!
JT22-179hi d1/3	20	1000	2	18.5	1	0.0085	1351.35	3	34.4595	#DIV/0!
JT22-183hi d1/3	20	1000	2	18.5	1	0.0068	1351.35	3	27.5676	#DIV/0!
JT22-57hi 2a d1/3	20	1000	2	18.5	1	0.0116	1351.35	3	47.027	#DIV/0!
JT22-63hi 2a d1/3	20	1000	2	18.5	1	0.0132	1351.35	3	53.5135
JT22-32hi 2a d1/3	20	1000	2	18.5	1	0.0098	1351.35	3	39.7297
JT22-105hi 2a d1/3	20	1000	2	18.5	1	0.0146	1351.35	3	59.1892	#DIV/0!
JT22-121hi 2a d1/3	20	1000	2	18.5	1	0.0095	1351.35	3	38.5135	#DIV/0!
	Actividad (nmoles/min*mg prot)	Actividad relativa (CIV/CS)		Actividad CS (nmoles/min*mg prot)			Actividad (nmoles/min*mg prot)
JT22-8hi	126.486	0.555356		227.757		JT22-2hi	87.1622
JT22-9hi	146.351	0.717253		204.044		JT22-58hi	83.9189
JT22-13hi	110.27	1.14261		96.5074		JT22-101hi	73.3784
JT22-42hi	61.2162	0.776262		78.8603		JT22-80hi	58.3784
JT22-50hi	85.5405	0.382053		223.897		JT22-86hi	90.4054
JT22-52hi	107.027	0.597156		179.228		JT22-107hi	81.8919
JT22-88hi	124.865	0.52534		228.309		JT22-113hi	45.8108
JT22-109hi	96.0811	0.468352		205.147		JT22-63hi 2a	53.5135
JT22-40hi	33.2432	0.249095		133.456		JT22-57hi	43.7838
JT22-44hi	46.2162	0.238084		194.118		JT22-125hi	18.2432
JT22-68hi	28.3784	0.187125		151.654		JT22-147hi	36.0811
JT22-70hi	41.7568	0.206319		202.39		JT22-175hi	26.7568
JT22-123hi	40.5405	0.174203		232.721		JT22-176hi	36.4865
JT22-128hi	49.4595	0.217159		227.757		JT22-183hi	27.5676
JT22-137hi	38.9189	0.168031		231.618		JT22-32hi 2a	39.7297
JT22-157hi	46.2162	0.207439		222.794		JT22-121hi 2a	38.5135
JT22-43hi	70.9459	0.393421		180.331		JT22-35hi	43.7838
JT22-45hi	76.2162	0.413789		184.191		JT22-59hi	55.5405
JT22-51hi	120.405	0.570066		211.213		JT22-79hi	40.9459
JT22-60hi	60.8108	0.31416		193.566		JT22-83hi	59.1892
JT22-61hi	28.3784	0.143341		197.978		JT22-118hi	55.9459
JT22-71hi	92.8378	0.544809		170.404		JT22-173hi	67.7027
JT22-114hi	68.5135	0.428406		159.926		JT22-179hi	34.4595
JT22-119hi	77.4324	0.342465		226.103		JT22-105hi 2a	59.1892
JT22-122hi	66.4865	0.386417		172.059
JT22-127hi	44.5946	0.175412		254.228

## Sheet: Abs 2nd integration
File	Activity	Initial Reading	SD		Comments		hi=liver ce=brain
Ctrl hi - RawData	0.0454	1.393	0.1815	-45.3928	Ctrl hi d1/3
JT22-2hi - RawData	0.0226	1.396	0.7671	-22.6183	JT22-2hi d1/3
JT22-63hi - RawData	0.013	1.4112	0.3836	-12.9838	JT22-63hi d1/3
JT22-32hi - RawData	0.01	1.4237	0.4984	-10.0458	JT22-32hi d1/3
JT22-35hi - RawData	0.0108	1.4333	0.7802	-10.8068	JT22-35hi d1/3
JT22-57hi - RawData	0.0106	1.4366	0.3693	-10.6499	JT22-57hi d1/3
Ctrl ce - RawData	0.2006	1.1902	5.6702	-200.608	Ctrl ce d1/3
JT22-58hi - RawData	0.021	1.3857	0.7795	-21.0464	JT22-58hi d1/3
JT22-59hi - RawData	0.0144	1.4159	0.3945	-14.4071	JT22-59hi d1/3
JT22-101hi - RawData	0.0191	1.3879	0.3402	-19.1369	JT22-101hi d1/3
JT22-125hi - RawData	0.0045	1.4308	0.098	-4.4989	JT22-125hi d1/3
JT22-79hi - RawData	0.0108	1.4174	0.651	-10.7857	JT22-79hi d1/3
Ctrl co - RawData	0.054	1.3554	0.3643	-54.0002	Ctrl co d1/3
JT22-80hi - RawData	0.0144	1.4097	0.5848	-14.372	JT22-80hi d1/3
JT22-83hi - RawData	0.0146	1.4007	0.6503	-14.6425	JT22-83hi d1/3
JT22-121hi - RawData	0.0096	1.4237	0.3249	-9.5692	JT22-121hi d1/3
JT22-147hi - RawData	0.0085	1.4237	0.3634	-8.5395	JT22-147hi d1/3
JT22-86hi - RawData	0.0226	1.4174	0.503	-22.6242	JT22-86hi d1/3
JT22-105hi - RawData	0.0144	1.3865	0.964	-14.4071	JT22-105hi d1/3
JT22-107hi - RawData	0.0205	1.377	0.8573	-20.5304	JT22-107hi d1/3
JT22-113hi - RawData	0.0113	1.4051	0.3768	-11.288	JT22-113hi d1/3
JT22-118hi - RawData	0.0149	1.4074	0.8507	-14.8969	JT22-118hi d1/3
JT22-175hi - RawData	0.0068	1.4174	0.3485	-6.7936	JT22-175hi d1/3
JT22-176hi - RawData	0.0087	1.4143	0.4347	-8.7094	JT22-176hi d1/3
JT22-173hi - RawData	0.0178	1.3924	0.488	-17.8349	JT22-173hi d1/3
JT22-179hi - RawData	0.0087	1.4165	1.1459	-8.7183	JT22-179hi d1/3
JT22-183hi - RawData	0.0072	1.4214	0.3639	-7.2119	JT22-183hi d1/3
JT22-57hi 2a - RawData	0.0116	1.409	0.5353	-11.6447	JT22-57hi 2a d1/3
JT22-63hi 2a - RawData	0.0132	1.393	0.4651	-13.2288	JT22-63hi 2a d1/3
JT22-32hi 2a - RawData	0.0098	1.4066	0.5905	-9.8048	JT22-32hi 2a d1/3
JT22-105hi 2a - RawData	0.0149	1.393	0.2579	-14.8922	JT22-105hi 2a d1/3
JT22-121hi 2a - RawData	0.0095	1.4051	0.5557	-9.5439	JT22-121hi 2a d1/3

## Sheet: Averaged results
LIVER											hi=liver ce=brain
	Vol muestra (µl)	Vol reacción (µl)	Conc prot (mg/ml)	ε CytC (mM-1*cm-1)	longitud cubeta (cm)	∆Abs	Factor	DILUCIÓN	Actividad (nmoles/min*mg prot)	Actividad relativa (CIV/CS)	Promedio WT	Porcentaje WT		Actividad CS (nmoles/min*mg prot)
Ctrl hi d1/3	20	1000	2	18.5	1	0.0454	1351.35	3	184.054	#DIV/0!
JT22-2hi d1/3	20	1000	2	18.5	1	0.0226	1351.35	3	91.6216	#DIV/0!
JT22-63hi d1/3	20	1000	2	18.5	1	0.013	1351.35	3	52.7027	#DIV/0!
JT22-32hi d1/3	20	1000	2	18.5	1	0.01	1351.35	3	40.5405	#DIV/0!
JT22-35hi d1/3	20	1000	2	18.5	1	0.0108	1351.35	3	43.7838	#DIV/0!
JT22-57hi d1/3	20	1000	2	18.5	1	0.0106	1351.35	3	42.973	#DIV/0!
Ctrl ce d1/3	20	1000	2	18.5	1	0.2006	1351.35	3	813.243	#DIV/0!
JT22-58hi d1/3	20	1000	2	18.5	1	0.021	1351.35	3	85.1351	#DIV/0!
JT22-59hi d1/3	20	1000	2	18.5	1	0.0144	1351.35	3	58.3784	#DIV/0!
JT22-101hi d1/3	20	1000	2	18.5	1	0.0191	1351.35	3	77.4324	#DIV/0!
JT22-125hi d1/3	20	1000	2	18.5	1	0.0045	1351.35	3	18.2432	#DIV/0!
JT22-79hi d1/3	20	1000	2	18.5	1	0.0108	1351.35	3	43.7838	#DIV/0!
Ctrl co d1/3	20	1000	2	18.5	1	0.054	1351.35	3	218.919	#DIV/0!
JT22-80hi d1/3	20	1000	2	18.5	1	0.0144	1351.35	3	58.3784	#DIV/0!
JT22-83hi d1/3	20	1000	2	18.5	1	0.0146	1351.35	3	59.1892	#DIV/0!
JT22-121hi d1/3	20	1000	2	18.5	1	0.0096	1351.35	3	38.9189	#DIV/0!
JT22-147hi d1/3	20	1000	2	18.5	1	0.0085	1351.35	3	34.4595	#DIV/0!
JT22-86hi d1/3	20	1000	2	18.5	1	0.0226	1351.35	3	91.6216	#DIV/0!
JT22-105hi d1/3	20	1000	2	18.5	1	0.0144	1351.35	3	58.3784	#DIV/0!
JT22-107hi d1/3	20	1000	2	18.5	1	0.0205	1351.35	3	83.1081	#DIV/0!
JT22-113hi d1/3	20	1000	2	18.5	1	0.0113	1351.35	3	45.8108	#DIV/0!
JT22-118hi d1/3	20	1000	2	18.5	1	0.0149	1351.35	3	60.4054	#DIV/0!
JT22-175hi d1/3	20	1000	2	18.5	1	0.0068	1351.35	3	27.5676	#DIV/0!
JT22-176hi d1/3	20	1000	2	18.5	1	0.0087	1351.35	3	35.2703	#DIV/0!
JT22-173hi d1/3	20	1000	2	18.5	1	0.0178	1351.35	3	72.1622	#DIV/0!
JT22-179hi d1/3	20	1000	2	18.5	1	0.0087	1351.35	3	35.2703	#DIV/0!
JT22-183hi d1/3	20	1000	2	18.5	1	0.0072	1351.35	3	29.1892	#DIV/0!
JT22-57hi 2a d1/3	20	1000	2	18.5	1	0.0116	1351.35	3	47.027	#DIV/0!
JT22-63hi 2a d1/3	20	1000	2	18.5	1	0.0132	1351.35	3	53.5135
JT22-32hi 2a d1/3	20	1000	2	18.5	1	0.0098	1351.35	3	39.7297
JT22-105hi 2a d1/3	20	1000	2	18.5	1	0.0149	1351.35	3	60.4054	#DIV/0!
JT22-121hi 2a d1/3	20	1000	2	18.5	1	0.0095	1351.35	3	38.5135	#DIV/0!
Resultats Mascles
1a integració			2a integració			Promedio 1a i 2a Integració								Resultats Femelles
	Actividad (nmoles/min*mg prot)			Actividad (nmoles/min*mg prot)			Actividad (nmoles/min*mg prot)		CS	CIV/CS					Actividad (nmoles/min*mg prot)	Actividad relativa (CIV/CS)		Actividad CS (nmoles/min*mg prot)
JT22-2hi	87.1622		JT22-2hi	91.6216		JT22-2hi	89.3919		177.022	0.504976				JT22-8hi	126.486	0.555356		227.757
JT22-58hi	83.9189		JT22-58hi	85.1351		JT22-58hi	84.527		148.346	0.569798				JT22-9hi	146.351	0.717253		204.044
JT22-101hi	73.3784		JT22-101hi	77.4324		JT22-101hi	75.4054		154.412	0.48834				JT22-13hi	110.27	1.14261		96.5074
JT22-80hi	58.3784		JT22-80hi	58.3784		JT22-80hi	58.3784		151.654	0.384943				JT22-42hi	61.2162	0.776262		78.8603
JT22-86hi	90.4054		JT22-86hi	91.6216		JT22-86hi	91.0135		183.088	0.497102				JT22-50hi	85.5405	0.382053		223.897
JT22-107hi	81.8919		JT22-107hi	83.1081		JT22-107hi	82.5		174.265	0.473418				JT22-52hi	107.027	0.597156		179.228
JT22-113hi	45.8108		JT22-113hi	45.8108		JT22-113hi	45.8108		186.949	0.245045				JT22-88hi	124.865	0.52534		228.309
JT22-63hi 2a	53.5135		JT22-63hi 2a	53.5135		JT22-63hi 2a	53.5135		167.096	0.320257				JT22-109hi	96.0811	0.468352		205.147
JT22-57hi	43.7838		JT22-57hi	42.973		JT22-57hi	43.3784		166.544	0.260462				JT22-40hi	33.2432	0.249095		133.456
JT22-125hi	18.2432		JT22-125hi	18.2432		JT22-125hi	18.2432		236.581	0.0771121				JT22-44hi	46.2162	0.238084		194.118
JT22-147hi	36.0811		JT22-147hi	34.4595		JT22-147hi	35.2703		223.897	0.157529				JT22-68hi	28.3784	0.187125		151.654
JT22-175hi	26.7568		JT22-175hi	27.5676		JT22-175hi	27.1622		191.912	0.141535				JT22-70hi	41.7568	0.206319		202.39
JT22-176hi	36.4865		JT22-176hi	35.2703		JT22-176hi	35.8784		218.382	0.164292				JT22-123hi	40.5405	0.174203		232.721
JT22-183hi	27.5676		JT22-183hi	29.1892		JT22-183hi	28.3784		188.051	0.150908				JT22-128hi	49.4595	0.217159		227.757
JT22-32hi 2a	39.7297		JT22-32hi 2a	39.7297		JT22-32hi 2a	39.7297		152.206	0.261026				JT22-137hi	38.9189	0.168031		231.618
JT22-121hi 2a	38.5135		JT22-121hi 2a	38.5135		JT22-121hi 2a	38.5135		143.934	0.267578				JT22-157hi	46.2162	0.207439		222.794
JT22-35hi	43.7838		JT22-35hi	43.7838		JT22-35hi	43.7838		195.772	0.223647				JT22-43hi	70.9459	0.393421		180.331
JT22-59hi	55.5405		JT22-59hi	58.3784		JT22-59hi	56.9595		155	0.36748				JT22-45hi	76.2162	0.413789		184.191
JT22-79hi	40.9459		JT22-79hi	43.7838		JT22-79hi	42.3649		144.485	0.293212				JT22-51hi	120.405	0.570066		211.213
JT22-83hi	59.1892		JT22-83hi	59.1892		JT22-83hi	59.1892		162.132	0.365067				JT22-60hi	60.8108	0.31416		193.566
JT22-118hi	55.9459		JT22-118hi	60.4054		JT22-118hi	58.1757		124.081	0.468853				JT22-61hi	28.3784	0.143341		197.978
JT22-173hi	67.7027		JT22-173hi	72.1622		JT22-173hi	69.9324		173.162	0.403856				JT22-71hi	92.8378	0.544809		170.404
JT22-179hi	34.4595		JT22-179hi	35.2703		JT22-179hi	34.8649		138.419	0.251879				JT22-114hi	68.5135	0.428406		159.926
JT22-105hi 2a	59.1892		JT22-105hi 2a	60.4054		JT22-105hi 2a	59.7973		147.243	0.406114				JT22-119hi	77.4324	0.342465		226.103
														JT22-122hi	66.4865	0.386417		172.059
														JT22-127hi	44.5946	0.175412		254.228
