# Supplementary material for: Systemic delivery of AAV-GFM1 corrects COXPD1 molecular alterations in Gfm1R671C/− mice
Source: EMBO Mol Med. 2026 Apr 17;18(6):2152–79. doi: 10.1038/s44321-026-00426-4 (PMC13269562; doi:10.1038/s44321-026-00426-4)
Supplement: Supplementary file 5 — Source data Fig. 4 [file 44321_2026_426_MOESM5_ESM.zip › Figure 4 updated/4B/CS Females Hi.xlsx]

## Sheet: BLK (2)
	Activity	Initial Reading	SD	Mabs/min Comments					hi=liver ce=brain
CS-001 - RawData	0.0073	0.2982	0.0821	7.3462	Ctrl Hi nou d1/3 BLK		Ctrl Hi nou d1/3 BLK
CS-002 - RawData	0.0067	0.2736	0.0964	6.6818	JT22-8hi d1/3 BLK		JT22-8hi d1/3 BLK
CS-003 - RawData	0.0036	0.2409	0.1917	3.6037	JT22-40hi d1/3 BLK		JT22-40hi d1/3 BLK
CS-004 - RawData	0.0054	0.262	0.1273	5.4129	JT22-9hi d1/3 BLK		JT22-9hi d1/3 BLK
CS-005 - RawData	0.0057	0.2604	0.1888	5.6596	JT22-43hi d1/3 BLK		JT22-43hi d1/3 BLK
CS-006 - RawData	0.005	0.2442	0.1389	5.0438	JT22-13hi d1/3 BLK		JT22-13hi d1/3 BLK
CS-013 - RawData	0.0156	0.3365	0.0713	15.5633	Ctrl Ce nou 1/3 BLK		Ctrl Ce nou 1/3 BLK
CS-014 - RawData	0.0052	0.2579	0.0772	5.2058	JT22-44hi d1/3 BLK		JT22-44hi d1/3 BLK
CS-015 - RawData	0.0033	0.2316	0.124	3.3451	JT22-42hi d1/3 BLK		JT22-42hi d1/3 BLK
CS-016 - RawData	0.0056	0.2562	0.1069	5.5511	JT22-45hi d1/3 BLK		JT22-45hi d1/3 BLK
CS-017 - RawData	0.0037	0.2404	0.1089	3.6869	JT22-68hi d1/3 BLK		JT22-68hi d1/3 BLK
CS-018 - RawData	0.0055	0.2583	0.1389	5.516	JT22-50hi d1/3 BLK		JT22-50hi d1/3 BLK
CS-025 - RawData	0.0058	0.2804	0.1354	5.8243	Ctrl Co nou 1/3 BLK		Ctrl Co nou 1/3 BLK
CS-026 - RawData	0.0052	0.2589	0.0786	5.1949	JT22-51hi d1/3 BLK		JT22-51hi d1/3 BLK
CS-027 - RawData	0.0051	0.257	0.1313	5.136	JT22-70hi d1/3 BLK		JT22-70hi d1/3 BLK
CS-028 - RawData	0.0067	0.27	0.0783	6.7411	JT22-52hi d1/3 BLK		JT22-52hi d1/3 BLK
CS-029 - RawData	0.0055	0.2631	0.1439	5.51	JT22-60hi d1/3 BLK		JT22-60hi d1/3 BLK
CS-030 - RawData	0.005	0.2584	0.1773	4.9527	JT22-123hi d1/3 BLK		JT22-123hi d1/3 BLK
CS-037 - RawData	0.0053	0.2499	0.0834	5.3285	JT22-61hi d1/3 BLK		JT22-61hi d1/3 BLK
CS-038 - RawData	0.0053	0.2575	0.144	5.3297	JT22-71hi d1/3 BLK		JT22-71hi d1/3 BLK
CS-039 - RawData	0.0057	0.2636	0.172	5.6527	JT22-128hi d1/3 BLK		JT22-128hi d1/3 BLK
CS-040 - RawData	0.0062	0.276	0.1181	6.1555	JT22-88hi d1/3 BLK		JT22-88hi d1/3 BLK
CS-041 - RawData	0.0047	0.2592	0.1531	4.6628	JT22-114hi d1/3 BLK		JT22-114hi d1/3 BLK
CS-042 - RawData	0.0052	0.2609	0.1461	5.1667	JT22-137hi d1/3 BLK		JT22-137hi d1/3 BLK
CS-049 - RawData	0.0057	0.2607	0.0934	5.7207	JT22-109hi d1/3 BLK		JT22-109hi d1/3 BLK
CS-050 - RawData	0.0077	0.274	0.379	7.7151	JT22-119hi d1/3 BLK		JT22-119hi d1/3 BLK
CS-051 - RawData	0.0072	0.2711	0.1624	7.1994	JT22-157hi d1/3 BLK		JT22-157hi d1/3 BLK
CS-052 - RawData	0.0057	0.2601	0.1511	5.6581	JT22-122hi d1/3 BLK		JT22-122hi d1/3 BLK
CS-053 - RawData	0.0067	0.275	0.1394	6.7307	JT22-127hi d1/3 BLK		JT22-127hi d1/3 BLK

## Sheet: Act (2)
	Activity	Initial Reading	SD	Mabs/min Comments						hi=liver ce=brain
CS-007 - RawData	0.0771	0.3822	0.1335	77.0703	Ctrl Hi nou d1/3		Ctrl Hi nou d1/3		Ctrl Hi nou
CS-008 - RawData	0.0473	0.3672	0.2309	47.273	JT22-8hi d1/3		JT22-8hi d1/3		JT22-8hi
CS-009 - RawData	0.0273	0.2859	0.1779	27.3251	JT22-40hi d1/3		JT22-40hi d1/3		JT22-40hi
CS-010 - RawData	0.0433	0.3372	0.1535	43.2948	JT22-9hi d1/3		JT22-9hi d1/3		JT22-9hi
CS-011 - RawData	0.0379	0.3293	0.1448	37.872	JT22-43hi d1/3		JT22-43hi d1/3		JT22-43hi
CS-012 - RawData	0.0218	0.2873	0.1144	21.83	JT22-13hi d1/3		JT22-13hi d1/3		JT22-13hi
CS-019 - RawData	0.2526	0.5694	1.3196	252.575	Ctrl Ce nou 1/3		Ctrl Ce nou 1/3		Ctrl Ce nou 1/3
CS-020 - RawData	0.0385	0.3199	0.1183	38.4621	JT22-44hi d1/3		JT22-44hi d1/3		JT22-44hi
CS-021 - RawData	0.0173	0.2612	0.1493	17.293	JT22-42hi d1/3		JT22-42hi d1/3		JT22-42hi
CS-022 - RawData	0.0385	0.3196	0.1024	38.4997	JT22-45hi d1/3		JT22-45hi d1/3		JT22-45hi
CS-023 - RawData	0.0293	0.2846	0.1562	29.3316	JT22-68hi d1/3		JT22-68hi d1/3		JT22-68hi
CS-024 - RawData	0.0457	0.3294	0.1406	45.6718	JT22-50hi d1/3		JT22-50hi d1/3		JT22-50hi
CS-031 - RawData	0.2888	0.4949	1.7335	288.766	Ctrl Co nou 1/3		Ctrl Co nou 1/3		Ctrl Co antic 1/3
CS-032 - RawData	0.0436	0.3303	0.1278	43.5876	JT22-51hi d1/3		JT22-51hi d1/3		JT22-51hi
CS-033 - RawData	0.0425	0.3268	0.1287	42.4799	JT22-70hi d1/3		JT22-70hi d1/3		JT22-70hi
CS-034 - RawData	0.0384	0.3407	0.2257	38.3937	JT22-52hi d1/3		JT22-52hi d1/3		JT22-52hi
CS-035 - RawData	0.0392	0.3268	0.1382	39.2413	JT22-60hi d1/3		JT22-60hi d1/3		JT22-60hi
CS-036 - RawData	0.0461	0.3289	0.2351	46.087	JT22-123hi d1/3		JT22-123hi d1/3		JT22-123hi
CS-043 - RawData	0.0397	0.3093	0.1585	39.6604	JT22-61hi d1/3		JT22-61hi d1/3		JT22-61hi
CS-044 - RawData	0.036	0.3198	0.1996	35.9746	JT22-71hi d1/3		JT22-71hi d1/3		JT22-71hi
CS-045 - RawData	0.0455	0.3422	0.2682	45.5019	JT22-128hi d1/3		JT22-128hi d1/3		JT22-128hi
CS-046 - RawData	0.0503	0.3568	0.2461	50.303	JT22-88hi d1/3		JT22-88hi d1/3		JT22-88hi
CS-047 - RawData	0.0316	0.3115	0.2304	31.6273	JT22-114hi d1/3		JT22-114hi d1/3		JT22-114hi
CS-048 - RawData	0.0436	0.3304	0.2348	43.6248	JT22-137hi d1/3		JT22-137hi d1/3		JT22-137hi
CS-055 - RawData	0.0402	0.3134	0.099	40.1632	JT22-109hi d1/3		JT22-109hi d1/3		JT22-109hi
CS-056 - RawData	0.0464	0.3494	0.1346	46.3629	JT22-119hi d1/3		JT22-119hi d1/3		JT22-119hi
CS-057 - RawData	0.0454	0.346	0.2404	45.439	JT22-157hi d1/3		JT22-157hi d1/3		JT22-157hi
CS-058 - RawData	0.0352	0.3159	0.1433	35.2468	JT22-122hi d1/3		JT22-122hi d1/3		JT22-122hi
CS-059 - RawData	0.0525	0.3525	0.2038	52.5492	JT22-127hi d1/3		JT22-127hi d1/3		JT22-127hi

## Sheet: Results
LIVER																			hi=liver ce=brain
	Vol muestra (µl)	Vol reacción (µl)	Conc prot (mg/ml)	ε DTNB (mM-1*cm-1)	longitud cubeta (cm)	Act Blk	Act Rx	∆Act	Factor	DILUCIÓN	Actividad (nmoles/min*mg prot)			PROMEDIO
Ctrl Hi nou	20	1000	2	13.6	1	0.0073	0.0771	0.0698	1838.24	3	384.926	370.037	1.04024	377.482		JT22-8hi	225.827
JT22-8hi	20	1000	2	13.6	1	0.0067	0.0473	0.0406	1838.24	3	223.897	227.757	0.983051	225.827		JT22-9hi	206.526
JT22-40hi	20	1000	2	13.6	1	0.0036	0.0273	0.0237	1838.24	3	130.699	127.39	1.02597	129.044		JT22-13hi	94.5772
JT22-9hi	20	1000	2	13.6	1	0.0054	0.0433	0.0379	1838.24	3	209.007	204.044	1.02432	206.526		JT22-42hi	78.0331
JT22-43hi	20	1000	2	13.6	1	0.0057	0.0379	0.0322	1838.24	3	177.574	180.331	0.984709	178.952		JT22-50hi	222.794
JT22-13hi	20	1000	2	13.6	1	0.005	0.0218	0.0168	1838.24	3	92.6471	96.5074	0.96	94.5772		JT22-52hi	177.022
Ctrl Ce nou	20	1000	2	13.6	1	0.0156	0.2526	0.237	1838.24	3	1306.99	1238.05	1.05568	1272.52		JT22-88hi	249.54
JT22-44hi	20	1000	2	13.6	1	0.0052	0.0385	0.0333	1838.24	3	183.64	194.118	0.946023	188.879		JT22-109hi	197.702
JT22-42hi	20	1000	2	13.6	1	0.0033	0.0173	0.014	1838.24	3	77.2059	78.8603	0.979021	78.0331
JT22-45hi	20	1000	2	13.6	1	0.0056	0.0385	0.0329	1838.24	3	181.434	184.191	0.98503	182.812		JT22-40hi	129.044
JT22-68hi	20	1000	2	13.6	1	0.0037	0.0293	0.0256	1838.24	3	141.176	151.654	0.930909	146.415		JT22-44hi	188.879
JT22-50hi	20	1000	2	13.6	1	0.0055	0.0457	0.0402	1838.24	3	221.691	223.897	0.990148	222.794		JT22-68hi	146.415
Ctrl Co nou	20	1000	2	13.6	1	0.0058	0.2888	0.283	1838.24	3	1560.66		#DIV/0!	1560.66		JT22-70hi	204.32
JT22-51hi	20	1000	2	13.6	1	0.0052	0.0436	0.0384	1838.24	3	211.765	211.213	1.00261	211.489		JT22-123hi	229.688
JT22-70hi	20	1000	2	13.6	1	0.0051	0.0425	0.0374	1838.24	3	206.25	202.39	1.01907	204.32		JT22-128hi	223.621
JT22-52hi	20	1000	2	13.6	1	0.0067	0.0384	0.0317	1838.24	3	174.816	179.228	0.975385	177.022		JT22-137hi	221.691
JT22-60hi	20	1000	2	13.6	1	0.0055	0.0392	0.0337	1838.24	3	185.846	193.566	0.960114	189.706		JT22-157hi	216.728
JT22-123hi	20	1000	2	13.6	1	0.005	0.0461	0.0411	1838.24	3	226.654	232.721	0.973934	229.688
JT22-61hi	20	1000	2	13.6	1	0.0053	0.0397	0.0344	1838.24	3	189.706	197.978	0.958217	193.842		JT22-43hi	178.952
JT22-71hi	20	1000	2	13.6	1	0.0053	0.036	0.0307	1838.24	3	169.301	170.404	0.993528	169.853		JT22-45hi	182.812
JT22-128hi	20	1000	2	13.6	1	0.0057	0.0455	0.0398	1838.24	3	219.485	227.757	0.96368	223.621		JT22-51hi	211.489
JT22-88hi	20	1000	2	13.6	1	0.0062	0.0503	0.0441	1838.24	3	243.199	255.882	0.950431	249.54		JT22-60hi	189.706
JT22-114hi	20	1000	2	13.6	1	0.0047	0.0316	0.0269	1838.24	3	148.346	159.926	0.927586	154.136		JT22-61hi	193.842
JT22-137hi	20	1000	2	13.6	1	0.0052	0.0436	0.0384	1838.24	3	211.765	231.618	0.914286	221.691		JT22-71hi	169.853
JT22-109hi	20	1000	2	13.6	1	0.0057	0.0402	0.0345	1838.24	3	190.257	205.147	0.927419	197.702		JT22-114hi	154.136
JT22-119hi	20	1000	2	13.6	1	0.0077	0.0464	0.0387	1838.24	3	213.419	226.103	0.943902	219.761		JT22-119hi	219.761
JT22-157hi	20	1000	2	13.6	1	0.0072	0.0454	0.0382	1838.24	3	210.662	222.794	0.945545	216.728		JT22-122hi	167.371
JT22-122hi	20	1000	2	13.6	1	0.0057	0.0352	0.0295	1838.24	3	162.684	172.059	0.945513	167.371		JT22-127hi	253.401
JT22-127hi	20	1000	2	13.6	1	0.0067	0.0525	0.0458	1838.24	3	252.574	254.228	0.993492	253.401
