# Supplementary material for: Systemic delivery of AAV-GFM1 corrects COXPD1 molecular alterations in Gfm1R671C/− mice
Source: EMBO Mol Med. 2026 Apr 17;18(6):2152–79. doi: 10.1038/s44321-026-00426-4 (PMC13269562; doi:10.1038/s44321-026-00426-4)
Supplement: Supplementary file 5 — Source data Fig. 4 [file 44321_2026_426_MOESM5_ESM.zip › Figure 4 updated/4B/CS Males Hi.xlsx]

## Sheet:  Blanc
	Activity	Initial Reading	SD	Mabs/min Comments					hi=liver ce=brain
Ctrl hi blk - RawData	0.0067	0.2799	0.0601	6.7277	Ctrl hi blk d1/3			Ctrl hi blk d1/3
JT22-2hi blk - RawData	0.0053	0.2602	0.101	5.3317	JT22-2hi blk d1/3			JT22-2hi blk d1/3
JT22-63hi - RawData	0.0047	0.2526	0.1304	4.6668	JT22-63hi blk d1/3			JT22-63hi blk d1/3
JT22-32hi blk - RawData	0.0052	0.2539	0.169	5.1969	JT22-32hi blk d1/3			JT22-32hi blk d1/3
JT22-35hi blk - RawData	0.0055	0.2712	0.2124	5.5006	JT22-35hi blk d1/3			JT22-35hi blk d1/3
JT22-57hi blk - RawData	0.0053	0.2638	0.1023	5.3014	JT22-57hi blk d1/3			JT22-57hi blk d1/3
Ctrl ce blk - RawData	0.0134	0.3196	0.0667	13.4265	Ctrl ce blk d1/3			Ctrl ce blk d1/3
JT22-58hi blk - RawData	0.0056	0.2722	0.1117	5.6249	JT22-58hi blk d1/3			JT22-58hi blk d1/3
JT22-59hi blk - RawData	0.0051	0.2641	0.2094	5.0735	JT22-59hi blk d1/3			JT22-59hi blk d1/3
JT22-101hi blk - RawData	0.0049	0.2537	0.116	4.8615	JT22-101hi blk d1/3			JT22-101hi blk d1/3
JT22-125hi blk - RawData	0.0053	0.2587	0.1521	5.2886	JT22-125hi blk d1/3			JT22-125hi blk d1/3
JT22-79hi blk - RawData	0.005	0.2573	0.1849	5.0116	JT22-79hi blk d1/3			JT22-79hi blk d1/3
Ctrl co blk - RawData	0.0075	0.2883	0.0774	7.5206	Ctrl co blk d1/3			Ctrl co blk d1/3
JT22-80hi blk - RawData	0.005	0.255	0.1887	4.9893	JT22-80hi blk d1/3			JT22-80hi blk d1/3
JT22-83hi blk - RawData	0.005	0.2602	0.1488	5.0364	JT22-83hi blk d1/3			JT22-83hi blk d1/3
JT22-121hi blk - RawData	0.0049	0.2586	0.1161	4.9155	JT22-121hi blk d1/3			JT22-121hi blk d1/3
JT22-147hi blk - RawData	0.0055	0.2636	0.1227	5.5333	JT22-147hi blk d1/3			JT22-147hi blk d1/3
JT22-86hi blk - RawData	0.0062	0.273	0.1	6.2437	JT22-86hi blk d1/3			JT22-86hi blk d1/3
JT22-105hi blk - RawData	0.0048	0.2505	0.0569	4.8408	JT22-105hi blk d1/3			JT22-105hi blk d1/3
JT22-107hi blk - RawData	0.0048	0.2562	0.1254	4.7718	JT22-107hi blk d1/3			JT22-107hi blk d1/3
JT22-113hi blk - RawData	0.0054	0.2633	0.1612	5.3842	JT22-113hi blk d1/3			JT22-113hi blk d1/3
JT22-118hi blk - RawData	0.0058	0.272	0.0924	5.7756	JT22-118hi blk d1/3			JT22-118hi blk d1/3
JT22-175hi blk - RawData	0.0053	0.2565	0.0831	5.2915	JT22-175hi blk d1/3			JT22-175hi blk d1/3
JT22-176hi blk - RawData	0.0052	0.2577	0.1139	5.1756	JT22-176hi blk d1/3			JT22-176hi blk d1/3
JT22-173hi blk - RawData	0.0045	0.2534	0.0894	4.5287	JT22-173hi blk d1/3			JT22-173hi blk d1/3
JT22-179hi blk - RawData	0.0043	0.2537	0.0976	4.2809	JT22-179hi blk d1/3			JT22-179hi blk d1/3
JT22-183hi blk - RawData	0.0049	0.257	0.1301	4.9279	JT22-183hi blk d1/3			JT22-183hi blk d1/3
JT22-80hi blk 2a - RawData	0.0044	0.2534	0.0633	4.4279	JT22-80hi blk 2a d1/3			zero
JT22-125hi blk 2a - RawData	0.0048	0.2583	0.0969	4.7887	JT22-125hi blk 2a d1/3			zero
JT22-59hi blk 2a - RawData	0.0049	0.2621	0.1361	4.9274	JT22-59hi blk 2a d1/3			zero
JT22-113hi blk 2a - RawData	0.0054	0.2627	0.0824	5.3688	JT22-113hi blk 2a d1/3			JT22-80hi blk 2a d1/3
JT22-147hi blk 2a - RawData	0.0052	0.2625	0.1557	5.2271	JT22-147hi blk 2a d1/3			JT22-125hi blk 2a d1/3
JT22-118hi blk 2a - RawData	0.0056	0.2744	0.193	5.564	JT22-118hi blk 2a d1/3			JT22-59hi blk 2a d1/3
								JT22-113hi blk 2a d1/3
								JT22-147hi blk 2a d1/3
								JT22-118hi blk 2a d1/3

## Sheet: OAA
	Activity	Initial Reading	SD	Mabs/min Comments							hi=liver ce=brain
Ctrl hi - RawData	0.0756	0.3452	0.1912	75.6395	Ctrl hi d1/3			Ctrl hi d1/3		Ctrl hi
JT22-2hi - RawData	0.0374	0.3222	0.1508	37.4118	JT22-2hi d1/3			JT22-2hi d1/3		JT22-2hi
JT22-63hi spl - RawData	0.035	0.3078	0.1802	34.9956	JT22-63hi d1/3			JT22-63hi d1/3		JT22-63hi
JT22-32hi - RawData	0.0328	0.3198	0.2701	32.8143	JT22-32hi d1/3			JT22-32hi d1/3		JT22-32hi
JT22-35hi - RawData	0.041	0.3365	0.1358	40.9539	JT22-35hi d1/3			JT22-35hi d1/3		JT22-35hi
JT22-57hi - RawData	0.0355	0.3225	0.1619	35.5446	JT22-57hi d1/3			JT22-57hi d1/3		JT22-57hi
Ctrl ce - RawData	0.2459	0.5425	0.6649	245.925	Ctrl ce d1/3			Ctrl ce d1/3		Ctrl ce
JT22-58hi - RawData	0.0325	0.3289	0.1328	32.4621	JT22-58hi d1/3			JT22-58hi d1/3		JT22-58hi
JT22-59hi - RawData	0.0259	0.3107	0.1808	25.9117	JT22-59hi d1/3			JT22-59hi d1/3		JT22-59hi
JT22-101hi - RawData	0.0329	0.3096	0.2264	32.9208	JT22-101hi d1/3			JT22-101hi d1/3		JT22-101hi
JT22-125hi - RawData	0.0482	0.3321	0.1777	48.2381	JT22-125hi d1/3			JT22-125hi d1/3		JT22-125hi
JT22-79hi - RawData	0.0312	0.3096	0.1978	31.1542	JT22-79hi d1/3			JT22-79hi d1/3		JT22-79hi
Ctrl co - RawData	0.3129	0.5493	1.831	312.933	Ctrl co d1/3			Ctrl co d1/3		Ctrl co
JT22-80hi - RawData	0.0325	0.3112	0.1519	32.5141	JT22-80hi d1/3			JT22-80hi d1/3		JT22-80hi
JT22-83hi - RawData	0.0344	0.3197	0.2166	34.4254	JT22-83hi d1/3			JT22-83hi d1/3		JT22-83hi
JT22-121hi - RawData	0.031	0.3289	0.2999	31.0016	JT22-121hi d1/3			JT22-121hi d1/3		JT22-121hi
JT22-147hi - RawData	0.0461	0.3381	0.2646	46.1455	JT22-147hi d1/3			JT22-147hi d1/3		JT22-147hi
JT22-86hi - RawData	0.0394	0.311	0.1562	39.351	JT22-86hi d1/3			JT22-86hi d1/3		JT22-86hi
JT22-105hi - RawData	0.0315	0.2977	0.2373	31.4643	JT22-105hi d1/3			JT22-105hi d1/3		JT22-105hi
JT22-107hi - RawData	0.0364	0.3161	0.2501	36.3967	JT22-107hi d1/3			JT22-107hi d1/3		JT22-107hi
JT22-113hi - RawData	0.0393	0.3266	0.2221	39.2755	JT22-113hi d1/3			JT22-113hi d1/3		JT22-113hi
JT22-118hi - RawData	0.0283	0.3217	0.1603	28.3392	JT22-118hi d1/3			JT22-118hi d1/3		JT22-118hi
JT22-175hi - RawData	0.0401	0.319	0.1529	40.09	JT22-175hi d1/3			JT22-175hi d1/3		JT22-175hi
JT22-176hi - RawData	0.0448	0.3253	0.3128	44.8014	JT22-176hi d1/3			JT22-176hi d1/3		JT22-176hi
JT22-173hi - RawData	0.0359	0.3118	0.1738	35.8991	JT22-173hi d1/3			JT22-173hi d1/3		JT22-173hi
JT22-179hi - RawData	0.0294	0.3015	0.194	29.4316	JT22-179hi d1/3			JT22-179hi d1/3		JT22-179hi
JT22-183hi - RawData	0.039	0.3177	0.1794	38.9535	JT22-183hi d1/3			JT22-183hi d1/3		JT22-183hi
JT22-80hi 2a - RawData	0.0323	0.3429	0.3701	32.286	JT22-80hi 2a d1/3			zero
JT22-125hi 2a - RawData	0.0453	0.2981	0.2693	45.2972	JT22-125hi 2a d1/3			zero
JT22-59hi 2a - RawData	0.0258	0.033	0.1639	25.8344	JT22-59hi 2a d1/3			zero
JT22-113hi 2a - RawData	0.0393	0.3269	0.2577	39.3216	JT22-113hi 2a d1/3			JT22-80hi 2a d1/3		JT22-80hi 2a
JT22-147hi 2a - RawData	0.0459	0.3346	0.2035	45.9473	JT22-147hi 2a d1/3			JT22-125hi 2a d1/3		JT22-125hi 2a
JT22-118hi 2a - RawData	0.0278	0.3252	0.2933	27.8379	JT22-118hi 2a d1/3			JT22-59hi 2a d1/3		JT22-59hi 2a
								JT22-113hi 2a d1/3		JT22-113hi 2a
								JT22-147hi 2a d1/3		JT22-147hi 2a
								JT22-118hi 2a d1/3		JT22-118hi 2a

## Sheet: Results
HÍGADO														hi=liver ce=brain
	Vol muestra (µl)	Vol reacción (µl)	Conc prot (mg/ml)	ε DTNB (mM-1*cm-1)	longitud cubeta (cm)	Act Blk	Act Rx	∆Act	Factor	DILUCIÓN	Actividad (nmoles/min*mg prot)	Promedio WT
Ctrl hi	20	1000	2	13.6	1	0.0067	0.0756	0.0689	1838.24	3	379.963
JT22-2hi	20	1000	2	13.6	1	0.0053	0.0374	0.0321	1838.24	3	177.022
JT22-63hi	20	1000	2	13.6	1	0.0047	0.035	0.0303	1838.24	3	167.096
JT22-32hi	20	1000	2	13.6	1	0.0052	0.0328	0.0276	1838.24	3	152.206
JT22-35hi	20	1000	2	13.6	1	0.0055	0.041	0.0355	1838.24	3	195.772
JT22-57hi	20	1000	2	13.6	1	0.0053	0.0355	0.0302	1838.24	3	166.544
Ctrl ce	20	1000	2	13.6	1	0.0134	0.2459	0.2325	1838.24	3	1282.17
JT22-58hi	20	1000	2	13.6	1	0.0056	0.0325	0.0269	1838.24	3	148.346
JT22-59hi	20	1000	2	13.6	1	0.0051	0.0259	0.0208	1838.24	3	114.706
JT22-101hi	20	1000	2	13.6	1	0.0049	0.0329	0.028	1838.24	3	154.412
JT22-125hi	20	1000	2	13.6	1	0.0053	0.0482	0.0429	1838.24	3	236.581
JT22-79hi	20	1000	2	13.6	1	0.005	0.0312	0.0262	1838.24	3	144.485
Ctrl co	20	1000	2	13.6	1	0.0075	0.3129	0.3054	1838.24	3	1684.19
JT22-80hi	20	1000	2	13.6	1	0.005	0.0325	0.0275	1838.24	3	151.654
JT22-83hi	20	1000	2	13.6	1	0.005	0.0344	0.0294	1838.24	3	162.132
JT22-121hi	20	1000	2	13.6	1	0.0049	0.031	0.0261	1838.24	3	143.934
JT22-147hi	20	1000	2	13.6	1	0.0055	0.0461	0.0406	1838.24	3	223.897
JT22-86hi	20	1000	2	13.6	1	0.0062	0.0394	0.0332	1838.24	3	183.088
JT22-105hi	20	1000	2	13.6	1	0.0048	0.0315	0.0267	1838.24	3	147.243
JT22-107hi	20	1000	2	13.6	1	0.0048	0.0364	0.0316	1838.24	3	174.265
JT22-113hi	20	1000	2	13.6	1	0.0054	0.0393	0.0339	1838.24	3	186.949
JT22-118hi	20	1000	2	13.6	1	0.0058	0.0283	0.0225	1838.24	3	124.081
JT22-175hi	20	1000	2	13.6	1	0.0053	0.0401	0.0348	1838.24	3	191.912
JT22-176hi	20	1000	2	13.6	1	0.0052	0.0448	0.0396	1838.24	3	218.382
JT22-173hi	20	1000	2	13.6	1	0.0045	0.0359	0.0314	1838.24	3	173.162
JT22-179hi	20	1000	2	13.6	1	0.0043	0.0294	0.0251	1838.24	3	138.419
JT22-183hi	20	1000	2	13.6	1	0.0049	0.039	0.0341	1838.24	3	188.051
JT22-80hi 2a	20	1000	2	13.6	1	0.0044	0.0323	0.0279	1838.24	3	153.86
JT22-125hi 2a	20	1000	2	13.6	1	0.0048	0.0453	0.0405	1838.24	3	223.346
JT22-59hi 2a	20	1000	2	13.6	1	0.0049	0.033	0.0281	1838.24	3	154.963
JT22-113hi 2a	20	1000	2	13.6	1	0.0054	0.0393	0.0339	1838.24	3	186.949
JT22-147hi 2a	20	1000	2	13.6	1	0.0052	0.0459	0.0407	1838.24	3	224.449
JT22-118hi 2a	20	1000	2	13.6	1	0.0056	0.0278	0.0222	1838.24	3	122.426
CIV
2a integració
	Actividad (nmoles/min*mg prot)		CS
JT22-2hi	91.6216		177.022	0.517572
JT22-58hi	85.1351		148.346	0.573897
JT22-101hi	77.4324		154.412	0.501467
JT22-80hi	58.3784		151.654	0.384943		153.86
JT22-86hi	91.6216		183.088	0.500423
JT22-107hi	83.1081		174.265	0.476907
JT22-113hi	45.8108		186.949	0.245045		186.949
JT22-63hi 2a	53.5135		167.096	0.320257
JT22-57hi	42.973		166.544	0.258028
JT22-125hi	18.2432		236.581	0.0771121		223.346	0.000345259
JT22-147hi	34.4595		223.897	0.153908		224.449
JT22-175hi	27.5676		191.912	0.143647
JT22-176hi	35.2703		218.382	0.161507
JT22-183hi	29.1892		188.051	0.155219
JT22-32hi 2a	39.7297		152.206	0.261026
JT22-121hi 2a	38.5135		143.934	0.267578
JT22-35hi	43.7838		195.772	0.223647
JT22-59hi	58.3784		155	0.376635		115.257		0.364865
JT22-79hi	43.7838		144.485	0.303033
JT22-83hi	59.1892		162.132	0.365067
JT22-118hi	60.4054		124.081	0.486823		122.426
JT22-173hi	72.1622		173.162	0.416733
JT22-179hi	35.2703		138.419	0.254808
JT22-105hi 2a	60.4054		147.243	0.410244

## Sheet: Results Females
HÍGADO															hi=liver ce=brain
	Vol muestra (µl)	Vol reacción (µl)	Conc prot (mg/ml)	ε DTNB (mM-1*cm-1)	longitud cubeta (cm)	Act Blk	Act Rx	∆Act	Factor	DILUCIÓN	Actividad (nmoles/min*mg prot)	Promedio WT	Porcentaje WT
Ctrl Ce antic 1/3	20	1000	2	13.6	1	0.0098	0.1804	0.1706	1838.24	3	940.809		#DIV/0!
JT22-8hi d1/3	20	1000	2	13.6	1	0.0066	0.0479	0.0413	1838.24	3	227.757		#DIV/0!
JT22-9hi d1/3	20	1000	2	13.6	1	0.006	0.043	0.037	1838.24	3	204.044		#DIV/0!
JT22-13hi d1/3	20	1000	2	13.6	1	0.0048	0.0223	0.0175	1838.24	3	96.5074		#DIV/0!
JT22-40hi d1/3	20	1000	2	13.6	1	0.004	0.0271	0.0231	1838.24	3	127.39		#DIV/0!
JT22-42hi d1/3	20	1000	2	13.6	1	0.0033	0.0176	0.0143	1838.24	3	78.8603		#DIV/0!
Ctrl Ce nou 1/3	20	1000	2	13.6	1	0.0101	0.2346	0.2245	1838.24	3	1238.05		#DIV/0!
JT22-43hi d1/3	20	1000	2	13.6	1	0.0057	0.0384	0.0327	1838.24	3	180.331		#DIV/0!
JT22-44hi d1/3	20	1000	2	13.6	1	0.0052	0.0404	0.0352	1838.24	3	194.118		#DIV/0!
JT22-45hi d1/3	20	1000	2	13.6	1	0.0058	0.0392	0.0334	1838.24	3	184.191		#DIV/0!
JT22-50hi d1/3	20	1000	2	13.6	1	0.0066	0.0472	0.0406	1838.24	3	223.897
JT22-51hi d1/3	20	1000	2	13.6	1	0.0059	0.0442	0.0383	1838.24	3	211.213
Ctrl Hi nou d1/3	20	1000	2	13.6	1	0.0067	0.0738	0.0671	1838.24	3	370.037		#DIV/0!
JT22-52hi d1/3	20	1000	2	13.6	1	0.0063	0.0388	0.0325	1838.24	3	179.228		#DIV/0!
JT22-60hi d1/3	20	1000	2	13.6	1	0.0063	0.0414	0.0351	1838.24	3	193.566		#DIV/0!
JT22-61hi d1/3	20	1000	2	13.6	1	0.0063	0.0422	0.0359	1838.24	3	197.978
JT22-68hi d1/3	20	1000	2	13.6	1	0.0056	0.0331	0.0275	1838.24	3	151.654
JT22-70hi d1/3	20	1000	2	13.6	1	0.0056	0.0423	0.0367	1838.24	3	202.39
JT22-71hi d1/3	20	1000	2	13.6	1	0.0054	0.0363	0.0309	1838.24	3	170.404
JT22-88hi d1/3	20	1000	2	13.6	1	0.0068	0.0532	0.0464	1838.24	3	255.882
JT22-109hi d1/3	20	1000	2	13.6	1	0.0059	0.0431	0.0372	1838.24	3	205.147
JT22-114hi d1/3	20	1000	2	13.6	1	0.0059	0.0349	0.029	1838.24	3	159.926
JT22-119hi d1/3	20	1000	2	13.6	1	0.0073	0.0483	0.041	1838.24	3	226.103
JT22-122hi d1/3	20	1000	2	13.6	1	0.0065	0.0377	0.0312	1838.24	3	172.059
JT22-123hi d1/3	20	1000	2	13.6	1	0.0051	0.0473	0.0422	1838.24	3	232.721
JT22-127hi d1/3	20	1000	2	13.6	1	0.0064	0.0525	0.0461	1838.24	3	254.228
JT22-128hi d1/3	20	1000	2	13.6	1	0.0056	0.0469	0.0413	1838.24	3	227.757
JT22-137hi d1/3	20	1000	2	13.6	1	0.006	0.048	0.042	1838.24	3	231.618
JT22-157hi d1/3	20	1000	2	13.6	1	0.0078	0.0482	0.0404	1838.24	3	222.794
JT22-8hi 2a	20	1000	2	13.6	1	0.0062	0.0476	0.0414	1838.24	3	228.309
JT22-40hi 2a	20	1000	2	13.6	1	0.0039	0.0281	0.0242	1838.24	3	133.456
JT22-88hi 2a	20	1000	2	13.6	1	0.0068	0.0499	0.0431	1838.24	3	237.684
