# Supplementary material for: Systemic delivery of AAV-GFM1 corrects COXPD1 molecular alterations in Gfm1R671C/− mice
Source: EMBO Mol Med. 2026 Apr 17;18(6):2152–79. doi: 10.1038/s44321-026-00426-4 (PMC13269562; doi:10.1038/s44321-026-00426-4)
Supplement: Supplementary file 6 — Source data Fig. 5 [file 44321_2026_426_MOESM6_ESM.zip]

Archive with 23 entries (21 files):
- Figure 5 updated/5A/
- Figure 5 updated/5A/5A.xlsx
- Figure 5 updated/5A/BNPAGE Females mt ce.xlsx
- Figure 5 updated/5A/BNPAGE Males mt ce.xlsx
- Figure 5 updated/5A/F5A Females Brain CI a b.tif
- Figure 5 updated/5A/F5A Females Brain CII a b.tif
- Figure 5 updated/5A/F5A Females Brain CIII a.tif
- Figure 5 updated/5A/F5A Females Brain CIII b.tif
- Figure 5 updated/5A/F5A Females Brain CIV a b.tif
- Figure 5 updated/5A/F5A Males Brain CI a b.tif
- Figure 5 updated/5A/F5A Males Brain CII a b.tif
- Figure 5 updated/5A/F5A Males Brain CIII a.tif
- Figure 5 updated/5A/F5A Males Brain CIII b.tif
- Figure 5 updated/5A/F5A Males Brain CIV a b.tif
- Figure 5 updated/5A/Fig5A - BN-PAGE mt ce AAV9P31-hSyn-GFM1.pdf
- Figure 5 updated/5B/
- Figure 5 updated/5B/240124 CIV Males ce.xlsx
- Figure 5 updated/5B/240124 CS Males ce.xlsx
- Figure 5 updated/5B/5B.xlsx
- Figure 5 updated/5B/CI Females ce.xlsx
- Figure 5 updated/5B/CI Males ce.xlsx
- Figure 5 updated/5B/CIV Females ce.xlsx
- Figure 5 updated/5B/CS Females ce.xlsx
