# Supplementary material for: Systemic delivery of AAV-GFM1 corrects COXPD1 molecular alterations in Gfm1R671C/− mice
Source: EMBO Mol Med. 2026 Apr 17;18(6):2152–79. doi: 10.1038/s44321-026-00426-4 (PMC13269562; doi:10.1038/s44321-026-00426-4)
Supplement: Supplementary file 6 — Source data Fig. 5 [file 44321_2026_426_MOESM6_ESM.zip › Figure 5 updated/5A/5A.xlsx]

## Sheet: Hoja 1
Figure 5A - BN PAGE and western blot immunodetection of respiratory chain complexes (CI, CII, CIII, CIV) from brain mitochondria using specific antibodies. Relative quantities were determined by densitometry of each band, normalized by the complex CII amount and referred to a calibrator sample loaded in all westerns.
Complex CI										Complex CIII
Females - RQ (%)					Males RQ (%)					Females - RQ (%)					Males RQ (%)
Mouse ID	WT	KI/KO V	KI/KO AAV		Mouse ID	WT	KI/KO V	KI/KO AAV		Mouse ID	WT	KI/KO V	KI/KO AAV		Mouse ID	WT	KI/KO V	KI/KO AAV
JT23 0079	40.62				JT23 0075	144.57				JT23 0079	51.46				JT23 0075	107.31
JT23 0091	61.26				JT23 0088	81.16				JT23 0091	65.74				JT23 0088	58.52
JT23 0140	144.18				JT23 0110	108.63				JT23 0140	141.47				JT23 0110	79.08
JT23 0105	164.2				JT23 0130	83.34				JT23 0105	143.97				JT23 0130	87.59
JT23 0106	95.83				JT23 0153	102.17				JT23 0106	124.43				JT23 0153	162.76
JT23 0107	119.74				JT23 0156	123.39				JT23 0107	154				JT23 0156	135.04
JT23 0113	77.29				JT23 0167	110.89				JT23 0113	85.43				JT23 0167	73.16
JT23 0104	96.87				JT19-181	45.85				JT23 0104	33.5				JT19-181	96.54
JT23 0080		19.74			JT23 0081		37.5			JT23 0080		24.13			JT23 0081		32.73
JT23 0097		36.02			JT23 0115		53.1			JT23 0097		42.07			JT23 0115		51.06
JT23 0112		75.43			JT23 0118		60.51			JT23 0112		72.86			JT23 0118		58.54
JT23 0117		95.68			JT23 0132		49.12			JT23 0117		103.36			JT23 0132		64.88
JT23 0175		69.36			JT23 0208		116.68			JT23 0175		116.05			JT23 0208		81.81
JT23 0182		41.86			JT23 0210		73.59			JT23 0182		62.71			JT23 0210		57.4
JT23 0184		61.81			JT24 0004		113.84			JT23 0184		81.48			JT24 0004		98.51
JT23 0186		52.87								JT23 0186		55.89
JT23 0095			45.73		JT23 0086			70.04		JT23 0095			49.08		JT23 0086			46.15
JT23 0101			49.77		JT23 0111			81.01		JT23 0101			51.45		JT23 0111			60.45
JT23 0116			88.22		JT23 0114			72.84		JT23 0116			94.66		JT23 0114			53.52
JT23 0120			57.91		JT23 0142			55.92		JT23 0120			76.36		JT23 0142			110.07
JT23 0122			65.09		JT23 0143			60.05		JT23 0122			90.65		JT23 0143			100.54
JT23 0146			42.82		JT23 0144			122.27		JT23 0146			64.86		JT23 0144			100.98
JT23 0159			57.8		JT23 0149			72.18		JT23 0159			78.29		JT23 0149			65.88
JT23 0163			78.22		JT23 0162			77.24		JT23 0163			73.54		JT23 0162			116.42
JT23 0164			76.61							JT23 0164			82.59
Complex CII										Complex CIV
Females - RQ (%)					Males RQ (%)					Females - RQ (%)					Males RQ (%)
Mouse ID	WT	KI/KO V	KI/KO AAV		Mouse ID	WT	KI/KO V	KI/KO AAV		Mouse ID	WT	KI/KO V	KI/KO AAV		Mouse ID	WT	KI/KO V	KI/KO AAV
JT23 0079	189.27				JT23 0075	82.28				JT23 0079	26.39				JT23 0075	61.79
JT23 0091	131.83				JT23 0088	136.3				JT23 0091	64.5				JT23 0088	111.37
JT23 0140	64.76				JT23 0110	126.55				JT23 0140	135.97				JT23 0110	126.09
JT23 0105	53.48				JT23 0130	114.05				JT23 0105	179.66				JT23 0130	121.03
JT23 0106	49.81				JT23 0153	48.02				JT23 0106	76.55				JT23 0153	96.31
JT23 0107	73.48				JT23 0156	72.83				JT23 0107	110.02				JT23 0156	142.62
JT23 0113	121.06				JT23 0167	124.7				JT23 0113	107.98				JT23 0167	111.81
JT23 0104	116.31				JT19-181	95.27				JT23 0104	98.91				JT19-181	28.97
JT23 0080		339.93			JT23 0081		269.38			JT23 0080		14.47			JT23 0081		33.68
JT23 0097		193.03			JT23 0115		174.22			JT23 0097		29.63			JT23 0115		45.39
JT23 0112		91.53			JT23 0118		178.61			JT23 0112		93.32			JT23 0118		62.06
JT23 0117		60.92			JT23 0132		156.65			JT23 0117		98.89			JT23 0132		45.97
JT23 0175		98.86			JT23 0208		115.18			JT23 0175		23.27			JT23 0208		64.84
JT23 0182		160.71			JT23 0210		176.58			JT23 0182		35.04			JT23 0210		64.13
JT23 0184		128.99			JT24 0004		93.37			JT23 0184		42.72			JT24 0004		44.1
JT23 0186		171.29								JT23 0186		45.56
JT23 0095			160.08		JT23 0086			178.61		JT23 0095			27.39		JT23 0086			60.48
JT23 0101			159.14		JT23 0111			172.75		JT23 0101			61.82		JT23 0111			76.02
JT23 0116			83.52		JT23 0114			187.39		JT23 0116			87.66		JT23 0114			82.33
JT23 0120			76.74		JT23 0142			102.63		JT23 0120			65.09		JT23 0142			40.94
JT23 0122			140.62		JT23 0143			105.65		JT23 0122			49.2		JT23 0143			67.23
JT23 0146			173.93		JT23 0144			97.39		JT23 0146			66.14		JT23 0144			93.59
JT23 0159			104.15		JT23 0149			126.82		JT23 0159			49.82		JT23 0149			60.36
JT23 0163			115.78		JT23 0162			72.41		JT23 0163			64.27		JT23 0162			29.21
JT23 0164			103.09							JT23 0164			55.02
