# Supplementary material for: Systemic delivery of AAV-GFM1 corrects COXPD1 molecular alterations in Gfm1R671C/− mice
Source: EMBO Mol Med. 2026 Apr 17;18(6):2152–79. doi: 10.1038/s44321-026-00426-4 (PMC13269562; doi:10.1038/s44321-026-00426-4)
Supplement: Supplementary file 6 — Source data Fig. 5 [file 44321_2026_426_MOESM6_ESM.zip › Figure 5 updated/5A/BNPAGE Females mt ce.xlsx]

## Sheet: Samples
Females mt ce										hi=liver ce=brain
	Quantitat prot	[prot] final	µL a afegir de MB2	µL a afegir de LM 10% (1%)	µL a afegir SGB 5%
JT23 0079	100	3	33.3333	3.33333	1.83333		Gel A		Gel B
JT23 0091	100	3	33.3333	3.33333	1.83333		blk		JT23 0106
JT23 0104	100	3	33.3333	3.33333	1.83333		JT23 0079		JT23 0175
JT23 0105	100	3	33.3333	3.33333	1.83333		JT23 0080		JT23 0122
JT23 0106	100	3	33.3333	3.33333	1.83333		JT23 0095		JT23 0107
JT23 0107	100	3	33.3333	3.33333	1.83333		JT23 0091		JT23 0182
JT23 0113	100	3	33.3333	3.33333	1.83333		JT23 0097		JT23 0146
JT23 0140	100	3	33.3333	3.33333	1.83333		JT23 0101		JT23 0104
JT23 0080	100	3	33.3333	3.33333	1.83333		JT23 0104		JT23 0184
JT23 0097	100	3	33.3333	3.33333	1.83333		JT23 0112		JT23 0159
JT23 0112	100	3	33.3333	3.33333	1.83333		JT23 0116		JT23 0113
JT23 0117	100	3	33.3333	3.33333	1.83333		JT23 0105		JT23 0186
JT23 0175	100	3	33.3333	3.33333	1.83333		JT23 0117		JT23 0163
JT23 0182	100	3	33.3333	3.33333	1.83333		JT23 0120		JT23 0140
JT23 0184	100	3	33.3333	3.33333	1.83333		JT23 0106		JT23 0164
JT23 0186	100	3	33.3333	3.33333	1.83333		blk		blk
JT23 0095	100	3	33.3333	3.33333	1.83333
JT23 0101	100	3	33.3333	3.33333	1.83333
JT23 0116	100	3	33.3333	3.33333	1.83333
JT23 0120	100	3	33.3333	3.33333	1.83333
JT23 0122	100	3	33.3333	3.33333	1.83333
JT23 0146	100	3	33.3333	3.33333	1.83333
JT23 0159	100	3	33.3333	3.33333	1.83333
JT23 0163	100	3	33.3333	3.33333	1.83333
JT23 0164	100	3	33.3333	3.33333	1.83333
			833.333	83.3333	45.8333
AC 2M	0,131g en 0,5mL
MB2	595,8mg AAC + 3mL AC 2M + 24 ul 0,5M EDTA + 94,2 mg Bis-Tris
LM 10%	100mg en 1mL
SGB	0,75mL 2M AC, 0,1g SBG, H2O fins 2mL
Carregant 10ul per mostra estaría carregant aprox 26 ug prot.
Concentració de proteïna (ug/ul)
2.5974
Females mt ce
JT23 0079	1x200ug; 3x100ug (4112)
JT23 0091	3x200ug; 1x100ug (4112)
JT23 0104	3x200ug; 1x100ug (4112)
JT23 0105	2x200ug; 2x100ug (4112)
JT23 0106	2x200ug; 2x100ug (4112)
JT23 0107	2x200ug; 2x100ug (4112)
JT23 0113	2x200ug; 2x100ug (4112)
JT23 0140	2x200ug; 2x100ug (4122)
JT23 0080	1x200ug; 3x100ug (4112)
JT23 0097	3x200ug; 1x100ug (4112)
JT23 0112	2x200ug; 2x100ug (4112)
JT23 0117	1x200ug; 3x100ug (4112)
JT23 0175	3x200ug; 1x100ug (4122)
JT23 0182	2x200ug; 2x100ug (4122)
JT23 0184	2x200ug; 2x100ug (4122)
JT23 0186	3x200ug; 1x100ug (4122)
JT23 0095	2x200ug; 2x100ug (4112)
JT23 0101	3x200ug; 1x100ug (4112)
JT23 0116	2x200ug; 2x100ug (4112)
JT23 0120	1x200ug; 3x100ug (4112)
JT23 0122	4x100ug (4112)
JT23 0146	1x200ug; 3x100ug (4112)
JT23 0159	3x200ug; 1x100ug (4122)
JT23 0163	3x200ug; 1x100ug (4122)
JT23 0164	2x200ug; 2x100ug (4122)

## Sheet: mb A
CII											Mean WT
Image Name	Channel	Name	Signal	Total	Area	Bkgnd.	Type		% Signal normalised vs WT		1.0204
JT23 0079	Chemi	1	2.01	3.78	725	0.00244	Signal		196.982
JT23 0080	Chemi	2	3.61	5.63	870	0.00233	Signal		353.783
JT23 0095	Chemi	3	1.7	3.21	616	0.00244	Signal		166.601		196.982	353.783	166.601
JT23 0091	Chemi	4	1.4	2.79	520	0.00266	Signal		137.201		137.201	200.902	165.621
JT23 0097	Chemi	5	2.05	3.69	616	0.00267	Signal		200.902		58.3105	95.2568	86.9267
JT23 0101	Chemi	6	1.69	3.02	532	0.00251	Signal		165.621		55.6644	63.4065	79.8706
JT23 0104	Chemi	7	0.595	1.72	390	0.00289	Signal		58.3105		51.8424
JT23 0112	Chemi	8	0.972	2.24	459	0.00277	Signal		95.2568		100	178.337	124.755
JT23 0116	Chemi	9	0.887	2.11	442	0.00276	Signal		86.9267
JT23 0105	Chemi	10	0.568	1.68	390	0.00286	Signal		55.6644
JT23 0117	Chemi	11	0.647	1.72	390	0.00274	Signal		63.4065
JT23 0120	Chemi	12	0.815	2.03	432	0.00282	Signal		79.8706
JT23 0106	Chemi	13	0.529	1.49	351	0.00274	Signal		51.8424		Mean WT
											10.2021
CI
Image Name	Channel	Name	Signal	Total	Area	Bkgnd.	Type		Ratio EFG1/SDHA	% Signal Ratio normalised vs WT
JT23 0079	Chemi	1	7.94	11.4	493	0.00707	Signal		3.95025	38.7201	38.7201	18.8165	43.5898
JT23 0080	Chemi	2	6.93	10.3	448	0.00755	Signal		1.91967	18.8165	58.3916	34.3307	47.4437
JT23 0095	Chemi	3	7.56	10.6	476	0.00648	Signal		4.44706	43.5898	155.019	71.9011	84.0956
JT23 0091	Chemi	4	8.34	11.5	493	0.00638	Signal		5.95714	58.3916	156.52	91.202	55.2036
JT23 0097	Chemi	5	7.18	10.3	435	0.00706	Signal		3.50244	34.3307	91.3489
JT23 0101	Chemi	6	8.18	10.9	480	0.0056	Signal		4.84024	47.4437	100	54.0626	57.5832
JT23 0104	Chemi	7	9.41	13	522	0.00679	Signal		15.8151	155.019
JT23 0112	Chemi	8	7.13	9.88	435	0.00631	Signal		7.33539	71.9011
JT23 0116	Chemi	9	7.61	10.6	464	0.00638	Signal		8.57948	84.0956		54.0626	57.5832
JT23 0105	Chemi	10	9.07	12.7	532	0.00678	Signal		15.9683	156.52
JT23 0117	Chemi	11	6.02	8.94	435	0.0067	Signal		9.30448	91.202
JT23 0120	Chemi	12	4.59	7.31	420	0.00648	Signal		5.6319	55.2036
JT23 0106	Chemi	13	4.93	7.62	406	0.00662	Signal		9.31947	91.3489
											Mean WT
											11.9348
CIII
Image Name	Channel	Name	Signal	Total	Area	Bkgnd.	Type		Ratio COXI/SDHA	% Signal Ratio normalised vs WT
JT23 0079	Chemi	1	11.8	15.5	527	0.00687	Signal		5.87065	49.1893	49.1893	23.0709	46.9216
JT23 0080	Chemi	2	9.94	13.8	528	0.00721	Signal		2.75346	23.0709	62.8415	40.2185	49.1824
JT23 0095	Chemi	3	9.52	12.9	496	0.00672	Signal		5.6	46.9216	131.386	69.6514	90.4955
JT23 0091	Chemi	4	10.5	13.4	510	0.00566	Signal		7.5	62.8415	137.632	98.811	72.9938
JT23 0097	Chemi	5	9.84	12.8	450	0.00659	Signal		4.8	40.2185	118.951
JT23 0101	Chemi	6	9.92	12.5	450	0.00582	Signal		5.86982	49.1824	100	57.938	64.8983
JT23 0104	Chemi	7	9.33	12.4	450	0.00683	Signal		15.6807	131.386
JT23 0112	Chemi	8	8.08	10.8	403	0.00676	Signal		8.31276	69.6514
JT23 0116	Chemi	9	9.58	12.1	480	0.00525	Signal		10.8005	90.4955		57.938	64.8983
JT23 0105	Chemi	10	9.33	12.4	450	0.00686	Signal		16.4261	137.632
JT23 0117	Chemi	11	7.63	10.4	377	0.00725	Signal		11.7929	98.811
JT23 0120	Chemi	12	7.1	9.82	372	0.00732	Signal		8.71166	72.9938
JT23 0106	Chemi	13	7.51	9.57	416	0.00496	Signal		14.1966	118.951
											Mean WT
											2.5681
CIV
Image Name	Channel	Name	Signal	Total	Area	Bkgnd.	Type		Ratio COXII/SDHA	% Signal Ratio normalised vs WT	25.3784	13.9146	26.3413
JT23 0079	Chemi	1	1.31	2.82	572	0.00263	Signal		0.651741	25.3784	62.0248	28.4922	59.4459
JT23 0080	Chemi	2	1.29	2.41	425	0.00263	Signal		0.357341	13.9146	166.228	89.7367	84.2881
JT23 0095	Chemi	3	1.15	2.25	425	0.00259	Signal		0.676471	26.3413	172.759	95.0914	62.5896
JT23 0091	Chemi	4	2.23	3.52	572	0.00225	Signal		1.59286	62.0248	73.6093
JT23 0097	Chemi	5	1.5	2.44	416	0.00228	Signal		0.731707	28.4922	100	56.8087	58.1662
JT23 0101	Chemi	6	2.58	3.85	540	0.00234	Signal		1.52663	59.4459
JT23 0104	Chemi	7	2.54	4.27	650	0.00265	Signal		4.26891	166.228
JT23 0112	Chemi	8	2.24	3.35	504	0.0022	Signal		2.30453	89.7367
JT23 0116	Chemi	9	1.92	3.11	520	0.00229	Signal		2.1646	84.2881
JT23 0105	Chemi	10	2.52	4.07	675	0.0023	Signal		4.43662	172.759
JT23 0117	Chemi	11	1.58	2.55	459	0.00211	Signal		2.44204	95.0914
JT23 0120	Chemi	12	1.31	2.34	432	0.00238	Signal		1.60736	62.5896
JT23 0106	Chemi	13	1	2.06	416	0.00255	Signal		1.89036	73.6093
											Mean WT
											0.0387872
Banda alt pes molecular
Image Name	Channel	Name	Signal	Total	Area	Bkgnd.	Type		Ratio COXII/SDHA	% Signal Ratio normalised vs WT	40.4042	53.706	51.1085
JT23 0079	Chemi	1	0.0315	0.0483	242	6.93e-05	Signal		0.0156716	40.4042	49.5377	98.8509	59.9539
JT23 0080	Chemi	2	0.0752	0.0971	325	6.74e-05	Signal		0.020831	53.706	122.192	114.585	87.7799
JT23 0095	Chemi	3	0.0337	0.0519	253	7.18e-05	Signal		0.0198235	51.1085	154.327	115.958	130.965
JT23 0091	Chemi	4	0.0269	0.0441	242	7.12e-05	Signal		0.0192143	49.5377	133.539
JT23 0097	Chemi	5	0.0786	0.102	350	6.68e-05	Signal		0.0383415	98.8509	100	95.775	82.4518
JT23 0101	Chemi	6	0.0393	0.0583	275	6.91e-05	Signal		0.0232544	59.9539
JT23 0104	Chemi	7	0.0282	0.0457	253	6.93e-05	Signal		0.047395	122.192
JT23 0112	Chemi	8	0.0432	0.0638	300	6.86e-05	Signal		0.0444444	114.585
JT23 0116	Chemi	9	0.0302	0.0475	250	6.9e-05	Signal		0.0340474	87.7799
JT23 0105	Chemi	10	0.034	0.054	264	7.58e-05	Signal		0.0598592	154.327
JT23 0117	Chemi	11	0.0291	0.0465	264	6.6e-05	Signal		0.0449768	115.958
JT23 0120	Chemi	12	0.0414	0.0617	325	6.26e-05	Signal		0.0507975	130.965
JT23 0106	Chemi	13	0.0274	0.0465	253	7.54e-05	Signal		0.0517958	133.539
Image Name	Channel	Name	Signal	Total	Area	Bkgnd.	Type
0000428_03	Chemi	1	0.0315	0.0483	242	6.93e-05	Signal
0000428_03	Chemi	2	0.0752	0.0971	325	6.74e-05	Signal
0000428_03	Chemi	3	0.0337	0.0519	253	7.18e-05	Signal
0000428_03	Chemi	4	0.0269	0.0441	242	7.12e-05	Signal
0000428_03	Chemi	5	0.0786	0.102	350	6.68e-05	Signal
0000428_03	Chemi	6	0.0393	0.0583	275	6.91e-05	Signal
0000428_03	Chemi	7	0.0282	0.0457	253	6.93e-05	Signal
0000428_03	Chemi	8	0.0432	0.0638	300	6.86e-05	Signal
0000428_03	Chemi	9	0.0302	0.0475	250	6.9e-05	Signal
0000428_03	Chemi	10	0.034	0.054	264	7.58e-05	Signal
0000428_03	Chemi	11	0.0291	0.0465	264	6.6e-05	Signal
0000428_03	Chemi	12	0.0414	0.0617	325	6.26e-05	Signal
0000428_03	Chemi	13	0.0274	0.0465	253	7.54e-05	Signal

## Sheet: mb B
CII											Mean WT
Image Name	Channel	Name	Signal	Total	Area	Bkgnd.	Type		% Signal normalised vs WT		1.8175
JT23 0106	Chemi	14	0.515	1.58	375	0.00285	Signal		28.3356
JT23 0175	Chemi	15	1.87	3.57	660	0.00257	Signal		102.889
JT23 0122	Chemi	16	2.66	4.88	812	0.00274	Signal		146.355		28.3356	102.889	146.355
JT23 0107	Chemi	17	1.39	3.06	594	0.00281	Signal		76.4787		76.4787	167.263	181.018
JT23 0182	Chemi	18	3.04	4.6	651	0.0024	Signal		167.263		76.4787	134.25	108.391
JT23 0146	Chemi	19	3.29	5.14	750	0.00246	Signal		181.018		125.997	178.267	120.495
JT23 0104	Chemi	20	1.39	2.92	567	0.0027	Signal		76.4787		121.045		107.29
JT23 0184	Chemi	21	2.44	4.57	728	0.00293	Signal		134.25		100	145.667	132.71
JT23 0159	Chemi	22	1.97	3.34	551	0.00249	Signal		108.391
JT23 0113	Chemi	23	2.29	4.29	696	0.00287	Signal		125.997
JT23 0186	Chemi	24	3.24	5.23	806	0.00247	Signal		178.267
JT23 0163	Chemi	25	2.19	3.9	651	0.00262	Signal		120.495
JT23 0140	Chemi	26	2.2	3.86	660	0.00251	Signal		121.045		Mean WT
JT23 0164	Chemi	27	1.95	3.18	544	0.00227	Signal		107.29		5.16853
CI
Image Name	Channel	Name	Signal	Total	Area	Bkgnd.	Type		Ratio EFG1/SDHA	% Signal Ratio normalised vs WT
JT23 0106	Chemi	14	7.57	10.9	532	0.00631	Signal		14.699	284.395	284.395	66.1138	62.0441
JT23 0175	Chemi	16	6.39	9.09	459	0.00586	Signal		3.41711	66.1138	114.139	39.905	40.8128
JT23 0122	Chemi	17	8.53	12	551	0.00627	Signal		3.20677	62.0441	119.845	58.9158	55.0972
JT23 0107	Chemi	18	8.2	11.3	504	0.00619	Signal		5.89928	114.139	73.674	50.4	74.5644
JT23 0182	Chemi	19	6.27	8.56	420	0.00546	Signal		2.0625	39.905	92.3421		73.0258
JT23 0146	Chemi	20	6.94	10.3	435	0.00771	Signal		2.10942	40.8128	100	53.8337	61.1089
JT23 0104	Chemi	21	8.61	11.6	493	0.00605	Signal		6.19424	119.845
JT23 0184	Chemi	22	7.43	10.1	448	0.006	Signal		3.04508	58.9158
JT23 0159	Chemi	23	5.61	7.86	364	0.00617	Signal		2.84772	55.0972		53.8337	61.1089
JT23 0113	Chemi	24	8.72	12	493	0.00674	Signal		3.80786	73.674
JT23 0186	Chemi	25	8.44	11.3	464	0.00621	Signal		2.60494	50.4
JT23 0163	Chemi	26	8.44	11.3	450	0.00642	Signal		3.85388	74.5644
JT23 0140	Chemi	27	10.5	13.6	527	0.00578	Signal		4.77273	92.3421
JT23 0164	Chemi	28	7.36	9.99	420	0.00626	Signal		3.77436	73.0258	Mean WT
											4.59841
CIII
Image Name	Channel	Name	Signal	Total	Area	Bkgnd.	Type		Ratio COXI/SDHA	% Signal Ratio normalised vs WT
JT23 0106	Chemi	1	8.73	11.9	448	0.00705	Signal		16.9515	368.637	368.637	110.943	86.6595
JT23 0175	Chemi	2	9.54	12.6	420	0.00732	Signal		5.1016	110.943	147.22	59.9463	62.001
JT23 0122	Chemi	3	10.6	13.9	450	0.00739	Signal		3.98496	86.6595	139.085	77.8957	74.8437
JT23 0107	Chemi	4	9.41	12.7	435	0.00762	Signal		6.76978	147.22	81.6686	53.4269	70.3042
JT23 0182	Chemi	5	8.38	11.6	377	0.00845	Signal		2.75658	59.9463	32.0269		78.957
JT23 0146	Chemi	6	9.38	12.5	420	0.00748	Signal		2.85106	62.001	100	75.5529	74.5531
JT23 0104	Chemi	7	8.89	12	406	0.00759	Signal		6.39568	139.085
JT23 0184	Chemi	8	8.74	11.9	420	0.00756	Signal		3.58197	77.8957
JT23 0159	Chemi	9	6.78	9.69	348	0.00835	Signal		3.44162	74.8437		75.5529	74.5531
JT23 0113	Chemi	10	8.6	12	420	0.00817	Signal		3.75546	81.6686
JT23 0186	Chemi	11	7.96	11	390	0.00789	Signal		2.45679	53.4269
JT23 0163	Chemi	12	7.08	9.79	360	0.00754	Signal		3.23288	70.3042
JT23 0140	Chemi	13	3.24	5.82	290	0.0089	Signal		1.47273	32.0269
JT23 0164	Chemi	14	7.08	9.54	420	0.00587	Signal		3.63077	78.957
											Mean WT
											1.36685
CIV
Image Name	Channel	Name	Signal	Total	Area	Bkgnd.	Type		Ratio COXII/SDHA	% Signal Ratio normalised vs WT	191.781	22.3786	47.3069
JT23 0106	Chemi	14	1.35	2.73	648	0.00213	Signal		2.62136	191.781	105.794	33.6924	63.5987
JT23 0175	Chemi	15	0.572	1.5	336	0.00277	Signal		0.305882	22.3786	95.2668	41.0779	47.9073
JT23 0122	Chemi	16	1.72	3.39	625	0.00267	Signal		0.646617	47.3069	103.831	43.8061	61.8024
JT23 0107	Chemi	17	2.01	3.57	675	0.0023	Signal		1.44604	105.794	95.1089		52.9008
JT23 0182	Chemi	18	1.4	2.24	351	0.00238	Signal		0.460526	33.6924	118.356	35.2388	54.7032
JT23 0146	Chemi	19	2.86	4.12	588	0.00214	Signal		0.869301	63.5987
JT23 0104	Chemi	20	1.81	3.31	575	0.0026	Signal		1.30216	95.2668
JT23 0184	Chemi	21	1.37	2.62	475	0.00262	Signal		0.561475	41.0779
JT23 0159	Chemi	22	1.29	2.09	336	0.00236	Signal		0.654822	47.9073
JT23 0113	Chemi	23	3.25	4.76	672	0.00224	Signal		1.41921	103.831
JT23 0186	Chemi	24	1.94	3.25	513	0.00256	Signal		0.598765	43.8061
JT23 0163	Chemi	25	1.85	2.88	476	0.00216	Signal		0.844749	61.8024
JT23 0140	Chemi	26	2.86	4.15	570	0.00225	Signal		1.3	95.1089
JT23 0164	Chemi	27	1.41	2.26	390	0.00217	Signal		0.723077	52.9008
											Mean WT
											0.0200417
Banda alt pes molecular
Image Name	Channel	Name	Signal	Total	Area	Bkgnd.	Type		Ratio COXII/SDHA	% Signal Ratio normalised vs WT	514.462	218.262	160.568
JT23 0106	Chemi	1	0.0531	0.0775	276	8.84e-05	Signal		0.103107	514.462	137.483	61.2212	96.7589
JT23 0175	Chemi	2	0.0818	0.107	325	7.67e-05	Signal		0.0437433	218.262	101.946	126.376	53.6953
JT23 0122	Chemi	3	0.0856	0.115	325	9.07e-05	Signal		0.0321805	160.568	94.345	108.724	88.1725
JT23 0107	Chemi	4	0.0383	0.0587	220	9.27e-05	Signal		0.027554	137.483	66.2257		60.1312
JT23 0182	Chemi	5	0.0373	0.052	192	7.69e-05	Signal		0.0122697	61.2212	100	128.646	91.8651
JT23 0146	Chemi	6	0.0638	0.0853	275	7.84e-05	Signal		0.0193921	96.7589
JT23 0104	Chemi	7	0.0284	0.0458	184	9.44e-05	Signal		0.0204317	101.946
JT23 0184	Chemi	8	0.0618	0.0854	275	8.57e-05	Signal		0.0253279	126.376
JT23 0159	Chemi	9	0.0212	0.0316	161	6.44e-05	Signal		0.0107614	53.6953
JT23 0113	Chemi	10	0.0433	0.0631	240	8.25e-05	Signal		0.0189083	94.345
JT23 0186	Chemi	11	0.0706	0.0936	300	7.65e-05	Signal		0.0217901	108.724
JT23 0163	Chemi	12	0.0387	0.0548	264	6.1e-05	Signal		0.0176712	88.1725
JT23 0140	Chemi	13	0.0292	0.0432	230	6.09e-05	Signal		0.0132727	66.2257
JT23 0164	Chemi	14	0.0235	0.0345	184	5.98e-05	Signal		0.0120513	60.1312
Image Name	Channel	Name	Signal	Total	Area	Bkgnd.	Type
0000429_03	Chemi	1	0.0531	0.0775	276	8.84e-05	Signal
0000429_03	Chemi	2	0.0818	0.107	325	7.67e-05	Signal
0000429_03	Chemi	3	0.0856	0.115	325	9.07e-05	Signal
0000429_03	Chemi	4	0.0383	0.0587	220	9.27e-05	Signal
0000429_03	Chemi	5	0.0373	0.052	192	7.69e-05	Signal
0000429_03	Chemi	6	0.0638	0.0853	275	7.84e-05	Signal
0000429_03	Chemi	7	0.0284	0.0458	184	9.44e-05	Signal
0000429_03	Chemi	8	0.0618	0.0854	275	8.57e-05	Signal
0000429_03	Chemi	9	0.0212	0.0316	161	6.44e-05	Signal
0000429_03	Chemi	10	0.0433	0.0631	240	8.25e-05	Signal
0000429_03	Chemi	11	0.0706	0.0936	300	7.65e-05	Signal
0000429_03	Chemi	12	0.0387	0.0548	264	6.1e-05	Signal
0000429_03	Chemi	13	0.0292	0.0432	230	6.09e-05	Signal
0000429_03	Chemi	14	0.0235	0.0345	184	5.98e-05	Signal

## Sheet: Pooled
CII
Normalised to WTs - Separate membranes								Normalised to JT23-104								Normalised to 140 and to WTs							189.268	339.928	160.077			JT23 0079
196.982	353.783	166.601	28.3356	102.889	146.355			292.281	524.943	247.203	42.0444	152.666	217.161			189.268	339.928	160.077	27.226	98.8594	140.624		131.828	193.034	159.135			JT23 0091
137.201	200.902	165.621	76.4787	167.263	181.018			203.579	298.098	245.749	113.479	248.184	268.594			131.828	193.034	159.135	73.4837	160.713	173.929		64.7554	91.5264	83.5226			JT23 0104
58.3105	95.2568	86.9267	76.4787	134.25	108.391			100	141.342	128.982	100	199.201	160.83			64.7554	91.5264	83.5226	64.7554	128.993	104.146		53.4846	60.9235	76.7428			JT23 0105
55.6644	63.4065	79.8706	125.997	178.267	120.495			82.5948	94.0825	118.512	186.955	264.512	178.791			53.4846	60.9235	76.7428	121.063	171.286	115.777		49.8122	98.8594	140.624			JT23 0106
51.8424			121.045		107.29			76.9237			179.607		159.197			49.8122			116.305		103.089		73.4837	160.713	173.929			JT23 0107
																							121.063	128.993	104.146			JT23 0113
																							116.305	171.286	115.777			JT23 0140
Mean 104								Mean WTs								100	155.658	124.116							103.089			JT23 0080
67.3946								154.427																				JT23 0097
																												JT23 0112
CI																												JT23 0117
Normalised to WTs - Separate membranes								Normalised to JT23-104								Normalised to 140 and to WTs							40.6208	19.7401	45.7295			JT23 0175
38.7201	18.8165	43.5898	284.395	66.1138	62.0441			28.174	13.6915	31.7173	206.935	48.1065	45.1452			40.6208	19.7401	45.7295	298.355	69.3592	65.0897		61.2578	36.0159	49.7726			JT23 0182
58.3916	34.3307	47.4437	114.139	39.905	40.8128			42.4876	24.9801	34.5215	83.0508	29.0361	29.6967			61.2578	36.0159	49.7726	119.741	41.8638	42.8162		144.178	75.4305	88.2236			JT23 0184
155.019	71.9011	84.0956	119.845	58.9158	55.0972			100	52.3175	61.1906	100	42.869	40.0905			144.178	75.4305	88.2236	144.178	61.8078	57.8018		164.204	95.6788	57.9134			JT23 0186
156.52	91.202	55.2036	73.674	50.4	74.5644			113.889	66.3615	40.1679	53.6075	36.6726	54.2554			164.204	95.6788	57.9134	77.2904	52.874	78.2245		95.833	69.3592	65.0897			JT23 0095
91.3489			92.3421		73.0258			66.4684			67.191		53.1359			95.833			96.8749		76.6104		119.741	41.8638	42.8162			JT23 0101
																							77.2904	61.8078	57.8018			JT23 0116
																							96.8749	52.874	78.2245			JT23 0120
Mean 104								Mean WTs								100	56.5963	62.4646							76.6104			JT23 0122
137.432								69.3586																				JT23 0146
																												JT23 0159
CIII																												JT23 0163
Normalised to WTs - Separate membranes								Normalised to JT23-104								Normalised to 140 and to WTs												JT23 0164
49.1893	23.0709	46.9216	368.637	110.943	86.6595			36.3731	17.0598	34.6963	272.589	82.0367	64.0805			51.4557	24.1338	49.0835	385.621	116.054	90.6522		51.4557	24.1338	49.0835
62.8415	40.2185	49.1824	147.22	59.9463	62.001			46.4682	29.7397	36.368	108.862	44.3274	45.8468			65.7368	42.0715	51.4484	154.003	62.7082	64.8576		65.7368	42.0715	51.4484
131.386	69.6514	90.4955	139.085	77.8957	74.8437			100	51.5039	66.917	100	57.6001	55.3433			141.466	72.8605	94.6649	141.466	81.4846	78.292		141.466	72.8605	94.6649
137.632	98.811	72.9938	81.6686	53.4269	70.3042			101.772	73.0659	53.9753	60.3899	39.5066	51.9865			143.973	103.364	76.3568	85.4313	55.8885	73.5433		143.973	103.364	76.3568
118.951			32.0269		78.957			87.9587			23.6823		58.3849			124.432			33.5024		82.5948		124.432	116.054	90.6522
																							154.003	62.7082	64.8576
																							85.4313	81.4846	78.292
Mean 104								Mean WTs								100	69.8206	73.4993					33.5024	55.8885	73.5433
135.235								70.6883																	82.5948
CIV
Normalised to WTs - Separate membranes								Normalised to JT23-104								Normalised to 140 and to WTs
25.3784	13.9146	26.3413	191.781	22.3786	47.3069			19.4102	10.6423	20.1467	146.68	17.1159	36.1819			26.3928	14.4708	27.3942	199.446	23.2731	49.1978		26.3928	14.4708	27.3942
62.0248	28.4922	59.4459	105.794	33.6924	63.5987			47.4386	21.7918	45.4661	80.9143	25.7691	48.6423			64.504	29.6311	61.822	110.022	35.0391	66.1408		64.504	29.6311	61.822
166.228	89.7367	84.2881	95.2668	41.0779	47.9073			100	68.6336	64.4662	100	31.4177	36.641			135.974	93.3236	87.6571	135.974	42.7199	49.8222		135.974	93.3236	87.6571
172.759	95.0914	62.5896	103.831	43.8061	61.8024			132.132	72.729	47.8706	79.4131	33.5043	47.2685			179.664	98.8923	65.0914	107.981	45.5571	64.2727		179.664	98.8923	65.0914
73.6093			95.1089		52.9008			56.2988			72.7424		40.4603			76.5516			98.9105		55.0153		76.5516	23.2731	49.1978
																							110.022	35.0391	66.1408
																							107.981	42.7199	49.8222
Mean 104								Mean WTs								100	47.8634	58.4904					98.9105	45.5571	64.2727
130.748								73.5436																	55.0153
banda alt pes molecular
Normalised to WTs - Separate membranes								Normalised to JT23-104								Normalised to 140 and to WTs
40.4042	53.706	51.1085	514.462	218.262	160.568			36.0529	47.9222	45.6044	459.058	194.757	143.276			41.0231	54.5286	51.8913	522.343	221.605	163.027
49.5377	98.8509	59.9539	137.483	61.2212	96.7589			44.2028	88.2053	53.4973	122.677	54.628	86.3386			50.2965	100.365	60.8723	139.589	62.1589	98.241
122.192	114.585	87.7799	101.946	126.376	53.6953			100	102.245	78.3266	100	112.766	47.9126			113.786	116.341	89.1245	113.786	128.312	54.5177
154.327	115.958	130.965	94.345	108.724	88.1725			137.707	103.47	116.861	84.1846	97.0153	78.6769			156.691	117.734	132.971	95.7901	110.39	89.5231
133.539			66.2257		60.1312			119.157			59.0936		53.6554			135.584			67.2401		61.0522
Mean 104								Mean WTs								100	113.929	89.0245
112.069								87.8845
