# Supplementary material for: Systemic delivery of AAV-GFM1 corrects COXPD1 molecular alterations in Gfm1R671C/− mice
Source: EMBO Mol Med. 2026 Apr 17;18(6):2152–79. doi: 10.1038/s44321-026-00426-4 (PMC13269562; doi:10.1038/s44321-026-00426-4)
Supplement: Supplementary file 6 — Source data Fig. 5 [file 44321_2026_426_MOESM6_ESM.zip › Figure 5 updated/5A/BNPAGE Males mt ce.xlsx]

## Sheet: Samples
Males mt ce										hi=liver ce=brain
	Quantitat prot	[prot] final	µL a afegir de MB2	µL a afegir de LM 10% (1%)	µL a afegir SGB 5%
JT23 0075	100	3	33.3333	3.33333	1.83333		Gel A		Gel B
JT23 0088	100	3	33.3333	3.33333	1.83333		blk		blk
JT23 0110	100	3	33.3333	3.33333	1.83333		JT23 0075		JT23 0153
JT23 0130	100	3	33.3333	3.33333	1.83333		JT23 0081		JT23 0181
JT23 0153	100	3	33.3333	3.33333	1.83333		JT23 0086		JT23 0143
JT23 0156	100	3	33.3333	3.33333	1.83333		JT23 0088		JT23 0156
JT23 0167	100	3	33.3333	3.33333	1.83333		JT23 0115		JT23 0208
JT19-181	100	3	33.3333	3.33333	1.83333		JT23 0111		JT23 0144
JT23 0081	100	3	33.3333	3.33333	1.83333		JT23 0110		JT23 0110
JT23 0115	100	3	33.3333	3.33333	1.83333		JT23 0118		JT23 0210
JT23 0118	100	3	33.3333	3.33333	1.83333		JT23 0114		JT23 0149
JT23 0132	100	3	33.3333	3.33333	1.83333		JT23 0130		JT23 0167
JT23 0181	100	3	33.3333	3.33333	1.83333		JT23 0132		JT24 0004
JT23 0208	100	3	33.3333	3.33333	1.83333		JT23 0142		JT23 0162
JT23 0210	100	3	33.3333	3.33333	1.83333		JT23 0153		JT19-181
JT24 0004	100	3	33.3333	3.33333	1.83333		blk o 104		blk o 104
JT23 0086	100	3	33.3333	3.33333	1.83333
JT23 0111	100	3	33.3333	3.33333	1.83333
JT23 0114	100	3	33.3333	3.33333	1.83333
JT23 0142	100	3	33.3333	3.33333	1.83333
JT23 0143	100	3	33.3333	3.33333	1.83333
JT23 0144	100	3	33.3333	3.33333	1.83333
JT23 0149	100	3	33.3333	3.33333	1.83333
JT23 0162	100	3	33.3333	3.33333	1.83333
			800	80	44
AC 2M	0,131g en 0,5mL
MB2	595,8mg AAC + 3mL AC 2M + 24 ul 0,5M EDTA + 94,2 mg Bis-Tris
LM 10%	100mg en 1mL
SGB	0,75mL 2M AC, 0,1g SBG, H2O fins 2mL
Carregant 10ul per mostra estaría carregant aprox 26 ug prot.
Concentració de proteïna (ug/ul)
2.5974
Males mt ce
JT23 0075	1x200ug; 3x100ug (4112)
JT23 0088	2x200ug; 2x100ug (4112)
JT23 0110	2x200ug; 2x100ug (4113)
JT23 0130	2x200ug; 2x100ug (4122)
JT23 0153	3x200ug; 1x100ug (4122)
JT23 0156	3x200ug; 1x100ug (4122)
JT23 0167	3x200ug; 1x100ug (4122)
JT19-181	1x500ug; 2x100ug (4.3.3.3)
JT23 0081	1x200ug; 3x100ug (4112)
JT23 0115	3x200ug; 1x100ug (4113)
JT23 0118	1x200ug; 3x100ug (4113)
JT23 0132	1x200ug; 3x100ug (4122)
JT23 0181	3x200ug; 1x100ug (4122)
JT23 0208	2x200ug; 1x100ug (4122)
JT23 0210	2x200ug; 1x100ug (4122)
JT24 0004	1x200ug; 2x100ug (4122)
JT23 0086	3x200ug; 1x100ug (4112)
JT23 0111	3x200ug; 1x100ug (4113)
JT23 0114	2x200ug; 2x100ug (4113)
JT23 0142	1x200ug; 3x100ug (4112)
JT23 0143	1x200ug; 3x100ug (4112)
JT23 0144	2x200ug; 2x100ug (4112)
JT23 0149	3x200ug; 1x100ug (4122)
JT23 0162	3x200ug; 1x100ug (4122)

## Sheet: mb A
CII											Mean WT
Image Name	Channel	Name	Signal	Total	Area	Bkgnd.	Type		% Signal normalised vs WT		0.7032
JT23 0075	Chemi	1	0.562	1.03	580	0.000813	Signal		79.9204
JT23 0081	Chemi	2	1.84	2.41	837	0.00068	Signal		261.661
JT23 0086	Chemi	3	1.22	1.81	729	0.000804	Signal		173.493		79.9204	261.661	173.493
JT23 0088	Chemi	4	0.931	1.47	702	0.000774	Signal		132.395		132.395	169.226	167.804
JT23 0115	Chemi	5	1.19	1.81	728	0.000852	Signal		169.226		130.262	173.493	182.025
JT23 0111	Chemi	6	1.18	1.81	728	0.000866	Signal		167.804		110.779	152.162	99.6871
JT23 0110	Chemi	7	0.916	1.46	672	0.000803	Signal		130.262		46.6439
JT23 0118	Chemi	8	1.22	1.94	812	0.000882	Signal		173.493		100	189.135	155.752
JT23 0114	Chemi	9	1.28	1.87	780	0.000754	Signal		182.025
JT23 0130	Chemi	10	0.779	1.28	567	0.000883	Signal		110.779
JT23 0132	Chemi	11	1.07	1.67	713	0.000846	Signal		152.162
JT23 0142	Chemi	12	0.701	1.22	630	0.000828	Signal		99.6871
JT23 0153	Chemi	13	0.328	0.609	392	0.000717	Signal		46.6439		Mean WT
											8.16407
CI
Image Name	Channel	Name	Signal	Total	Area	Bkgnd.	Type		Ratio EFG1/SDHA	% Signal Ratio normalised vs WT
JT23 0075	Chemi	1	6.57	8.98	448	0.00537	Signal		11.6904	143.193	143.193	37.1458	69.3764
JT23 0081	Chemi	2	5.58	7.88	420	0.00547	Signal		3.03261	37.1458	80.3868	52.5978	80.24
JT23 0086	Chemi	3	6.91	9.35	459	0.00533	Signal		5.66393	69.3764	92.6683	59.9388	72.1531
JT23 0088	Chemi	4	6.11	8.25	432	0.00494	Signal		6.56284	80.3868	82.5497	48.6518	55.3904
JT23 0115	Chemi	5	5.11	7.11	378	0.00528	Signal		4.29412	52.5978	101.202
JT23 0111	Chemi	6	7.73	10.3	476	0.00535	Signal		6.55085	80.24	100	49.5835	69.29
JT23 0110	Chemi	7	6.93	8.87	476	0.00408	Signal		7.5655	92.6683
JT23 0118	Chemi	8	5.97	8.07	432	0.00486	Signal		4.89344	59.9388
JT23 0114	Chemi	9	7.54	9.64	464	0.00453	Signal		5.89062	72.1531		49.5835	69.29
JT23 0130	Chemi	10	5.25	7.43	378	0.00576	Signal		6.73941	82.5497
JT23 0132	Chemi	11	4.25	6.34	364	0.00577	Signal		3.97196	48.6518
JT23 0142	Chemi	12	3.17	5.09	324	0.00595	Signal		4.52211	55.3904
JT23 0153	Chemi	13	2.71	4.13	297	0.00479	Signal		8.2622	101.202
											Mean WT
											10.7218
CIII
Image Name	Channel	Name	Signal	Total	Area	Bkgnd.	Type		Ratio COXI/SDHA	% Signal Ratio normalised vs WT
JT23 0075	Chemi	1	6.62	8.1	480	0.00309	Signal		11.7794	109.863	109.863	33.5054	47.2455
JT23 0081	Chemi	2	6.61	8.01	450	0.00313	Signal		3.59239	33.5054	59.9078	52.277	61.8887
JT23 0086	Chemi	3	6.18	7.43	493	0.00253	Signal		5.06557	47.2455	73.9219	59.936	54.7948
JT23 0088	Chemi	4	5.98	7.48	464	0.00324	Signal		6.4232	59.9078	89.676	66.4206	112.693
JT23 0115	Chemi	5	6.67	8.01	464	0.00288	Signal		5.60504	52.277	166.631
JT23 0111	Chemi	6	7.83	9.69	480	0.00389	Signal		6.63559	61.8887	100	53.0348	69.1555
JT23 0110	Chemi	7	7.26	9	480	0.00362	Signal		7.92576	73.9219
JT23 0118	Chemi	8	7.84	9.68	510	0.00361	Signal		6.42623	59.936
JT23 0114	Chemi	9	7.52	9.35	480	0.00381	Signal		5.875	54.7948		53.0348	69.1555
JT23 0130	Chemi	10	7.49	9.42	480	0.00402	Signal		9.61489	89.676
JT23 0132	Chemi	11	7.62	9.71	496	0.00421	Signal		7.1215	66.4206
JT23 0142	Chemi	12	8.47	10.7	527	0.00431	Signal		12.0827	112.693
JT23 0153	Chemi	13	5.86	7.48	448	0.00362	Signal		17.8659	166.631
											Mean WT
											4.26721
CIV
Image Name	Channel	Name	Signal	Total	Area	Bkgnd.	Type		Ratio COXII/SDHA	% Signal Ratio normalised vs WT	60.0457	32.7319	58.7784
JT23 0075	Chemi	1	1.44	3.13	384	0.00438	Signal		2.56228	60.0457	108.237	44.112	73.8783
JT23 0081	Chemi	2	2.57	4.02	390	0.00372	Signal		1.39674	32.7319	120.498	60.3151	80.0069
JT23 0086	Chemi	3	3.06	5.06	506	0.00395	Signal		2.5082	58.7784	117.624	44.6789	39.7819
JT23 0088	Chemi	4	4.3	6.48	600	0.00364	Signal		4.61869	108.237	93.5952
JT23 0115	Chemi	5	2.24	3.61	384	0.00358	Signal		1.88235	44.112	100	45.4595	63.1114
JT23 0111	Chemi	6	3.72	5.87	525	0.0041	Signal		3.15254	73.8783
JT23 0110	Chemi	7	4.71	6.69	594	0.00333	Signal		5.14192	120.498
JT23 0118	Chemi	8	3.14	5.19	500	0.0041	Signal		2.57377	60.3151
JT23 0114	Chemi	9	4.37	6.48	567	0.00372	Signal		3.41406	80.0069
JT23 0130	Chemi	10	3.91	5.79	486	0.00387	Signal		5.01926	117.624
JT23 0132	Chemi	11	2.04	3.61	350	0.0045	Signal		1.90654	44.6789
JT23 0142	Chemi	12	1.19	2.53	315	0.00426	Signal		1.69757	39.7819
JT23 0153	Chemi	13	1.31	2.21	276	0.00325	Signal		3.9939	93.5952
											Mean WT
											0.035042
Banda alt pes molecular
Image Name	Channel	Name	Signal	Total	Area	Bkgnd.	Type		Ratio COXII/SDHA	% Signal Ratio normalised vs WT	142.178	120.197	109.237
JT23 0075	Chemi	1	0.028	0.0355	299	2.5e-05	Signal		0.0498221	142.178	95.6348	175.06	111.247
JT23 0081	Chemi	2	0.0775	0.0892	364	3.22e-05	Signal		0.0421196	120.197	43.3042	122.336	109.021
JT23 0086	Chemi	3	0.0467	0.0556	286	3.11e-05	Signal		0.0382787	109.237	41.3954	138.152	157.138
JT23 0088	Chemi	4	0.0312	0.0395	264	3.14e-05	Signal		0.0335124	95.6348	177.487
JT23 0115	Chemi	5	0.073	0.0842	336	3.34e-05	Signal		0.0613445	175.06	100	138.936	121.66
JT23 0111	Chemi	6	0.046	0.0561	276	3.67e-05	Signal		0.0389831	111.247
JT23 0110	Chemi	7	0.0139	0.0208	253	2.71e-05	Signal		0.0151747	43.3042
JT23 0118	Chemi	8	0.0523	0.0639	252	4.59e-05	Signal		0.0428689	122.336
JT23 0114	Chemi	9	0.0489	0.0594	288	3.65e-05	Signal		0.0382031	109.021
JT23 0130	Chemi	10	0.0113	0.0168	198	2.77e-05	Signal		0.0145058	41.3954
JT23 0132	Chemi	11	0.0518	0.0625	364	2.94e-05	Signal		0.0484112	138.152
JT23 0142	Chemi	12	0.0386	0.0487	264	3.85e-05	Signal		0.0550642	157.138
JT23 0153	Chemi	13	0.0204	0.0275	264	2.7e-05	Signal		0.0621951	177.487
Image Name	Channel	Name	Signal	Total	Area	Bkgnd.	Type
0000438_01	Chemi	1	0.562	1.03	580	0.000813	Signal
0000438_01	Chemi	2	1.84	2.41	837	0.00068	Signal
0000438_01	Chemi	3	1.22	1.81	729	0.000804	Signal
0000438_01	Chemi	4	0.931	1.47	702	0.000774	Signal
0000438_01	Chemi	5	1.19	1.81	728	0.000852	Signal
0000438_01	Chemi	6	1.18	1.81	728	0.000866	Signal
0000438_01	Chemi	7	0.916	1.46	672	0.000803	Signal
0000438_01	Chemi	8	1.22	1.94	812	0.000882	Signal
0000438_01	Chemi	9	1.28	1.87	780	0.000754	Signal
0000438_01	Chemi	10	0.779	1.28	567	0.000883	Signal
0000438_01	Chemi	11	1.07	1.67	713	0.000846	Signal
0000438_01	Chemi	12	0.701	1.22	630	0.000828	Signal
0000438_01	Chemi	13	0.328	0.609	392	0.000717	Signal

## Sheet: mb B
CII											Mean WT
Image Name	Channel	Name	Signal	Total	Area	Bkgnd.	Type		% Signal normalised vs WT		0.48625
JT23 0153	Chemi	1	0.193	0.379	338	0.000551	Signal		39.6915
JT23 0181	Chemi	2	0.195	0.577	504	0.000758	Signal		40.1028
JT23 0143	Chemi	3	0.499	0.797	504	0.000592	Signal		102.622		39.6915	40.1028	102.622
JT23 0156	Chemi	4	0.344	0.657	520	0.000603	Signal		70.7455		70.7455	111.877	94.6015
JT23 0208	Chemi	5	0.544	0.973	616	0.000697	Signal		111.877		115.578	171.517	123.188
JT23 0144	Chemi	6	0.46	0.834	540	0.000692	Signal		94.6015		121.131	90.6941	70.3342
JT23 0110	Chemi	7	0.562	0.948	638	0.000604	Signal		115.578		92.545
JT23 0210	Chemi	8	0.834	1.31	750	0.000639	Signal		171.517		100	124.696	97.6864
JT23 0149	Chemi	9	0.599	1	580	0.000697	Signal		123.188
JT23 0167	Chemi	10	0.589	0.994	630	0.000643	Signal		121.131
JT24 0004	Chemi	11	0.441	0.864	609	0.000694	Signal		90.6941
JT23 0162	Chemi	12	0.342	0.653	510	0.00061	Signal		70.3342
JT19-181	Chemi	13	0.45	0.75	558	0.000539	Signal		92.545		Mean WT
											7.68232
CI
Image Name	Channel	Name	Signal	Total	Area	Bkgnd.	Type		Ratio EFG1/SDHA	% Signal Ratio normalised vs WT
JT23 0153	Chemi	14	3.13	4.78	392	0.00421	Signal		16.2176	211.103	211.103	182.904	59.476
JT23 0181	Chemi	15	2.74	4.85	425	0.00498	Signal		14.0513	182.904	122.223	115.573	121.114
JT23 0143	Chemi	16	2.28	3.73	324	0.00447	Signal		4.56914	59.476	122.526	72.8884	71.4952
JT23 0156	Chemi	17	3.23	4.88	378	0.00435	Signal		9.38953	122.223	109.837	112.754	76.5029
JT23 0208	Chemi	18	4.83	6.45	448	0.00362	Signal		8.87868	115.573	45.4145
JT23 0144	Chemi	19	4.28	5.96	392	0.00427	Signal		9.30435	121.114	100	100.405	82.147
JT23 0110	Chemi	20	5.29	7.17	448	0.00419	Signal		9.41281	122.526
JT23 0210	Chemi	21	4.67	6.24	435	0.00361	Signal		5.59952	72.8884
JT23 0149	Chemi	22	3.29	4.73	351	0.0041	Signal		5.49249	71.4952		116.905	82.147
JT23 0167	Chemi	23	4.97	6.63	435	0.00381	Signal		8.43803	109.837
JT24 0004	Chemi	24	3.82	5.63	392	0.00461	Signal		8.66213	112.754
JT23 0162	Chemi	25	2.01	3.14	280	0.00403	Signal		5.87719	76.5029
JT19-181	Chemi	26	1.57	2.62	260	0.00406	Signal		3.48889	45.4145
											Mean WT
											11.0391
CIII
Image Name	Channel	Name	Signal	Total	Area	Bkgnd.	Type		Ratio COXI/SDHA	% Signal Ratio normalised vs WT
JT23 0153	Chemi	1	5.7	6.87	403	0.00289	Signal		29.5337	267.538	267.538	373.498	102.932
JT23 0181	Chemi	2	8.04	9.75	532	0.00321	Signal		41.2308	373.498	138.251	83.76	103.388
JT23 0143	Chemi	3	5.67	6.96	390	0.00331	Signal		11.3627	102.932	88.0083	58.7623	67.449
JT23 0156	Chemi	4	5.25	6.6	377	0.00358	Signal		15.2616	138.251	74.8999	100.858	119.194
JT23 0208	Chemi	5	5.03	6.34	377	0.00347	Signal		9.24632	83.76	98.8408
JT23 0144	Chemi	6	5.25	6.61	364	0.00376	Signal		11.413	103.388	100	81.1267	98.2406
JT23 0110	Chemi	7	5.46	6.75	377	0.00343	Signal		9.7153	88.0083
JT23 0210	Chemi	8	5.41	6.68	377	0.00337	Signal		6.48681	58.7623
JT23 0149	Chemi	9	4.46	5.8	308	0.00432	Signal		7.44574	67.449		139.601	98.2406
JT23 0167	Chemi	10	4.87	6.31	348	0.00413	Signal		8.26825	74.8999
JT24 0004	Chemi	11	4.91	6.16	360	0.00346	Signal		11.1338	100.858
JT23 0162	Chemi	12	4.5	5.73	330	0.00374	Signal		13.1579	119.194
JT19-181	Chemi	13	4.91	6.1	341	0.00349	Signal		10.9111	98.8408
											Mean WT
											2.32809
CIV
Image Name	Channel	Name	Signal	Total	Area	Bkgnd.	Type		Ratio COXII/SDHA	% Signal Ratio normalised vs WT	171.369	262.127	65.3343
JT23 0153	Chemi	14	0.77	1.19	551	0.000771	Signal		3.98964	171.369	138.6	63.0092	90.9497
JT23 0181	Chemi	15	1.19	1.79	720	0.000839	Signal		6.10256	262.127	124.581	62.3188	58.6579
JT23 0143	Chemi	16	0.759	1.1	468	0.000724	Signal		1.52104	65.3343	108.66	42.8562	28.3846
JT23 0156	Chemi	17	1.11	1.58	728	0.000643	Signal		3.22674	138.6	28.1585
JT23 0208	Chemi	18	0.798	1.23	625	0.000684	Signal		1.46691	63.0092	100	56.0614	60.8316
JT23 0144	Chemi	19	0.974	1.43	624	0.000726	Signal		2.11739	90.9497
JT23 0110	Chemi	20	1.63	2.04	783	0.000522	Signal		2.90036	124.581
JT23 0210	Chemi	21	1.21	1.6	616	0.000626	Signal		1.45084	62.3188
JT23 0149	Chemi	22	0.818	1.1	476	0.000595	Signal		1.36561	58.6579
JT23 0167	Chemi	23	1.49	1.94	667	0.000675	Signal		2.52971	108.66
JT24 0004	Chemi	24	0.44	0.807	480	0.000765	Signal		0.997732	42.8562
JT23 0162	Chemi	25	0.226	0.429	312	0.00065	Signal		0.660819	28.3846
JT19-181	Chemi	26	0.295	0.47	312	0.00056	Signal		0.655556	28.1585
											Mean WT
											0.0631923
Banda alt pes molecular
Image Name	Channel	Name	Signal	Total	Area	Bkgnd.	Type		Ratio COXII/SDHA	% Signal Ratio normalised vs WT	274.677	660.58	93.87
JT23 0153	Chemi	1	0.0335	0.0808	425	0.000111	Signal		0.173575	274.677	172.048	204.79	133.478
JT23 0181	Chemi	2	0.0814	0.125	425	0.000102	Signal		0.417436	660.58	81.0946	102.652	38.0427
JT23 0143	Chemi	3	0.0296	0.061	325	9.66e-05	Signal		0.0593186	93.87	35.7332	149.635	101.334
JT23 0156	Chemi	4	0.0374	0.0658	288	9.87e-05	Signal		0.108721	172.048	111.125
JT23 0208	Chemi	5	0.0704	0.104	322	0.000106	Signal		0.129412	204.79	134.935	152.359	91.6811
JT23 0144	Chemi	6	0.0388	0.071	300	0.000108	Signal		0.0843478	133.478
JT23 0110	Chemi	7	0.0288	0.0562	253	0.000108	Signal		0.0512456	81.0946
JT23 0210	Chemi	8	0.0541	0.0895	330	0.000107	Signal		0.0648681	102.652
JT23 0149	Chemi	9	0.0144	0.0351	200	0.000104	Signal		0.0240401	38.0427
JT23 0167	Chemi	10	0.0133	0.0346	242	8.82e-05	Signal		0.0225806	35.7332
JT24 0004	Chemi	11	0.0417	0.0683	288	9.25e-05	Signal		0.0945578	149.635
JT23 0162	Chemi	12	0.0219	0.0415	230	8.53e-05	Signal		0.0640351	101.334
JT19-181	Chemi	13	0.0316	0.0541	288	7.83e-05	Signal		0.0702222	111.125
Image Name	Channel	Name	Signal	Total	Area	Bkgnd.	Type
0000438_02	Chemi	1	0.193	0.379	338	0.000551	Signal
0000438_02	Chemi	2	0.195	0.577	504	0.000758	Signal
0000438_02	Chemi	3	0.499	0.797	504	0.000592	Signal
0000438_02	Chemi	4	0.344	0.657	520	0.000603	Signal
0000438_02	Chemi	5	0.544	0.973	616	0.000697	Signal
0000438_02	Chemi	6	0.46	0.834	540	0.000692	Signal
0000438_02	Chemi	7	0.562	0.948	638	0.000604	Signal
0000438_02	Chemi	8	0.834	1.31	750	0.000639	Signal
0000438_02	Chemi	9	0.599	1	580	0.000697	Signal
0000438_02	Chemi	10	0.589	0.994	630	0.000643	Signal
0000438_02	Chemi	11	0.441	0.864	609	0.000694	Signal
0000438_02	Chemi	12	0.342	0.653	510	0.00061	Signal
0000438_02	Chemi	13	0.45	0.75	558	0.000539	Signal

## Sheet: Pooled
CII
Normalised to WTs - Separate membranes								Normalised to JT23-110								Normalised to 140 and to WTs							82.2776	269.379	178.61			JT23 0075
79.9204	261.661	173.493	39.6915	40.1028	102.622			65.0182	212.871	141.143	32.2905	32.6251	83.4869			82.2776	269.379	178.61	40.8622	41.2857	105.649		136.3	174.218	172.754			JT23 0088
132.395	169.226	167.804	70.7455	111.877	94.6015			107.708	137.672	136.515	57.5541	91.0158	76.9619			136.3	174.218	172.754	72.8321	115.176	97.3918		126.546	178.61	187.394			JT23 0110
130.262	173.493	182.025	115.578	171.517	123.188			100	141.143	148.084	100	139.535	100.218			126.546	178.61	187.394	126.546	176.576	126.821		114.047	156.65	102.627			JT23 0130
110.779	152.162	99.6871	121.131	90.6941	70.3342			90.1231	123.789	81.0992	98.5446	73.783	57.2195			114.047	156.65	102.627	124.704	93.3691	72.4087		48.0197		105.649			JT23 0153
46.6439			92.545					37.9466			75.2888					48.0197			95.2746				72.8321	115.176	97.3918			JT23 0156
																							124.704	176.576	126.821			JT23 0167
																							95.2746	93.3691	72.4087			JT19-181
Mean 110								Mean WTs								100	166.282	130.457										JT23 0081
122.92								79.0229																				JT23 0115
																												JT23 0118
CI																												JT23 0132
Normalised to WTs - Separate membranes								Normalised to JT23-110								Normalised to 140 and to WTs							144.566	37.5019	70.0415			JT23 0181
143.193	37.1458	69.3764	211.103	182.904	59.476			133.083	34.5231	64.478	196.198	169.99	55.2767			144.566	37.5019	70.0415	213.127	184.658	60.0463		81.1575	53.102	81.0093			JT23 0208
80.3868	52.5978	80.24	122.223	115.573	121.114			74.711	48.8841	74.5746	113.593	107.413	112.562			81.1575	53.102	81.0093	123.394	116.681	122.275		108.629	60.5134	72.8448			JT23 0210
92.6683	59.9388	72.1531	122.526	72.8884	71.4952			100	55.7067	67.0586	100	67.7421	66.4472			108.629	60.5134	72.8448	108.629	73.5872	72.1806		83.3411	49.1182	55.9215			JT24 0004
82.5497	48.6518	55.3904	109.837	112.754	76.5029			76.7212	45.2167	51.4795	102.082	104.793	71.1013			83.3411	49.1182	55.9215	110.89	113.835	77.2363		102.172		60.0463			JT23 0086
101.202			45.4145					94.0565			42.208					102.172			45.8499				123.394	116.681	122.275			JT23 0111
																							110.89	73.5872	72.1806			JT23 0114
																							45.8499	113.835	77.2363			JT23 0142
Mean 110								Mean WTs								100	72.0484	76.4444										JT23 0143
107.597								92.0568																				JT23 0144
																												JT23 0149
CIII																												JT23 0162
Normalised to WTs - Separate membranes								Normalised to JT23-110								Normalised to 140 and to WTs
109.863	33.5054	47.2455	267.538	373.498	102.932			135.692	41.3826	58.3529	330.436	461.308	127.131			107.31	32.7268	46.1475	261.32	364.818	100.54		107.31	32.7268	46.1475
59.9078	52.277	61.8887	138.251	83.76	103.388			73.9921	64.5673	76.4388	170.754	103.452	127.694			58.5155	51.062	60.4504	135.038	81.8133	100.985		58.5155	51.062	60.4504
73.9219	59.936	54.7948	88.0083	58.7623	67.449			100	74.027	67.6771	100	72.5773	83.3063			79.0834	58.5431	53.5214	79.0834	57.3966	65.8814		79.0834	58.5431	53.5214
89.676	66.4206	112.693	74.8999	100.858	119.194			110.759	82.0361	139.187	92.5088	124.57	147.216			87.5918	64.877	110.074	73.1591	98.514	116.424		87.5918	64.877	110.074
166.631			98.8408					205.806			122.078					162.758			96.5437				162.758		100.54
																							135.038	81.8133	100.985
																							73.1591	57.3966	65.8814
Mean 110								Mean WTs								100	63.5618	81.7529					96.5437	98.514	116.424
80.9651								126.449
CIV
Normalised to WTs - Separate membranes								Normalised to JT23-110								Normalised to 140 and to WTs
60.0457	32.7319	58.7784	171.369	262.127	65.3343			49.0011	26.7113	47.9668	139.848	213.912	53.3169			61.7866	33.6809	60.4825	176.338	269.727	67.2284		61.7866	33.6809	60.4825
108.237	44.112	73.8783	138.6	63.0092	90.9497			88.328	35.9982	60.2893	113.107	51.4194	74.2206			111.375	45.3909	76.0201	142.619	64.8359	93.5864		111.375	45.3909	76.0201
120.498	60.3151	80.0069	124.581	62.3188	58.6579			100	49.2209	65.2906	100	50.856	47.8685			126.092	62.0637	82.3264	126.092	64.1255	60.3585		126.092	62.0637	82.3264
117.624	44.6789	39.7819	108.66	42.8562	28.3846			95.9884	36.4608	32.4645	88.6736	34.9734	23.1636			121.034	45.9742	40.9352	111.811	44.0987	29.2075		121.034	45.9742	40.9352
93.5952			28.1585					76.3795			22.9791					96.3086			28.9748				96.3086		67.2284
																							142.619	64.8359	93.5864
																							111.811	64.1255	60.3585
Mean 110								Mean WTs								100	51.4528	63.7681					28.9748	44.0987	29.2075
122.54								79.307
banda alt pes molecular
Normalised to WTs - Separate membranes								Normalised to JT23-110								Normalised to 140 and to WTs
142.178	120.197	109.237	274.677	660.58	93.87			228.584	193.245	175.623	441.608	1062.04	150.918			135.763	114.774	104.308	262.284	630.775	89.6347		135.763	114.774	104.308
95.6348	175.06	111.247	172.048	204.79	133.478			153.755	281.45	178.855	276.607	329.248	214.597			91.3199	167.162	106.227	164.285	195.55	127.456		91.3199	167.162	106.227
43.3042	122.336	109.021	81.0946	102.652	38.0427			100	196.683	175.277	100	165.037	61.1625			59.393	116.816	104.102	59.393	98.0203	36.3263		59.393	116.816	104.102
41.3954	138.152	157.138	35.7332	149.635	101.334			66.5527	222.111	252.635	57.4494	240.573	162.917			39.5277	131.919	150.048	34.121	142.884	96.7616		39.5277	131.919	150.048
177.487			111.125					285.352			178.659					169.479			106.111				169.479		89.6347
																							164.285	195.55	127.456
																							34.121	98.0203	36.3263
Mean 110								Mean WTs								100	138.161	101.858					106.111	142.884	96.7616
62.1994								168.37
