# Supplementary material for: Systemic delivery of AAV-GFM1 corrects COXPD1 molecular alterations in Gfm1R671C/− mice
Source: EMBO Mol Med. 2026 Apr 17;18(6):2152–79. doi: 10.1038/s44321-026-00426-4 (PMC13269562; doi:10.1038/s44321-026-00426-4)
Supplement: Supplementary file 6 — Source data Fig. 5 [file 44321_2026_426_MOESM6_ESM.zip › Figure 5 updated/5B/240124 CIV Males ce.xlsx]

## Sheet: 240124
Mascles	Activity	Initial Reading	SD	Mabs/min Comments		Ctrl co - RawData	0.0247	1.227	0.4162	-24.664
JT23-75 ce	0.1035	1.166	0.7062	-103.483		JT23-75 ce - RawData	0.1035	1.166	0.7062	-103.483
JT23-81 ce	0.0638	1.2153	1.2077	-63.7759		JT23-81 ce - RawData	0.0638	1.2153	1.2077	-63.7759
JT23-86 ce	0.096	1.1098	0.6246	-95.9832		JT23-86 ce - RawData	0.096	1.1098	0.6246	-95.9832
JT23-88 ce	0.1112	1.1798	0.4582	-111.162		JT23-88 ce - RawData	0.1112	1.1798	0.4582	-111.162
JT23-115 ce	0.0767	1.2093	1.0015	-76.731		JT23-115 ce - RawData	0.0767	1.2093	1.0015	-76.731
JT23-111 ce	0.1115	1.1173	0.3551	-111.52		JT23-111 ce - RawData	0.1115	1.1173	0.3551	-111.52
JT23-110 ce	0.1308	1.1104	0.9096	-130.788		JT23-110 ce - RawData	0.1308	1.1104	0.9096	-130.788
JT23-118 ce	0.0979	1.1672	0.3362	-97.8865		JT23-118 ce - RawData	0.0979	1.1672	0.3362	-97.8865
JT23-114 ce	0.1166	1.1817	0.6562	-116.613		JT23-114 ce - RawData	0.1166	1.1817	0.6562	-116.613
JT23-130 ce	0.1222	1.1674	0.5593	-122.218		JT23-130 ce - RawData	0.1222	1.1674	0.5593	-122.218
JT23-132 ce	0.0885	1.1498	0.2927	-88.4895		JT23-132 ce - RawData	0.0885	1.1498	0.2927	-88.4895
JT23-142 ce	0.1084	1.1193	0.5198	-108.429		JT23-142 ce - RawData	0.1084	1.1193	0.5198	-108.429
JT23-153 ce	0.148	1.1813	1.2252	-148.023		JT23-153 ce - RawData	0.148	1.1813	1.2252	-148.023
JT23-181 ce	0.1057	1.1886	0.5038	-105.718		JT23-181 ce - RawData	0.1057	1.1886	0.5038	-105.718
JT23-143 ce	0.1163	1.1398	0.5701	-116.261		JT23-143 ce - RawData	0.1163	1.1398	0.5701	-116.261
JT23-156 ce	0.152	1.1567	2.3019	-151.971		JT23-156 ce - RawData	0.152	1.1567	2.3019	-151.971
JT22-175 ce	0.0848	1.1584	0.313	-84.7971		CIV-019 - RawData	0.0848	1.1584	0.313	-84.7971
JT23-144 ce	0.1187	1.1128	0.9068	-118.65		CIV-020 - RawData	0.1187	1.1128	0.9068	-118.65
JT23-167 ce	0.1271	1.127	0.9682	-127.135		CIV-021 - RawData	0.1271	1.127	0.9682	-127.135
JT22-176 ce	0.0925	1.172	0.3884	-92.4671		CIV-022 - RawData	0.0925	1.172	0.3884	-92.4671
JT23-149 ce	0.1133	1.1446	0.2358	-113.306		CIV-023 - RawData	0.1133	1.1446	0.2358	-113.306
JT22-113 ce	0.1296	1.1672	1.0435	-129.649		CIV-024 - RawData	0.1296	1.1672	1.0435	-129.649
JT22-183 ce	0.0911	1.1709	0.4084	-91.1366		JT22-183 ce - RawData	0.0911	1.1709	0.4084	-91.1366
JT23-162 ce	0.0997	1.1415	0.299	-99.6816		JT23-162 ce - RawData	0.0997	1.1415	0.299	-99.6816
JT23-86 ce 2a	0.1187	1.1603	0.6433	-118.681		Ctrl ce - RawData	0.2027	1.0616	5.6684	-202.71
						Ctrl co 2a - RawData	0.0408	1.2085	0.4198	-40.7833
						Ctrl hi 2a - RawData	0.0345	1.2161	0.7208	-34.5459
						JT23-86 ce 2a - RawData	0.1187	1.1603	0.6433	-118.681
Ctrl co	0.0247	1.227	0.4162	-24.664
Ctrl hi	0.0344	1.2253	0.4899	-34.4223	Ctrl hi - RawData	0.0344	1.2253	0.4899	-34.4223
Ctrl ce	0.2027	1.0616	5.6684	-202.71
Ctrl co 2a	0.0408	1.2085	0.4198	-40.7833
Ctrl hi 2a	0.0345	1.2161	0.7208	-34.5459

## Sheet: 240124 Calculs
CEREBRO																hi=liver ce=brain
	Vol muestra (µl)	Vol reacción (µl)	Conc prot (mg/ml)	ε CytC (mM-1*cm-1)	longitud cubeta (cm)	∆Abs	Factor	DILUCIÓN	Actividad (nmoles/min*mg prot)			Actividad CIV (nmoles/min*mg prot)		Act CS	CIV/CS
JT23-75 ce	20	1000	1.1	18.5	1	0.1035	2457	2	508.6		JT23-75 ce	508.6		1023.4	0.496972
JT23-81 ce	20	1000	1.1	18.5	1	0.0638	2457	2	313.514		JT23-88 ce	546.437		909.759	0.600639
JT23-86 ce	20	1000	1.1	18.5	1	0.096	2457	2	471.744		JT23-110 ce	642.752		924.465	0.695269
JT23-88 ce	20	1000	1.1	18.5	1	0.1112	2457	2	546.437		JT23-130 ce	600.491		960.561	0.625146
JT23-115 ce	20	1000	1.1	18.5	1	0.0767	2457	2	376.904		JT23-153 ce	727.273		1035.43	0.702389
JT23-111 ce	20	1000	1.1	18.5	1	0.1115	2457	2	547.912		JT23-156 ce	746.929		1027.41	0.727004
JT23-110 ce	20	1000	1.1	18.5	1	0.1308	2457	2	642.752		JT23-167 ce	624.57		836.23	0.746888
JT23-118 ce	20	1000	1.1	18.5	1	0.0979	2457	2	481.081		JT22-113 ce	636.855		757.353	0.840896
JT23-114 ce	20	1000	1.1	18.5	1	0.1166	2457	2	572.973			629.238		934.325	0.6794
JT23-130 ce	20	1000	1.1	18.5	1	0.1222	2457	2	600.491
JT23-132 ce	20	1000	1.1	18.5	1	0.0885	2457	2	434.889		JT23-81 ce	313.514		1301.47	0.240892
JT23-142 ce	20	1000	1.1	18.5	1	0.1084	2457	2	532.678		JT23-115 ce	376.904		1057.49	0.356415
JT23-153 ce	20	1000	1.1	18.5	1	0.148	2457	2	727.273		JT23-118 ce	481.081		1042.78	0.461344
JT23-181 ce	20	1000	1.1	18.5	1	0.1057	2457	2	519.41		JT23-132 ce	434.889		1106.28	0.393109
JT23-143 ce	20	1000	1.1	18.5	1	0.1163	2457	2	571.499		JT23-181 ce	519.41		1004.68	0.516991
JT23-156 ce	20	1000	1.1	18.5	1	0.152	2457	2	746.929		JT22-175 ce	416.708		1037.43	0.401672
JT22-175 ce	20	1000	1.1	18.5	1	0.0848	2457	2	416.708		JT22-176 ce	454.545		919.118	0.494545
JT23-144 ce	20	1000	1.1	18.5	1	0.1187	2457	2	583.292		JT22-183 ce	447.666		1058.82	0.422796
JT23-167 ce	20	1000	1.1	18.5	1	0.1271	2457	2	624.57			430.59		1066.01	0.41097
JT22-176 ce	20	1000	1.1	18.5	1	0.0925	2457	2	454.545
JT23-149 ce	20	1000	1.1	18.5	1	0.1133	2457	2	556.757		JT23-86 ce	527.518		976.27	0.540341
JT22-113 ce	20	1000	1.1	18.5	1	0.1296	2457	2	636.855		JT23-111 ce	547.912		1017.38	0.538552
JT22-183 ce	20	1000	1.1	18.5	1	0.0911	2457	2	447.666		JT23-114 ce	572.973		1037.43	0.552299
JT23-162 ce	20	1000	1.1	18.5	1	0.0997	2457	2	489.926	promedio	JT23-142 ce	532.678		1074.87	0.495576
JT23-86 ce	20	1000	1.1	18.5	1	0.1187	2457	2	583.292	527.518	JT23-143 ce	571.499		1041.44	0.548756
											JT23-144 ce	583.292		900.401	0.647814
											JT23-149 ce	556.757		864.305	0.644167
											JT23-162 ce	489.926		828.209	0.591549
												547.819		967.538	0.569882
Ctrl co	20	1000	2	18.5	1	0.0247	1351.35	3	100.135
Ctrl hi	20	1000	2	18.5	1	0.0344	1351.35	3	139.459
Ctrl ce	20	1000	2	18.5	1	0.2027	1351.35	3	821.757
Ctrl co 2a	20	1000	2	18.5	1	0.0408	1351.35	3	165.405
Ctrl hi 2a	20	1000	2	18.5	1	0.0345	1351.35	3	139.865

## Sheet: 160124 Calculs
CEREBRO																hi=liver ce=brain
	Vol muestra (µl)	Vol reacción (µl)	Conc prot (mg/ml)	ε CytC (mM-1*cm-1)	longitud cubeta (cm)	∆Abs	Factor	DILUCIÓN	Actividad (nmoles/min*mg prot)			Actividad (nmoles/min*mg prot)		Act CS	CIV/CS
JT23-79 ce	20	1000	1.6	18.5	1	0.1236	1689.19	3	626.351		JT23-79 ce	626.351		774.127	0.809107
JT23-80 ce	20	1000	1.6	18.5	1	0.0824	1689.19	3	417.568		JT23-91 ce	586.824		792.05	0.740893
JT23-95 ce	20	1000	1.6	18.5	1	0.1066	1689.19	3	540.203		JT23-104 ce	607.095		999.54	0.607374
JT23-91 ce	20	1000	1.6	18.5	1	0.1158	1689.19	3	586.824		JT23-105 ce	645.101		966.452	0.667494
JT23-97 ce	20	1000	1.6	18.5	1	0.077	1689.19	3	390.203		JT23-106 ce	713.514		849.954	0.839473
JT23-101 ce	20	1000	1.6	18.5	1	0.108	1689.19	3	547.297		JT23-107 ce	563.514		891.314	0.632228
JT23-104 ce	20	1000	1.6	18.5	1	0.1198	1689.19	3	607.095		JT23-113 ce	726.689		769.646	0.944186
JT23-112 ce	20	1000	1.6	18.5	1	0.1075	1689.19	3	544.764		JT23-140 ce	661.318		936.811	0.705924
JT23-116 ce	20	1000	1.6	18.5	1	0.1009	1689.19	3	511.318			641.301		872.487	0.743335
JT23-105 ce	20	1000	1.6	18.5	1	0.1273	1689.19	3	645.101
JT23-117 ce	20	1000	1.6	18.5	1	0.0964	1689.19	3	488.514		JT23-80 ce	417.568		867.877	0.481137
JT23-120 ce	20	1000	1.6	18.5	1	0.1027	1689.19	3	520.439		JT23-97 ce	390.203		987.132	0.395289
JT23-106 ce	20	1000	1.6	18.5	1	0.1408	1689.19	3	713.514		JT23-112 ce	544.764		1038.14	0.524748
JT23-175 ce	20	1000	1.6	18.5	1	0.1017	1689.19	3	515.372		JT23-117 ce	488.514		837.546	0.583268
JT23-122 ce	20	1000	1.6	18.5	1	0.113	1689.19	3	572.635		JT23-175 ce	515.372		892.004	0.577768
JT23-107 ce	20	1000	1.6	18.5	1	0.1112	1689.19	3	563.514		JT23-182 ce	514.865		900.276	0.571897
JT23-182 ce	20	1000	1.6	18.5	1	0.1016	1689.19	3	514.865		JT23-184 ce	507.264		931.296	0.544686
JT23-146 ce	20	1000	1.6	18.5	1	0.1098	1689.19	3	556.419		JT23-186 ce	596.959		903.722	0.660556
JT23-113 ce	20	1000	1.6	18.5	1	0.1434	1689.19	3	726.689			496.938		919.75	0.542419
JT23-184 ce	20	1000	1.6	18.5	1	0.1001	1689.19	3	507.264
JT23-159 ce	20	1000	1.6	18.5	1	0.1191	1689.19	3	603.547		JT23-95 ce	540.203		741.039	0.728981
JT23-140 ce	20	1000	1.6	18.5	1	0.1305	1689.19	3	661.318		JT23-101 ce	547.297		1073.99	0.509593
JT23-186 ce	20	1000	1.6	18.5	1	0.1178	1689.19	3	596.959		JT23-116 ce	511.318		815.487	0.627009
JT23-163 ce	20	1000	1.6	18.5	1	0.1379	1689.19	3	698.818		JT23-120 ce	520.439		1031.94	0.504331
JT23-164 ce	20	1000	1.6	18.5	1	0.0976	1689.19	3	494.595		JT23-122 ce	572.635		764.476	0.749056
											JT23-146 ce	556.419		763.097	0.729158
JT23-80 ce 2	20	1000	1.6	18.5	1	0.1008	1689.19	3	510.811		JT23-159 ce	603.547		914.062	0.660291
JT23-101 ce 2	20	1000	1.6	18.5	1	0.1128	1689.19	3	571.622		JT23-163 ce	698.818		1023.67	0.682661
JT23-106 ce 2	20	1000	1.6	18.5	1	0.1449	1689.19	3	734.291		JT23-164 ce	494.595		1089.5	0.453965
JT23-184 ce 2	20	1000	1.6	18.5	1	0.1096	1689.19	3	555.405			560.586		913.028	0.627227
Ctrl hi	20	1000	2	18.5	1	0.1346	1351.35	1	181.892
Ctrl ce	20	1000	2	18.5	1	0.3152	1351.35	1	425.946
Ctrl co	20	1000	2	18.5	1	0.129	1351.35	1	174.324
Ctrl hi 2	20	1000	2	18.5	1	0.1316	1351.35	1	177.838
