# Supplementary material for: Systemic delivery of AAV-GFM1 corrects COXPD1 molecular alterations in Gfm1R671C/− mice
Source: EMBO Mol Med. 2026 Apr 17;18(6):2152–79. doi: 10.1038/s44321-026-00426-4 (PMC13269562; doi:10.1038/s44321-026-00426-4)
Supplement: Supplementary file 6 — Source data Fig. 5 [file 44321_2026_426_MOESM6_ESM.zip › Figure 5 updated/5B/240124 CS Males ce.xlsx]

## Sheet: 240124 BLK
Males	Activity	Initial Reading	SD	Mabs/min	Comments						hi=liver ce=brain
Ctrl co blk	0.0008	0.1604	0.1434	0.8158		CS-001 - RawData	0.0008	0.1604	0.1434	0.8158
JT23-75 ce blk	0.0017	0.1572	0.6998	1.6726		CS-002 - RawData	0.0017	0.1572	0.6998	1.6726
JT23-81 ce blk	0.0007	0.1456	0.0859	0.656		CS-003 - RawData	0.0007	0.1456	0.0859	0.656
JT23-86 ce blk	0.0012	0.148	0.3423	1.2169		CS-004 - RawData	0.0012	0.148	0.3423	1.2169
JT23-88 ce blk	0.0009	0.1561	0.1664	0.8561		CS-005 - RawData	0.0009	0.1561	0.1664	0.8561
JT23-115 ce blk	0.001	0.1428	0.1282	1.0136		CS-006 - RawData	0.001	0.1428	0.1282	1.0136
Ctrl hi blk	0.0064	0.236	0.0465	6.357		Ctrl hi blk - RawData	0.0064	0.236	0.0465	6.357
JT23-111 ce blk	0.0053	0.2015	0.1029	5.2931		JT23-111 ce blk - RawData	0.0053	0.2015	0.1029	5.2931
JT23-110 ce blk	0.0057	0.1958	0.0899	5.723		JT23-110 ce blk - RawData	0.0057	0.1958	0.0899	5.723
JT23-118 ce blk	0.0055	0.1996	0.0823	5.5416		JT23-118 ce blk - RawData	0.0055	0.1996	0.0823	5.5416
JT23-114 ce blk	0.0056	0.2124	0.0716	5.5716		JT23-114 ce blk - RawData	0.0056	0.2124	0.0716	5.5716
JT23-130 ce blk	0.0013	0.9356	0.1453	1.2718		JT23-130 ce blk - RawData	0.0013	0.9356	0.1453	1.2718
Ctrl ce blk	0.0102	0.2659	0.113	10.2064		CS-025 - RawData	0.0102	0.2659	0.113	10.2064
JT23-132 ce blk	0.006	0.2023	0.1193	5.9788		CS-026 - RawData	0.006	0.2023	0.1193	5.9788
JT23-142 ce blk	0.0062	0.2026	0.0764	6.1542		CS-027 - RawData	0.0062	0.2026	0.0764	6.1542
JT23-153 ce blk	0.0058	0.1997	0.0664	5.7847		CS-028 - RawData	0.0058	0.1997	0.0664	5.7847
JT23-181 ce blk	0.0056	0.2028	0.0716	5.5592		CS-029 - RawData	0.0056	0.2028	0.0716	5.5592
JT23-143 ce blk	0.0058	0.2039	0.0957	5.7534		CS-030 - RawData	0.0058	0.2039	0.0957	5.7534
JT23-156 ce blk	0.0066	0.2264	0.3674	6.6483		CS-037 - RawData	0.0066	0.2264	0.3674	6.6483
JT22-175 ce blk	0.0053	0.2249	0.0614	5.2643		CS-038 - RawData	0.0053	0.2249	0.0614	5.2643
JT23-144 ce blk	0.0056	0.1942	0.1149	5.6496		CS-039 - RawData	0.0056	0.1942	0.1149	5.6496
JT23-167 ce blk	0.0046	0.1935	0.1702	4.5591		CS-040 - RawData	0.0046	0.1935	0.1702	4.5591
JT22-176 ce blk	0.0053	0.206	0.0733	5.3315		CS-041 - RawData	0.0053	0.206	0.0733	5.3315
JT23-149 ce blk	0.0051	0.2029	0.0601	5.1335		CS-042 - RawData	0.0051	0.2029	0.0601	5.1335
JT22-113 ce blk	0.0049	0.2194	0.0699	4.8504		CS-049 - RawData	0.0049	0.2194	0.0699	4.8504
JT22-183 ce blk	0.0055	0.199	0.0597	5.4648		CS-050 - RawData	0.0055	0.199	0.0597	5.4648
JT23-162 ce blk	0.0048	0.196	0.08	4.8308		CS-051 - RawData	0.0048	0.196	0.08	4.8308
JT23-130 ce 2 blk	0.0056	0.2023	0.0892	5.5837		CS-052 - RawData	0.0056	0.2023	0.0892	5.5837
JT23-86 ce 2 blk	0.0042	0.2375	0.4009	4.1521		CS-061 - RawData	0.0042	0.2375	0.4009	4.1521
JT23-75 ce 2 blk	0.0046	0.1983	0.2324	4.5696		CS-062 - RawData	0.0046	0.1983	0.2324	4.5696
JT23-181 ce 2 blk	0.0051	0.2009	0.086	5.0985		CS-063 - RawData	0.0051	0.2009	0.086	5.0985
JT23-142 ce 2 blk	0.0049	0.2055	0.2621	4.8948		CS-064 - RawData	0.0049	0.2055	0.2621	4.8948
JT22-176 ce 2 blk	0.005	0.1997	0.0811	4.9785		CS-065 - RawData	0.005	0.1997	0.0811	4.9785
JT22-113 ce 2 blk	0.0048	0.1976	0.2557	4.7619		CS-066 - RawData	0.0048	0.1976	0.2557	4.7619
Ctrl co 2 blk	0.0049	0.223	0.3085	4.871		CS-073 - RawData	0.0049	0.223	0.3085	4.871
Ctrl hi 2 blk	0.0067	0.2229	0.165	6.654		CS-074 - RawData	0.0067	0.2229	0.165	6.654
Ctrl ce 2 blk	0.0094	0.2427	0.1632	9.445		CS-075 - RawData	0.0094	0.2427	0.1632	9.445

## Sheet: 240124 SPL
Femelles	Activity	Initial Reading	SD	Mabs/min	Comments						hi=liver ce=brain
Ctrl co spl	0.3003	0.3837	5.3872	300.316		CS-007 - RawData	0.3003	0.3837	5.3872	300.316
JT23-75 ce spl	0.1596	0.2814	0.1753	159.611		CS-008 - RawData	0.1596	0.2814	0.1753	159.611
JT23-81 ce spl	0.1954	0.2769	0.9588	195.399		CS-009 - RawData	0.1954	0.2769	0.9588	195.399
JT23-86 ce spl	0.1528	0.2561	0.3228	152.817		CS-010 - RawData	0.1528	0.2561	0.3228	152.817
JT23-88 ce spl	0.137	0.2508	0.4891	136.97		CS-011 - RawData	0.137	0.2508	0.4891	136.97
JT23-115 ce spl	0.1592	0.2446	0.1986	159.212		CS-012 - RawData	0.1592	0.2446	0.1986	159.212
Ctrl hi spl	0.0819	0.3078	0.1888	81.9358		Ctrl hi spl - RawData	0.0819	0.3078	0.1888	81.9358
JT23-111 ce spl	0.1575	0.3062	0.3322	157.505		JT23-111 ce spl - RawData	0.1575	0.3062	0.3322	157.505
JT23-110 ce spl	0.144	0.2954	0.3085	143.986		JT23-110 ce spl - RawData	0.144	0.2954	0.3085	143.986
JT23-118 ce spl	0.1615	0.31	0.3127	161.53		JT23-118 ce spl - RawData	0.1615	0.31	0.3127	161.53
JT23-114 ce spl	0.1608	0.3054	0.193	160.774		JT23-114 ce spl - RawData	0.1608	0.3054	0.193	160.774
JT23-130 ce spl	0.0799	0.9241	0.7469	79.8788		JT23-130 ce spl - RawData	0.0799	0.9241	0.7469	79.8788
Ctrl ce spl	0.2502	0.4614	3.8947	250.186		Ctrl ce spl - RawData	0.2502	0.4614	3.8947	250.186
JT23-132 ce spl	0.1715	0.3098	0.3848	171.528		JT23-132 ce spl - RawData	0.1715	0.3098	0.3848	171.528
JT23-142 ce spl	0.1726	0.3224	0.4223	172.567		JT23-142 ce spl - RawData	0.1726	0.3224	0.4223	172.567
JT23-153 ce spl	0.1607	0.3106	0.2922	160.663		JT23-153 ce spl - RawData	0.1607	0.3106	0.2922	160.663
JT23-181 ce spl	0.1604	0.3053	0.2823	160.4		JT23-181 ce spl - RawData	0.1604	0.3053	0.2823	160.4
JT23-143 ce spl	0.1616	0.3027	0.2757	161.592		JT23-143 ce spl - RawData	0.1616	0.3027	0.2757	161.592
JT23-156 ce spl	0.1603	0.3315	0.3874	160.269		JT23-156 ce spl - RawData	0.1603	0.3315	0.3874	160.269
JT22-175 ce spl	0.1605	0.3377	0.3152	160.533		JT22-175 ce spl - RawData	0.1605	0.3377	0.3152	160.533
JT23-144 ce spl	0.1403	0.2924	0.1762	140.256		JT23-144 ce spl - RawData	0.1403	0.2924	0.1762	140.256
JT23-167 ce spl	0.1297	0.2765	0.2816	129.741		JT23-167 ce spl - RawData	0.1297	0.2765	0.2816	129.741
JT22-176 ce spl	0.1431	0.2952	0.4665	143.077		JT22-176 ce spl - RawData	0.1431	0.2952	0.4665	143.077
JT23-149 ce spl	0.1344	0.2933	0.3457	134.363		JT23-149 ce spl - RawData	0.1344	0.2933	0.3457	134.363
JT22-113 ce spl	0.1176	0.3033	0.2077	117.556		CS-055 - RawData	0.1176	0.3033	0.2077	117.556
JT22-183 ce spl	0.1639	0.315	0.3402	163.911		CS-056 - RawData	0.1639	0.315	0.3402	163.911
JT23-162 ce spl	0.1287	0.283	0.2638	128.657		CS-057 - RawData	0.1287	0.283	0.2638	128.657
JT23-130 ce 2 spl	0.1493	0.2964	0.225	149.271		CS-058 - RawData	0.1493	0.2964	0.225	149.271
JT23-86 ce 2 spl	0.1447	0.3358	0.7642	144.738		JT23-86 ce 2 spl - RawData	0.1447	0.3358	0.7642	144.738
JT23-75 ce 2 spl	0.1529	0.3046	0.4071	152.907		JT23-75 ce 2 spl - RawData	0.1529	0.3046	0.4071	152.907
JT23-181 ce 2 spl	0.1509	0.3013	0.2516	150.899		JT23-181 ce 2 spl - RawData	0.1509	0.3013	0.2516	150.899
JT23-142 ce 2 spl	0.1601	0.3011	0.3795	160.09		JT23-142 ce 2 spl - RawData	0.1601	0.3011	0.3795	160.09
JT22-176 ce 2 spl	0.1422	0.2921	0.2349	142.174		JT22-176 ce 2 spl - RawData	0.1422	0.2921	0.2349	142.174
JT22-113 ce 2 spl	0.1187	0.2715	0.5607	118.739		JT22-113 ce 2 spl - RawData	0.1187	0.2715	0.5607	118.739
Ctrl co 2 spl	0.2974	0.3311	3.4914	297.427		CS-079 - RawData	0.2974	0.3311	3.4914	297.427
Ctrl hi 2 spl	0.081	0.2708	0.4685	81.0396		CS-080 - RawData	0.081	0.2708	0.4685	81.0396
Ctrl ce 2 spl	0.2623	0.3417	1.9405	262.27		CS-081 - RawData	0.2623	0.3417	1.9405	262.27

## Sheet: 240123 Càlculs
BRAIN															hi=liver ce=brain
	Vol muestra (µl)	Vol reacción (µl)	Conc prot (mg/ml)	ε DTNB (mM-1*cm-1)	longitud cubeta (cm)	Act Blk	Act Rx	∆Act	Factor	DILUCIÓN	Actividad (nmoles/min*mg prot)			Actividad CS (nmoles/min*mg prot)
Ctrl co	20	1000	2	13.6	1	0.0008	0.3003	0.2995	1838.24	3	1651.65		JT23-75 ce	1023.4
JT23-75 ce	20	1000	1.1	13.6	1	0.0017	0.1596	0.1579	3342.25	2	1055.48		JT23-88 ce	909.759
JT23-81 ce	20	1000	1.1	13.6	1	0.0007	0.1954	0.1947	3342.25	2	1301.47		JT23-110 ce	924.465
JT23-86 ce	20	1000	1.1	13.6	1	0.0012	0.1528	0.1516	3342.25	2	1013.37		JT23-130 ce	960.561
JT23-88 ce	20	1000	1.1	13.6	1	0.0009	0.137	0.1361	3342.25	2	909.759		JT23-153 ce	1035.43
JT23-115 ce	20	1000	1.1	13.6	1	0.001	0.1592	0.1582	3342.25	2	1057.49		JT23-156 ce	1027.41
Ctrl hi	20	1000	2	13.6	1	0.0064	0.0819	0.0755	1838.24	3	416.36		JT23-167 ce	836.23
JT23-111 ce	20	1000	1.1	13.6	1	0.0053	0.1575	0.1522	3342.25	2	1017.38		JT22-113 ce	757.353
JT23-110 ce	20	1000	1.1	13.6	1	0.0057	0.144	0.1383	3342.25	2	924.465
JT23-118 ce	20	1000	1.1	13.6	1	0.0055	0.1615	0.156	3342.25	2	1042.78
JT23-114 ce	20	1000	1.1	13.6	1	0.0056	0.1608	0.1552	3342.25	2	1037.43		JT23-81 ce	1301.47
JT23-130 ce	20	1000	1.1	13.6	1	0.0013	0.0799	0.0786	3342.25	2	525.401		JT23-115 ce	1057.49
Ctrl ce	20	1000	2	13.6	1	0.0102	0.2502	0.24	1838.24	3	1323.53		JT23-118 ce	1042.78
JT23-132 ce	20	1000	1.1	13.6	1	0.006	0.1715	0.1655	3342.25	2	1106.28		JT23-132 ce	1106.28
JT23-142 ce	20	1000	1.1	13.6	1	0.0062	0.1726	0.1664	3342.25	2	1112.3		JT23-181 ce	1004.68
JT23-153 ce	20	1000	1.1	13.6	1	0.0058	0.1607	0.1549	3342.25	2	1035.43		JT22-175 ce	1037.43
JT23-181 ce	20	1000	1.1	13.6	1	0.0056	0.1604	0.1548	3342.25	2	1034.76		JT22-176 ce	919.118
JT23-143 ce	20	1000	1.1	13.6	1	0.0058	0.1616	0.1558	3342.25	2	1041.44		JT22-183 ce	1058.82
JT23-156 ce	20	1000	1.1	13.6	1	0.0066	0.1603	0.1537	3342.25	2	1027.41
JT22-175 ce	20	1000	1.1	13.6	1	0.0053	0.1605	0.1552	3342.25	2	1037.43
JT23-144 ce	20	1000	1.1	13.6	1	0.0056	0.1403	0.1347	3342.25	2	900.401		JT23-86 ce	976.27
JT23-167 ce	20	1000	1.1	13.6	1	0.0046	0.1297	0.1251	3342.25	2	836.23		JT23-111 ce	1017.38
JT22-176 ce	20	1000	1.1	13.6	1	0.0053	0.1431	0.1378	3342.25	2	921.123		JT23-114 ce	1037.43
JT23-149 ce	20	1000	1.1	13.6	1	0.0051	0.1344	0.1293	3342.25	2	864.305		JT23-142 ce	1074.87
JT22-113 ce	20	1000	1.1	13.6	1	0.0049	0.1176	0.1127	3342.25	2	753.342		JT23-143 ce	1041.44
JT22-183 ce	20	1000	1.1	13.6	1	0.0055	0.1639	0.1584	3342.25	2	1058.82		JT23-144 ce	900.401
JT23-162 ce	20	1000	1.1	13.6	1	0.0048	0.1287	0.1239	3342.25	2	828.209		JT23-149 ce	864.305
JT23-130 ce 2	20	1000	1.1	13.6	1	0.0056	0.1493	0.1437	3342.25	2	960.561		JT23-162 ce	828.209
JT23-86 ce 2	20	1000	1.1	13.6	1	0.0042	0.1447	0.1405	3342.25	2	939.171	1013.37	976.27
JT23-75 ce 2	20	1000	1.1	13.6	1	0.0046	0.1529	0.1483	3342.25	2	991.31	1055.48	1023.4
JT23-181 ce 2	20	1000	1.1	13.6	1	0.0051	0.1509	0.1458	3342.25	2	974.599	1034.76	1004.68
JT23-142 ce 2	20	1000	1.1	13.6	1	0.0049	0.1601	0.1552	3342.25	2	1037.43	1112.3	1074.87
JT22-176 ce 2	20	1000	1.1	13.6	1	0.005	0.1422	0.1372	3342.25	2	917.112	921.123	919.118
JT22-113 ce 2	20	1000	1.1	13.6	1	0.0048	0.1187	0.1139	3342.25	2	761.364	753.342	757.353
Ctrl co 2	20	1000	2	13.6	1	0.0049	0.2974	0.2925	1838.24	2	1075.37
Ctrl hi 2	20	1000	2	13.6	1	0.0067	0.081	0.0743	1838.24	3	409.743
Ctrl ce 2	20	1000	2	13.6	1	0.0094	0.2623	0.2529	1838.24	3	1394.67

## Sheet: 170123 Càlculs
BRAIN																hi=liver ce=brain
	Vol muestra (µl)	Vol reacción (µl)	Conc prot (mg/ml)	ε DTNB (mM-1*cm-1)	longitud cubeta (cm)	Act Blk	Act Rx	∆Act	Factor	DILUCIÓN	Actividad (nmoles/min*mg prot)		promedio
Ctrl co	20	1000	2	13.6	1	0.0055	0.2836	0.2781	1838.24	3	1533.64
JT23-79 ce	20	1000	1.6	13.6	1	0.0053	0.1176	0.1123	2297.79	3	774.127				774.127
JT23-80 ce	20	1000	1.6	13.6	1	0.0031	0.129	0.1259	2297.79	3	867.877				867.877
JT23-95 ce	20	1000	1.6	13.6	1	0.006	0.1135	0.1075	2297.79	3	741.039				741.039
JT23-91 ce	20	1000	1.6	13.6	1	0.0053	0.1202	0.1149	2297.79	3	792.05				792.05
JT23-97 ce	20	1000	1.6	13.6	1	0.0039	0.1452	0.1413	2297.79	3	974.035	1000.23	987.132		987.132
Ctrl hi	20	1000	2	13.6	1	0.0082	0.0825	0.0743	1838.24	3	409.743				1073.99
JT23-101 ce	20	1000	1.6	13.6	1	0.0025	0.1583	0.1558	2297.79	3	1073.99				999.54
JT23-104 ce	20	1000	1.6	13.6	1	0.0067	0.1517	0.145	2297.79	3	999.54				1038.14
JT23-112 ce	20	1000	1.6	13.6	1	0.0067	0.1603	0.1536	2297.79	3	1058.82	1017.46			815.487
JT23-116 ce	20	1000	1.6	13.6	1	0.0047	0.123	0.1183	2297.79	3	815.487				966.452
JT23-105 ce	20	1000	1.6	13.6	1	0.0068	0.147	0.1402	2297.79	3	966.452				837.546
Ctrl ce	20	1000	2	13.6	1	0.0126	0.2549	0.2423	1838.24	3	1336.21				1031.94
JT23-117 ce	20	1000	1.6	13.6	1	0.0054	0.1269	0.1215	2297.79	3	837.546				849.954
JT23-120 ce	20	1000	1.6	13.6	1	0.0044	0.1547	0.1503	2297.79	3	1036.08	1027.8	1031.94		892.004
JT23-106 ce	20	1000	1.6	13.6	1	0.006	0.1293	0.1233	2297.79	3	849.954				764.476
JT23-175 ce	20	1000	1.6	13.6	1	0.0039	0.1333	0.1294	2297.79	3	892.004				891.314
JT23-122 ce	20	1000	1.6	13.6	1	0.0049	0.1158	0.1109	2297.79	3	764.476				900.276
JT23-107 ce	20	1000	1.6	13.6	1	0.0048	0.1341	0.1293	2297.79	3	891.314				763.097
JT23-182 ce	20	1000	1.6	13.6	1	0.006	0.1366	0.1306	2297.79	3	900.276				769.646
JT23-146 ce	20	1000	1.6	13.6	1	0.0045	0.1152	0.1107	2297.79	3	763.097				931.296
JT23-113 ce	20	1000	1.6	13.6	1	0.0054	0.1171	0.1117	2297.79	3	769.991	769.301	769.646		914.062
JT23-184 ce	20	1000	1.6	13.6	1	0.0058	0.1409	0.1351	2297.79	3	931.296				936.811
JT23-159 ce	20	1000	1.6	13.6	1	0.0063	0.1389	0.1326	2297.79	3	914.062				903.722
JT23-140 ce	20	1000	1.6	13.6	1	0.0063	0.1422	0.1359	2297.79	3	936.811				1023.67
JT23-186 ce	20	1000	1.6	13.6	1	0.0056	0.1367	0.1311	2297.79	3	903.722				1089.5
JT23-163 ce	20	1000	1.6	13.6	1	0.0059	0.1544	0.1485	2297.79	3	1023.67
JT23-164 ce	20	1000	1.6	13.6	1	0.0045	0.1658	0.1613	2297.79	3	1111.9	1067.1	1089.5
Ctrl co 2	20	1000	2	13.6	1	0.0059	0.301	0.2951	1838.24	3	1627.39
Ctrl hi 2	20	1000	2	13.6	1	0.0077	0.083	0.0753	1838.24	3	415.257
JT23-97 ce	20	1000	1.6	13.6	1	0.0037	0.1488	0.1451	2297.79	3	1000.23
JT23-112 ce	20	1000	1.6	13.6	1	0.0054	0.153	0.1476	2297.79	3	1017.46
JT23-120 ce	20	1000	1.6	13.6	1	0.004	0.1531	0.1491	2297.79	3	1027.8
JT23-113 ce	20	1000	1.6	13.6	1	0.0052	0.1168	0.1116	2297.79	3	769.301
JT23-164 ce	20	1000	1.6	13.6	1	0.0042	0.159	0.1548	2297.79	3	1067.1
Ctrl ce 2	20	1000	2	13.6	1	0.0111	0.2499	0.2388	1838.24	3	1316.91
