# Supplementary material for: Systemic delivery of AAV-GFM1 corrects COXPD1 molecular alterations in Gfm1R671C/− mice
Source: EMBO Mol Med. 2026 Apr 17;18(6):2152–79. doi: 10.1038/s44321-026-00426-4 (PMC13269562; doi:10.1038/s44321-026-00426-4)
Supplement: Supplementary file 6 — Source data Fig. 5 [file 44321_2026_426_MOESM6_ESM.zip › Figure 5 updated/5B/5B.xlsx]

## Sheet: RQ (%)
Figure 5B - Relative enzyme activities of complexes I and IV, and citrate synthase (CS) in brain homogenates. CI and CIV enzyme activities were normalized by CS activity that was used as mitochondrial content control.
Complex CI										CS
Females - RQ (%)					Males RQ (%)					Females - RQ (%)					Males RQ (%)
Mouse ID	WT	KI/KO V	KI/KO AAV		Mouse ID	WT	KI/KO V	KI/KO AAV		Mouse ID	WT	KI/KO V	KI/KO AAV		Mouse ID	WT	KI/KO V	KI/KO AAV
JT23 0079	96.7				JT23 0075	110.7				JT23 0079	88.7				JT23 0075	109.5
JT23 0091	146.3				JT23 0088	95.4				JT23 0091	90.8				JT23 0088	97.4
JT23 0140	123.2				JT23 0110	114.8				JT23 0140	114.6				JT23 0110	98.9
JT23 0105	124.9				JT23 0130	66.1				JT23 0105	110.8				JT23 0130	102.8
JT23 0106	110.8				JT23 0153	87.3				JT23 0106	97.4				JT23 0153	110.8
JT23 0107	70.4				JT23 0156	100.1				JT23 0107	102.2				JT23 0156	110
JT23 0113	65.9				JT23 0167	117.3				JT23 0113	88.2				JT23 0167	89.5
JT23 0104	61.9				JT19-181	108.2				JT23 0104	107.4				JT19-181	81.1
JT23 0080		94.6			JT23 0081		68.6			JT23 0080		99.5			JT23 0081		139.3
JT23 0097		70.9			JT23 0115		75.2			JT23 0097		113.1			JT23 0115		113.2
JT23 0112		69.8			JT23 0118		71.7			JT23 0112		119			JT23 0118		111.6
JT23 0117		43.2			JT23 0132		74.8			JT23 0117		96			JT23 0132		118.4
JT23 0175		56.8			JT23 0181		102.4			JT23 0175		102.2			JT23 0181		107.5
JT23 0182		75.1			JT23 0208		61.2			JT23 0182		103.2			JT23 0208		111
JT23 0184		80.4			JT23 0210		69.1			JT23 0184		106.7			JT23 0210		98.4
JT23 0186		66.8			JT24 0004		82.7			JT23 0186		103.6			JT24 0004		113.3
JT23 0095			81.4		JT23 0086			71.6		JT23 0095			84.9		JT23 0086			104.5
JT23 0101			132.6		JT23 0111			85.3		JT23 0101			123.1		JT23 0111			108.9
JT23 0116			159.9		JT23 0114			102.3		JT23 0116			93.5		JT23 0114			111
JT23 0120			98.3		JT23 0142			85.2		JT23 0120			118.3		JT23 0142			115
JT23 0122			69.5		JT23 0143			105		JT23 0122			87.6		JT23 0143			111.5
JT23 0146			136		JT23 0144			91.1		JT23 0146			87.5		JT23 0144			96.4
JT23 0159			63.4		JT23 0149			107.9		JT23 0159			104.8		JT23 0149			92.5
JT23 0163			122.6		JT23 0162			82.5		JT23 0163			117.3		JT23 0162			88.6
JT23 0164			97.5							JT23 0164			124.9
Complex CIV
Females - RQ (%)					Males RQ (%)
Mouse ID	WT	KI/KO V	KI/KO AAV		Mouse ID	WT	KI/KO V	KI/KO AAV
JT23 0079	108.8				JT23 0075	73.1
JT23 0091	99.7				JT23 0088	88.4
JT23 0140	81.7				JT23 0110	102.3
JT23 0105	89.8				JT23 0130	92
JT23 0106	112.9				JT23 0153	103.4
JT23 0107	85.1				JT23 0156	107
JT23 0113	127				JT23 0167	109.9
JT23 0104	95				JT19-181	123.8
JT23 0080		64.7			JT23 0081		35.5
JT23 0097		53.2			JT23 0115		52.5
JT23 0112		70.6			JT23 0118		67.9
JT23 0117		78.5			JT23 0132		57.9
JT23 0175		77.7			JT23 0181		76.1
JT23 0182		76.9			JT23 0208		59.1
JT23 0184		73.3			JT23 0210		72.8
JT23 0186		88.9			JT24 0004		62.2
JT23 0095			98.1		JT23 0086			79.5
JT23 0101			68.6		JT23 0111			79.3
JT23 0116			84.4		JT23 0114			81.3
JT23 0120			67.8		JT23 0142			72.9
JT23 0122			100.8		JT23 0143			80.8
JT23 0146			98.1		JT23 0144			95.4
JT23 0159			88.8		JT23 0149			94.8
JT23 0163			91.8		JT23 0162			87.1
JT23 0164			61.1

## Sheet: Ratio
Figure 5B - Relative enzyme activities of complexes I and IV, and citrate synthase (CS) in brain homogenates. CI and CIV enzyme activities were normalized by CS activity that was used as mitochondrial content control.
Complex CI										CS
Females - CI/CS					Males - CI/CS					Females - Act (nmols/min*mg prot)					Males - Act (nmols/min*mg prot)
Mouse ID	WT	KI/KO V	KI/KO AAV		Mouse ID	WT	KI/KO V	KI/KO AAV		Mouse ID	WT	KI/KO V	KI/KO AAV		Mouse ID	WT	KI/KO V	KI/KO AAV
JT23 0079	0.07				JT23-75 ce	0.101				JT23 0079	774.1				JT23-75 ce	1023.4
JT23 0091	0.081				JT23-88 ce	0.087				JT23 0091	792				JT23-88 ce	909.8
JT23 0140	0.07				JT23-110 ce	0.105				JT23 0140	999.5				JT23-110 ce	924.5
JT23 0105	0.066				JT23-130 ce	0.06				JT23 0105	966.5				JT23-130 ce	960.6
JT23 0106	0.07				JT23-153 ce	0.08				JT23 0106	850				JT23-153 ce	1035.4
JT23 0107	0.053				JT23-156 ce	0.091				JT23 0107	891.3				JT23-156 ce	1027.4
JT23 0113	0.057				JT23-167 ce	0.107				JT23 0113	769.6				JT23-167 ce	836.2
JT23 0104	0.05				JT22-113 ce	0.099				JT23 0104	936.8				JT22-113 ce	757.4
JT23 0080		0.051			JT23-81 ce		0.063			JT23 0080		867.9			JT23-81 ce		1301.5
JT23 0097		0.048			JT23-115 ce		0.069			JT23 0097		987.1			JT23-115 ce		1057.5
JT23 0112		0.047			JT23-118 ce		0.065			JT23 0112		1038.1			JT23-118 ce		1042.8
JT23 0117		0.037			JT23-132 ce		0.068			JT23 0117		837.5			JT23-132 ce		1106.3
JT23 0175		0.049			JT23-181 ce		0.093			JT23 0175		892			JT23-181 ce		1004.7
JT23 0182		0.055			JT22-175 ce		0.056			JT23 0182		900.3			JT22-175 ce		1037.4
JT23 0184		0.056			JT22-176 ce		0.063			JT23 0184		931.3			JT22-176 ce		919.1
JT23 0186		0.052			JT22-183 ce		0.075			JT23 0186		903.7			JT22-183 ce		1058.8
JT23 0095			0.053		JT23-86 ce			0.065		JT23 0095			741		JT23-86 ce			976.3
JT23 0101			0.076		JT23-111 ce			0.078		JT23 0101			1074		JT23-111 ce			1017.4
JT23 0116			0.087		JT23-114 ce			0.093		JT23 0116			815.5		JT23-114 ce			1037.4
JT23 0120			0.058		JT23-142 ce			0.078		JT23 0120			1031.9		JT23-142 ce			1074.9
JT23 0122			0.054		JT23-143 ce			0.096		JT23 0122			764.5		JT23-143 ce			1041.4
JT23 0146			0.074		JT23-144 ce			0.083		JT23 0146			763.1		JT23-144 ce			900.4
JT23 0159			0.056		JT23-149 ce			0.098		JT23 0159			914.1		JT23-149 ce			864.3
JT23 0163			0.072		JT23-162 ce			0.075		JT23 0163			1023.7		JT23-162 ce			828.2
JT23 0164			0.06							JT23 0164			1089.5
Complex CIV
Females - CIV/CS					Males - CIV/CS
Mouse ID	WT	KI/KO V	KI/KO AAV		Mouse ID	WT	KI/KO V	KI/KO AAV
JT23 0079	0.809				JT23-75 ce	0.497
JT23 0091	0.741				JT23-88 ce	0.601
JT23 0140	0.607				JT23-110 ce	0.695
JT23 0105	0.667				JT23-130 ce	0.625
JT23 0106	0.839				JT23-153 ce	0.702
JT23 0107	0.632				JT23-156 ce	0.727
JT23 0113	0.944				JT23-167 ce	0.747
JT23 0104	0.706				JT22-113 ce	0.841
JT23 0080		0.481			JT23-81 ce		0.241
JT23 0097		0.395			JT23-115 ce		0.356
JT23 0112		0.525			JT23-118 ce		0.461
JT23 0117		0.583			JT23-132 ce		0.393
JT23 0175		0.578			JT23-181 ce		0.517
JT23 0182		0.572			JT22-175 ce		0.402
JT23 0184		0.545			JT22-176 ce		0.495
JT23 0186		0.661			JT22-183 ce		0.423
JT23 0095			0.729		JT23-86 ce			0.54
JT23 0101			0.51		JT23-111 ce			0.539
JT23 0116			0.627		JT23-114 ce			0.552
JT23 0120			0.504		JT23-142 ce			0.496
JT23 0122			0.749		JT23-143 ce			0.549
JT23 0146			0.729		JT23-144 ce			0.648
JT23 0159			0.66		JT23-149 ce			0.644
JT23 0163			0.683		JT23-162 ce			0.592
JT23 0164			0.454
