# Supplementary material for: Systemic delivery of AAV-GFM1 corrects COXPD1 molecular alterations in Gfm1R671C/− mice
Source: EMBO Mol Med. 2026 Apr 17;18(6):2152–79. doi: 10.1038/s44321-026-00426-4 (PMC13269562; doi:10.1038/s44321-026-00426-4)
Supplement: Supplementary file 6 — Source data Fig. 5 [file 44321_2026_426_MOESM6_ESM.zip › Figure 5 updated/5B/CI Females ce.xlsx]

## Sheet: Absorbàncies
	Activity	Initial Reading	SD	Mabs/min Comments								hi=liver ce=brain
Ctrl co	0.0197	0.6578	0.2314	-19.7417		Ctrl co	Ctrl co - RawData	0.0197	0.6578	0.2314	-19.7417
Ctrl co blk	0.0017	0.7052	0.4646	-1.6623		JT23-79 ce	Ctrl co blk - RawData	0.0017	0.7052	0.4646	-1.6623
JT23-79 ce	0.0127	0.7319	0.5018	-12.6819		JT23-80 ce	JT23-79 ce - RawData	0.0127	0.7319	0.5018	-12.6819
JT23-79 ce blk	0.0004	0.7698	0.5964	-0.4068		Ctrl hi	JT23-79 ce blk - RawData	0.0004	0.7698	0.5964	-0.4068
JT23-80 ce	0.0094	0.7317	0.3304	-9.3581		JT23-95 ce	JT23-80 ce - RawData	0.0094	0.7317	0.3304	-9.3581
JT23-80 ce blk	0.0021	0.7907	0.3547	-2.065		JT23-91 ce	JT23-80 ce blk - RawData	0.0021	0.7907	0.3547	-2.065
Ctrl hi	0.0076	0.6958	0.3199	-7.5943		Ctrl ce	Ctrl hi - RawData	0.0076	0.6958	0.3199	-7.5943
Ctrl hi blk	0.0015	0.7483	0.2688	-1.4894		JT23-97 ce	Ctrl hi blk - RawData	0.0015	0.7483	0.2688	-1.4894
JT23-95 ce	0.0091	0.711	0.9114	-9.0541		JT23-101 ce	JT23-95 ce - RawData	0.0091	0.711	0.9114	-9.0541
JT23-95 ce blk	0.0009	0.7735	0.7288	-0.9133		JT23-104 ce	JT23-95 ce blk - RawData	0.0009	0.7735	0.7288	-0.9133
JT23-91 ce	0.0121	0.7285	0.2473	-12.0928		JT23-112 ce	JT23-91 ce - RawData	0.0121	0.7285	0.2473	-12.0928
JT23-91 ce blk	0.0011	0.7877	0.3079	-1.0653		JT23-116 ce	JT23-91 ce blk - RawData	0.0011	0.7877	0.3079	-1.0653
Ctrl ce	0.0127	0.7667	0.4224	-12.6898		JT23-105 ce	Ctrl ce - RawData	0.0127	0.7667	0.4224	-12.6898
Ctrl ce blk	0.001	0.8273	0.267	-0.9893		JT23-117 ce	Ctrl ce blk - RawData	0.001	0.8273	0.267	-0.9893
JT23-97 ce	0.0115	0.7492	0.3588	-11.4587		JT23-120 ce	JT23-97 ce - RawData	0.0115	0.7492	0.3588	-11.4587
JT23-97 ce blk	0.0014	0.7765	0.3467	-1.3601		JT23-106 ce	JT23-97 ce blk - RawData	0.0014	0.7765	0.3467	-1.3601
JT23-101 ce	0.0157	0.7378	0.3623	-15.7332		JT23-175 ce	JT23-101 ce - RawData	0.0157	0.7378	0.3623	-15.7332
JT23-101 ce blk	0.001	0.79	0.3115	-0.9591		JT23-122 ce	JT23-101 ce blk - RawData	0.001	0.79	0.3115	-0.9591
JT23-104 ce	0.0102	0.7486	0.6107	-10.1991		JT23-107 ce	JT23-104 ce - RawData	0.0102	0.7486	0.6107	-10.1991
JT23-104 ce blk	0.0011	0.8152	0.6654	-1.0545		JT23-182 ce	JT23-104 ce blk - RawData	0.0011	0.8152	0.6654	-1.0545
JT23-112 ce	0.0133	0.7435	0.623	-13.315		JT23-146 ce	JT23-112 ce - RawData	0.0133	0.7435	0.623	-13.315
JT23-112 ce blk	0.0016	0.8252	0.3655	-1.618		JT23-113 ce	JT23-112 ce blk - RawData	0.0016	0.8252	0.3655	-1.618
JT23-116 ce	0.0122	0.706	0.265	-12.2431		JT23-184 ce	JT23-116 ce - RawData	0.0122	0.706	0.265	-12.2431
JT23-116 ce blk	0.0004	0.7633	0.7642	-0.3909		JT23-159 ce	JT23-116 ce blk - RawData	0.0004	0.7633	0.7642	-0.3909
JT23-105 ce	0.0126	0.707	0.5838	-12.5934		JT23-140 ce	JT23-105 ce - RawData	0.0126	0.707	0.5838	-12.5934
JT23-105 ce blk	0.0022	0.7726	0.3108	-2.2038		JT23-186 ce	JT23-105 ce blk - RawData	0.0022	0.7726	0.3108	-2.2038
JT23-117 ce	0.0095	0.7039	0.552	-9.4651		JT23-163 ce	JT23-117 ce - RawData	0.0095	0.7039	0.552	-9.4651
JT23-117 ce blk	0.0016	0.8042	0.4003	-1.5662		JT23-164 ce	JT23-117 ce blk - RawData	0.0016	0.8042	0.4003	-1.5662
JT23-120 ce	0.0117	0.7337	0.7912	-11.7333			JT23-120 ce - RawData	0.0117	0.7337	0.7912	-11.7333
JT23-120 ce blk	0.0007	0.8081	0.8014	-0.7338			JT23-120 ce blk - RawData	0.0007	0.8081	0.8014	-0.7338
JT23-106 ce	0.0131	0.7225	0.3948	-13.1289			JT23-106 ce - RawData	0.0131	0.7225	0.3948	-13.1289
JT23-106 ce blk	0.0011	0.7862	0.4901	-1.0709			JT23-106 ce blk - RawData	0.0011	0.7862	0.4901	-1.0709
JT23-175 ce	0.0128	0.7765	0.4532	-12.7525			JT23-175 ce - RawData	0.0128	0.7765	0.4532	-12.7525
JT23-175 ce blk	0.0016	0.8143	0.3104	-1.5617			JT23-175 ce blk - RawData	0.0016	0.8143	0.3104	-1.5617
JT23-122 ce	0.0113	0.7785	0.49	-11.2542			JT23-122 ce - RawData	0.0113	0.7785	0.49	-11.2542
JT23-122 ce blk	0.0015	0.8378	0.2259	-1.4933			JT23-122 ce blk - RawData	0.0015	0.8378	0.2259	-1.4933
JT23-107 ce	0.0118	0.7302	0.3393	-11.7732			JT23-107 ce - RawData	0.0118	0.7302	0.3393	-11.7732
JT23-107 ce blk	0.0007	0.7673	0.5009	-0.6595			JT23-107 ce blk - RawData	0.0007	0.7673	0.5009	-0.6595
JT23-182 ce	0.0135	0.7266	0.3563	-13.539			JT23-182 ce - RawData	0.0135	0.7266	0.3563	-13.539
JT23-182 ce blk	0.0022	0.7784	0.5157	-2.1509			JT23-182 ce blk - RawData	0.0022	0.7784	0.5157	-2.1509
JT23-146 ce	0.0086	0.7764	0.3799	-8.5896			JT23-146 ce - RawData	0.0086	0.7764	0.3799	-8.5896
JT23-146 ce blk	0.0016	0.8375	0.4377	-1.5912			JT23-146 ce blk - RawData	0.0016	0.8375	0.4377	-1.5912
JT23-113 ce	0.0116	0.8248	0.5918	-11.5745			JT23-113 ce - RawData	0.0116	0.8248	0.5918	-11.5745
JT23-113 ce blk	0.0004	0.8597	0.506	-0.3617			JT23-113 ce blk - RawData	0.0004	0.8597	0.506	-0.3617
JT23-184 ce	0.013	0.7572	0.3261	-12.9695			JT23-184 ce - RawData	0.013	0.7572	0.3261	-12.9695
JT23-184 ce blk	0.0017	0.8927	0.4334	-1.6532			JT23-184 ce blk - RawData	0.0017	0.8927	0.4334	-1.6532
JT23-159 ce	0.014	0.771	0.4105	-13.9806			JT23-159 ce - RawData	0.014	0.771	0.4105	-13.9806
JT23-159 ce blk	0.0009	0.8351	0.3736	-0.9235			JT23-159 ce blk - RawData	0.0009	0.8351	0.3736	-0.9235
JT23-140 ce	0.0053	0.773	1.5437	-5.2762			JT23-140 ce - RawData	0.0053	0.773	1.5437	-5.2762
JT23-140 ce blk	0.0017	0.7955	0.3155	-1.6619			JT23-140 ce blk - RawData	0.0017	0.7955	0.3155	-1.6619
JT23-186 ce	0.0112	0.7316	0.5764	-11.1691			JT23-186 ce - RawData	0.0112	0.7316	0.5764	-11.1691
JT23-186 ce blk	0.0001	0.769	0.4293	-0.1066			JT23-186 ce blk - RawData	0.0001	0.769	0.4293	-0.1066
JT23-163 ce	0.0151	0.7637	0.5387	-15.1478			JT23-163 ce - RawData	0.0151	0.7637	0.5387	-15.1478
JT23-163 ce blk	0.0013	0.8355	0.4033	-1.2505			JT23-163 ce blk - RawData	0.0013	0.8355	0.4033	-1.2505
JT23-164 ce	0.0134	0.7517	0.5688	-13.4176			JT23-164 ce - RawData	0.0134	0.7517	0.5688	-13.4176
JT23-164 ce blk	0.0008	0.8247	0.6896	-0.8378			JT23-164 ce blk - RawData	0.0008	0.8247	0.6896	-0.8378
Ctrl co	0.0227	0.6631	0.3646	-22.7104			Ctrl co - RawData	0.0227	0.6631	0.3646	-22.7104
Ctrl co blk	0.0016	0.6948	0.3613	-1.5662			Ctrl co blk - RawData	0.0016	0.6948	0.3613	-1.5662
Ctrl hi	0.0066	0.7521	0.4032	-6.6133			Ctrl hi 2 - RawData	0.0066	0.7521	0.4032	-6.6133
Ctrl hi blk	0.0006	0.843	0.5207	-0.6201			Ctrl hi blk 2 - RawData	0.0006	0.843	0.5207	-0.6201
JT23-140 ce 2	0.0126	0.7847	0.547	-12.6489			JT23-140 ce 2 - RawData	0.0126	0.7847	0.547	-12.6489
JT23-140 ce blk 2	0.0011	0.8392	0.6692	-1.146			JT23-140 ce blk 2 - RawData	0.0011	0.8392	0.6692	-1.146
JT23-112 ce 2	0.0119	0.7496	0.5004	-11.8537			JT23-112 ce 2 - RawData	0.0119	0.7496	0.5004	-11.8537
JT23-112 ce blk 2	0.0016	0.8411	0.7161	-1.6031			JT23-112 ce blk 2 - RawData	0.0016	0.8411	0.7161	-1.6031
JT23-146 ce 2	0.0097	0.7494	0.4454	-9.6867			JT23-146 ce 2 - RawData	0.0097	0.7494	0.4454	-9.6867
JT23-146 ce blk 2	0.0002	0.7986	0.4746	-0.2279			JT23-146 ce blk 2 - RawData	0.0002	0.7986	0.4746	-0.2279
JT23-104 ce 2	0.0138	0.7553	0.9323	-13.7822			JT23-104 ce 2 - RawData	0.0138	0.7553	0.9323	-13.7822
JT23-104 ce blk 2	0.0013	0.8441	0.4578	-1.2938			JT23-104 ce blk 2 - RawData	0.0013	0.8441	0.4578	-1.2938

## Sheet: Results
Brain
	Vol muestra (µl)	Vol reacción (µl)	Conc prot (mg/ml)	ε NADH (mM-1*cm-1)	longitud cubeta (cm)	∆Abs +Rotenona	∆Abs w/o Rotenona	dilución	Factor	Actividad (nmoles/min*mg prot)			Actividad CI (nmoles/min*mg prot)		Actividad CS (nmoles/min*mg prot)	Actividad relativa (CI/CS)
Ctrl co	20	1000	2	6.2	1	0.0017	0.0197	3	12096.8	217.742		JT23-79 ce	61.996		774.127	0.080085
JT23-79 ce	20	1000	1.6	6.2	1	0.0004	0.0127	1	5040.32	61.996		JT23-91 ce	55.4435		792.05	0.0700001
JT23-80 ce	20	1000	1.6	6.2	1	0.0021	0.0094	1	5040.32	36.7944		JT23-104 ce	63.004		999.54	0.063033
Ctrl hi	20	1000	2	6.2	1	0.0015	0.0076	3	12096.8	73.7903		JT23-105 ce	52.4194		966.452	0.054239
JT23-95 ce	20	1000	1.6	6.2	1	0.0009	0.0091	1	5040.32	41.3306		JT23-106 ce	60.4839		849.954	0.0711613
JT23-91 ce	20	1000	1.6	6.2	1	0.0011	0.0121	1	5040.32	55.4435		JT23-107 ce	55.9476		891.314	0.0627698
Ctrl ce	20	1000	2	6.2	1	0.001	0.0127	3	12096.8	141.532		JT23-113 ce	56.4516		769.646	0.0733475
JT23-97 ce	20	1000	1.6	6.2	1	0.0014	0.0115	1	5040.32	50.9073		JT23-140 ce	57.9637		936.811	0.0618735
JT23-101 ce	20	1000	1.6	6.2	1	0.001	0.0157	1	5040.32	74.0927			57.9637			0.0670636
JT23-104 ce	20	1000	1.6	6.2	1	0.0011	0.0102	1	5040.32	45.8669		JT23-80 ce	36.7944		867.877	0.0423958
JT23-112 ce	20	1000	1.6	6.2	1	0.0016	0.0133	1	5040.32	58.9718		JT23-97 ce	50.9073		987.132	0.0515709
JT23-116 ce	20	1000	1.6	6.2	1	0.0004	0.0122	1	5040.32	59.4758		JT23-112 ce	51.9153		1038.14	0.0500079
JT23-105 ce	20	1000	1.6	6.2	1	0.0022	0.0126	1	5040.32	52.4194		JT23-117 ce	39.8185		837.546	0.0475419
JT23-117 ce	20	1000	1.6	6.2	1	0.0016	0.0095	1	5040.32	39.8185		JT23-175 ce	56.4516		892.004	0.0632863
JT23-120 ce	20	1000	1.6	6.2	1	0.0007	0.0117	1	5040.32	55.4435		JT23-182 ce	56.9556		900.276	0.0632647
JT23-106 ce	20	1000	1.6	6.2	1	0.0011	0.0131	1	5040.32	60.4839		JT23-184 ce	56.9556		931.296	0.0611574
JT23-175 ce	20	1000	1.6	6.2	1	0.0016	0.0128	1	5040.32	56.4516		JT23-186 ce	55.9476		903.722	0.0619079
JT23-122 ce	20	1000	1.6	6.2	1	0.0015	0.0113	1	5040.32	49.3952			50.7182			0.0551416
JT23-107 ce	20	1000	1.6	6.2	1	0.0007	0.0118	1	5040.32	55.9476		JT23-95 ce	41.3306		741.039	0.0557739
JT23-182 ce	20	1000	1.6	6.2	1	0.0022	0.0135	1	5040.32	56.9556		JT23-101 ce	74.0927		1073.99	0.0689884
JT23-146 ce	20	1000	1.6	6.2	1	0.0016	0.0086	1	5040.32	35.2823		JT23-116 ce	59.4758		815.487	0.0729329
JT23-113 ce	20	1000	1.6	6.2	1	0.0004	0.0116	1	5040.32	56.4516		JT23-120 ce	55.4435		1031.94	0.0537275
JT23-184 ce	20	1000	1.6	6.2	1	0.0017	0.013	1	5040.32	56.9556		JT23-122 ce	49.3952		764.476	0.0646131
JT23-159 ce	20	1000	1.6	6.2	1	0.0009	0.014	1	5040.32	66.0282		JT23-146 ce	47.8831		763.097	0.0627483
JT23-140 ce	20	1000	1.6	6.2	1	0.0017	0.0053	1	5040.32	18.1452		JT23-159 ce	66.0282		914.062	0.072236
JT23-186 ce	20	1000	1.6	6.2	1	0.0001	0.0112	1	5040.32	55.9476		JT23-163 ce	69.5565		1023.67	0.0679483
JT23-163 ce	20	1000	1.6	6.2	1	0.0013	0.0151	1	5040.32	69.5565		JT23-164 ce	63.5081		1089.5	0.0582911
JT23-164 ce	20	1000	1.6	6.2	1	0.0008	0.0134	1	5040.32	63.5081			60.6729			0.0651857
Ctrl co	20	1000	2	6.2	1	0.0016	0.0227	3	12096.8	255.242
Ctrl hi	20	1000	2	6.2	1	0.0006	0.0066	3	12096.8	72.5806
JT23-140 ce	20	1000	1.6	6.2	1	0.0011	0.0126	1	5040.32	57.9637	18.1452	38.0544
JT23-112 ce	20	1000	1.6	6.2	1	0.0016	0.0119	1	5040.32	51.9153	58.9718	55.4435
JT23-146 ce	20	1000	1.6	6.2	1	0.0002	0.0097	1	5040.32	47.8831	35.2823	41.5827
JT23-104 ce	20	1000	1.6	6.2	1	0.0013	0.0138	1	5040.32	63.004	45.8669	54.4355
Resultat 18/01/24			Resultat 22/01/24			Mean
	Actividad CI (nmoles/min*mg prot)			Actividad CI (nmoles/min*mg prot)			Actividad CI (nmoles/min*mg prot)		Actividad CS (nmoles/min*mg prot)	Actividad relativa (CI/CS)
JT23-79 ce	46.875		JT23-79 ce	61.996		JT23-79 ce	54.4355		774.127	0.0703186
JT23-91 ce	72.5806		JT23-91 ce	55.4435		JT23-91 ce	64.0121		792.05	0.0808183
JT23-104 ce	77.1169		JT23-104 ce	63.004		JT23-104 ce	70.0605		999.54	0.0700927
JT23-105 ce	75.6048		JT23-105 ce	52.4194		JT23-105 ce	64.0121		966.452	0.0662341
JT23-106 ce	58.9718		JT23-106 ce	60.4839		JT23-106 ce	59.7278		849.954	0.0702718
JT23-107 ce	39.3145		JT23-107 ce	55.9476		JT23-107 ce	47.631		891.314	0.0534391
JT23-113 ce	31.754		JT23-113 ce	56.4516		JT23-113 ce	44.1028		769.646	0.0573027
JT23-140 ce	36.2903		JT23-140 ce	57.9637		JT23-140 ce	47.127		936.811	0.0503058
	54.8135			57.9637			56.3886			0.0648479
JT23-80 ce	51.4113		JT23-80 ce	36.7944		JT23-80 ce	44.1028		867.877	0.0508169
JT23-97 ce	43.8508		JT23-97 ce	50.9073		JT23-97 ce	47.379		987.132	0.0479966
JT23-112 ce	45.3629		JT23-112 ce	51.9153		JT23-112 ce	48.6391		1038.14	0.046852
JT23-117 ce	22.6815		JT23-117 ce	39.8185		JT23-117 ce	31.25		837.546	0.0373114
JT23-175 ce	31.754		JT23-175 ce	56.4516		JT23-175 ce	44.1028		892.004	0.0494424
JT23-182 ce	42.3387		JT23-182 ce	56.9556		JT23-182 ce	49.6472		900.276	0.0551466
JT23-184 ce	46.875		JT23-184 ce	56.9556		JT23-184 ce	51.9153		931.296	0.0557452
JT23-186 ce	37.8024		JT23-186 ce	55.9476		JT23-186 ce	46.875		903.722	0.0518688
	40.2596			50.7182			45.4889			0.0493975
JT23-95 ce	37.8024		JT23-95 ce	41.3306		JT23-95 ce	39.5665		741.039	0.0533933
JT23-101 ce	89.2137		JT23-101 ce	74.0927		JT23-101 ce	81.6532		1073.99	0.076028
JT23-116 ce	81.6532		JT23-116 ce	59.4758		JT23-116 ce	70.5645		815.487	0.0865305
JT23-120 ce	63.5081		JT23-120 ce	55.4435		JT23-120 ce	59.4758		1031.94	0.057635
JT23-122 ce	33.2661		JT23-122 ce	49.3952		JT23-122 ce	41.3306		764.476	0.054064
JT23-146 ce	65.0202		JT23-146 ce	47.8831		JT23-146 ce	56.4516		763.097	0.0739769
JT23-159 ce	36.2903		JT23-159 ce	66.0282		JT23-159 ce	51.1593		914.062	0.0559691
JT23-163 ce	78.629		JT23-163 ce	69.5565		JT23-163 ce	74.0927		1023.67	0.0723797
JT23-164 ce	66.5323		JT23-164 ce	63.5081		JT23-164 ce	65.0202		1089.5	0.059679
	64.2641			60.6729			62.4685			0.0670328

## Sheet: Hoja1
					hi=liver ce=brain
Ctrl co	0.0214	0.7661	0.4037	-21.3679
Ctrl co blk	0.003	0.8405	0.5159	-2.9784
JT23-79 ce	0.0035	0.7579	0.2779	-3.4926
JT23-79 ce blk	0.0004	0.8094	0.3401	0.4413
JT23-80 ce	0.0036	0.7798	0.2601	-3.608
JT23-80 ce blk	0.0002	0.8602	0.3461	-0.213
Ctrl hi	0.0067	0.7746	0.6813	-6.7454
Ctrl hi blk	0.0021	0.861	0.2906	-2.1077
JT23-95 ce	0.0027	0.7793	0.3699	-2.6562
JT23-95 ce blk	0.0002	0.8554	0.2974	-0.1963
JT23-91 ce	0.0051	0.7659	0.3013	-5.0541
JT23-91 ce blk	0.0003	0.8581	0.7311	0.2636
Ctrl ce	0.01	0.7607	0.3346	-9.9711
Ctrl ce blk	0	0.8389	0.2209	0.0036
JT23-97 ce	0.003	0.7645	0.422	-2.9701
JT23-101 ce blk	0.0001	0.8228	0.4232	0.1318
File_240118_110450_005	0.0061	0.7615	0.4439	-6.0983
File_240118_110450_006	0.0002	0.8171	0.5118	0.1566
JT23-104 ce	0.0055	0.7653	0.3419	-5.4882
JT23-104 ce blk	0.0004	0.8378	0.6841	0.4404
JT23-112 ce	0.0046	0.8172	0.3367	-4.643
JT23-112 ce blk	0.0002	0.8812	0.446	-0.1854
JT23-116 ce	0.0055	0.7509	0.4129	-5.5295
JT23-116 ce blk	0.0001	0.8788	1.1012	0.1288
JT23-105 ce	0.005	0.7634	0.3058	-4.9868
JT23-105 ce blk	0	0.8254	0.4971	0.0297
JT23-117 ce	0.0023	0.7504	0.4384	-2.2664
JT23-117 ce blk	0.0008	0.8309	0.5597	-0.8482
JT23-120 ce	0.0043	0.7551	0.4355	-4.2662
JT23-120 ce blk	0.0001	0.8455	0.4717	0.1263
JT23-106 ce	0.004	0.7594	0.6903	-3.9504
JT23-106 ce blk	0.0001	0.849	0.4162	-0.1125
JT23-175 ce	0.0022	0.9063	0.4584	-2.2336
JT23-175 ce blk	0.0001	0.86	0.5134	0.1211
JT23-122 ce	0.0025	0.8214	0.8793	-2.5345
JT23-122 ce blk	0.0003	0.89	0.549	0.3322
JT23-107 ce	0.0026	0.7704	0.4718	-2.5961
JT23-107 ce blk	0	0.8419	0.4874	-0.0426
JT23-182 ce	0.0033	0.7714	0.3244	-3.2765
JT23-182 ce blk	0.0005	0.835	0.3123	0.4684
JT23-146 ce	0.0046	0.787	0.3417	-4.5566
JT23-146 ce blk	0.0003	0.8863	0.7098	0.2636
JT23-113 ce	0.0027	0.757	0.423	-2.6725
JT23-113 ce blk	0.0013	0.8655	0.4349	-1.3349
JT23-184 ce	0.0034	0.787	0.2709	-3.403
JT23-184 ce blk	0.0003	0.8541	0.2397	-0.256
JT23-159 ce	0.0028	0.833	0.437	-2.8124
JT23-159 ce blk	0.001	0.8731	0.6765	-1.0334
JT23-140 ce	0.0031	0.7609	0.3582	-3.1163
JT23-140 ce blk	0.0007	0.8116	0.2906	-0.7198
JT23-186 ce	0.0028	0.8424	0.2926	-2.7505
JT23-186 ce blk	0.0003	0.8504	0.3037	0.32
JT23-163 ce	0.0052	0.7907	0.4375	-5.1913
JT23-163 ce blk	0	0.8166	0.6657	-0.0257
JT23-164 ce	0.0046	0.7538	0.3656	-4.643
JT23-164 ce blk	0.0002	0.8203	0.4907	0.203
Ctrl co 2	0.0264	0.7984	0.7076	-26.374
Ctrl co 2 blk	0.002	0.8875	0.6353	-1.9907
Ctrl hi 2	0.0075	0.8479	0.2567	-7.5486
Ctrl hi 2 blk	0.0035	0.9253	0.5722	-3.5026
JT23-113 ce 2	0.0031	0.7979	0.5222	-3.1251
JT23-113 ce blk 2	0.0003	0.8431	0.3302	0.3372
JT23-112 ce 2	0.0025	0.8281	0.2386	-2.5123
JT23-112 ce blk 2	0.0009	0.8716	0.5907	0.917
JT23-159 ce 2	0.0031	0.8399	0.5211	-3.1457
JT23-159 ce blk 2	0.0001	0.9219	0.834	0.1135

## Sheet: 180124 Results
Brain
	Vol muestra (µl)	Vol reacción (µl)	Conc prot (mg/ml)	ε NADH (mM-1*cm-1)	longitud cubeta (cm)	∆Abs +Rotenona	∆Abs w/o Rotenona	dilución	Factor	Actividad (nmoles/min*mg prot)			Actividad CI (nmoles/min*mg prot)		Actividad CS (nmoles/min*mg prot)	Actividad relativa (CI/CS)
Ctrl co	20	1000	2	6.2	1	0.003	0.0214	3	12096.8	222.581		JT23-79 ce	46.875		774.127	0.0605521
JT23-79 ce	20	1000	1.6	6.2	1	0.0004	0.0035	3	15121	46.875		JT23-91 ce	72.5806		792.05	0.0916365
JT23-80 ce	20	1000	1.6	6.2	1	0.0002	0.0036	3	15121	51.4113		JT23-104 ce	77.1169		999.54	0.0771524
Ctrl hi	20	1000	2	6.2	1	0.0021	0.0067	3	12096.8	55.6452		JT23-105 ce	75.6048		966.452	0.0782293
JT23-95 ce	20	1000	1.6	6.2	1	0.0002	0.0027	3	15121	37.8024		JT23-106 ce	58.9718		849.954	0.0693823
JT23-91 ce	20	1000	1.6	6.2	1	0.0003	0.0051	3	15121	72.5806		JT23-107 ce	39.3145		891.314	0.0441085
Ctrl ce	20	1000	2	6.2	1	0	0.01	3	12096.8	120.968		JT23-113 ce	31.754		769.646	0.041258
JT23-97 ce	20	1000	1.6	6.2	1	0.0001	0.003	3	15121	43.8508		JT23-140 ce	36.2903		936.811	0.0387382
JT23-101 ce	20	1000	1.6	6.2	1	0.0002	0.0061	3	15121	89.2137			54.8135			0.0626321
JT23-104 ce	20	1000	1.6	6.2	1	0.0004	0.0055	3	15121	77.1169		JT23-80 ce	51.4113		867.877	0.059238
JT23-112 ce	20	1000	1.6	6.2	1	0.0002	0.0046	3	15121	66.5323		JT23-97 ce	43.8508		987.132	0.0444224
JT23-116 ce	20	1000	1.6	6.2	1	0.0001	0.0055	3	15121	81.6532		JT23-112 ce	45.3629		1038.14	0.0436962
JT23-105 ce	20	1000	1.6	6.2	1	0	0.005	3	15121	75.6048		JT23-117 ce	22.6815		837.546	0.0270808
JT23-117 ce	20	1000	1.6	6.2	1	0.0008	0.0023	3	15121	22.6815		JT23-175 ce	31.754		892.004	0.0355985
JT23-120 ce	20	1000	1.6	6.2	1	0.0001	0.0043	3	15121	63.5081		JT23-182 ce	42.3387		900.276	0.0470286
JT23-106 ce	20	1000	1.6	6.2	1	0.0001	0.004	3	15121	58.9718		JT23-184 ce	46.875		931.296	0.0503331
JT23-175 ce	20	1000	1.6	6.2	1	0.0001	0.0022	3	15121	31.754		JT23-186 ce	37.8024		903.722	0.0418297
JT23-122 ce	20	1000	1.6	6.2	1	0.0003	0.0025	3	15121	33.2661			40.2596			0.0436534
JT23-107 ce	20	1000	1.6	6.2	1	0	0.0026	3	15121	39.3145		JT23-95 ce	37.8024		741.039	0.0510128
JT23-182 ce	20	1000	1.6	6.2	1	0.0005	0.0033	3	15121	42.3387		JT23-101 ce	89.2137		1073.99	0.0830676
JT23-146 ce	20	1000	1.6	6.2	1	0.0003	0.0046	3	15121	65.0202		JT23-116 ce	81.6532		815.487	0.100128
JT23-113 ce	20	1000	1.6	6.2	1	0.0013	0.0027	3	15121	21.1694		JT23-120 ce	63.5081		1031.94	0.0615424
JT23-184 ce	20	1000	1.6	6.2	1	0.0003	0.0034	3	15121	46.875		JT23-122 ce	33.2661		764.476	0.0435149
JT23-159 ce	20	1000	1.6	6.2	1	0.001	0.0028	3	15121	27.2177		JT23-146 ce	65.0202		763.097	0.0852056
JT23-140 ce	20	1000	1.6	6.2	1	0.0007	0.0031	3	15121	36.2903		JT23-159 ce	36.2903		914.062	0.0397022
JT23-186 ce	20	1000	1.6	6.2	1	0.0003	0.0028	3	15121	37.8024		JT23-163 ce	78.629		1023.67	0.0768111
JT23-163 ce	20	1000	1.6	6.2	1	0	0.0052	3	15121	78.629		JT23-164 ce	66.5323		1089.5	0.0610668
JT23-164 ce	20	1000	1.6	6.2	1	0.0002	0.0046	3	15121	66.5323			64.2641			0.0688799
Ctrl co	20	1000	2	6.2	1	0.002	0.0264	3	12096.8	295.161
Ctrl hi	20	1000	2	6.2	1	0.0035	0.0075	3	12096.8	48.3871
JT23-113 ce	20	1000	1.6	6.2	1	0.0003	0.0031	3	15121	42.3387	21.1694	31.754
JT23-112 ce	20	1000	1.6	6.2	1	0.0009	0.0025	3	15121	24.1935	66.5323	45.3629
JT23-159 ce	20	1000	1.6	6.2	1	0.0001	0.0031	3	15121	45.3629	27.2177	36.2903
