# Supplementary material for: Systemic delivery of AAV-GFM1 corrects COXPD1 molecular alterations in Gfm1R671C/− mice
Source: EMBO Mol Med. 2026 Apr 17;18(6):2152–79. doi: 10.1038/s44321-026-00426-4 (PMC13269562; doi:10.1038/s44321-026-00426-4)
Supplement: Supplementary file 6 — Source data Fig. 5 [file 44321_2026_426_MOESM6_ESM.zip › Figure 5 updated/5B/CI Males ce.xlsx]

## Sheet: Absorbàncies
Mascles AAV ce	Activity	Initial Reading	SD	Mabs/min Comments							hi=liver ce=brain
Ctrl co	0.0209	0.6326	0.2604	-20.9124		Ctrl co - RawData	0.0209	0.6326	0.2604	-20.9124
Ctrl co blk	0.0017	0.6809	0.2997	-1.7391		Ctrl co blk - RawData	0.0017	0.6809	0.2997	-1.7391
JT23-75 ce	0.0148	0.6965	0.4467	-14.807		JT23-75 ce - RawData	0.0148	0.6965	0.4467	-14.807
JT23-75 ce blk	0.0007	0.7689	0.3002	-0.6821		JT23-75 ce blk - RawData	0.0007	0.7689	0.3002	-0.6821
JT23-81 ce	0.0115	0.6849	0.4038	-11.5163		JT23-81 ce - RawData	0.0115	0.6849	0.4038	-11.5163
JT23-81 ce blk	0.0004	0.7443	0.29	-0.3631		JT23-81 ce blk - RawData	0.0004	0.7443	0.29	-0.3631
Ctrl hi	0.0077	0.6758	0.2522	-7.7279		File_240125_105615_001 - RawData	0.0077	0.6758	0.2522	-7.7279
Ctrl hi blk	0.0021	0.7715	0.3814	-2.0834		File_240125_105615_002 - RawData	0.0021	0.7715	0.3814	-2.0834
JT23-86 ce	0.0092	0.6848	0.1486	-9.2443		File_240125_105615_003 - RawData	0.0092	0.6848	0.1486	-9.2443
JT23-86 ce blk	0.0009	0.76	0.3297	-0.865		File_240125_105615_004 - RawData	0.0009	0.76	0.3297	-0.865
JT23-88 ce	0.0117	0.6917	0.397	-11.7229		File_240125_105615_005 - RawData	0.0117	0.6917	0.397	-11.7229
JT23-88 ce blk	0.0009	0.7368	0.2228	-0.9091		File_240125_105615_006 - RawData	0.0009	0.7368	0.2228	-0.9091
Ctrl ce	0.0136	0.6986	0.3782	-13.6304		Ctrl ce - RawData	0.0136	0.6986	0.3782	-13.6304
Ctrl ce blk	0.0014	0.7319	0.4926	1.4007		Ctrl ce blk - RawData	0.0014	0.7319	0.4926	1.4007
JT23-115 ce	0.0112	0.675	0.3324	-11.2243		JT23-115 ce - RawData	0.0112	0.675	0.3324	-11.2243
JT23-115 ce blk	0.0013	0.7659	0.2816	-1.2704		JT23-115 ce blk - RawData	0.0013	0.7659	0.2816	-1.2704
JT23-111 ce	0.0142	0.7121	0.5237	-14.1551		JT23-111 ce - RawData	0.0142	0.7121	0.5237	-14.1551
JT23-111 ce blk	0.0009	0.8001	0.4546	-0.9394		JT23-111 ce blk - RawData	0.0009	0.8001	0.4546	-0.9394
JT23-110 ce	0.0136	0.6963	0.5343	-13.5557		JT23-110 ce - RawData	0.0136	0.6963	0.5343	-13.5557
JT23-110 ce blk	0.0004	0.7808	0.3898	-0.3835		JT23-110 ce blk - RawData	0.0004	0.7808	0.3898	-0.3835
JT23-118 ce	0.0109	0.6802	0.235	-10.8955		JT23-118 ce - RawData	0.0109	0.6802	0.235	-10.8955
JT23-118 ce blk	0.0016	0.7539	0.4604	-1.5969		JT23-118 ce blk - RawData	0.0016	0.7539	0.4604	-1.5969
JT23-114 ce	0.0148	0.6928	0.5216	-14.797		JT23-114 ce - RawData	0.0148	0.6928	0.5216	-14.797
JT23-114 ce blk	0.0006	0.7853	0.2808	-0.5641		JT23-114 ce blk - RawData	0.0006	0.7853	0.2808	-0.5641
JT23-130 ce	0.01	0.6861	0.1962	-9.9936		JT23-130 ce - RawData	0.01	0.6861	0.1962	-9.9936
JT23-130 ce blk	0.0013	0.7768	0.3464	-1.3075		JT23-130 ce blk - RawData	0.0013	0.7768	0.3464	-1.3075
JT23-132 ce	0.0105	0.6646	0.4109	-10.5362		JT23-132 ce - RawData	0.0105	0.6646	0.4109	-10.5362
JT23-132 ce blk	0.0002	0.7466	0.3046	0.2149		JT23-132 ce blk - RawData	0.0002	0.7466	0.3046	0.2149
JT23-142 ce	0.0117	0.7011	0.5241	-11.6862		JT23-142 ce - RawData	0.0117	0.7011	0.5241	-11.6862
JT23-142 ce blk	0.0003	0.7456	0.4918	-0.3021		JT23-142 ce blk - RawData	0.0003	0.7456	0.4918	-0.3021
JT23-153 ce	0.012	0.7053	0.5297	-11.9563		JT23-153 ce - RawData	0.012	0.7053	0.5297	-11.9563
JT23-153 ce blk	0.0011	0.802	0.367	-1.1244		JT23-153 ce blk - RawData	0.0011	0.802	0.367	-1.1244
JT23-181 ce	0.0137	0.6993	0.4365	-13.6667		JT23-181 ce - RawData	0.0137	0.6993	0.4365	-13.6667
JT23-181 ce blk	0.0003	0.7788	0.333	0.3457		JT23-181 ce blk - RawData	0.0003	0.7788	0.333	0.3457
JT23-143 ce	0.0141	0.6862	0.5716	-14.1061		JT23-143 ce - RawData	0.0141	0.6862	0.5716	-14.1061
JT23-143 ce blk	0.0005	0.7478	0.7209	-0.5212		JT23-143 ce blk - RawData	0.0005	0.7478	0.7209	-0.5212
JT23-156 ce	0.0141	0.6896	0.6339	-14.1393		JT23-156 ce - RawData	0.0141	0.6896	0.6339	-14.1393
JT23-156 ce blk	0.0013	0.7246	0.5395	-1.2722		JT23-156 ce blk - RawData	0.0013	0.7246	0.5395	-1.2722
JT22-175 ce	0.0089	0.7008	0.5593	-8.887		JT22-175 ce - RawData	0.0089	0.7008	0.5593	-8.887
JT22-175 ce blk	0.001	0.7338	0.5972	-1.003		JT22-175 ce blk - RawData	0.001	0.7338	0.5972	-1.003
JT23-144 ce	0.0104	0.7017	0.5891	-10.4264		JT23-144 ce - RawData	0.0104	0.7017	0.5891	-10.4264
JT23-144 ce blk	0.0002	0.7332	0.4726	-0.2357		JT23-144 ce blk - RawData	0.0002	0.7332	0.4726	-0.2357
JT23-167 ce	0.0128	0.6815	0.3012	-12.8439		JT23-167 ce - RawData	0.0128	0.6815	0.3012	-12.8439
JT23-167 ce blk	0.0006	0.7251	0.3989	-0.572		JT23-167 ce blk - RawData	0.0006	0.7251	0.3989	-0.572
JT22-176 ce	0.0088	0.6975	0.3601	-8.8443		JT22-176 ce - RawData	0.0088	0.6975	0.3601	-8.8443
JT22-176 ce blk	0.0009	0.7363	0.2567	-0.8613		JT22-176 ce blk - RawData	0.0009	0.7363	0.2567	-0.8613
JT23-149 ce	0.0045	0.679	0.2529	-4.526		JT23-149 ce - RawData	0.0045	0.679	0.2529	-4.526
JT23-149 ce blk	0.0003	0.7437	0.3959	0.2689		JT23-149 ce blk - RawData	0.0003	0.7437	0.3959	0.2689
JT22-113 ce	0.0112	0.6909	1.5528	-11.1706		JT22-113 ce - RawData	0.0112	0.6909	1.5528	-11.1706
JT22-113 ce blk	0.001	0.7625	0.5077	-1.0385		JT22-113 ce blk - RawData	0.001	0.7625	0.5077	-1.0385
JT22-183 ce	0.012	0.7241	0.5948	-11.9768		JT22-183 ce - RawData	0.012	0.7241	0.5948	-11.9768
JT22-183 ce blk	0.0011	0.7626	0.3718	-1.1475		JT22-183 ce blk - RawData	0.0011	0.7626	0.3718	-1.1475
JT23-162 ce	0.0099	0.6791	0.9977	-9.8551		JT23-162 ce - RawData	0.0099	0.6791	0.9977	-9.8551
JT23-162 ce blk	0.0014	0.7411	0.5118	-1.3919		JT23-162 ce blk - RawData	0.0014	0.7411	0.5118	-1.3919
Ctrl co 2	0.0197	0.6255	0.3948	-19.663		Ctrl co 2 - RawData	0.0197	0.6255	0.3948	-19.663
Ctrl co blk 2	0.0019	0.6889	0.2399	-1.9109		Ctrl co blk 2 - RawData	0.0019	0.6889	0.2399	-1.9109
JT23-130 ce 2	0.0087	0.6799	0.4044	-8.7123		JT23-130 ce 2 - RawData	0.0087	0.6799	0.4044	-8.7123
JT23-130 ce blk 2	0.0016	0.7308	0.6284	-1.5659		JT23-130 ce blk 2 - RawData	0.0016	0.7308	0.6284	-1.5659
JT23-153 ce 2	0.0125	0.6843	0.4069	-12.462		JT23-153 ce 2 - RawData	0.0125	0.6843	0.4069	-12.462
JT23-153 ce blk 2	0.0009	0.7621	0.4654	-0.9348		JT23-153 ce blk 2 - RawData	0.0009	0.7621	0.4654	-0.9348
JT23-181 ce 2	0.0129	0.6924	0.3979	-12.9063		JT23-181 ce 2 - RawData	0.0129	0.6924	0.3979	-12.9063
JT23-181 ce blk 2	0.0007	0.7312	0.393	-0.6926		JT23-181 ce blk 2 - RawData	0.0007	0.7312	0.393	-0.6926
JT23-86 ce 2	0.0101	0.6631	0.3272	-10.1161		JT23-86 ce 2 - RawData	0.0101	0.6631	0.3272	-10.1161
JT23-86 ce blk 2	0.001	0.7484	0.4315	-1.0232		JT23-86 ce blk 2 - RawData	0.001	0.7484	0.4315	-1.0232
JT23-149 ce 2	0.0121	0.6859	0.2776	-12.0996		JT23-149 ce 2 - RawData	0.0121	0.6859	0.2776	-12.0996
JT23-149 ce blk 2	0.0005	0.7742	0.4383	-0.4589		JT23-149 ce blk 2 - RawData	0.0005	0.7742	0.4383	-0.4589

## Sheet: RESULTADOS 
Brain
	Vol muestra (µl)	Vol reacción (µl)	Conc prot (mg/ml)	ε NADH (mM-1*cm-1)	longitud cubeta (cm)	∆Abs +Rotenona	∆Abs w/o Rotenona	dilución	Factor	Actividad (nmoles/min*mg prot)			Actividad CI (nmoles/min*mg prot)		Actividad CS (nmoles/min*mg prot)	Actividad relativa (CI/CS)
Ctrl co	20	1000	2	6.2	1	0.0017	0.0209	3	12096.8	232.258		JT23-75 ce	103.372		1023.4	0.101009
JT23-75 ce	20	1000	1.1	6.2	1	0.0007	0.0148	1	7331.38	103.372		JT23-88 ce	79.1789		909.759	0.0870328
JT23-81 ce	20	1000	1.1	6.2	1	0.0004	0.0115	1	7331.38	81.3783		JT23-110 ce	96.7742		924.465	0.104681
Ctrl hi	20	1000	2	6.2	1	0.0021	0.0077	3	12096.8	67.7419		JT23-130 ce	57.9179		960.561	0.0602959
JT23-86 ce	20	1000	1.1	6.2	1	0.0009	0.0092	1	7331.38	60.8504		JT23-153 ce	82.478		1035.43	0.079656
JT23-88 ce	20	1000	1.1	6.2	1	0.0009	0.0117	1	7331.38	79.1789		JT23-156 ce	93.8416		1027.41	0.0913384
Ctrl ce	20	1000	2	6.2	1	0.0014	0.0136	3	12096.8	147.581		JT23-167 ce	89.4428		836.23	0.10696
JT23-115 ce	20	1000	1.1	6.2	1	0.0013	0.0112	1	7331.38	72.5806		JT22-113 ce	74.7801		757.353	0.0987387
JT23-111 ce	20	1000	1.1	6.2	1	0.0009	0.0142	1	7331.38	97.5073			84.7232			0.091214
JT23-110 ce	20	1000	1.1	6.2	1	0.0004	0.0136	1	7331.38	96.7742		JT23-81 ce	81.3783		1301.47	0.062528
JT23-118 ce	20	1000	1.1	6.2	1	0.0016	0.0109	1	7331.38	68.1818		JT23-115 ce	72.5806		1057.49	0.068635
JT23-114 ce	20	1000	1.1	6.2	1	0.0006	0.0148	1	7331.38	104.106		JT23-118 ce	68.1818		1042.78	0.0653846
JT23-130 ce	20	1000	1.1	6.2	1	0.0013	0.01	1	7331.38	63.783		JT23-132 ce	75.5132		1106.28	0.0682585
JT23-132 ce	20	1000	1.1	6.2	1	0.0002	0.0105	1	7331.38	75.5132		JT23-181 ce	93.8416		1004.68	0.0934046
JT23-142 ce	20	1000	1.1	6.2	1	0.0003	0.0117	1	7331.38	83.5777		JT22-175 ce	57.9179		1037.43	0.0558281
JT23-153 ce	20	1000	1.1	6.2	1	0.0011	0.012	1	7331.38	79.912		JT22-176 ce	57.9179		919.118	0.0630147
JT23-181 ce	20	1000	1.1	6.2	1	0.0003	0.0137	1	7331.38	98.2405		JT22-183 ce	79.912		1058.82	0.0754725
JT23-143 ce	20	1000	1.1	6.2	1	0.0005	0.0141	1	7331.38	99.7067			73.4054			0.0690657
JT23-156 ce	20	1000	1.1	6.2	1	0.0013	0.0141	1	7331.38	93.8416		JT23-86 ce	63.783		976.27	0.0653333
JT22-175 ce	20	1000	1.1	6.2	1	0.001	0.0089	1	7331.38	57.9179		JT23-111 ce	79.1789		1017.38	0.0778263
JT23-144 ce	20	1000	1.1	6.2	1	0.0002	0.0104	1	7331.38	74.7801		JT23-114 ce	96.7742		1037.43	0.0932823
JT23-167 ce	20	1000	1.1	6.2	1	0.0006	0.0128	1	7331.38	89.4428		JT23-142 ce	83.5777		1074.87	0.0777564
JT22-176 ce	20	1000	1.1	6.2	1	0.0009	0.0088	1	7331.38	57.9179		JT23-143 ce	99.7067		1041.44	0.095739
JT23-149 ce	20	1000	1.1	6.2	1	0.0003	0.0045	1	7331.38	30.7918		JT23-144 ce	74.7801		900.401	0.0830519
JT22-113 ce	20	1000	1.1	6.2	1	0.001	0.0112	1	7331.38	74.7801		JT23-149 ce	85.044		864.305	0.0983958
JT22-183 ce	20	1000	1.1	6.2	1	0.0011	0.012	1	7331.38	79.912		JT23-162 ce	62.3167		828.209	0.0752428
JT23-162 ce	20	1000	1.1	6.2	1	0.0014	0.0099	1	7331.38	62.3167			80.6452			0.0833285
Ctrl co	20	1000	2	6.2	1	0.0019	0.0197	3	12096.8	215.323	1a lectura	Promedio
JT23-130 ce	20	1000	1.1	6.2	1	0.0016	0.0087	1	7331.38	52.0528	63.783	57.9179
JT23-153 ce	20	1000	1.1	6.2	1	0.0009	0.0125	1	7331.38	85.044	79.912	82.478
JT23-181 ce	20	1000	1.1	6.2	1	0.0007	0.0129	1	7331.38	89.4428	98.2405	93.8416
JT23-86 ce	20	1000	1.1	6.2	1	0.001	0.0101	1	7331.38	66.7155	60.8504	63.783
JT23-149 ce	20	1000	1.1	6.2	1	0.0005	0.0121	1	7331.38	85.044	30.7918	57.9179
