# Supplementary material for: Systemic delivery of AAV-GFM1 corrects COXPD1 molecular alterations in Gfm1R671C/− mice
Source: EMBO Mol Med. 2026 Apr 17;18(6):2152–79. doi: 10.1038/s44321-026-00426-4 (PMC13269562; doi:10.1038/s44321-026-00426-4)
Supplement: Supplementary file 6 — Source data Fig. 5 [file 44321_2026_426_MOESM6_ESM.zip › Figure 5 updated/5B/CIV Females ce.xlsx]

## Sheet: 160124
Femelles	Activity	Initial Reading	SD	Mabs/min Comments		hi=liver ce=brain
JT23-79 ce	0.1236	1.3207	0.83	-123.623
JT23-80 ce	0.0824	1.4095	0.6437	-82.3871
JT23-95 ce	0.1066	1.3666	0.5981	-106.64
JT23-91 ce	0.1158	1.3641	0.5375	-115.767
JT23-97 ce	0.077	1.4481	0.4529	-76.9994
JT23-101 ce	0.108	1.3024	0.7404	-108.031
JT23-104 ce	0.1198	1.2955	1.1485	-119.811
JT23-112 ce	0.1075	1.3347	0.992	-107.488
JT23-116 ce	0.1009	1.3738	1.2228	-100.901
JT23-105 ce	0.1273	1.3193	1.2231	-127.301
JT23-117 ce	0.0964	1.3237	0.3862	-96.4246
JT23-120 ce	0.1027	1.3363	0.3028	-102.72
JT23-106 ce	0.1408	1.2542	1.4955	-140.777
JT23-175 ce	0.1017	1.361	0.392	-101.707
JT23-122 ce	0.113	1.3485	1.1186	-112.969
JT23-107 ce	0.1112	1.3288	0.6555	-111.211
JT23-182 ce	0.1016	1.2955	0.4756	-101.583
JT23-146 ce	0.1098	1.3039	1.0641	-109.75
JT23-113 ce	0.1434	1.3674	1.6044	-143.43
JT23-184 ce	0.1001	1.353	0.4978	-100.055
JT23-159 ce	0.1191	1.3273	1.1898	-119.1
JT23-140 ce	0.1305	1.3108	2.2903	-130.466
JT23-186 ce	0.1178	1.2888	1.1306	-117.807
JT23-163 ce	0.1379	1.2493	1.5471	-137.919
JT23-164 ce	0.0976	1.3562	0.9682	-97.5616
JT23-80 ce 2	0.1008	1.4303	1.0111	-100.766
JT23-101 ce 2	0.1128	1.3468	1.2489	-112.818
JT23-106 ce 2	0.1449	1.323	1.7844	-144.87
JT23-184 ce 2	0.1096	1.3762	0.6886	-109.599
Ctrl hi	0.1346	1.3461	1.5493	-134.59
Ctrl ce - RawData	0.3152	0.7681	29.4652	-315.191
Ctrl co - RawData	0.129	1.2822	1.325	-128.968
Ctrl hi 2 - RawData	0.1316	1.315	1.6726	-131.632

## Sheet: 160124 Calculs
Brain
	Vol muestra (µl)	Vol reacción (µl)	Conc prot (mg/ml)	ε CytC (mM-1*cm-1)	longitud cubeta (cm)	∆Abs	Factor	DILUCIÓN	Actividad (nmoles/min*mg prot)			Actividad (nmoles/min*mg prot)		Act CS	CIV/CS
JT23-79 ce	20	1000	1.6	18.5	1	0.1236	1689.19	3	626.351		JT23-79 ce	626.351		774.127	0.809107
JT23-80 ce	20	1000	1.6	18.5	1	0.0824	1689.19	3	417.568		JT23-91 ce	586.824		792.05	0.740893
JT23-95 ce	20	1000	1.6	18.5	1	0.1066	1689.19	3	540.203		JT23-104 ce	607.095		999.54	0.607374
JT23-91 ce	20	1000	1.6	18.5	1	0.1158	1689.19	3	586.824		JT23-105 ce	645.101		966.452	0.667494
JT23-97 ce	20	1000	1.6	18.5	1	0.077	1689.19	3	390.203		JT23-106 ce	713.514		849.954	0.839473
JT23-101 ce	20	1000	1.6	18.5	1	0.108	1689.19	3	547.297		JT23-107 ce	563.514		891.314	0.632228
JT23-104 ce	20	1000	1.6	18.5	1	0.1198	1689.19	3	607.095		JT23-113 ce	726.689		769.646	0.944186
JT23-112 ce	20	1000	1.6	18.5	1	0.1075	1689.19	3	544.764		JT23-140 ce	661.318		936.811	0.705924
JT23-116 ce	20	1000	1.6	18.5	1	0.1009	1689.19	3	511.318			641.301		872.487	0.743335
JT23-105 ce	20	1000	1.6	18.5	1	0.1273	1689.19	3	645.101
JT23-117 ce	20	1000	1.6	18.5	1	0.0964	1689.19	3	488.514		JT23-80 ce	417.568		867.877	0.481137
JT23-120 ce	20	1000	1.6	18.5	1	0.1027	1689.19	3	520.439		JT23-97 ce	390.203		987.132	0.395289
JT23-106 ce	20	1000	1.6	18.5	1	0.1408	1689.19	3	713.514		JT23-112 ce	544.764		1038.14	0.524748
JT23-175 ce	20	1000	1.6	18.5	1	0.1017	1689.19	3	515.372		JT23-117 ce	488.514		837.546	0.583268
JT23-122 ce	20	1000	1.6	18.5	1	0.113	1689.19	3	572.635		JT23-175 ce	515.372		892.004	0.577768
JT23-107 ce	20	1000	1.6	18.5	1	0.1112	1689.19	3	563.514		JT23-182 ce	514.865		900.276	0.571897
JT23-182 ce	20	1000	1.6	18.5	1	0.1016	1689.19	3	514.865		JT23-184 ce	507.264		931.296	0.544686
JT23-146 ce	20	1000	1.6	18.5	1	0.1098	1689.19	3	556.419		JT23-186 ce	596.959		903.722	0.660556
JT23-113 ce	20	1000	1.6	18.5	1	0.1434	1689.19	3	726.689			496.938		919.75	0.542419
JT23-184 ce	20	1000	1.6	18.5	1	0.1001	1689.19	3	507.264
JT23-159 ce	20	1000	1.6	18.5	1	0.1191	1689.19	3	603.547		JT23-95 ce	540.203		741.039	0.728981
JT23-140 ce	20	1000	1.6	18.5	1	0.1305	1689.19	3	661.318		JT23-101 ce	547.297		1073.99	0.509593
JT23-186 ce	20	1000	1.6	18.5	1	0.1178	1689.19	3	596.959		JT23-116 ce	511.318		815.487	0.627009
JT23-163 ce	20	1000	1.6	18.5	1	0.1379	1689.19	3	698.818		JT23-120 ce	520.439		1031.94	0.504331
JT23-164 ce	20	1000	1.6	18.5	1	0.0976	1689.19	3	494.595		JT23-122 ce	572.635		764.476	0.749056
											JT23-146 ce	556.419		763.097	0.729158
JT23-80 ce 2	20	1000	1.6	18.5	1	0.1008	1689.19	3	510.811		JT23-159 ce	603.547		914.062	0.660291
JT23-101 ce 2	20	1000	1.6	18.5	1	0.1128	1689.19	3	571.622		JT23-163 ce	698.818		1023.67	0.682661
JT23-106 ce 2	20	1000	1.6	18.5	1	0.1449	1689.19	3	734.291		JT23-164 ce	494.595		1089.5	0.453965
JT23-184 ce 2	20	1000	1.6	18.5	1	0.1096	1689.19	3	555.405			560.586		913.028	0.627227
Ctrl hi	20	1000	2	18.5	1	0.1346	1351.35	1	181.892
Ctrl ce	20	1000	2	18.5	1	0.3152	1351.35	1	425.946
Ctrl co	20	1000	2	18.5	1	0.129	1351.35	1	174.324
Ctrl hi 2	20	1000	2	18.5	1	0.1316	1351.35	1	177.838
