# Supplementary material for: Systemic delivery of AAV-GFM1 corrects COXPD1 molecular alterations in Gfm1R671C/− mice
Source: EMBO Mol Med. 2026 Apr 17;18(6):2152–79. doi: 10.1038/s44321-026-00426-4 (PMC13269562; doi:10.1038/s44321-026-00426-4)
Supplement: Supplementary file 6 — Source data Fig. 5 [file 44321_2026_426_MOESM6_ESM.zip › Figure 5 updated/5B/CS Females ce.xlsx]

## Sheet: 170124 BLK
Femelles	Activity	Initial Reading	SD	Mabs/min	Comments							hi=liver ce=brain
Ctrl co blk	0.0055	0.2298	0.1055	5.5435	d1/3 BLK		CS-001 - RawData	0.0055	0.2298	0.1055	5.5435
JT23-79 ce blk	0.0053	0.2136	0.2088	5.29	d1/3 BLK		CS-002 - RawData	0.0053	0.2136	0.2088	5.29
JT23-80 ce blk	0.0031	0.1968	0.0978	3.0755	d1/3 BLK		CS-003 - RawData	0.0031	0.1968	0.0978	3.0755
JT23-95 ce blk	0.006	0.2116	0.1701	5.9861	d1/3 BLK		CS-004 - RawData	0.006	0.2116	0.1701	5.9861
JT23-91 ce blk	0.0053	0.2223	0.1258	5.3143	d1/3 BLK		CS-005 - RawData	0.0053	0.2223	0.1258	5.3143
JT23-97 ce blk	0.0039	0.2004	0.3073	3.8662	d1/3 BLK		CS-006 - RawData	0.0039	0.2004	0.3073	3.8662
Ctrl hi blk	0.0082	0.2514	0.0823	8.2359	d1/3 BLK		CS-013 - RawData	0.0082	0.2514	0.0823	8.2359
JT23-101 ce blk	0.0025	0.1957	0.1158	2.4747	d1/3 BLK		CS-014 - RawData	0.0025	0.1957	0.1158	2.4747
JT23-104 ce blk	0.0067	0.2152	0.1534	6.7114	d1/3 BLK		CS-015 - RawData	0.0067	0.2152	0.1534	6.7114
JT23-112 ce blk	0.0067	0.2156	0.1172	6.6703	d1/3 BLK		CS-016 - RawData	0.0067	0.2156	0.1172	6.6703
JT23-116 ce blk	0.0047	0.2029	0.162	4.7149	d1/3 BLK		CS-017 - RawData	0.0047	0.2029	0.162	4.7149
JT23-105 ce blk	0.0068	0.2215	0.2561	6.8224	d1/3 BLK		CS-018 - RawData	0.0068	0.2215	0.2561	6.8224
Ctrl ce blk	0.0126	0.2738	0.0945	12.6285	d1/3 BLK		CS-025 - RawData	0.0126	0.2738	0.0945	12.6285
JT23-117 ce blk	0.0054	0.2114	0.2298	5.3728	d1/3 BLK		CS-026 - RawData	0.0054	0.2114	0.2298	5.3728
JT23-120 ce blk	0.0044	0.2041	0.2288	4.3725	d1/3 BLK		CS-027 - RawData	0.0044	0.2041	0.2288	4.3725
JT23-106 ce blk	0.006	0.2121	0.1444	6.0074	d1/3 BLK		CS-028 - RawData	0.006	0.2121	0.1444	6.0074
JT23-175 ce blk	0.0039	0.1981	0.149	3.9059	d1/3 BLK		CS-029 - RawData	0.0039	0.1981	0.149	3.9059
JT23-122 ce blk	0.0049	0.2021	0.1317	4.9101	d1/3 BLK		CS-030 - RawData	0.0049	0.2021	0.1317	4.9101
JT23-107 ce blk	0.0048	0.2077	0.1093	4.8218	d1/3 BLK		JT23-107 ce blk - RawData	0.0048	0.2077	0.1093	4.8218
JT23-182 ce blk	0.006	0.2178	0.2086	6.0129	d1/3 BLK		JT23-182 ce blk - RawData	0.006	0.2178	0.2086	6.0129
JT23-146 ce blk	0.0045	0.2303	0.3129	4.4906	d1/3 BLK		JT23-146 ce blk - RawData	0.0045	0.2303	0.3129	4.4906
JT23-113 ce blk	0.0054	0.211	0.1152	5.3995	d1/3 BLK		JT23-113 ce blk - RawData	0.0054	0.211	0.1152	5.3995
JT23-184 ce blk	0.0058	0.2042	0.2125	5.7547	d1/3 BLK		JT23-184 ce blk - RawData	0.0058	0.2042	0.2125	5.7547
JT23-159 ce blk	0.0063	0.2117	0.2037	6.3393	d1/3 BLK		JT23-159 ce blk - RawData	0.0063	0.2117	0.2037	6.3393
JT23-140 ce blk	0.0063	0.2145	0.066	6.3435	d1/3 BLK		JT23-140 ce blk - RawData	0.0063	0.2145	0.066	6.3435
JT23-186 ce blk	0.0056	0.2137	0.3343	5.6116	d1/3 BLK		JT23-186 ce blk - RawData	0.0056	0.2137	0.3343	5.6116
JT23-163 ce blk	0.0059	0.2168	0.2125	5.89	d1/3 BLK		JT23-163 ce blk - RawData	0.0059	0.2168	0.2125	5.89
JT23-164 ce blk	0.0045	0.2029	0.1565	4.5073	d1/3 BLK		JT23-164 ce blk - RawData	0.0045	0.2029	0.1565	4.5073
Ctrl co 2 blk	0.0059	0.2266	0.0942	5.9311			Ctrl co 2 blk - RawData	0.0059	0.2266	0.0942	5.9311
Ctrl hi 2 blk	0.0077	0.2429	0.0906	7.7319			Ctrl hi 2 blk - RawData	0.0077	0.2429	0.0906	7.7319
JT23-97 ce 2 blk	0.0037	0.1993	0.0965	3.746			CS-061 - RawData	0.0037	0.1993	0.0965	3.746
JT23-112 ce 2 blk	0.0054	0.2113	0.1482	5.4357			CS-062 - RawData	0.0054	0.2113	0.1482	5.4357
JT23-120 ce 2 blk	0.004	0.2	0.151	4.003			CS-063 - RawData	0.004	0.2	0.151	4.003
JT23-113 ce 2 blk	0.0052	0.2042	0.122	5.1652			CS-064 - RawData	0.0052	0.2042	0.122	5.1652
JT23-164 ce 2 blk	0.0042	0.2016	0.1306	4.2046			CS-065 - RawData	0.0042	0.2016	0.1306	4.2046
Ctrl ce 2 blk	0.0111	0.2618	0.2018	11.0527			CS-066 - RawData	0.0111	0.2618	0.2018	11.0527

## Sheet: 170124 SPL
Femelles	Activity	Initial Reading	SD	Mabs/min	Comments							hi=liver ce=brain
Ctrl co spl	0.2836	0.4819	3.095	283.579	d1/3 spl		CS-007 - RawData	0.2836	0.4819	3.095	283.579
JT23-79 ce spl	0.1176	0.399	0.0838	117.626	d1/3 spl		CS-008 - RawData	0.1176	0.399	0.0838	117.626
JT23-80 ce spl	0.129	0.3894	0.2733	129.024	d1/3 spl		CS-009 - RawData	0.129	0.3894	0.2733	129.024
JT23-95 ce spl	0.1135	0.3894	0.2846	113.54	d1/3 spl		CS-010 - RawData	0.1135	0.3894	0.2846	113.54
JT23-91 ce spl	0.1202	0.4042	0.2478	120.162	d1/3 spl		CS-011 - RawData	0.1202	0.4042	0.2478	120.162
JT23-97 ce spl	0.1452	0.4098	0.4685	145.228	d1/3 spl		CS-012 - RawData	0.1452	0.4098	0.4685	145.228
Ctrl hi spl	0.0825	0.3411	0.1018	82.488	d1/3 spl		CS-019 - RawData	0.0825	0.3411	0.1018	82.488
JT23-101 ce spl	0.1583	0.4328	0.2313	158.335	d1/3 spl		CS-020 - RawData	0.1583	0.4328	0.2313	158.335
JT23-104 ce spl	0.1517	0.4526	0.2802	151.709	d1/3 spl		CS-021 - RawData	0.1517	0.4526	0.2802	151.709
JT23-112 ce spl	0.1603	0.4766	0.8467	160.297	d1/3 spl		CS-022 - RawData	0.1603	0.4766	0.8467	160.297
JT23-116 ce spl	0.123	0.3863	0.1929	122.96	d1/3 spl		CS-023 - RawData	0.123	0.3863	0.1929	122.96
JT23-105 ce spl	0.147	0.4409	0.2268	146.978	d1/3 spl		CS-024 - RawData	0.147	0.4409	0.2268	146.978
Ctrl ce spl	0.2549	0.5475	2.2141	254.896	d1/3 spl		CS-031 - RawData	0.2549	0.5475	2.2141	254.896
JT23-117 ce spl	0.1269	0.4186	0.2663	126.885	d1/3 spl		CS-032 - RawData	0.1269	0.4186	0.2663	126.885
JT23-120 ce spl	0.1547	0.4386	0.2792	154.684	d1/3 spl		CS-033 - RawData	0.1547	0.4386	0.2792	154.684
JT23-106 ce spl	0.1293	0.4171	0.0684	129.323	d1/3 spl		CS-034 - RawData	0.1293	0.4171	0.0684	129.323
JT23-175 ce spl	0.1333	0.3921	0.2758	133.304	d1/3 spl		CS-035 - RawData	0.1333	0.3921	0.2758	133.304
JT23-122 ce spl	0.1158	0.364	0.2483	115.775	d1/3 spl		CS-036 - RawData	0.1158	0.364	0.2483	115.775
JT23-107 ce spl	0.1341	0.3273	0.2073	134.144	d1/3 spl		JT23-107 ce spl - RawData	0.1341	0.3273	0.2073	134.144
JT23-182 ce spl	0.1366	0.4353	0.174	136.625	d1/3 spl		JT23-182 ce spl - RawData	0.1366	0.4353	0.174	136.625
JT23-146 ce spl	0.1152	0.4102	0.2597	115.234	d1/3 spl		JT23-146 ce spl - RawData	0.1152	0.4102	0.2597	115.234
JT23-113 ce spl	0.1171	0.3896	0.1637	117.09	d1/3 spl		JT23-113 ce spl - RawData	0.1171	0.3896	0.1637	117.09
JT23-184 ce spl	0.1409	0.4078	0.341	140.854	d1/3 spl		JT23-184 ce spl - RawData	0.1409	0.4078	0.341	140.854
JT23-159 ce spl	0.1389	0.4192	0.21	138.881	d1/3 spl		JT23-159 ce spl - RawData	0.1389	0.4192	0.21	138.881
JT23-140 ce spl	0.1422	0.3523	0.1395	142.181	d1/3 spl		JT23-140 ce spl - RawData	0.1422	0.3523	0.1395	142.181
JT23-186 ce spl	0.1367	0.437	0.2785	136.732	d1/3 spl		JT23-186 ce spl - RawData	0.1367	0.437	0.2785	136.732
JT23-163 ce spl	0.1544	0.4615	0.1207	154.373	d1/3 spl		JT23-163 ce spl - RawData	0.1544	0.4615	0.1207	154.373
JT23-164 ce spl	0.1658	0.4662	0.2432	165.806	d1/3 spl		JT23-164 ce spl - RawData	0.1658	0.4662	0.2432	165.806
Ctrl co 2 spl	0.301	0.4819	4.7867	301.025			Ctrl co 2 spl - RawData	0.301	0.4819	4.7867	301.025
Ctrl hi 2 spl	0.083	0.3813	0.1813	82.9568			Ctrl hi 2 spl - RawData	0.083	0.3813	0.1813	82.9568
JT23-97 ce 2 spl	0.1488	0.3214	0.2158	148.773			JT23-97 ce 2 spl - RawData	0.1488	0.3214	0.2158	148.773
JT23-112 ce 2 spl	0.153	0.4473	0.2722	152.952			JT23-112 ce 2 spl - RawData	0.153	0.4473	0.2722	152.952
JT23-120 ce 2 spl	0.1531	0.4278	0.3072	153.119			JT23-120 ce 2 spl - RawData	0.1531	0.4278	0.3072	153.119
JT23-113 ce 2 spl	0.1168	0.3759	0.1071	116.804			JT23-113 ce 2 spl - RawData	0.1168	0.3759	0.1071	116.804
JT23-164 ce 2 spl	0.159	0.4296	0.3315	158.964			JT23-164 ce 2 spl - RawData	0.159	0.4296	0.3315	158.964
Ctrl ce 2 spl	0.2499	0.4615	2.1209	249.944			Ctrl ce 2 spl - RawData	0.2499	0.4615	2.1209	249.944

## Sheet: 170123 Càlculs
CEREBRO														hi=liver ce=brain
	Vol muestra (µl)	Vol reacción (µl)	Conc prot (mg/ml)	ε DTNB (mM-1*cm-1)	longitud cubeta (cm)	Act Blk	Act Rx	∆Act	Factor	DILUCIÓN	Actividad (nmoles/min*mg prot)		promedio
Ctrl co	20	1000	2	13.6	1	0.0055	0.2836	0.2781	1838.24	3	1533.64
JT23-79 ce	20	1000	1.6	13.6	1	0.0053	0.1176	0.1123	2297.79	3	774.127
JT23-80 ce	20	1000	1.6	13.6	1	0.0031	0.129	0.1259	2297.79	3	867.877
JT23-95 ce	20	1000	1.6	13.6	1	0.006	0.1135	0.1075	2297.79	3	741.039
JT23-91 ce	20	1000	1.6	13.6	1	0.0053	0.1202	0.1149	2297.79	3	792.05
JT23-97 ce	20	1000	1.6	13.6	1	0.0039	0.1452	0.1413	2297.79	3	974.035	1000.23	987.132
Ctrl hi	20	1000	2	13.6	1	0.0082	0.0825	0.0743	1838.24	3	409.743
JT23-101 ce	20	1000	1.6	13.6	1	0.0025	0.1583	0.1558	2297.79	3	1073.99
JT23-104 ce	20	1000	1.6	13.6	1	0.0067	0.1517	0.145	2297.79	3	999.54
JT23-112 ce	20	1000	1.6	13.6	1	0.0067	0.1603	0.1536	2297.79	3	1058.82	1017.46	1038.14
JT23-116 ce	20	1000	1.6	13.6	1	0.0047	0.123	0.1183	2297.79	3	815.487
JT23-105 ce	20	1000	1.6	13.6	1	0.0068	0.147	0.1402	2297.79	3	966.452
Ctrl ce	20	1000	2	13.6	1	0.0126	0.2549	0.2423	1838.24	3	1336.21
JT23-117 ce	20	1000	1.6	13.6	1	0.0054	0.1269	0.1215	2297.79	3	837.546
JT23-120 ce	20	1000	1.6	13.6	1	0.0044	0.1547	0.1503	2297.79	3	1036.08	1027.8	1031.94
JT23-106 ce	20	1000	1.6	13.6	1	0.006	0.1293	0.1233	2297.79	3	849.954
JT23-175 ce	20	1000	1.6	13.6	1	0.0039	0.1333	0.1294	2297.79	3	892.004
JT23-122 ce	20	1000	1.6	13.6	1	0.0049	0.1158	0.1109	2297.79	3	764.476
JT23-107 ce	20	1000	1.6	13.6	1	0.0048	0.1341	0.1293	2297.79	3	891.314
JT23-182 ce	20	1000	1.6	13.6	1	0.006	0.1366	0.1306	2297.79	3	900.276
JT23-146 ce	20	1000	1.6	13.6	1	0.0045	0.1152	0.1107	2297.79	3	763.097
JT23-113 ce	20	1000	1.6	13.6	1	0.0054	0.1171	0.1117	2297.79	3	769.991	769.301	769.646
JT23-184 ce	20	1000	1.6	13.6	1	0.0058	0.1409	0.1351	2297.79	3	931.296
JT23-159 ce	20	1000	1.6	13.6	1	0.0063	0.1389	0.1326	2297.79	3	914.062
JT23-140 ce	20	1000	1.6	13.6	1	0.0063	0.1422	0.1359	2297.79	3	936.811
JT23-186 ce	20	1000	1.6	13.6	1	0.0056	0.1367	0.1311	2297.79	3	903.722
JT23-163 ce	20	1000	1.6	13.6	1	0.0059	0.1544	0.1485	2297.79	3	1023.67
JT23-164 ce	20	1000	1.6	13.6	1	0.0045	0.1658	0.1613	2297.79	3	1111.9	1067.1	1089.5
Ctrl co 2	20	1000	2	13.6	1	0.0059	0.301	0.2951	1838.24	3	1627.39
Ctrl hi 2	20	1000	2	13.6	1	0.0077	0.083	0.0753	1838.24	3	415.257
JT23-97 ce	20	1000	1.6	13.6	1	0.0037	0.1488	0.1451	2297.79	3	1000.23
JT23-112 ce	20	1000	1.6	13.6	1	0.0054	0.153	0.1476	2297.79	3	1017.46
JT23-120 ce	20	1000	1.6	13.6	1	0.004	0.1531	0.1491	2297.79	3	1027.8
JT23-113 ce	20	1000	1.6	13.6	1	0.0052	0.1168	0.1116	2297.79	3	769.301
JT23-164 ce	20	1000	1.6	13.6	1	0.0042	0.159	0.1548	2297.79	3	1067.1
Ctrl ce 2	20	1000	2	13.6	1	0.0111	0.2499	0.2388	1838.24	3	1316.91
