# Supplementary material for: Systemic delivery of AAV-GFM1 corrects COXPD1 molecular alterations in Gfm1R671C/− mice
Source: EMBO Mol Med. 2026 Apr 17;18(6):2152–79. doi: 10.1038/s44321-026-00426-4 (PMC13269562; doi:10.1038/s44321-026-00426-4)
Supplement: Supplementary file 7 — Source data Fig. 6 [file 44321_2026_426_MOESM7_ESM.zip]

Archive with 45 entries (43 files):
- Figure 6 updated/6A/
- Figure 6 updated/6A/6A.xlsx
- Figure 6 updated/6A/F6A Females Liver MRPL13 a b.tif
- Figure 6 updated/6A/F6A Females Liver MRPL37 e f.tif
- Figure 6 updated/6A/F6A Females Liver MRPS35 a b.tif
- Figure 6 updated/6A/F6A Females Liver MRPS9 c.tif
- Figure 6 updated/6A/F6A Females Liver MRPS9 d.tif
- Figure 6 updated/6A/F6A Females Liver SDHA a b.tif
- Figure 6 updated/6A/F6A Females Liver SDHA c d.tif
- Figure 6 updated/6A/F6A Females Liver SDHA e f.tif
- Figure 6 updated/6A/F6A Males Liver MRPL13 a b.tif
- Figure 6 updated/6A/F6A Males Liver MRPL37 e f.tif
- Figure 6 updated/6A/F6A Males Liver MRPS35 a b.tif
- Figure 6 updated/6A/F6A Males Liver MRPS9 c d.tif
- Figure 6 updated/6A/F6A Males Liver SDHA a b.tif
- Figure 6 updated/6A/F6A Males Liver SDHA c d.tif
- Figure 6 updated/6A/F6A Males Liver SDHA e f.tif
- Figure 6 updated/6A/Females MRPL37 mt hi.xlsx
- Figure 6 updated/6A/Females MRPS9, MRPS37, MRPL13 mt hi.xlsx
- Figure 6 updated/6A/Fig6A - WB MRPs mt Hi V2.pdf
- Figure 6 updated/6A/Males MRPL37 Quantification mt hi.xlsx
- Figure 6 updated/6A/Males MRPS9, MRPS37, MRPL13 mt hi.xlsx
- Figure 6 updated/6B/
- Figure 6 updated/6B/6B.xlsx
- Figure 6 updated/6B/F6B Females Brain MRPL13 e f.tif
- Figure 6 updated/6B/F6B Females Brain MRPL37 c d.tif
- Figure 6 updated/6B/F6B Females Brain MRPS35 e f.tif
- Figure 6 updated/6B/F6B Females Brain MRPS9 a b.tif
- Figure 6 updated/6B/F6B Females Brain SDHA a b.tif
- Figure 6 updated/6B/F6B Females Brain SDHA c d.tif
- Figure 6 updated/6B/F6B Females Brain SDHA e f.tif
- Figure 6 updated/6B/F6B Males Brain MRPL13 g h.tif
- Figure 6 updated/6B/F6B Males Brain MRPL37 e f.tif
- Figure 6 updated/6B/F6B Males Brain MRPS35 c d.tif
- Figure 6 updated/6B/F6B Males Brain MRPS9 a b.tif
- Figure 6 updated/6B/F6B Males Brain SDHA a b.tif
- Figure 6 updated/6B/F6B Males Brain SDHA c d.tif
- Figure 6 updated/6B/F6B Males Brain SDHA e f.tif
- Figure 6 updated/6B/F6B Males Brain SDHA g h.tif
- Figure 6 updated/6B/Females  MRPS35 MRPL13 mt ce.xlsx
- Figure 6 updated/6B/Fig6B - MRPs mt ce Males and Females .pdf
- Figure 6 updated/6B/Males MRPL13 mt ce.xlsx
- Figure 6 updated/6B/Males MRPS35 mt ce .xlsx
- Figure 6 updated/6B/MRPL37 Females and Males WB mt ce .xlsx
- Figure 6 updated/6B/MRPS9 Females and Males WB mt ce.xlsx
