# Supplementary material for: Systemic delivery of AAV-GFM1 corrects COXPD1 molecular alterations in Gfm1R671C/− mice
Source: EMBO Mol Med. 2026 Apr 17;18(6):2152–79. doi: 10.1038/s44321-026-00426-4 (PMC13269562; doi:10.1038/s44321-026-00426-4)
Supplement: Supplementary file 7 — Source data Fig. 6 [file 44321_2026_426_MOESM7_ESM.zip › Figure 6 updated/6A/6A.xlsx]

## Sheet: Hoja 1
Figure 6A - SDS PAGE and western blot immunodetection of MRPS9 and MRPS35 (28S SSU subunits), MRPL13 and MRPL37 (39S LSU subunits) in liver mitochondria from mice treated with the liver targeted vector. SDHA was used as loading control. Separated statistical analyses were performed in males and females in the liver targeted approach.
MRPS9										MRPL13
Females - RQ (%)					Males RQ (%)					Females - RQ (%)					Males RQ (%)
Mouse ID	WT	KI/KO V	KI/KO AAV		Mouse ID	WT	KI/KO V	KI/KO AAV		Mouse ID	WT	KI/KO V	KI/KO AAV		Mouse ID	WT	KI/KO V	KI/KO AAV
JT22-9 mt hi	119				JT22-2 mt hi	65.1				JT22-9 mt hi	67.2085				JT22-2 mt hi	106.1
JT22-8 mt hi	45.4				JT22-63 mt hi	75.3				JT22-8 mt hi	127.199				JT22-63 mt hi	79.9
JT22-13 mt hi	109.1				JT22-58 mt hi	127.1				JT22-13 mt hi	116.826				JT22-58 mt hi	58.5
JT22-42 mt hi	126.9				JT22-101 mt hi	123.7				JT22-42 mt hi	122.815				JT22-101 mt hi	108.4
JT22-50 mt hi	68.4				JT22-80 mt hi	87				JT22-50 mt hi	72.5673				JT22-80 mt hi	153.9
JT22-52 mt hi	61.9				JT22-86 mt hi	128.3				JT22-52 mt hi	107.032				JT22-86 mt hi	112.5
JT22-88 mt hi	144.2				JT22-107 mt hi	176.6				JT22-88 mt hi	106.538				JT22-107 mt hi	115
JT22-109 mt hi	125.1				JT22-113 mt hi	35				JT22-109 mt hi	112.605				JT22-113 mt hi	65.8
					JT22-180 mt hi	81.7									JT22-180 mt hi	99.8
JT22-40 mt hi		100.5								JT22-40 mt hi		127.962
JT22-70 mt hi		249.6			JT22-32 mt hi		152.2			JT22-44 mt hi		101.537			JT22-32 mt hi		102.2
JT22-68 mt hi		519.5			JT22-57 mt hi		391.1			JT22-70 mt hi		192.794			JT22-57 mt hi		121.4
JT22-123 mt hi		311.8			JT22-125 mt hi		300.5			JT22-68 mt hi		204.151			JT22-125 mt hi		193.6
JT22-128 mt hi		118			JT22-121 mt hi		187.7			JT22-123 mt hi		276.892			JT22-121 mt hi		201.5
JT22-137 mt hi		551.2			JT22-147 mt hi		269.6			JT22-128 mt hi		260.352			JT22-147 mt hi		212.3
JT22-157 mt hi		209.7			JT22-175 mt hi		142.9			JT22-137 mt hi		239.493			JT22-175 mt hi		230.7
					JT22-176 mt hi		213.5			JT22-157 mt hi		219.386			JT22-176 mt hi		153.5
JT22-43 mt hi			98.9		JT22-183 mt hi		306.4								JT22-183 mt hi		249.2
JT22-45 mt hi			117.3							JT22-43 mt hi			128.846
JT22-51 mt hi			100.5		JT22-35 mt hi			85.2		JT22-45 mt hi			161.297		JT22-35 mt hi			74.4
JT22-60 mt hi			150		JT22-59 mt hi			153		JT22-51 mt hi			117.416		JT22-59 mt hi			87.7
JT22-127 mt hi			96.5		JT22-79 mt hi			188.9		JT22-60 mt hi			109.804		JT22-79 mt hi			152.1
JT22-61 mt hi			151.9		JT22-83 mt hi			127.1		JT22-71 mt hi			130.382		JT22-83 mt hi			137.6
JT22-114 mt hi			163.8		JT22-105 mt hi			121.6		JT22-127 mt hi			154.765		JT22-105 mt hi			93.5
JT22-122 mt hi			82.6		JT22-118 mt hi			88.3		JT22-61 mt hi			137.816		JT22-118 mt hi			97.6
JT22-119 mt hi			69.6		JT22-173 mt hi			117.7		JT22-114 mt hi			147.21		JT22-173 mt hi			143.1
					JT22-179 mt hi			110.1		JT22-122 mt hi			137.32		JT22-179 mt hi			184.2
										JT22-119 mt hi			103.301
MRPS35										MRPL37
Females - RQ (%)					Males RQ (%)					Females - RQ (%)					Males RQ (%)
Mouse ID	WT	KI/KO V	KI/KO AAV		Mouse ID	WT	KI/KO V	KI/KO AAV		Mouse ID	WT	KI/KO V	KI/KO AAV		Mouse ID	WT	KI/KO V	KI/KO AAV
JT22-9 mt hi	89.5378				JT22-2 mt hi	87.2				JT22-9 mt hi	43.99				JT22-2 mt hi	69.8
JT22-8 mt hi	115.646				JT22-63 mt hi	84.5				JT22-13 mt hi	54.07				JT22-63 mt hi	129.2
JT22-13 mt hi	91.1831				JT22-58 mt hi	105				JT22-42 mt hi	99.99				JT22-58 mt hi	124.2
JT22-42 mt hi	125.874				JT22-101 mt hi	101.6				JT22-50 mt hi	97.24				JT22-101 mt hi	43
JT22-50 mt hi	78.54				JT22-80 mt hi	126.5				JT19-108 mt hi	238.36				JT22-80 mt hi	116.2
JT22-52 mt hi	94.4775				JT22-86 mt hi	84.3				JT22-52 mt hi	18.81				JT22-86 mt hi	56.4
JT22-88 mt hi	90.6906				JT22-107 mt hi	108.4				JT22-88 mt hi	74.95				JT22-107 mt hi	109.5
JT22-109 mt hi	124.513				JT22-113 mt hi	78				JT22-109 mt hi	172.59				JT22-113 mt hi	34.9
					JT22-180 mt hi	124.5									JT22-180 mt hi	216.9
JT22-40 mt hi		131.299								JT22-40 mt hi		86.17
JT22-44 mt hi		90.6602			JT22-32 mt hi		107.5			JT22-44 mt hi		88.29			JT22-32 mt hi		404
JT22-70 mt hi		195.179			JT22-57 mt hi		135.3			JT22-70 mt hi		89.65			JT22-57 mt hi		209.5
JT22-68 mt hi		156.442			JT22-125 mt hi		138.4			JT22-68 mt hi		188.65			JT22-125 mt hi		284.9
JT22-123 mt hi		247.997			JT22-121 mt hi		188.9			JT22-123 mt hi		170.72			JT22-121 mt hi		341.8
JT22-128 mt hi		223.959			JT22-147 mt hi		116.4			JT22-128 mt hi		160.96			JT22-147 mt hi		282.5
JT22-137 mt hi		195.065			JT22-175 mt hi		166.4			JT22-137 mt hi		226.64			JT22-175 mt hi		117.6
JT22-157 mt hi		210.478			JT22-176 mt hi		199.9			JT22-157 mt hi		327.52			JT22-176 mt hi		195
					JT22-183 mt hi		244.5								JT22-183 mt hi		313.6
JT22-43 mt hi			123.725							JT22-43 mt hi			34.82
JT22-45 mt hi			112.421		JT22-35 mt hi			89.9		JT22-45 mt hi			139.21		JT22-35 mt hi			31.7
JT22-51 mt hi			96.2846		JT22-59 mt hi			107.1		JT22-51 mt hi			105.28		JT22-59 mt hi			187
JT22-60 mt hi			104.109		JT22-79 mt hi			112.4		JT22-60 mt hi			254.14		JT22-79 mt hi			319.5
JT22-127 mt hi			127.898		JT22-83 mt hi			185.5		JT22-127 mt hi			140.84		JT22-83 mt hi			391
JT22-61 mt hi			167.796		JT22-105 mt hi			75.5		JT22-61 mt hi			110.57		JT22-105 mt hi			65.7
JT22-114 mt hi			147.435		JT22-118 mt hi			122.9		JT22-114 mt hi			197.9		JT22-118 mt hi			161.3
JT22-122 mt hi			141.924		JT22-173 mt hi			133.3		JT22-122 mt hi			128.29		JT22-173 mt hi			180.9
JT22-119 mt hi			178.06		JT22-179 mt hi			170.5		JT22-119 mt hi			64.32		JT22-179 mt hi			160.1
