# Supplementary material for: Systemic delivery of AAV-GFM1 corrects COXPD1 molecular alterations in Gfm1R671C/− mice
Source: EMBO Mol Med. 2026 Apr 17;18(6):2152–79. doi: 10.1038/s44321-026-00426-4 (PMC13269562; doi:10.1038/s44321-026-00426-4)
Supplement: Supplementary file 7 — Source data Fig. 6 [file 44321_2026_426_MOESM7_ESM.zip › Figure 6 updated/6A/Females MRPL37 mt hi.xlsx]

## Sheet: mb A
♂ ♀
SDHA											Mean WT
Image Name	Channel	Name	Signal	Total	Area	Bkgnd.	Type		% Signal normalised vs WT		4.166
JT22-9 mt hi	♀ WT	1	4.83	6.95	544	0.00388	Signal		115.939
JT22-40 mt hi	♀ KIKO v	2	5.05	7.59	544	0.00466	Signal		121.219
JT22-43 mt hi	♀ KIKO AAV	3	5.25	7.75	544	0.0046	Signal		126.02		115.939	121.219	126.02	JT22-9 mt hi	JT22-40 mt hi	JT22-43 mt hi
JT22-13 mt hi	♀ WT	4	5.17	7.13	544	0.00359	Signal		124.1		124.1	101.776	84.2535	JT22-13 mt hi	JT22-44 mt hi	JT22-45 mt hi
JT22-44 mt hi	♀ KIKO v	5	4.24	6.14	525	0.00362	Signal		101.776		115.218	106.097	91.4546	JT22-42 mt hi	JT22-70 mt hi	JT22-51 mt hi
JT22-45 mt hi	♀ KIKO AAV	6	3.51	5.49	490	0.00403	Signal		84.2535		70.8113	76.0922	68.651	JT22-50 mt hi	JT22-68 mt hi	JT22-60 mt hi
JT22-42 mt hi	♀ WT	7	4.8	7.24	525	0.00465	Signal		115.218		73.9318			JT19-108 mt hi
JT22-70 mt hi	♀ KIKO v	8	4.42	6.93	490	0.00512	Signal		106.097		100	101.296	92.5948
JT22-51 mt hi	♀ KIKO AAV	9	3.81	5.95	476	0.00448	Signal		91.4546
JT22-50 mt hi	♀ WT	10	2.95	4.89	442	0.00439	Signal		70.8113
JT22-68 mt hi	♀ KIKO v	11	3.17	5.21	525	0.00387	Signal		76.0922
JT22-60 mt hi	♀ KIKO AAV	12	2.86	4.62	490	0.0036	Signal		68.651
JT19-108 mt hi	♀ WT	13	3.08	5.07	560	0.00356	Signal		73.9318		Mean WT
											0.00266375
LRPPRC
Image Name	Channel	Name	Signal	Total	Area	Bkgnd.	Type		Ratio EFG1/SDHA	% Signal Ratio normalised vs WT
JT22-9 mt hi	♀ WT	1	0.367	0.477	408	0.00027	Signal		0.00316547	118.835	118.835	100.961	104.264
JT22-40 mt hi	♀ KIKO v	2	0.326	0.445	396	0.000301	Signal		0.00268934	100.961	134.011	138.691	190.26
JT22-43 mt hi	♀ KIKO AAV	3	0.35	0.446	372	0.000256	Signal		0.00277733	104.264	74.9398	87.3978	98.1067
JT22-13 mt hi	♀ WT	4	0.443	0.561	408	0.000289	Signal		0.00356971	134.011	98.0789	116.434	107.18
JT22-44 mt hi	♀ KIKO v	5	0.376	0.475	408	0.000243	Signal		0.00369438	138.691	74.1358
JT22-45 mt hi	♀ KIKO AAV	6	0.427	0.546	408	0.00029	Signal		0.00506804	190.26	100	110.871	124.953
JT22-42 mt hi	♀ WT	7	0.23	0.317	320	0.00027	Signal		0.00199621	74.9398
JT22-70 mt hi	♀ KIKO v	8	0.247	0.322	352	0.000213	Signal		0.00232806	87.3978
JT22-51 mt hi	♀ KIKO AAV	9	0.239	0.304	352	0.000183	Signal		0.00261332	98.1067
JT22-50 mt hi	♀ WT	10	0.185	0.239	352	0.000154	Signal		0.00261258	98.0789
JT22-68 mt hi	♀ KIKO v	11	0.236	0.303	352	0.000192	Signal		0.0031015	116.434
JT22-60 mt hi	♀ KIKO AAV	12	0.196	0.25	352	0.000153	Signal		0.00285502	107.18
JT19-108 mt hi	♀ WT	13	0.146	0.192	352	0.000133	Signal		0.00197479	74.1358
											Mean WT
											0.00411365
MRPL37
Image Name	Channel	Name	Signal	Total	Area	Bkgnd.	Type		Ratio COXII/SDHA	% Signal Ratio normalised vs WT
JT22-9 mt hi	♀ WT	1	0.00874	0.0284	352	5.58e-05	Signal		0.00180952	43.9883	43.9883	86.1657	34.8202
JT22-40 mt hi	♀ KIKO v	2	0.0179	0.0388	363	5.76e-05	Signal		0.00354455	86.1657	54.0729	88.2932	139.207
JT22-43 mt hi	♀ KIKO AAV	3	0.00752	0.0273	363	5.46e-05	Signal		0.00143238	34.8202	66.3441	89.6474	105.277
JT22-13 mt hi	♀ WT	4	0.0115	0.0312	320	6.15e-05	Signal		0.00222437	54.0729	97.2372	188.646	254.143
JT22-44 mt hi	♀ KIKO v	5	0.0154	0.0361	324	6.38e-05	Signal		0.00363208	88.2932	238.357
JT22-45 mt hi	♀ KIKO AAV	6	0.0201	0.0438	306	7.75e-05	Signal		0.0057265	139.207	100	113.188	133.362
JT22-42 mt hi	♀ WT	7	0.0131	0.0377	340	7.23e-05	Signal		0.00272917	66.3441
JT22-70 mt hi	♀ KIKO v	8	0.0163	0.0395	350	6.64e-05	Signal		0.00368778	89.6474
JT22-51 mt hi	♀ KIKO AAV	9	0.0165	0.04	340	6.9e-05	Signal		0.00433071	105.277		113.188	133.362
JT22-50 mt hi	♀ WT	10	0.0118	0.0317	340	5.84e-05	Signal		0.004	97.2372
JT22-68 mt hi	♀ KIKO v	11	0.0246	0.0498	340	7.39e-05	Signal		0.00776025	188.646
JT22-60 mt hi	♀ KIKO AAV	12	0.0299	0.0601	350	8.63e-05	Signal		0.0104545	254.143
JT19-108 mt hi	♀ WT	13	0.0302	0.0616	340	9.24e-05	Signal		0.00980519	238.357

## Sheet: mb B
♂ ♀
SDHA											Mean WT
Image Name	Channel	Name	Signal	Total	Area	Bkgnd.	Type		% Signal normalised vs WT		5.0125
JT22-52 mt hi	♀ WT	14	5.71	8.46	576	0.00478	Signal		113.915
JT22-123 mt hi	♀ KIKO v	15	5.72	8.74	612	0.00494	Signal		114.115
JT22-127 mt hi	♀ KIKO AAV	16	6.24	9.43	608	0.00525	Signal		124.489		113.915	114.115	124.489	JT22-52 mt hi	JT22-123 mt hi	JT22-127 mt hi
JT22-88 mt hi	♀ WT	17	4.06	6.39	504	0.00462	Signal		80.9975		80.9975	108.928	91.3716	JT22-88 mt hi	JT22-128 mt hi	JT22-61 mt hi
JT22-128 mt hi	♀ KIKO v	18	5.46	8.38	555	0.00527	Signal		108.928		100.349	99.3516	97.7556	JT22-42 mt hi	JT22-137 mt hi	JT22-114 mt hi
JT22-61 mt hi	♀ KIKO AAV	19	4.58	6.91	532	0.00438	Signal		91.3716		104.738	69.0274	149.027	JT22-109 mt hi	JT22-157 mt hi	JT22-122 mt hi
JT22-42 mt hi	♀ WT	20	5.03	7.78	592	0.00466	Signal		100.349				171.172			JT22-119 mt hi
JT22-137 mt hi	♀ KIKO v	21	4.98	7.73	608	0.00451	Signal		99.3516		100	97.8554	126.763
JT22-114 mt hi	♀ KIKO AAV	22	4.9	7.46	612	0.00418	Signal		97.7556
JT22-109 mt hi	♀ WT	23	5.25	8.26	608	0.00495	Signal		104.738
JT22-157 mt hi	♀ KIKO v	24	3.46	5.92	544	0.00453	Signal		69.0274
JT22-122 mt hi	♀ KIKO AAV	25	7.47	11.5	741	0.00547	Signal		149.027
JT22-119 mt hi	♀ KIKO AAV	26	8.58	12.2	703	0.00517	Signal		171.172
											0.0104694
LRPPRC
Image Name	Channel	Name	Signal	Total	Area	Bkgnd.	Type		Ratio EFG1/SDHA	% Signal Ratio normalised vs WT
JT22-52 mt hi	♀ WT	14	0.855	1.18	350	0.000937	Signal		0.00750558	71.6908	71.6908	96.2577	103.582
JT22-123 mt hi	♀ KIKO v	15	1.15	1.6	340	0.00131	Signal		0.0100776	96.2577	102.949	139.424	93.0375
JT22-127 mt hi	♀ KIKO AAV	16	1.35	1.8	432	0.00104	Signal		0.0108444	103.582	111.366	124.021	126.045
JT22-88 mt hi	♀ WT	17	0.873	1.22	320	0.00107	Signal		0.0107781	102.949	113.995	126.613	67.298
JT22-128 mt hi	♀ KIKO v	18	1.59	2.17	396	0.00147	Signal		0.0145968	139.424			42.186
JT22-61 mt hi	♀ KIKO AAV	19	0.89	1.23	350	0.000969	Signal		0.00974045	93.0375	100	121.579	86.4297
JT22-42 mt hi	♀ WT	20	1.17	1.63	360	0.00126	Signal		0.0116593	111.366
JT22-137 mt hi	♀ KIKO v	21	1.29	1.74	360	0.00127	Signal		0.0129842	124.021
JT22-114 mt hi	♀ KIKO AAV	22	1.29	1.73	330	0.00135	Signal		0.0131962	126.045		121.579	86.4297
JT22-109 mt hi	♀ WT	23	1.25	1.67	360	0.00119	Signal		0.0119345	113.995
JT22-157 mt hi	♀ KIKO v	24	0.915	1.26	330	0.00103	Signal		0.0132556	126.613
JT22-122 mt hi	♀ KIKO AAV	25	1.05	1.41	360	0.00101	Signal		0.00704568	67.298
JT22-119 mt hi	♀ KIKO AAV	26	0.756	1.04	340	0.000846	Signal		0.00441661	42.186
											Mean WT
											0.00440339
MRPL37
Image Name	Channel	Name	Signal	Total	Area	Bkgnd.	Type		Ratio COXII/SDHA	% Signal Ratio normalised vs WT
JT22-52 mt hi	♀ WT	14	0.00473	0.0244	340	5.78e-05	Signal		0.000828371	18.8121	18.8121	170.72	140.844
JT22-123 mt hi	♀ KIKO v	15	0.043	0.0809	396	9.57e-05	Signal		0.00751748	170.72	74.9535	160.965	110.574
JT22-127 mt hi	♀ KIKO AAV	16	0.0387	0.0777	396	9.86e-05	Signal		0.00620192	140.844	133.64	226.642	197.9
JT22-88 mt hi	♀ WT	17	0.0134	0.0364	360	6.39e-05	Signal		0.00330049	74.9535	172.594	327.52	128.294
JT22-128 mt hi	♀ KIKO v	18	0.0387	0.0758	360	0.000103	Signal		0.00708791	160.965			64.3179
JT22-61 mt hi	♀ KIKO AAV	19	0.0223	0.0508	396	7.19e-05	Signal		0.004869	110.574	100	221.462	128.386
JT22-42 mt hi	♀ WT	20	0.0296	0.0619	350	9.23e-05	Signal		0.00588469	133.64
JT22-137 mt hi	♀ KIKO v	21	0.0497	0.0992	481	0.000103	Signal		0.00997992	226.642
JT22-114 mt hi	♀ KIKO AAV	22	0.0427	0.0817	340	0.000115	Signal		0.00871429	197.9		221.462	128.386
JT22-109 mt hi	♀ WT	23	0.0399	0.0814	350	0.000118	Signal		0.0076	172.594
JT22-157 mt hi	♀ KIKO v	24	0.0499	0.091	374	0.00011	Signal		0.014422	327.52
JT22-122 mt hi	♀ KIKO AAV	25	0.0422	0.0877	340	0.000134	Signal		0.00564926	128.294
JT22-119 mt hi	♀ KIKO AAV	26	0.0243	0.0561	300	0.000106	Signal		0.00283217	64.3179

## Sheet: Pooled
SDHA
Normalised to WTs - Separate membranes								Normalised to JT22-42								Normalised to 42 and to WTs							115.939	121.219	126.02		JT22-9 mt hi		118.835	43.9883
115.939	121.219	126.02	113.915	114.115	124.489			107.566	112.465	116.919	105.689	105.874	115.499			115.939	121.219	126.02	113.915	114.115	124.489		124.1	101.776	84.2535		JT22-13 mt hi		134.011	54.0729
124.1	101.776	84.2535	80.9975	108.928	91.3716			115.138	94.4263	78.169	75.1481	101.061	84.773			124.1	101.776	84.2535	80.9975	108.928	91.3716		107.784	106.097	91.4546		JT22-42 mt hi		93.1527	99.9921
115.218	106.097	91.4546	100.349	99.3516	97.7556			100	98.435	84.8501	100	92.1768	90.696			107.784	106.097	91.4546	107.784	99.3516	97.7556		70.8113	76.0922	68.651		JT22-50 mt hi		98.0789	97.2372
70.8113	76.0922	68.651	104.738	69.0274	149.027			65.6976	70.5971	63.6932	97.1743	64.0425	138.265			70.8113	76.0922	68.651	104.738	69.0274	149.027		73.9318	114.115	124.489		JT19-108 mt hi		74.1358	238.357
73.9318					171.172			68.5927					158.811			73.9318					171.172		113.915	108.928	91.3716		JT22-52 mt hi		71.6908	18.8121
																							80.9975	99.3516	97.7556		JT22-88 mt hi		102.949	74.9535
																							104.738	69.0274	149.027		JT22-109 mt hi		113.995	172.594
Mean 8								Mean WTs								Mean WTs		Mean KI/KO V		Mean KI/KO AAV					171.172
107.784								92.7783								100		99.5758		111.577
																											JT22-40 mt hi		100.961	86.1657
LRPPRC																											JT22-44 mt hi		138.691	88.2932
Normalised to WTs - Separate membranes								Normalised to JT22-42								Normalised to 42 and to WTs							118.835	100.961	104.264		JT22-70 mt hi		87.3978	89.6474
118.835	100.961	104.264	71.6908	96.2577	103.582			127.57	108.382	111.928	76.9605	103.333	111.195			118.835	100.961	104.264	71.6908	96.2577	103.582		134.011	138.691	190.26		JT22-68 mt hi		116.434	188.646
134.011	138.691	190.26	102.949	139.424	93.0375			143.861	148.885	204.245	110.516	149.673	99.8763			134.011	138.691	190.26	102.949	139.424	93.0375		93.1527	87.3978	98.1067		JT22-123 mt hi		96.2577	170.72
74.9398	87.3978	98.1067	111.366	124.021	126.045			100	93.822	105.318	100	133.137	135.311			93.1527	87.3978	98.1067	93.1527	124.021	126.045		98.0789	116.434	107.18		JT22-128 mt hi		139.424	160.965
98.0789	116.434	107.18	113.995	126.613	67.298			105.288	124.992	115.059	122.374	135.92	72.2448			98.0789	116.434	107.18	113.995	126.613	67.298		74.1358	96.2577	103.582		JT22-137 mt hi		124.021	226.642
74.1358					42.186			79.5852					45.2869			74.1358					42.186		71.6908	139.424	93.0375		JT22-157 mt hi		126.613	327.52
																							102.949	124.021	126.045
																							113.995	126.613	67.298
Promedio 8								Promedio WTs								Promedio WTs		Promedio KI/KO V		Promedio KI/KO AAV					42.186		JT22-43 mt hi		104.264	34.8202
93.1527								107.351								100		116.225		103.551							JT22-45 mt hi		190.26	139.207
																											JT22-51 mt hi		98.1067	105.277
MRPL37																											JT22-60 mt hi		107.18	254.143
Normalised to WTs - Separate membranes								Normalised to JT22-42								Normalised to 42 and to WTs							43.9883	86.1657	34.8202		JT22-127 mt hi		103.582	140.844
43.9883	86.1657	34.8202	18.8121	170.72	140.844			43.9917	86.1725	34.8229	18.8136	170.734	140.855			43.9883	86.1657	34.8202	18.8121	170.72	140.844		54.0729	88.2932	139.207		JT22-61 mt hi		93.0375	110.574
54.0729	88.2932	139.207	74.9535	160.965	110.574			54.0772	88.3002	139.218	74.9594	160.978	110.583			54.0729	88.2932	139.207	74.9535	160.965	110.574		99.9921	89.6474	105.277		JT22-114 mt hi		126.045	197.9
66.3441	89.6474	105.277	133.64	226.642	197.9			100	89.6545	105.285	100	226.66	197.915			99.9921	89.6474	105.277	99.9921	226.642	197.9		97.2372	188.646	254.143		JT22-122 mt hi		67.298	128.294
97.2372	188.646	254.143	172.594	327.52	128.294			97.2449	188.661	254.163	172.608	327.546	128.304			97.2372	188.646	254.143	172.594	327.52	128.294		238.357	170.72	140.844		JT22-119 mt hi		42.186	64.3179
238.357					64.3179			238.376					64.323			238.357					64.3179		18.8121	160.965	110.574
																							74.9535	226.642	197.9
Mean 8																							172.594	327.52	128.294
99.9921								Mean WTs								Mean WTs		Mean KI/KO V		Mean KI/KO AAV					64.3179
								100.008								100		167.325		130.597
