# Supplementary material for: Systemic delivery of AAV-GFM1 corrects COXPD1 molecular alterations in Gfm1R671C/− mice
Source: EMBO Mol Med. 2026 Apr 17;18(6):2152–79. doi: 10.1038/s44321-026-00426-4 (PMC13269562; doi:10.1038/s44321-026-00426-4)
Supplement: Supplementary file 7 — Source data Fig. 6 [file 44321_2026_426_MOESM7_ESM.zip › Figure 6 updated/6A/Females MRPS9, MRPS37, MRPL13 mt hi.xlsx]

## Sheet: mb A
♂ ♀										hi=liver ce=brain
SDHA											Mean WT
Image Name	Channel	Name	Signal	Total	Area	Bkgnd.	Type		% Signal normalised vs WT		18.08
JT22-8 mt hi	♀ WT	1	21	35.8	861	0.0171	Signal		116.15
JT22-40 mt hi	♀ KIKO v	2	19.2	32.8	819	0.0167	Signal		106.195
JT22-43 mt hi	♀ KIKO AAV	3	19.4	35.2	800	0.0198	Signal		107.301		116.15	106.195	107.301	JT22-8 mt hi	JT22-40 mt hi	JT22-43 mt hi
JT22-9 mt hi	♀ WT	4	18.9	32.7	760	0.0181	Signal		104.535		104.535	87.9425	109.513	JT22-9 mt hi	JT22-44 mt hi	JT22-45 mt hi
JT22-44 mt hi	♀ KIKO v	5	15.9	26.9	663	0.0167	Signal		87.9425		96.792	99.5575	73.5619	JT22-13 mt hi	JT22-70 mt hi	JT22-51 mt hi
JT22-45 mt hi	♀ KIKO AAV	6	19.8	34.9	780	0.0193	Signal		109.513		85.7301	102.876	89.0487	JT22-42 mt hi	JT22-68 mt hi	JT22-60 mt hi
JT22-13 mt hi	♀ WT	7	17.5	30.8	741	0.0179	Signal		96.792		96.792		101.77	JT22-50 mt hi		JT22-71 mt hi
JT22-70 mt hi	♀ KIKO v	8	18	32.9	738	0.0201	Signal		99.5575		100	99.1427	96.2389
JT22-51 mt hi	♀ KIKO AAV	9	13.3	23.6	592	0.0174	Signal		73.5619
JT22-42 mt hi	♀ WT	10	15.5	27.5	680	0.0176	Signal		85.7301
JT22-68 mt hi	♀ KIKO v	11	18.6	32.3	722	0.0189	Signal		102.876
JT22-60 mt hi	♀ KIKO AAV	12	16.1	28.7	702	0.018	Signal		89.0487
JT22-71 mt hi	♀ KIKO AAV	13	18.4	34.4	780	0.0206	Signal		101.77
JT22-50 mt hi	♀ WT	14	17.5	31.8	840	0.017	Signal		96.792		Mean WT
											0.0269664
MRPS35
Image Name	Channel	Name	Signal	Total	Area	Bkgnd.	Type		Ratio EFG1/SDHA	% Signal Ratio normalised vs WT
JT22-8 mt hi	♀ WT	1	2.78	3.63	324	0.0026	Signal		0.0239345	88.7566	88.7566	131.299	123.725
JT22-40 mt hi	♀ KIKO v	2	3.76	4.84	324	0.00333	Signal		0.0354067	131.299	115.646	90.6602	112.421
JT22-43 mt hi	♀ KIKO AAV	3	3.58	4.8	324	0.00376	Signal		0.0333641	123.725	91.1831	195.179	96.2846
JT22-9 mt hi	♀ WT	4	3.26	4.39	306	0.00369	Signal		0.0311856	115.646	125.874	156.442	104.109
JT22-44 mt hi	♀ KIKO v	5	2.15	3.08	252	0.00369	Signal		0.0244478	90.6602	78.54		127.898
JT22-45 mt hi	♀ KIKO AAV	6	3.32	4.47	272	0.00421	Signal		0.030316	112.421	100	143.395	112.888
JT22-13 mt hi	♀ WT	7	2.38	3.31	288	0.00322	Signal		0.0245888	91.1831
JT22-70 mt hi	♀ KIKO v	8	5.24	6.76	407	0.00372	Signal		0.0526329	195.179
JT22-51 mt hi	♀ KIKO AAV	9	1.91	2.66	245	0.00308	Signal		0.0259645	96.2846		143.395	112.888
JT22-42 mt hi	♀ WT	10	2.91	3.93	315	0.00324	Signal		0.0339437	125.874
JT22-68 mt hi	♀ KIKO v	11	4.34	5.68	363	0.00368	Signal		0.0421867	156.442
JT22-60 mt hi	♀ KIKO AAV	12	2.5	3.41	385	0.00238	Signal		0.0280745	104.109
JT22-71 mt hi	♀ KIKO AAV	13	3.51	4.65	315	0.00361	Signal		0.0344896	127.898
JT22-50 mt hi	♀ WT	14	2.05	2.86	272	0.00297	Signal		0.0211794	78.54
											Mean WT
											0.039766
MRPL13
Image Name	Channel	Name	Signal	Total	Area	Bkgnd.	Type		Ratio COXII/SDHA	% Signal Ratio normalised vs WT
JT22-8 mt hi	♀ WT	1	0.506	0.66	320	0.000479	Signal		0.0240952	60.5925	60.5925	127.962	128.846
JT22-40 mt hi	♀ KIKO v	2	0.977	1.25	432	0.000628	Signal		0.0508854	127.962	127.199	101.537	161.297
JT22-43 mt hi	♀ KIKO AAV	3	0.994	1.28	432	0.000665	Signal		0.0512371	128.846	116.826	192.794	117.416
JT22-9 mt hi	♀ WT	4	0.956	1.22	429	0.000608	Signal		0.050582	127.199	122.815	204.151	109.804
JT22-44 mt hi	♀ KIKO v	5	0.642	0.862	418	0.000527	Signal		0.0403774	101.537	72.5673		130.382
JT22-45 mt hi	♀ KIKO AAV	6	1.27	1.57	442	0.000688	Signal		0.0641414	161.297	100	156.611	129.549
JT22-13 mt hi	♀ WT	7	0.813	1.06	432	0.000564	Signal		0.0464571	116.826
JT22-70 mt hi	♀ KIKO v	8	1.38	1.71	455	0.000732	Signal		0.0766667	192.794
JT22-51 mt hi	♀ KIKO AAV	9	0.621	0.839	350	0.000623	Signal		0.0466917	117.416		156.611	129.549
JT22-42 mt hi	♀ WT	10	0.757	1.01	432	0.000585	Signal		0.0488387	122.815
JT22-68 mt hi	♀ KIKO v	11	1.51	1.87	510	0.000717	Signal		0.0811828	204.151
JT22-60 mt hi	♀ KIKO AAV	12	0.703	0.942	396	0.000603	Signal		0.0436646	109.804
JT22-71 mt hi	♀ KIKO AAV	13	0.954	1.21	372	0.00069	Signal		0.0518478	130.382
JT22-50 mt hi	♀ WT	14	0.505	0.664	352	0.000452	Signal		0.0288571	72.5673

## Sheet: mb B
♂ ♀										hi=liver ce=brain
SDHA											Mean WT
Image Name	Channel	Name	Signal	Total	Area	Bkgnd.	Type		% Signal normalised vs WT		6.2225
JT22-8 mt hi	♀ WT	15	6.88	12	546	0.00939	Signal		110.566
JT22-123 mt hi	♀ KIKO v	16	3.39	7.23	333	0.0115	Signal		54.4797
JT22-127 mt hi	♀ KIKO AAV	17	5.8	10	468	0.00901	Signal		93.2101		110.566	54.4797	93.2101	JT22-8 mt hi	JT22-123 mt hi	JT22-127 mt hi
JT22-52 mt hi	♀ WT	18	4.28	7.12	350	0.00813	Signal		68.7826		68.7826	89.8353	105.585	JT22-52 mt hi	JT22-128 mt hi	JT22-61 mt hi
JT22-128 mt hi	♀ KIKO v	19	5.59	9.46	440	0.00879	Signal		89.8353		85.0141	167.135	101.406	JT22-88 mt hi	JT22-137 mt hi	JT22-114 mt hi
JT22-61 mt hi	♀ KIKO AAV	20	6.57	11.2	518	0.00893	Signal		105.585		135.637	112.334	109.281	JT22-109 mt hi	JT22-157 mt hi	JT22-122 mt hi
JT22-88 mt hi	♀ WT	21	5.29	9.41	456	0.00904	Signal		85.0141				153.475			JT22-119 mt hi
JT22-137 mt hi	♀ KIKO v	22	10.4	17.6	680	0.0106	Signal		167.135		100	105.946	112.591
JT22-114 mt hi	♀ KIKO AAV	23	6.31	11.7	546	0.00988	Signal		101.406
JT22-109 mt hi	♀ WT	24	8.44	14.8	624	0.0101	Signal		135.637
JT22-157 mt hi	♀ KIKO v	25	6.99	13.6	570	0.0117	Signal		112.334
JT22-122 mt hi	♀ KIKO AAV	26	6.8	12.7	574	0.0102	Signal		109.281
JT22-119 mt hi	♀ KIKO AAV	27	9.55	15.5	704	0.00845	Signal		153.475
											0.0136187
MRPS35
Image Name	Channel	Name	Signal	Total	Area	Bkgnd.	Type		Ratio EFG1/SDHA	% Signal Ratio normalised vs WT
JT22-8 mt hi	♀ WT	15	1.36	1.91	216	0.00254	Signal		0.0123003	90.319	90.319	247.997	167.796
JT22-123 mt hi	♀ KIKO v	16	1.84	2.39	272	0.00205	Signal		0.033774	247.997	94.4775	223.959	147.435
JT22-127 mt hi	♀ KIKO AAV	17	2.13	2.73	280	0.00214	Signal		0.0228516	167.796	90.6906	195.065	141.924
JT22-52 mt hi	♀ WT	18	0.885	1.24	186	0.00189	Signal		0.0128666	94.4775	124.513	210.478	178.06
JT22-128 mt hi	♀ KIKO v	19	2.74	3.5	304	0.00251	Signal		0.0305003	223.959			122.48
JT22-61 mt hi	♀ KIKO AAV	20	2.12	2.78	272	0.00239	Signal		0.0200787	147.435	100	219.375	151.539
JT22-88 mt hi	♀ WT	21	1.05	1.51	198	0.0023	Signal		0.0123509	90.6906
JT22-137 mt hi	♀ KIKO v	22	4.44	5.56	380	0.00295	Signal		0.0265653	195.065
JT22-114 mt hi	♀ KIKO AAV	23	1.96	2.58	280	0.00221	Signal		0.0193282	141.924		219.375	151.539
JT22-109 mt hi	♀ WT	24	2.3	3.05	288	0.00261	Signal		0.016957	124.513
JT22-157 mt hi	♀ KIKO v	25	3.22	4.17	324	0.00294	Signal		0.0286644	210.478
JT22-122 mt hi	♀ KIKO AAV	26	2.65	3.51	333	0.00257	Signal		0.0242494	178.06
JT22-119 mt hi	♀ KIKO AAV	27	2.56	3.36	342	0.00231	Signal		0.0166802	122.48
											Mean WT
											0.10238
MRPL13
Image Name	Channel	Name	Signal	Total	Area	Bkgnd.	Type		Ratio COXII/SDHA	% Signal Ratio normalised vs WT
JT22-8 mt hi	♀ WT	15	0.52	0.662	385	0.000367	Signal		0.0755814	73.8246	73.8246	276.892	154.765
JT22-123 mt hi	♀ KIKO v	16	0.961	1.2	408	0.000596	Signal		0.283481	276.892	107.032	260.352	137.816
JT22-127 mt hi	♀ KIKO AAV	17	0.919	1.15	384	0.000594	Signal		0.158448	154.765	106.538	239.493	147.21
JT22-52 mt hi	♀ WT	18	0.469	0.613	363	0.000395	Signal		0.109579	107.032	112.605	219.386	137.32
JT22-128 mt hi	♀ KIKO v	19	1.49	1.86	494	0.000733	Signal		0.266547	260.352			103.301
JT22-61 mt hi	♀ KIKO AAV	20	0.927	1.18	385	0.000667	Signal		0.141096	137.816	100	249.031	136.083
JT22-88 mt hi	♀ WT	21	0.577	0.778	315	0.000639	Signal		0.109074	106.538
JT22-137 mt hi	♀ KIKO v	22	2.55	3.09	600	0.0009	Signal		0.245192	239.493
JT22-114 mt hi	♀ KIKO AAV	23	0.951	1.21	442	0.000579	Signal		0.150713	147.21		249.031	136.083
JT22-109 mt hi	♀ WT	24	0.973	1.25	444	0.000625	Signal		0.115284	112.605
JT22-157 mt hi	♀ KIKO v	25	1.57	1.93	504	0.000717	Signal		0.224607	219.386
JT22-122 mt hi	♀ KIKO AAV	26	0.956	1.23	420	0.000656	Signal		0.140588	137.32
JT22-119 mt hi	♀ KIKO AAV	27	1.01	1.29	408	0.000679	Signal		0.105759	103.301

## Sheet: Pooled
SDHA														hi=liver ce=brain
Normalised to WTs - Separate membranes								Normalised to JT22-8								Normalised to 8 and to WTs
116.15	106.195	107.301	110.566	54.4797	93.2101			100	93.6804	94.6563	100	48.0597	82.226			113.358	106.195	107.301	113.358	54.4797	93.2101		113.358	106.195	107.301		JT22-8 mt hi	JT22-40 mt hi	JT22-43 mt hi
104.535	87.9425	109.513	68.7826	89.8353	105.585			92.2167	77.5791	96.6079	60.6771	79.2488	93.1422			104.535	87.9425	109.513	68.7826	89.8353	105.585		104.535	87.9425	109.513		JT22-9 mt hi	JT22-44 mt hi	JT22-45 mt hi
96.792	99.5575	73.5619	85.0141	167.135	101.406			85.3858	87.8254	64.8932	74.9958	147.44	89.4562			96.792	99.5575	73.5619	85.0141	167.135	101.406		96.792	99.5575	73.5619		JT22-13 mt hi	JT22-70 mt hi	JT22-51 mt hi
85.7301	102.876	89.0487	135.637	112.334	109.281			75.6274	90.7529	78.5549	119.653	99.0965	96.4029			85.7301	102.876	89.0487	135.637	112.334	109.281		85.7301	102.876	89.0487		JT22-42 mt hi	JT22-68 mt hi	JT22-60 mt hi
96.792		101.77			153.475			85.3858		89.7771			135.389			96.792		101.77			153.475		96.792	54.4797	101.77		JT22-50 mt hi	JT22-123 mt hi	JT22-71 mt hi
																							68.7826	89.8353	93.2101		JT22-52 mt hi	JT22-128 mt hi	JT22-127 mt hi
																							85.0141	167.135	105.585		JT22-88 mt hi	JT22-137 mt hi	JT22-61 mt hi
Mean 8								Mean WTs								Mean WTs		Mean KI/KO V		Mean KI/KO AAV			135.637	112.334	101.406		JT22-109 mt hi	JT22-157 mt hi	JT22-114 mt hi
113.358								88.2157								100		102.544		104.415					109.281				JT22-122 mt hi
																									153.475				JT22-119 mt hi
MRPS35
Normalised to WTs - Separate membranes								Normalised to JT22-8								Normalised to 8 and to WTs
88.7566	131.299	123.725	90.319	247.997	167.796			100	146.641	138.182	100	276.975	187.402			89.5378	131.299	123.725	89.5378	247.997	167.796		89.5378	131.299	123.725
115.646	90.6602	112.421	94.4775	223.959	147.435			129.159	101.254	125.557	105.517	250.127	164.662			115.646	90.6602	112.421	94.4775	223.959	147.435		115.646	90.6602	112.421
91.1831	195.179	96.2846	90.6906	195.065	141.924			101.837	217.985	107.535	101.288	217.857	158.507			91.1831	195.179	96.2846	90.6906	195.065	141.924		91.1831	195.179	96.2846
125.874	156.442	104.109	124.513	210.478	178.06			140.582	174.721	116.274	139.062	235.072	198.865			125.874	156.442	104.109	124.513	210.478	178.06		125.874	156.442	104.109
78.54		127.898			122.48			87.7172		142.843			136.791			78.54		127.898			122.48		78.54	247.997	127.898
											0												94.4775	223.959	167.796
											0												90.6906	195.065	147.435
Mean 8								Mean WTs								Mean WTs		Mean KI/KO V		Mean KI/KO AAV			124.513	210.478	141.924
89.5378								111.685								100		181.385		132.213					178.06
																									122.48
MRPL13
Normalised to WTs - Separate membranes								Normalised to JT22-8								Normalised to 8 and to WTs
60.5925	127.962	128.846	73.8246	276.892	154.765			100	190.395	191.711	100	411.989	230.276			67.2085	127.962	128.846	67.2085	276.892	154.765		67.2085	127.962	128.846
127.199	101.537	161.297	107.032	260.352	137.816			189.26	151.078	239.995	159.254	387.379	205.058			127.199	101.537	161.297	107.032	260.352	137.816		127.199	101.537	161.297
116.826	192.794	117.416	106.538	239.493	147.21			173.826	286.86	174.704	158.519	356.343	219.035			116.826	192.794	117.416	106.538	239.493	147.21		116.826	192.794	117.416
122.815	204.151	109.804	112.605	219.386	137.32			182.737	303.758	163.378	167.545	326.426	204.32			122.815	204.151	109.804	112.605	219.386	137.32		122.815	204.151	109.804
72.5673		130.382			103.301			107.973		193.996			153.702			72.5673		130.382			103.301		72.5673	276.892	130.382
											0												107.032	260.352	154.765
Mean 8											0												106.538	239.493	137.816
67.2085								Mean WTs								Mean WTs		Mean KI/KO V		Mean KI/KO AAV			112.605	219.386	147.21
								148.791								100		202.821		132.816					137.32
																									103.301
MRPS9
Normalised to WTs - Separate membranes								Normalised to JT22-8								Normalised to 8 and to WTs
99.2608	85.6486	83.0208	122.536	258.793	150.186			100	77.2316	74.8621	100	233.361	135.427			110.898	85.6486	83.0208	110.898	258.793	150.186		110.898	85.6486	83.0208
130.885	60.6711	98.866	116.68	124.625	85.4924			118.023	54.7087	89.1501	105.214	112.378	77.0908			130.885	60.6711	98.866	116.68	124.625	85.4924		130.885	60.6711	98.866
72.5316	169.24	65.9571	58.6828	77.8676	107.443			65.4037	152.609	59.4753	52.9159	70.2153	96.8845			72.5316	169.24	65.9571	58.6828	77.8676	107.443		72.5316	169.24	65.9571
134.3	121.016	104.242	102.101	112.29	130.695			121.102	109.123	93.9981	92.0674	101.255	117.852			134.3	121.016	104.242	102.101	112.29	130.695		134.3	121.016	104.242
63.0219		111.601			114.151			56.8285		100.633			102.933			63.0219		111.601			114.151		63.0219	258.793	111.601
											0												116.68	124.625	150.186
Mean 8											0												58.6828	77.8676	85.4924
110.898								Mean WTs															102.101	112.29	107.443
								90.1727																	130.695
JT22-40 mt hi																									114.151
JT22-44 mt hi
JT22-70 mt hi
JT22-68 mt hi
JT22-123 mt hi
JT22-128 mt hi
JT22-137 mt hi
JT22-157 mt hi
JT22-43 mt hi
JT22-45 mt hi
JT22-51 mt hi
JT22-60 mt hi
JT22-71 mt hi
JT22-127 mt hi
JT22-61 mt hi
JT22-114 mt hi
JT22-122 mt hi
JT22-119 mt hi
