# Supplementary material for: Systemic delivery of AAV-GFM1 corrects COXPD1 molecular alterations in Gfm1R671C/− mice
Source: EMBO Mol Med. 2026 Apr 17;18(6):2152–79. doi: 10.1038/s44321-026-00426-4 (PMC13269562; doi:10.1038/s44321-026-00426-4)
Supplement: Supplementary file 7 — Source data Fig. 6 [file 44321_2026_426_MOESM7_ESM.zip › Figure 6 updated/6A/Males MRPL37 Quantification mt hi.xlsx]

## Sheet: mb A
♂ ♂										hi=liver ce=brain
SDHA											Mean WT
Image Name	Channel	Name	Signal	Total	Area	Bkgnd.	Type		% Signal normalised vs WT		5.396
JT22-2 mt hi	♂ WT	1	8.67	14.7	640	0.00949	Signal		160.675
JT22-32 mt hi	♂ KIKO v	2	5.75	9.35	468	0.00769	Signal		106.56
JT22-35 mt hi	♂ KIKO AAV	3	6.58	11	532	0.00831	Signal		121.942		160.675	106.56	121.942
JT22-63 mt hi	♂ WT	4	5.22	8.95	444	0.00842	Signal		96.7383		96.7383	95.4411	89.8814
JT22-57 mt hi	♂ KIKO v	5	5.15	9.49	480	0.00904	Signal		95.4411		81.9125	110.823	99.8888
JT22-59 mt hi	♂ KIKO AAV	6	4.85	8.92	468	0.00869	Signal		89.8814		80.2446	90.0667	83.9511
JT22-58 mt hi	♂ WT	7	4.42	8.17	418	0.00896	Signal		81.9125		80.4299
JT22-125 mt hi	♂ KIKO v	8	5.98	11.5	560	0.00993	Signal		110.823		100	100.723	98.9159
JT22-79 mt hi	♂ KIKO AAV	9	5.39	9.99	533	0.00864	Signal		99.8888
JT22-101 mt hi	♂ WT	10	4.33	8.39	480	0.00845	Signal		80.2446
JT22-121 mt hi	♂ KIKO v	11	4.86	8.3	456	0.00754	Signal		90.0667
JT22-83 mt hi	♂ KIKO AAV	12	4.53	7.92	480	0.00707	Signal		83.9511
JT22-80 mt hi	♂ WT	13	4.34	8.42	520	0.00784	Signal		80.4299		Mean WT
											0.00167108
MRPL37
Image Name	Channel	Name	Signal	Total	Area	Bkgnd.	Type		Ratio EFG1/SDHA	% Signal Ratio normalised vs WT
JT22-2 mt hi	♂ WT	14	0.00987	0.129	210	0.000566	Signal		0.00113841	68.1242	68.1242	394.434	30.9212
JT22-32 mt hi	♂ KIKO v	15	0.0379	0.111	204	0.000357	Signal		0.0065913	394.434	126.103	204.507	182.609
JT22-35 mt hi	♂ KIKO AAV	16	0.0034	0.107	210	0.000496	Signal		0.000516717	30.9212	150.281	278.193	311.976
JT22-63 mt hi	♂ WT	17	0.011	0.0997	210	0.000423	Signal		0.00210728	126.103	42.0135	333.685	381.771
JT22-57 mt hi	♂ KIKO v	18	0.0176	0.131	210	0.000538	Signal		0.00341748	204.507	113.478
JT22-59 mt hi	♂ KIKO AAV	19	0.0148	0.126	210	0.000531	Signal		0.00305155	182.609	100	302.705	226.819
JT22-58 mt hi	♂ WT	20	0.0111	0.111	210	0.000476	Signal		0.00251131	150.281
JT22-125 mt hi	♂ KIKO v	21	0.0278	0.163	204	0.000664	Signal		0.00464883	278.193
JT22-79 mt hi	♂ KIKO AAV	22	0.0281	0.133	210	0.000501	Signal		0.00521336	311.976		302.705	226.819
JT22-101 mt hi	♂ WT	23	0.00304	0.115	210	0.000532	Signal		0.000702079	42.0135
JT22-121 mt hi	♂ KIKO v	24	0.0271	0.154	210	0.000602	Signal		0.00557613	333.685
JT22-83 mt hi	♂ KIKO AAV	25	0.0289	0.161	210	0.000631	Signal		0.00637969	381.771
JT22-80 mt hi	♂ WT	26	0.00823	0.154	216	0.000673	Signal		0.00189631	113.478

## Sheet: mb B
♂ ♂										hi=liver ce=brain
SDHA											Mean WT
Image Name	Channel	Name	Signal	Total	Area	Bkgnd.	Type		% Signal normalised vs WT		9.422
JT22-86 mt hi	♂ WT	14	12.2	23.9	574	0.0204	Signal		129.484
JT22-147 mt hi	♂ KIKO v	15	12.7	22.9	532	0.0191	Signal		134.791
JT22-105 mt hi	♂ KIKO AAV	16	11.9	20.5	481	0.0177	Signal		126.3		129.484	134.791	126.3
JT22-58 mt hi	♂ WT	17	10.5	19.1	468	0.0184	Signal		111.441		111.441	124.177	82.9972
JT22-175 mt hi	♂ KIKO v	18	11.7	21.2	532	0.0177	Signal		124.177		100.722	107.196	106.028
JT22-118 mt hi	♂ KIKO AAV	19	7.82	15.9	456	0.0176	Signal		82.9972		94.9904	98.3868	84.0586
JT22-107 mt hi	♂ WT	20	9.49	17.7	518	0.0159	Signal		100.722		63.3623
JT22-176 mt hi	♂ KIKO v	21	10.1	18.2	518	0.0156	Signal		107.196		100	116.138	99.8461
JT22-173 mt hi	♂ KIKO AAV	22	9.99	18.6	532	0.0162	Signal		106.028
JT22-113 mt hi	♂ WT	23	8.95	16.5	481	0.0156	Signal		94.9904
JT22-183 mt hi	♂ KIKO v	24	9.27	17.5	480	0.0172	Signal		98.3868
JT22-179 mt hi	♂ KIKO AAV	25	7.92	16.2	456	0.0181	Signal		84.0586
JT22-180 mt hi	♂ WT	26	5.97	12.8	440	0.0155	Signal		63.3623		Mean WT
											0.00151845
MRPL37
Image Name	Channel	Name	Signal	Total	Area	Bkgnd.	Type		Ratio EFG1/SDHA	% Signal Ratio normalised vs WT
JT22-86 mt hi	♂ WT	1	0.0102	0.153	234	0.000612	Signal		0.000836066	55.0606	55.0606	275.873	64.1966
JT22-147 mt hi	♂ KIKO v	2	0.0532	0.169	210	0.00055	Signal		0.00418898	275.873	92.1996	114.827	157.484
JT22-105 mt hi	♂ KIKO AAV	3	0.0116	0.109	210	0.000466	Signal		0.00097479	64.1966	106.87	190.398	176.673
JT22-58 mt hi	♂ WT	4	0.0147	0.0936	210	0.000376	Signal		0.0014	92.1996	34.069	306.195	156.327
JT22-175 mt hi	♂ KIKO v	5	0.0204	0.142	210	0.000577	Signal		0.00174359	114.827	211.801
JT22-118 mt hi	♂ KIKO AAV	6	0.0187	0.0919	210	0.000348	Signal		0.0023913	157.484	100	221.823	138.67
JT22-107 mt hi	♂ WT	7	0.0154	0.127	210	0.000533	Signal		0.00162276	106.87
JT22-176 mt hi	♂ KIKO v	8	0.0292	0.152	210	0.000585	Signal		0.00289109	190.398
JT22-173 mt hi	♂ KIKO AAV	9	0.0268	0.146	210	0.00057	Signal		0.00268268	176.673		221.823	138.67
JT22-113 mt hi	♂ WT	10	0.00463	0.0947	210	0.000429	Signal		0.000517318	34.069
JT22-183 mt hi	♂ KIKO v	11	0.0431	0.25	280	0.00074	Signal		0.00464941	306.195
JT22-179 mt hi	♂ KIKO AAV	12	0.0188	0.176	198	0.000796	Signal		0.00237374	156.327
JT22-180 mt hi	♂ WT	13	0.0192	0.138	210	0.000565	Signal		0.00321608	211.801

## Sheet: Pooled
SDHA																SDHA 150622
Normalised to WTs - Separate membranes								Normalised to JT22-58						hi=liver ce=brain		Normalised to 8 and to WTs
107.378	81.4441	89.1778	129.484	134.791	126.3			109.742	83.2372	91.1412	132.335	137.759	129.081			107.121	81.2496	88.9649	129.175	134.469	125.999		107.121	81.2496	88.9649
35.6692	210.35	57.2946	111.441	124.177	82.9972			36.4545	214.982	58.5561	100	126.911	84.8246			35.584	209.848	57.1578	97.6121	123.881	82.7991		35.584	209.848	57.1578
84.2502	111.806	106.249	100.722	107.196	106.028			100	114.268	108.589	102.939	109.556	108.363			97.6121	111.539	105.996	100.481	106.94	105.775		97.6121	111.539	105.996
64.045	161.372	293.32	94.9904	98.3868	84.0586			65.455	164.925	299.778	97.0818	100.553	85.9093			63.892	160.987	292.62	94.7636	98.1518	83.8579		63.892	160.987	292.62
208.658			63.3623					213.252			64.7574					208.16		0	63.211		0		208.16	134.469	125.999
																							129.175	123.881	82.7991
																							100.481	106.94	105.775
Mean 8								Mean WTs								100							94.7636	98.1518	83.8579
97.8458								102.446															63.211
MRPL37																							100	128.383	117.896
Normalised to WTs - Separate membranes								Normalised to JT22-58								Normalised to 8 and to WTs
68.1242	394.434	30.9212	55.0606	275.873	64.1966			56.1894	325.333	25.5041	45.4145	227.542	52.9499			69.7708	403.968	31.6686	56.3915	282.541	65.7483		69.7708	403.968	31.6686
126.103	204.507	182.609	92.1996	114.827	157.484			104.011	168.679	150.618	100	94.7106	129.894			129.151	209.45	187.023	124.171	117.603	161.29		129.151	209.45	187.023
150.281	278.193	311.976	106.87	190.398	176.673			100	229.456	257.32	88.1472	157.042	145.721			124.171	284.918	319.516	109.453	195	180.943		124.171	284.918	319.516
42.0135	333.685	381.771	34.069	306.195	156.327			34.6531	275.226	314.888	28.1004	252.552	128.94			43.029	341.75	390.999	34.8924	313.596	160.105		43.029	341.75	390.999
113.478			211.801					93.598			174.695					116.221		0	216.92		0		116.221	282.541	65.7483
																							56.3915	117.603	161.29
																							109.453	195	180.943
Mean 8								Mean WTs								100							34.8924	313.596	160.105
121.24								80.5343															216.92
																							100	268.603	187.162

## Sheet: Hoja1
2024-01-31		2024-02-01	hi=liver ce=brain
mbA		mbA
JT22-2 mt hi		JT22-2 mt hi
JT22-32 mt hi		JT22-32 mt hi
JT22-35 mt hi		JT22-35 mt hi
JT22-63 mt hi		JT22-80 mt hi
JT22-57 mt hi		JT22-57 mt hi
JT22-59 mt hi		JT22-59 mt hi
JT22-58 mt hi		JT22-58 mt hi
JT22-125 mt hi		JT22-125 mt hi
JT22-79 mt hi		JT22-79 mt hi
JT22-101 mt hi		JT22-101 mt hi
JT22-121 mt hi		JT22-121 mt hi
JT22-83 mt hi		JT22-83 mt hi
JT22-80 mt hi		JT22-180 mt hi
mbB		mbB
JT22-86 mt hi		JT22-86 mt hi
JT22-147 mt hi		JT22-147 mt hi
JT22-105 mt hi		JT22-105 mt hi
JT22-58 mt hi		JT22-58 mt hi
JT22-175 mt hi		JT22-175 mt hi
JT22-118 mt hi		JT22-118 mt hi
JT22-107 mt hi		JT22-107 mt hi
JT22-176 mt hi		JT22-176 mt hi
JT22-173 mt hi		JT22-173 mt hi
JT22-113 mt hi		JT22-113 mt hi
JT22-183 mt hi		JT22-183 mt hi
JT22-179 mt hi		JT22-179 mt hi
JT22-180 mt hi		JT22-180 mt hi
		Esgotat JT22-63 mt hi
