# Supplementary material for: Systemic delivery of AAV-GFM1 corrects COXPD1 molecular alterations in Gfm1R671C/− mice
Source: EMBO Mol Med. 2026 Apr 17;18(6):2152–79. doi: 10.1038/s44321-026-00426-4 (PMC13269562; doi:10.1038/s44321-026-00426-4)
Supplement: Supplementary file 7 — Source data Fig. 6 [file 44321_2026_426_MOESM7_ESM.zip › Figure 6 updated/6A/Males MRPS9, MRPS37, MRPL13 mt hi.xlsx]

## Sheet: mb A
♂ ♂										hi=liver ce=brain
SDHA											Mean WT
Image Name	Channel	Name	Signal	Total	Area	Bkgnd.	Type		% Signal normalised vs WT		10.184
JT22-2 mt hi	♂ WT	1	10.5	15.5	672	0.00751	Signal		103.103
JT22-32 mt hi	♂ KIKO v	2	10.7	16.5	656	0.00879	Signal		105.067
JT22-35 mt hi	♂ KIKO AAV	3	10.6	16.5	640	0.00912	Signal		104.085		103.103	105.067	104.085	JT22-2 mt hi	JT22-32 mt hi	JT22-35 mt hi
JT22-63 mt hi	♂ WT	4	9.34	14.5	600	0.00856	Signal		91.7125		91.7125	116.85	77.769	JT22-63 mt hi	JT22-57 mt hi	JT22-59 mt hi
JT22-57 mt hi	♂ KIKO v	5	11.9	18.7	663	0.0102	Signal		116.85		108.995	103.103	113.904	JT22-58 mt hi	JT22-125 mt hi	JT22-79 mt hi
JT22-59 mt hi	♂ KIKO AAV	6	7.92	13.1	532	0.00974	Signal		77.769		115.868	79.4383	114.886	JT22-101 mt hi	JT22-121 mt hi	JT22-83 mt hi
JT22-58 mt hi	♂ WT	7	11.1	18.2	600	0.0119	Signal		108.995		80.3221			JT22-80 mt hi
JT22-125 mt hi	♂ KIKO v	8	10.5	17.3	588	0.0115	Signal		103.103		100	101.114	102.661
JT22-79 mt hi	♂ KIKO AAV	9	11.6	18.9	615	0.0118	Signal		113.904
JT22-101 mt hi	♂ WT	10	11.8	18.2	600	0.0106	Signal		115.868
JT22-121 mt hi	♂ KIKO v	11	8.09	13.3	533	0.0097	Signal		79.4383
JT22-83 mt hi	♂ KIKO AAV	12	11.7	19.1	585	0.0127	Signal		114.886
JT22-80 mt hi	♂ WT	13	8.18	13.4	492	0.0105	Signal		80.3221		Mean WT
											0.26356
MRPS35
Image Name	Channel	Name	Signal	Total	Area	Bkgnd.	Type		Ratio EFG1/SDHA	% Signal Ratio normalised vs WT
JT22-2 mt hi	♂ WT	1	2.45	3.14	507	0.00135	Signal		0.233333	88.5315	88.5315	109.216	91.2757
JT22-32 mt hi	♂ KIKO v	2	3.08	3.99	507	0.00179	Signal		0.28785	109.216	73.1218	137.42	108.748
JT22-35 mt hi	♂ KIKO AAV	3	2.55	3.33	507	0.00153	Signal		0.240566	91.2757	106.648	140.566	114.153
JT22-63 mt hi	♂ WT	4	1.8	2.43	429	0.00146	Signal		0.192719	73.1218	103.215	191.821	188.413
JT22-57 mt hi	♂ KIKO v	5	4.31	5.54	533	0.00231	Signal		0.362185	137.42	128.484
JT22-59 mt hi	♂ KIKO AAV	6	2.27	3.02	444	0.00169	Signal		0.286616	108.748	100	144.756	125.648
JT22-58 mt hi	♂ WT	7	3.12	4.12	520	0.00192	Signal		0.281081	106.648
JT22-125 mt hi	♂ KIKO v	8	3.89	5.13	546	0.00226	Signal		0.370476	140.566
JT22-79 mt hi	♂ KIKO AAV	9	3.49	4.6	574	0.00193	Signal		0.300862	114.153		144.756	125.648
JT22-101 mt hi	♂ WT	10	3.21	4.26	520	0.00201	Signal		0.272034	103.215
JT22-121 mt hi	♂ KIKO v	11	4.09	5.39	520	0.0025	Signal		0.505562	191.821
JT22-83 mt hi	♂ KIKO AAV	12	5.81	7.38	640	0.00245	Signal		0.496581	188.413
JT22-80 mt hi	♂ WT	13	2.77	3.64	507	0.00171	Signal		0.338631	128.484
											Mean WT
											0.0949561
MRPL13
Image Name	Channel	Name	Signal	Total	Area	Bkgnd.	Type		Ratio COXI/SDHA	% Signal Ratio normalised vs WT
JT22-2 mt hi	♂ WT	1	1.08	1.46	363	0.00105	Signal		0.102857	108.321	108.321	104.328	75.904
JT22-32 mt hi	♂ KIKO v	2	1.06	1.49	350	0.00124	Signal		0.0990654	104.328	64.2695	123.896	89.4884
JT22-35 mt hi	♂ KIKO AAV	3	0.764	1.1	315	0.00108	Signal		0.0720755	75.904	59.6767	197.585	155.244
JT22-63 mt hi	♂ WT	4	0.57	0.848	272	0.00103	Signal		0.0610278	64.2695	110.667	205.677	140.416
JT22-57 mt hi	♂ KIKO v	5	1.4	1.94	380	0.00142	Signal		0.117647	123.896	157.066
JT22-59 mt hi	♂ KIKO AAV	6	0.673	1.04	280	0.00131	Signal		0.0849747	89.4884	100	157.871	115.263
JT22-58 mt hi	♂ WT	7	0.629	0.997	288	0.00128	Signal		0.0566667	59.6767
JT22-125 mt hi	♂ KIKO v	8	1.97	2.67	407	0.00173	Signal		0.187619	197.585
JT22-79 mt hi	♂ KIKO AAV	9	1.71	2.34	418	0.00151	Signal		0.147414	155.244		157.871	115.263
JT22-101 mt hi	♂ WT	10	1.24	1.71	429	0.0011	Signal		0.105085	110.667
JT22-121 mt hi	♂ KIKO v	11	1.58	2.2	418	0.00148	Signal		0.195303	205.677
JT22-83 mt hi	♂ KIKO AAV	12	1.56	2.16	374	0.0016	Signal		0.133333	140.416
JT22-80 mt hi	♂ WT	13	1.22	1.66	408	0.00107	Signal		0.149144	157.066
											Mean WT
											0.0100189
MRPS9
Image Name	Channel	Name	Signal	Total	Area	Bkgnd.	Type		Ratio COXII/SDHA	% Signal Ratio normalised vs WT	0	46.2675	87.3817
JT22-2 mt hi	♂ WT	1	0.105	0.178	312	0.000233	Signal		0.01	99.811	83.4608	104.005	77.2527
JT22-32 mt hi	♂ KIKO v	2	0.0496	0.106	272	0.000212	Signal		0.00463551	46.2675	83.4456	94.2976	102.392
JT22-35 mt hi	♂ KIKO AAV	3	0.0928	0.159	333	0.0002	Signal		0.00875472	87.3817	101.503	103.882	79.5076
JT22-63 mt hi	♂ WT	4	0.0781	0.133	266	0.000208	Signal		0.00836188	83.4608	131.78
JT22-57 mt hi	♂ KIKO v	5	0.124	0.202	333	0.000232	Signal		0.0104202	104.005	80.0378	87.1131	86.6336
JT22-59 mt hi	♂ KIKO AAV	6	0.0613	0.109	245	0.000193	Signal		0.0077399	77.2527
JT22-58 mt hi	♂ WT	7	0.0928	0.162	296	0.000233	Signal		0.00836036	83.4456
JT22-125 mt hi	♂ KIKO v	8	0.0992	0.183	320	0.000261	Signal		0.00944762	94.2976
JT22-79 mt hi	♂ KIKO AAV	9	0.119	0.218	390	0.000256	Signal		0.0102586	102.392
JT22-101 mt hi	♂ WT	10	0.12	0.203	312	0.000265	Signal		0.0101695	101.503
JT22-121 mt hi	♂ KIKO v	11	0.0842	0.147	259	0.000243	Signal		0.0104079	103.882
JT22-83 mt hi	♂ KIKO AAV	12	0.0932	0.17	272	0.000281	Signal		0.00796581	79.5076
JT22-80 mt hi	♂ WT	13	0.108	0.174	280	0.000236	Signal		0.0132029	131.78

## Sheet: mb B
♂ ♂										hi=liver ce=brain
SDHA											Mean WT
Image Name	Channel	Name	Signal	Total	Area	Bkgnd.	Type		% Signal normalised vs WT		14.72
JT22-86 mt hi	♂ WT	14	23.5	37.3	817	0.0169	Signal		159.647
JT22-147 mt hi	♂ KIKO v	15	16	25.7	656	0.0149	Signal		108.696
JT22-105 mt hi	♂ KIKO AAV	16	15.2	24.5	646	0.0144	Signal		103.261		159.647	108.696	103.261	JT22-86 mt hi	JT22-147 mt hi	JT22-105 mt hi
JT22-63 mt hi	♂ WT	17	11.3	18.8	532	0.0141	Signal		76.7663		76.7663	83.5598	90.3533	JT22-63 mt hi	JT22-175 mt hi	JT22-118 mt hi
JT22-175 mt hi	♂ KIKO v	18	12.3	20.6	630	0.0132	Signal		83.5598		76.087	93.0707	55.163	JT22-107 mt hi	JT22-176 mt hi	JT22-173 mt hi
JT22-118 mt hi	♂ KIKO AAV	19	13.3	22.5	585	0.0157	Signal		90.3533		68.6141	99.1848	90.3533	JT22-113 mt hi	JT22-183 mt hi	JT22-179 mt hi
JT22-107 mt hi	♂ WT	20	11.2	19.5	546	0.0152	Signal		76.087		118.886			JT22-180 mt hi
JT22-176 mt hi	♂ KIKO v	21	13.7	23.3	640	0.0149	Signal		93.0707		100	96.1277	84.7826
JT22-173 mt hi	♂ KIKO AAV	22	8.12	15.1	560	0.0125	Signal		55.163
JT22-113 mt hi	♂ WT	23	10.1	18.1	555	0.0144	Signal		68.6141
JT22-183 mt hi	♂ KIKO v	24	14.6	25.3	640	0.0168	Signal		99.1848
JT22-179 mt hi	♂ KIKO AAV	25	13.3	23	680	0.0143	Signal		90.3533
JT22-180 mt hi	♂ WT	26	17.5	29.8	748	0.0164	Signal		118.886		Mean WT
											0.133746
MRPS35
Image Name	Channel	Name	Signal	Total	Area	Bkgnd.	Type		Ratio EFG1/SDHA	% Signal Ratio normalised vs WT
JT22-86 mt hi	♂ WT	14	2.69	3.4	507	0.00141	Signal		0.114468	85.586	85.586	118.228	76.736
JT22-147 mt hi	♂ KIKO v	15	2.53	3.28	480	0.00157	Signal		0.158125	118.228	98.5885	168.989	124.801
JT22-105 mt hi	♂ KIKO AAV	16	1.56	2.1	360	0.0015	Signal		0.102632	76.736	110.15	203.021	135.357
JT22-63 mt hi	♂ WT	17	1.49	2.01	380	0.00138	Signal		0.131858	98.5885	79.2101	248.375	173.148
JT22-175 mt hi	♂ KIKO v	18	2.78	3.61	492	0.00169	Signal		0.226016	168.989	126.465
JT22-118 mt hi	♂ KIKO AAV	19	2.22	2.99	429	0.00178	Signal		0.166917	124.801	100	184.653	127.511
JT22-107 mt hi	♂ WT	20	1.65	2.27	370	0.00167	Signal		0.147321	110.15
JT22-176 mt hi	♂ KIKO v	21	3.72	4.73	507	0.00199	Signal		0.271533	203.021
JT22-173 mt hi	♂ KIKO AAV	22	1.47	1.99	390	0.00133	Signal		0.181034	135.357		184.653	127.511
JT22-113 mt hi	♂ WT	23	1.07	1.61	333	0.0016	Signal		0.105941	79.2101
JT22-183 mt hi	♂ KIKO v	24	4.85	6.32	574	0.00256	Signal		0.332192	248.375
JT22-179 mt hi	♂ KIKO AAV	25	3.08	4.11	546	0.00189	Signal		0.231579	173.148
JT22-180 mt hi	♂ WT	26	2.96	3.8	533	0.00158	Signal		0.169143	126.465
											Mean WT
											0.0403954
MRPL13
Image Name	Channel	Name	Signal	Total	Area	Bkgnd.	Type		Ratio COXI/SDHA	% Signal Ratio normalised vs WT
JT22-86 mt hi	♂ WT	14	1.09	1.39	384	0.000788	Signal		0.046383	114.823	114.823	216.609	95.4383
JT22-147 mt hi	♂ KIKO v	15	1.4	1.82	560	0.000747	Signal		0.0875	216.609	98.8022	235.477	99.5797
JT22-105 mt hi	♂ KIKO AAV	16	0.586	0.806	340	0.000649	Signal		0.0385526	95.4383	117.367	156.663	146.032
JT22-63 mt hi	♂ WT	17	0.451	0.653	342	0.00059	Signal		0.0399115	98.8022	67.158	254.336	187.992
JT22-175 mt hi	♂ KIKO v	18	1.17	1.5	444	0.000737	Signal		0.095122	235.477	101.85
JT22-118 mt hi	♂ KIKO AAV	19	0.535	0.755	390	0.000566	Signal		0.0402256	99.5797	100	215.771	132.26
JT22-107 mt hi	♂ WT	20	0.531	0.764	315	0.000739	Signal		0.0474107	117.367
JT22-176 mt hi	♂ KIKO v	21	0.867	1.14	432	0.00063	Signal		0.0632847	156.663
JT22-173 mt hi	♂ KIKO AAV	22	0.479	0.66	340	0.00053	Signal		0.0589901	146.032		215.771	132.26
JT22-113 mt hi	♂ WT	23	0.274	0.427	288	0.000532	Signal		0.0271287	67.158
JT22-183 mt hi	♂ KIKO v	24	1.5	1.95	507	0.000885	Signal		0.10274	254.336
JT22-179 mt hi	♂ KIKO AAV	25	1.01	1.37	385	0.000932	Signal		0.0759398	187.992
JT22-180 mt hi	♂ WT	26	0.72	0.996	385	0.000715	Signal		0.0411429	101.85
											Mean WT
											0.00328414
MRPS9
Image Name	Channel	Name	Signal	Total	Area	Bkgnd.	Type		Ratio COXII/SDHA	% Signal Ratio normalised vs WT	116.614	93.2511	56.2912
JT22-86 mt hi	♂ WT	1	0.09	0.172	342	0.00024	Signal		0.00382979	116.614	63.3238	131.452	149.499
JT22-147 mt hi	♂ KIKO v	2	0.049	0.118	288	0.00024	Signal		0.0030625	93.2511	142.188	113.796	85.4981
JT22-105 mt hi	♂ KIKO AAV	3	0.0281	0.0738	192	0.000238	Signal		0.00184868	56.2912	51.5528	250.269	115.158
JT22-63 mt hi	♂ WT	4	0.0235	0.0663	192	0.000223	Signal		0.00207965	63.3238	126.321
JT22-175 mt hi	♂ KIKO v	5	0.0531	0.113	222	0.000271	Signal		0.00431707	131.452	100	147.192	101.612
JT22-118 mt hi	♂ KIKO AAV	6	0.0653	0.134	259	0.000264	Signal		0.00490977	149.499
JT22-107 mt hi	♂ WT	7	0.0523	0.106	198	0.00027	Signal		0.00466964	142.188
JT22-176 mt hi	♂ KIKO v	8	0.0512	0.107	204	0.000274	Signal		0.00373723	113.796
JT22-173 mt hi	♂ KIKO AAV	9	0.0228	0.0574	160	0.000216	Signal		0.00280788	85.4981
JT22-113 mt hi	♂ WT	10	0.0171	0.0512	150	0.000228	Signal		0.00169307	51.5528
JT22-183 mt hi	♂ KIKO v	11	0.12	0.244	390	0.000319	Signal		0.00821918	250.269
JT22-179 mt hi	♂ KIKO AAV	12	0.0503	0.133	259	0.000321	Signal		0.00378195	115.158
JT22-180 mt hi	♂ WT	13	0.0726	0.148	259	0.000291	Signal		0.00414857	126.321

## Sheet: Pooled
SDHA														hi=liver ce=brain		SDHA 150622
Normalised to WTs - Separate membranes								Normalised to JT22-8								Normalised to 8 and to WTs
103.103	105.067	104.085	159.647	108.696	103.261			122.393	124.724	123.558	189.516	129.032	122.58			101.328	103.259	102.293	156.899	106.825	101.484		101.328	103.259	102.293
91.7125	116.85	77.769	76.7663	83.5598	90.3533			100	138.712	92.3191	100	99.1932	107.258			82.7896	114.839	76.4306	82.7896	82.1217	88.7982		82.7896	114.839	76.4306
108.995	103.103	113.904	76.087	93.0707	55.163			129.387	122.393	135.215	90.3223	110.484	65.4837			107.119	101.328	111.944	74.7775	91.4689	54.2137		107.119	101.328	111.944
115.868	79.4383	114.886	68.6141	99.1848	90.3533			137.546	94.3007	136.38	81.4514	117.742	107.258			113.874	78.0712	112.909	67.4333	97.4778	88.7982		113.874	78.0712	112.909
80.3221			118.886					95.3498		0	141.129		0			78.9397		0	116.84		0		78.9397	106.825	101.484
																							156.899	82.1217	88.7982
																							74.7775	91.4689	54.2137
Mean 8								Mean WTs								100							67.4333	97.4778	88.7982
84.2394								120.788															116.84
MRPS35																							100	96.9238	92.1088
Normalised to WTs - Separate membranes								Normalised to JT22-63								Normalised to 8 and to WTs
88.5315	109.216	91.2757	85.586	118.228	76.736			103.117	127.21	106.314	99.6866	137.706	89.3785			87.1616	107.526	89.8634	84.2617	116.398	75.5487		87.1616	107.526	89.8634
73.1218	137.42	108.748	98.5885	168.989	124.801			100	160.061	126.665	100	196.83	145.363			84.5266	135.294	107.065	84.5266	166.374	122.87		84.5266	135.294	107.065
106.648	140.566	114.153	110.15	203.021	135.357			124.219	163.725	132.96	128.297	236.469	157.657			104.998	138.391	112.387	108.446	199.879	133.262		104.998	138.391	112.387
103.215	191.821	188.413	79.2101	248.375	173.148			120.22	223.424	219.455	92.2602	289.295	201.675			101.618	188.853	185.498	77.9845	244.531	170.469		101.618	188.853	185.498
128.484			126.465					149.652		0	147.301		0			126.495		0	124.509		0		126.495	116.398	75.5487
											0												84.2617	166.374	122.87
											0												108.446	199.879	133.262
Mean 8								Mean WTs								100							77.9845	244.531	170.469
85.8551								118.306															124.509
MRPL13																							100	162.156	124.62
Normalised to WTs - Separate membranes								Normalised to JT22-63								Normalised to 8 and to WTs
108.321	104.328	75.904	114.823	216.609	95.4383			132.85	127.953	93.0927	140.825	265.661	117.051			106.143	102.23	74.3781	112.514	212.255	93.5197		106.143	102.23	74.3781
64.2695	123.896	89.4884	98.8022	235.477	99.5797			100	151.953	109.753	100	288.802	122.13			79.8967	121.406	87.6894	79.8967	230.744	97.5778		79.8967	121.406	87.6894
59.6767	197.585	155.244	117.367	156.663	146.032			73.1907	242.329	190.4	143.945	192.14	179.102			58.477	193.613	152.123	115.007	153.514	143.096		58.477	193.613	152.123
110.667	205.677	140.416	67.158	254.336	187.992			135.728	252.253	172.213	82.3662	311.931	230.563			108.442	201.542	137.593	65.8079	249.223	184.212		108.442	201.542	137.593
157.066			101.85					192.635		0	124.915		0			153.909		0	99.8029		0		153.909	212.255	93.5197
											0												112.514	230.744	97.5778
Mean 8											0												115.007	153.514	143.096
81.5359								Mean WTs								100							65.8079	249.223	184.212
								125.162															99.8029
MRPS9																							100	183.066	121.274
Normalised to WTs - Separate membranes								Normalised to JT22-63								Normalised to 8 and to WTs
99.811	46.2675	87.3817	116.614	93.2511	56.2912			135.997	63.0414	119.061	158.892	127.058	76.699			96.9449	44.939	84.8725	113.266	90.5734	54.6748		96.9449	44.939	84.8725
83.4608	104.005	77.2527	63.3238	131.452	149.499			100	141.711	105.26	100	179.109	203.699			71.2849	101.018	75.0344	71.2849	127.677	145.206		71.2849	101.018	75.0344
83.4456	94.2976	102.392	142.188	113.796	85.4981			113.698	128.484	139.514	193.736	155.052	116.495			81.0495	91.5899	99.4521	138.105	110.528	83.0431		81.0495	91.5899	99.4521
101.503	103.882	79.5076	51.5528	250.269	115.158			138.302	141.544	108.332	70.2428	341.001	156.907			98.5881	100.899	77.2245	50.0725	243.082	111.851		98.5881	100.899	77.2245
131.78			126.321					179.555		0	172.118		0			127.996		0	122.694		0		127.996	90.5734	54.6748
											0												113.266	127.677	145.206
Mean 8											0												138.105	110.528	83.0431
73.3923								Mean WTs								100							50.0725	243.082	111.851
								140.282															122.694
																							100	113.788	91.4199
