# Supplementary material for: Systemic delivery of AAV-GFM1 corrects COXPD1 molecular alterations in Gfm1R671C/− mice
Source: EMBO Mol Med. 2026 Apr 17;18(6):2152–79. doi: 10.1038/s44321-026-00426-4 (PMC13269562; doi:10.1038/s44321-026-00426-4)
Supplement: Supplementary file 7 — Source data Fig. 6 [file 44321_2026_426_MOESM7_ESM.zip › Figure 6 updated/6B/6B.xlsx]

## Sheet: Hoja 1
Figure 6B - SDS PAGE and western blot immunodetection of MRPS9 and MRPS35 (28S SSU subunits), MRPL13 and MRPL37 (39S LSU subunits) in brain mitochondria from mice treated with the CNS targeted vector. SDHA was used as loading control. Statistical analysis in CNS targeted study was not split by sex.
MRPS9										MRPL13
Females - RQ (%)					Males RQ (%)					Females - RQ (%)					Males RQ (%)
JT23 0079	9.32				JT23 0075	103.24				JT23 0079	102.2				JT23 0075	92.89
JT23 0091	16.55				JT23 0088	102.7				JT23 0091	83.81				JT23 0088	63.63
JT23 0140	85.26				JT23 0110	78.39				JT23 0140	138.42				JT23 0110	101.94
JT23 0105	262.47				JT23 0130	88.68				JT23 0105	115.56				JT23 0130	125.16
JT23 0106	129.17				JT23 0153	102.01				JT23 0106	97.26				JT23 0153	160.76
JT23 0107	88.75				JT23 0156	116.6				JT23 0107	63				JT23 0156	153.47
JT23 0113	140.48				JT23 0167	78.73				JT23 0113	109.16				JT23 0167	55.83
JT23 0104	68.01				JT19-181	129.65				JT23 0104	90.59				JT19-181	46.32
JT23 0080		218.24			JT23 0081		418.65			JT23 0080		453.02			JT23 0081		452.91
JT23 0097		347.97			JT23 0115		366.92			JT23 0097		371.24			JT23 0115		311.81
JT23 0112		474.65			JT23 0118		378.08			JT23 0112		246.72			JT23 0118		409.48
JT23 0117		1125.35			JT23 0132		501.7			JT23 0117		421.72			JT23 0132		434.79
JT23 0175		733.54			JT23 0181		416.52			JT23 0175		355.23			JT23 0181		493.07
JT23 0182		655.93			JT23 0208		562.08			JT23 0182		333.33			JT23 0208		682.46
JT23 0184		238.22			JT23 0210		323			JT23 0184		450.61			JT23 0210		219.63
JT23 0186		403.44			JT24 0004		737.66			JT23 0186		338.76			JT24 0004		156.91
JT23 0095			148.69		JT23 0086			244.21		JT23 0095			195.26		JT23 0086			252.2
JT23 0101			224.2		JT23 0111			293.82		JT23 0101			222.91		JT23 0111			154.5
JT23 0116			636.98		JT23 0114			430.23		JT23 0116			313.73		JT23 0114			320.95
JT23 0120			462.32		JT23 0142			269.59		JT23 0120			219.66		JT23 0142			357.57
JT23 0122			264.01		JT23 0143			306.85		JT23 0122			132.44		JT23 0143			467.42
JT23 0146			280.57		JT23 0144			199.79		JT23 0146			352.33		JT23 0144			343.24
JT23 0159			289.94		JT23 0149			417		JT23 0159			265.34		JT23 0149			157.96
JT23 0163			167.18		JT23 0162			467.19		JT23 0163			223.46		JT23 0162			118.5
JT23 0164			96.87							JT23 0164			156.05
MRPS35										MRPL37
Females - RQ (%)					Males RQ (%)					Females - RQ (%)					Males RQ (%)
JT23 0079	58.95				JT23 0075	58.57				JT23 0079	71.14				JT23 0075	190.06
JT23 0091	51.31				JT23 0088	52.43				JT23 0091	50.98				JT23 0088	81.38
JT23 0140	131.22				JT23 0110	121.79				JT23 0140	126.14				JT23 0110	91.41
JT23 0105	170.58				JT23 0130	167.56				JT23 0105	150.75				JT23 0130	75.64
JT23 0106	109.41				JT23 0153	84.45				JT23 0106	154.26				JT23 0153	116.43
JT23 0107	85.18				JT23 0156	104.82				JT23 0107	55.14				JT23 0156	58.88
JT23 0113	107.22				JT23 0167	144.83				JT23 0113	126.57				JT23 0167	125.36
JT23 0104	86.15				JT19-181	65.56				JT23 0104	65.02				JT19-181	60.85
JT23 0080		256.16			JT23 0081		193.86			JT23 0080		220.84			JT23 0081		372.53
JT23 0097		232.59			JT23 0115		457.8			JT23 0097		181.84			JT23 0115		350.31
JT23 0112		240.7			JT23 0118		508.89			JT23 0112		366.13			JT23 0118		468.01
JT23 0117		340.61			JT23 0132		747.36			JT23 0117		375.71			JT23 0132		609.29
JT23 0175		274.38			JT23 0181		306.26			JT23 0175		425.17			JT23 0181		340.33
JT23 0182		219.34			JT23 0208		709.19			JT23 0182		383.69			JT23 0208		749.69
JT23 0184		293.87			JT23 0210		314.36			JT23 0184		326.59			JT23 0210		430.27
JT23 0186		268.71			JT24 0004		322.57			JT23 0186		478.7			JT24 0004		453.77
JT23 0095			127.17		JT23 0086			226.96		JT23 0095			132.99		JT23 0086			218.77
JT23 0101			191.44		JT23 0111			194.11		JT23 0101			192.01		JT23 0111			153.99
JT23 0116			376.13		JT23 0114			309.58		JT23 0116			203.98		JT23 0114			169.39
JT23 0120			231.11		JT23 0142			568.84		JT23 0120			221.07		JT23 0142			241.35
JT23 0122			140.14		JT23 0143			317.75		JT23 0122			162.42		JT23 0143			298.62
JT23 0146			283.53		JT23 0144			339.73		JT23 0146			288.42		JT23 0144			340.28
JT23 0159			225.8		JT23 0149			276.97		JT23 0159			297.62		JT23 0149			267.08
JT23 0163			244.82		JT23 0162			287.92		JT23 0163			216.93		JT23 0162			265.38
JT23 0164			198.25							JT23 0164			169.53
