# Supplementary material for: Systemic delivery of AAV-GFM1 corrects COXPD1 molecular alterations in Gfm1R671C/− mice
Source: EMBO Mol Med. 2026 Apr 17;18(6):2152–79. doi: 10.1038/s44321-026-00426-4 (PMC13269562; doi:10.1038/s44321-026-00426-4)
Supplement: Supplementary file 7 — Source data Fig. 6 [file 44321_2026_426_MOESM7_ESM.zip › Figure 6 updated/6B/Females MRPS35 MRPL13 mt ce.xlsx]

## Sheet: Samples
Gel A
			1	M
JT23 0079	Female	WT	2
JT23 0080	Female	KI/KO	3
JT23 0095	Female	KI/KO AAV	4
JT23 0091	Female	WT	5
JT23 0097	Female	KI/KO	6
JT23 0101	Female	KI/KO AAV	7
JT23 0140	Female	WT	8	C
JT23 0112	Female	KI/KO	9
JT23 0116	Female	KI/KO AAV	10
JT23 0105	Female	WT	11
JT23 0117	Female	KI/KO	12
JT23 0120	Female	KI/KO AAV	13
JT23 0106	Female	WT	14
			15	M
Gel B
			1	M
JT23 0107	Female	WT	2
JT23 0175	Female	KI/KO	3
JT23 0122	Female	KI/KO AAV	4
JT23 0113	Female	WT	5
JT23 0182	Female	KI/KO	6
JT23 0146	Female	KI/KO AAV	7
JT23 0140	Female	WT	8
JT23 0184	Female	KI/KO	9
JT23 0159	Female	KI/KO AAV	10
JT23 0104	Female	WT	11	C
JT23 0186	Female	KI/KO	12
JT23 0163	Female	KI/KO AAV	13
JT23 0164	Female	KI/KO AAV	14
			15	M

## Sheet: mb A
SDHA											Mean WT
Image Name	Channel	Name	Signal	Total	Area	Bkgnd.	Type		% Signal normalised vs WT		3.136
JT23 0079	Chemi	1	3.29	5.26	480	0.0041	Signal		104.911
JT23 0080	Chemi	2	4.65	7.31	570	0.00467	Signal		148.278
JT23 0095	Chemi	3	2.73	4.47	444	0.00393	Signal		87.0536		104.911	148.278	87.0536
JT23 0091	Chemi	4	3.08	4.82	444	0.00392	Signal		98.2143		98.2143	106.186	80.3571
JT23 0097	Chemi	5	3.33	5.36	480	0.00423	Signal		106.186		113.52	89.6046	105.548
JT23 0101	Chemi	6	2.52	4.19	370	0.00453	Signal		80.3571		87.0536	84.5026	124.043
JT23 0140	Chemi	7	3.56	5.42	456	0.00407	Signal		113.52		96.301
JT23 0112	Chemi	8	2.81	4.51	380	0.00447	Signal		89.6046
JT23 0116	Chemi	9	3.31	5.31	429	0.00464	Signal		105.548
JT23 0105	Chemi	10	2.73	4.64	400	0.00478	Signal		87.0536
JT23 0117	Chemi	11	2.65	4.34	407	0.00414	Signal		84.5026
JT23 0120	Chemi	12	3.89	6.01	468	0.00454	Signal		124.043
JT23 0106	Chemi	13	3.02	4.88	429	0.00435	Signal		96.301		Mean WT
											0.238982
LRPPRC
Image Name	Channel	Name	Signal	Total	Area	Bkgnd.	Type		Ratio EFG1/SDHA	% Signal Ratio normalised vs WT
JT23 0079	Chemi	1	0.937	1.3	288	0.00125	Signal		0.284802	119.173	119.173	173.675	135.955
JT23 0080	Chemi	2	1.93	2.48	396	0.0014	Signal		0.415054	173.675	119.147	139.48	101.289
JT23 0095	Chemi	3	0.887	1.24	256	0.00137	Signal		0.324908	135.955	71.1114	88.6023	123.636
JT23 0091	Chemi	4	0.877	1.22	256	0.00134	Signal		0.28474	119.147	61.1567	233.695	160.277
JT23 0097	Chemi	5	1.11	1.48	280	0.00134	Signal		0.333333	139.48	129.412
JT23 0101	Chemi	6	0.61	0.9	192	0.00151	Signal		0.242063	101.289	100	158.863	130.289
JT23 0140	Chemi	7	0.605	0.957	186	0.00189	Signal		0.169944	71.1114
JT23 0112	Chemi	8	0.595	0.937	192	0.00178	Signal		0.211744	88.6023
JT23 0116	Chemi	9	0.978	1.41	264	0.00162	Signal		0.295468	123.636		158.863	130.289
JT23 0105	Chemi	10	0.399	0.758	174	0.00206	Signal		0.146154	61.1567
JT23 0117	Chemi	11	1.48	1.94	352	0.00129	Signal		0.558491	233.695
JT23 0120	Chemi	12	1.49	2.02	340	0.00157	Signal		0.383033	160.277
JT23 0106	Chemi	13	0.934	1.34	297	0.00137	Signal		0.309272	129.412
											Mean WT
											0.0864317
MRPS35
Image Name	Channel	Name	Signal	Total	Area	Bkgnd.	Type		Ratio COXI/SDHA	% Signal Ratio normalised vs WT
JT23 0079	Chemi	1	0.162	0.239	324	0.000239	Signal		0.0492401	56.97	56.97	247.569	122.903
JT23 0080	Chemi	2	0.995	1.14	494	0.000293	Signal		0.213978	247.569	49.585	224.795	185.025
JT23 0095	Chemi	3	0.29	0.356	370	0.000178	Signal		0.106227	122.903	122.848	232.632	363.523
JT23 0091	Chemi	4	0.132	0.173	330	0.000124	Signal		0.0428571	49.585	164.859	329.194	223.366
JT23 0097	Chemi	5	0.647	0.742	468	0.000202	Signal		0.194294	224.795	105.737
JT23 0101	Chemi	6	0.403	0.482	360	0.000221	Signal		0.159921	185.025	100	258.548	223.704
JT23 0140	Chemi	7	0.378	0.451	350	0.000209	Signal		0.10618	122.848
JT23 0112	Chemi	8	0.565	0.657	407	0.000226	Signal		0.201068	232.632
JT23 0116	Chemi	9	1.04	1.17	532	0.000248	Signal		0.314199	363.523		258.548	223.704
JT23 0105	Chemi	10	0.389	0.488	333	0.000298	Signal		0.142491	164.859
JT23 0117	Chemi	11	0.754	0.899	481	0.000302	Signal		0.284528	329.194
JT23 0120	Chemi	12	0.751	0.942	456	0.000419	Signal		0.193059	223.366
JT23 0106	Chemi	13	0.276	0.384	360	0.000301	Signal		0.0913907	105.737
											Mean WT
											0.105431
MRPL13
Image Name	Channel	Name	Signal	Total	Area	Bkgnd.	Type		Ratio COXII/SDHA	% Signal Ratio normalised vs WT	98.0201	434.469	187.266
JT23 0079	Chemi	1	0.34	0.436	320	0.0003	Signal		0.103343	98.0201	80.3752	356.039	213.786
JT23 0080	Chemi	2	2.13	2.39	608	0.000425	Signal		0.458065	434.469	117.495	236.616	300.88
JT23 0095	Chemi	3	0.539	0.675	360	0.00038	Signal		0.197436	187.266	110.831	404.45	210.667
JT23 0091	Chemi	4	0.261	0.342	340	0.00024	Signal		0.0847403	80.3752	93.2785
JT23 0097	Chemi	5	1.25	1.47	492	0.000442	Signal		0.375375	356.039	100	357.894	228.15
JT23 0101	Chemi	6	0.568	0.707	350	0.000399	Signal		0.225397	213.786
JT23 0140	Chemi	7	0.441	0.559	324	0.000363	Signal		0.123876	117.495
JT23 0112	Chemi	8	0.701	0.843	418	0.00034	Signal		0.249466	236.616
JT23 0116	Chemi	9	1.05	1.25	418	0.000498	Signal		0.317221	300.88
JT23 0105	Chemi	10	0.319	0.417	351	0.000281	Signal		0.11685	110.831
JT23 0117	Chemi	11	1.13	1.3	432	0.000403	Signal		0.426415	404.45
JT23 0120	Chemi	12	0.864	1.01	396	0.000376	Signal		0.222108	210.667
JT23 0106	Chemi	13	0.297	0.349	363	0.000143	Signal		0.0983444	93.2785

## Sheet: mb B
SDHA											Mean WT
Image Name	Channel	Name	Signal	Total	Area	Bkgnd.	Type		% Signal normalised vs WT		4.41
JT23 0107	Chemi	14	4.4	7.44	429	0.00709	Signal		99.7732
JT23 0175	Chemi	15	6.25	10.4	492	0.00848	Signal		141.723
JT23 0122	Chemi	16	3.69	6.36	340	0.00785	Signal		83.6735		99.7732	141.723	83.6735
JT23 0113	Chemi	17	4.79	8.16	407	0.00827	Signal		108.617		108.617	121.542	84.127
JT23 0182	Chemi	18	5.36	8.64	440	0.00745	Signal		121.542		102.494	85.941	114.512
JT23 0146	Chemi	19	3.71	6.59	360	0.00799	Signal		84.127		89.1156	108.163	92.517
JT23 0140	Chemi	20	4.52	7.51	418	0.00715	Signal		102.494				78.458
JT23 0184	Chemi	21	3.79	6.34	350	0.0073	Signal		85.941
JT23 0159	Chemi	22	5.05	8.24	418	0.00763	Signal		114.512
JT23 0104	Chemi	23	3.93	6.77	370	0.00767	Signal		89.1156
JT23 0186	Chemi	24	4.77	8.01	418	0.00774	Signal		108.163
JT23 0163	Chemi	25	4.08	6.75	390	0.00685	Signal		92.517
JT23 0164	Chemi	26	3.46	5.76	342	0.00672	Signal		78.458		Mean WT
											0.477042
LRPPRC
Image Name	Channel	Name	Signal	Total	Area	Bkgnd.	Type		Ratio EFG1/SDHA	% Signal Ratio normalised vs WT
JT23 0107	Chemi	14	2.23	3.34	280	0.00395	Signal		0.506818	106.242	106.242	151.266	105.665
JT23 0175	Chemi	15	4.51	6.02	418	0.0036	Signal		0.7216	151.266	103.719	108.724	137.302
JT23 0122	Chemi	16	1.86	2.92	240	0.00441	Signal		0.504065	105.665	112.697	136.616	101.699
JT23 0113	Chemi	17	2.37	3.53	315	0.00368	Signal		0.494781	103.719	77.3427	127.006	117.144
JT23 0182	Chemi	18	2.78	4.26	330	0.00447	Signal		0.518657	108.724			131.47
JT23 0146	Chemi	19	2.43	3.63	300	0.004	Signal		0.654987	137.302	100	130.903	118.656
JT23 0140	Chemi	20	2.43	3.51	333	0.00326	Signal		0.537611	112.697
JT23 0184	Chemi	21	2.47	3.65	300	0.00394	Signal		0.651715	136.616
JT23 0159	Chemi	22	2.45	3.65	280	0.00429	Signal		0.485149	101.699
JT23 0104	Chemi	23	1.45	2.17	224	0.00326	Signal		0.368957	77.3427
JT23 0186	Chemi	24	2.89	3.95	315	0.00336	Signal		0.60587	127.006
JT23 0163	Chemi	25	2.28	3.31	272	0.00378	Signal		0.558824	117.144
JT23 0164	Chemi	26	2.17	3.2	245	0.00422	Signal		0.627168	131.47
											Mean WT
											0.117053
MRPS35
Image Name	Channel	Name	Signal	Total	Area	Bkgnd.	Type		Ratio COXI/SDHA	% Signal Ratio normalised vs WT
JT23 0107	Chemi	14	0.424	0.514	350	0.000257	Signal		0.0963636	82.325	82.325	265.18	135.44
JT23 0175	Chemi	15	1.94	2.18	520	0.000465	Signal		0.3104	265.18	103.624	211.985	274.026
JT23 0122	Chemi	16	0.585	0.693	380	0.000284	Signal		0.158537	135.44	130.794	284.021	218.231
JT23 0113	Chemi	17	0.581	0.69	350	0.00031	Signal		0.121294	103.624	83.2578	259.698	236.612
JT23 0182	Chemi	18	1.33	1.52	468	0.000404	Signal		0.248134	211.985			191.604
JT23 0146	Chemi	19	1.19	1.36	456	0.000371	Signal		0.320755	274.026	100	255.221	211.183
JT23 0140	Chemi	20	0.692	0.826	370	0.000362	Signal		0.153097	130.794
JT23 0184	Chemi	21	1.26	1.44	432	0.00043	Signal		0.332454	284.021
JT23 0159	Chemi	22	1.29	1.5	481	0.00044	Signal		0.255446	218.231		255.221	211.183
JT23 0104	Chemi	23	0.383	0.489	296	0.000355	Signal		0.0974555	83.2578
JT23 0186	Chemi	24	1.45	1.65	468	0.000417	Signal		0.303983	259.698
JT23 0163	Chemi	25	1.13	1.32	456	0.000414	Signal		0.276961	236.612
JT23 0164	Chemi	26	0.776	0.945	407	0.000414	Signal		0.224277	191.604
											Mean WT
											0.0793697
MRPL13
Image Name	Channel	Name	Signal	Total	Area	Bkgnd.	Type		Ratio COXII/SDHA	% Signal Ratio normalised vs WT	60.4192	340.684	127.017
JT23 0107	Chemi	14	0.211	0.26	330	0.00015	Signal		0.0479545	60.4192	104.687	319.683	337.905
JT23 0175	Chemi	15	1.69	1.89	507	0.000395	Signal		0.2704	340.684	148.013	432.165	254.48
JT23 0122	Chemi	16	0.372	0.469	333	0.000291	Signal		0.100813	127.017	86.8804	324.887	214.311
JT23 0113	Chemi	17	0.398	0.491	306	0.000303	Signal		0.0830898	104.687			149.662
JT23 0182	Chemi	18	1.36	1.57	559	0.000372	Signal		0.253731	319.683	100	354.355	216.675
JT23 0146	Chemi	19	0.995	1.2	429	0.000473	Signal		0.268194	337.905
JT23 0140	Chemi	20	0.531	0.676	390	0.000373	Signal		0.117478	148.013
JT23 0184	Chemi	21	1.3	1.54	504	0.000488	Signal		0.343008	432.165
JT23 0159	Chemi	22	1.02	1.24	456	0.000486	Signal		0.20198	254.48
JT23 0104	Chemi	23	0.271	0.365	342	0.000276	Signal		0.0689567	86.8804
JT23 0186	Chemi	24	1.23	1.47	420	0.000573	Signal		0.257862	324.887
JT23 0163	Chemi	25	0.694	0.886	380	0.000505	Signal		0.170098	214.311
JT23 0164	Chemi	26	0.411	0.533	340	0.00036	Signal		0.118786	149.662
											#REF!

## Sheet: Pooled
SDHA
Normalised to WTs - Separate membranes								Normalised to JT23-140								Normalised to 140 and to WTs							105.971	149.777	87.9337		SDHA
104.911	148.278	87.0536	99.7732	141.723	83.6735			97.1329	137.285	80.5997	92.3763	131.216	77.4701			105.971	149.777	87.9337	100.782	143.156	84.5194		99.2073	107.26	81.1696			WT	KI/KO V	KI/KO AAV
98.2143	106.186	80.3571	108.617	121.542	84.127			90.9329	98.3139	74.3997	100.564	112.531	77.89			99.2073	107.26	81.1696	109.715	122.771	84.9775		109.099	90.5105	106.616		Number of values
113.52	89.6046	105.548	102.494	85.941	114.512			100	82.9616	97.7234	100	79.5696	106.023			109.099	90.5105	106.616	109.099	86.8099	115.67		87.9337	85.3569	125.297
87.0536	84.5026	124.043	89.1156	108.163	92.517			80.5997	78.2378	114.847	82.5089	100.144	85.6581			87.9337	85.3569	125.297	90.0166	109.257	93.4524		97.2747	143.156	84.5194
96.301					78.458			89.1615					72.6414			97.2747					79.2513		100.782	122.771	84.9775		Mean
																							109.715	86.8099	115.67		Std. Deviation
																							90.0166	109.257	93.4524		Std. Error of Mean
Mean 140								Mean WTs								100	111.862	95.4319							79.2513
108.007								91.6596
LRPPRC																											LRPPRC
Normalised to WTs - Separate membranes								Normalised to JT23-140								Normalised to 140 and to WTs							117.979	171.936	134.593			WT	KI/KO V	KI/KO AAV
119.173	173.675	135.955	106.242	151.266	105.665			129.671	188.975	147.931	115.601	164.591	114.973			117.979	171.936	134.593	105.178	149.75	104.606		117.953	138.083	100.275		Number of values
119.147	139.48	101.289	103.719	108.724	137.302			129.643	151.767	110.212	112.855	118.301	149.397			117.953	138.083	100.275	102.679	107.634	135.926		90.9834	87.7146	122.397
71.1114	88.6023	123.636	112.697	136.616	101.699			100	96.4073	134.527	100	148.651	110.658			90.9834	87.7146	122.397	90.9834	135.247	100.681		60.5441	231.354	158.671
61.1567	233.695	160.277	77.3427	127.006	117.144			66.5441	254.282	174.396	84.1558	138.194	127.463			60.5441	231.354	158.671	76.5678	125.733	115.97		128.115	149.75	104.606		Mean
129.412					131.47			140.812					143.051			128.115					130.153		105.178	107.634	135.926		Std. Deviation
																							102.679	135.247	100.681		Std. Error of Mean
																							76.5678	125.733	115.97
Promedio 140								Promedio WTs								100	143.432	122.586							130.153
91.9041								109.91
MRPS35																											MRPS35
Normalised to WTs - Separate membranes								Normalised to JT23-140								Normalised to 140 and to WTs												WT	KI/KO V	KI/KO AAV
56.97	247.569	122.903	82.325	265.18	135.44			44.9216	195.212	96.9107	64.9144	209.098	106.797			58.9462	256.157	127.166	85.1808	274.379	140.139		58.9462	256.157	127.166		Number of values
49.585	224.795	185.025	103.624	211.985	274.026			39.0984	177.254	145.895	81.7087	167.153	216.073			51.305	232.593	191.444	107.218	219.339	283.532		51.305	232.593	191.444
122.848	232.632	363.523	130.794	284.021	218.231			100	183.433	286.643	100	223.954	172.078			131.22	240.702	376.134	131.22	293.873	225.801		131.22	240.702	376.134
164.859	329.194	223.366	83.2578	259.698	236.612			129.994	259.574	176.127	65.6499	204.775	186.572			170.578	340.614	231.114	86.1459	268.706	244.82		170.578	340.614	231.114		Mean
105.737					191.604			83.3755					151.082			109.405					198.25		109.405	274.379	140.139		Std. Deviation
																							85.1808	219.339	283.532		Std. Error of Mean
																							107.218	293.873	225.801
Mean 140								Mean WTs								100	265.795	224.267					86.1459	268.706	244.82
126.821								76.2078																	198.25
MRPL13																											MRPL13
Normalised to WTs - Separate membranes								Normalised to JT23-140								Normalised to 140 and to WTs												WT	KI/KO V	KI/KO AAV
98.0201	434.469	187.266	60.4192	340.684	127.017			73.8357	327.273	141.062	45.512	256.627	95.6781			102.205	453.017	195.26	62.9985	355.228	132.439		102.205	453.017	195.26		Number of values
80.3752	356.039	213.786	104.687	319.683	337.905			60.5443	268.194	161.039	78.8576	240.808	254.534			83.8065	371.239	222.913	109.156	333.33	352.33		83.8065	371.239	222.913
117.495	236.616	300.88	148.013	432.165	254.48			100	178.236	226.644	100	325.537	191.692			138.422	246.717	313.725	138.422	450.614	265.344		138.422	246.717	313.725
110.831	404.45	210.667	86.8804	324.887	214.311			83.4855	304.66	158.689	65.4445	244.728	161.434			115.562	421.716	219.661	90.5894	338.756	223.46		115.562	421.716	219.661		Mean
93.2785					149.662			70.264					112.736			97.2607					156.051		97.2607	355.228	132.439		Std. Deviation
																							62.9985	333.33	352.33		Std. Error of Mean
																							109.156	450.614	265.344
Mean 140								Mean WTs								100	371.327	231.243					90.5894	338.756	223.46
132.754								72.2429																	156.051
