# Supplementary material for: Systemic delivery of AAV-GFM1 corrects COXPD1 molecular alterations in Gfm1R671C/− mice
Source: EMBO Mol Med. 2026 Apr 17;18(6):2152–79. doi: 10.1038/s44321-026-00426-4 (PMC13269562; doi:10.1038/s44321-026-00426-4)
Supplement: Supplementary file 7 — Source data Fig. 6 [file 44321_2026_426_MOESM7_ESM.zip › Figure 6 updated/6B/Males MRPS35 mt ce .xlsx]

## Sheet: Samples
2024-02-22
WB mt ce AAV9P31-hsyn-GFM1
Gel A
			1	M		JT23 0075	1x200ug; 3x100ug (4112)
JT23 0075	Male	WT	2			JT23 0088	2x200ug; 2x100ug (4112)
JT23 0081	Male	KI/KO	3			JT23 0110	2x200ug; 2x100ug (4113)
JT23 0086	Male	KI/KO AAV	4			JT23 0130	2x200ug; 2x100ug (4122)
JT23 0088	Male	WT	5			JT23 0153	3x200ug; 1x100ug (4122)
JT23 0115	Male	KI/KO	6			JT23 0156	3x200ug; 1x100ug (4122)
JT23 0111	Male	KI/KO AAV	7			JT23 0167	3x200ug; 1x100ug (4122)
JT23 0110	Male	WT	8	C		JT19-181	1x500ug; 2x100ug (4.3.3.3)
JT23 0118	Male	KI/KO	9			JT23 0081	1x200ug; 3x100ug (4112)
JT23 0114	Male	KI/KO AAV	10			JT23 0115	3x200ug; 1x100ug (4113)
JT23 0130	Male	WT	11			JT23 0118	1x200ug; 3x100ug (4113)
JT23 0132	Male	KI/KO	12			JT23 0132	1x200ug; 3x100ug (4122)
JT23 0142	Male	KI/KO AAV	13			JT23 0181	3x200ug; 1x100ug (4122)
JT23 0153	Male	WT	14	C		JT23 0208	2x200ug; 1x100ug (4122)
			15	M		JT23 0210	2x200ug; 1x100ug (4122)
						JT24 0004	1x200ug; 2x100ug (4122)
Gel B						JT23 0086	3x200ug; 1x100ug (4112)
			1	M		JT23 0111	3x200ug; 1x100ug (4113)
JT23 0153	Male	WT	2	C		JT23 0114	2x200ug; 2x100ug (4113)
JT23 0181	Male	KI/KO	3			JT23 0142	1x200ug; 3x100ug (4112)
JT23 0143	Male	KI/KO AAV	4			JT23 0143	1x200ug; 3x100ug (4112)
JT23 0156	Male	WT	5			JT23 0144	2x200ug; 2x100ug (4112)
JT23 0208	Male	KI/KO	6			JT23 0149	3x200ug; 1x100ug (4122)
JT23 0144	Male	KI/KO AAV	7			JT23 0162	3x200ug; 1x100ug (4122)
JT23 0110	Male	WT	8	C
JT23 0210	Male	KI/KO	9
JT23 0149	Male	KI/KO AAV	10
JT23 0167	Male	WT	11
JT24 0004	Male	KI/KO	12
JT23 0162	Male	KI/KO AAV	13
JT19-181	Male	WT	14
			15	M

## Sheet: mb A
SDHA											Mean WT
Image Name	Channel	Name	Signal	Total	Area	Bkgnd.	Type		% Signal normalised vs WT		7.695
JT23 0075	Chemi	1	11.4	17.5	516	0.0117	Signal		148.148
JT23 0081	Chemi	2	9.1	15.3	440	0.0142	Signal		118.259
JT23 0086	Chemi	3	8.61	14.3	429	0.0132	Signal		111.891		148.148	118.259	111.891
JT23 0088	Chemi	4	6.16	11	369	0.0131	Signal		80.052		80.052	97.076	71.8648
JT23 0115	Chemi	5	7.47	12.6	390	0.0132	Signal		97.076		65.4971	89.4087	83.1709
JT23 0111	Chemi	6	5.53	9.51	320	0.0124	Signal		71.8648		106.303	44.8343	69.1358
JT23 0110	Chemi	7	5.04	9.19	304	0.0137	Signal		65.4971		88.2391
JT23 0118	Chemi	8	6.88	12.1	369	0.0143	Signal		89.4087		100	87.3944	84.0156
JT23 0114	Chemi	9	6.4	11.3	351	0.0139	Signal		83.1709
JT23 0130	Chemi	10	8.18	14	400	0.0146	Signal		106.303
JT23 0132	Chemi	11	3.45	7.23	304	0.0124	Signal		44.8343
JT23 0142	Chemi	12	5.32	10.5	390	0.0132	Signal		69.1358
JT23 0153	Chemi	13	6.79	12.1	410	0.013	Signal		88.2391		Mean WT
											0.10614
LRPPRC
Image Name	Channel	Name	Signal	Total	Area	Bkgnd.	Type		Ratio EFG1/SDHA	% Signal Ratio normalised vs WT
JT23 0075	Chemi	1	1.23	1.62	304	0.00129	Signal		0.107895	101.654	101.654	134.594	108.55
JT23 0081	Chemi	2	1.3	1.69	333	0.00118	Signal		0.142857	134.594	66.9909	204.323	141.409
JT23 0086	Chemi	3	0.992	1.31	324	0.000971	Signal		0.115215	108.55	112.722	250.602	145.445
JT23 0088	Chemi	4	0.438	0.628	198	0.00096	Signal		0.0711039	66.9909	118.633	281.281	357.736
JT23 0115	Chemi	5	1.62	2.02	333	0.00119	Signal		0.216867	204.323	151.244
JT23 0111	Chemi	6	0.83	1.09	280	0.000946	Signal		0.15009	141.409	100	217.7	188.285
JT23 0110	Chemi	7	0.603	0.83	238	0.000952	Signal		0.119643	112.722
JT23 0118	Chemi	8	1.83	2.27	380	0.00116	Signal		0.265988	250.602
JT23 0114	Chemi	9	0.988	1.3	272	0.00114	Signal		0.154375	145.445		217.7	188.285
JT23 0130	Chemi	10	1.03	1.38	296	0.00119	Signal		0.125917	118.633
JT23 0132	Chemi	11	1.03	1.37	297	0.00113	Signal		0.298551	281.281
JT23 0142	Chemi	12	2.02	2.5	429	0.00111	Signal		0.379699	357.736
JT23 0153	Chemi	13	1.09	1.49	333	0.00119	Signal		0.16053	151.244
											Promedio WT
											0.0754733
MRPS35
Image Name	Channel	Name	Signal	Total	Area	Bkgnd.	Type		Ratio COXI/SDHA	% Signal Ratio normalised vs WT
JT23 0075	Chemi	1	0.492	0.62	333	0.000385	Signal		0.0431579	57.183	57.183	189.282	221.598
JT23 0081	Chemi	2	1.3	1.53	468	0.000493	Signal		0.142857	189.282	51.1921	446.979	189.521
JT23 0086	Chemi	3	1.44	1.66	456	0.000479	Signal		0.167247	221.598	128.028	496.865	302.259
JT23 0088	Chemi	4	0.238	0.349	238	0.000468	Signal		0.0386364	51.1921	163.597	729.695	555.392
JT23 0115	Chemi	5	2.52	2.87	560	0.000629	Signal		0.337349	446.979	93.0798
JT23 0111	Chemi	6	0.791	1.01	390	0.00056	Signal		0.143038	189.521	100	465.705	317.193
JT23 0110	Chemi	7	0.487	0.651	315	0.000518	Signal		0.096627	128.028
JT23 0118	Chemi	8	2.58	3.05	602	0.000784	Signal		0.375	496.865
JT23 0114	Chemi	9	1.46	1.81	456	0.00077	Signal		0.228125	302.259		465.705	317.193
JT23 0130	Chemi	10	1.01	1.32	429	0.000713	Signal		0.123472	163.597
JT23 0132	Chemi	11	1.9	2.36	520	0.000872	Signal		0.550725	729.695
JT23 0142	Chemi	12	2.23	2.72	600	0.000822	Signal		0.419173	555.392
JT23 0153	Chemi	13	0.477	0.673	360	0.000544	Signal		0.0702504	93.0798

## Sheet: mb B
SDHA											Mean WT
Image Name	Channel	Name	Signal	Total	Area	Bkgnd.	Type		% Signal normalised vs WT		7.414
JT23 0153	Chemi	14	10	15.4	473	0.0113	Signal		134.88
JT23 0181	Chemi	15	8.35	13.3	380	0.013	Signal		112.625
JT23 0143	Chemi	16	7.14	11.3	369	0.0114	Signal		96.3043		134.88	112.625	96.3043
JT23 0156	Chemi	17	6.44	10.6	342	0.0121	Signal		86.8627		86.8627	124.359	72.8352
JT23 0208	Chemi	18	9.22	15	410	0.014	Signal		124.359		111.141	151.066	93.3369
JT23 0144	Chemi	19	5.4	9.29	304	0.0128	Signal		72.8352		81.6024	96.3043	96.9787
JT23 0110	Chemi	20	8.24	13.8	418	0.0132	Signal		111.141		85.5139
JT23 0210	Chemi	21	11.2	17.3	560	0.011	Signal		151.066		100	121.088	89.8638
JT23 0149	Chemi	22	6.92	11.4	342	0.0132	Signal		93.3369
JT23 0167	Chemi	23	6.05	9.96	351	0.0111	Signal		81.6024
JT24 0004	Chemi	24	7.14	11.8	351	0.0133	Signal		96.3043
JT23 0162	Chemi	25	7.19	12.1	351	0.014	Signal		96.9787
JT19-181	Chemi	26	6.34	10.2	344	0.0114	Signal		85.5139		Mean WT
											0.265539
LRPPRC
Image Name	Channel	Name	Signal	Total	Area	Bkgnd.	Type		Ratio EFG1/SDHA	% Signal Ratio normalised vs WT
JT23 0153	Chemi	14	2.11	2.65	288	0.00189	Signal		0.211	79.4611	79.4611	101.477	171.946
JT23 0181	Chemi	15	2.25	2.88	252	0.00247	Signal		0.269461	101.477	97.6568	105.789	153.427
JT23 0143	Chemi	16	3.26	4.04	351	0.00224	Signal		0.456583	171.946	77.2381	97.8469	143.671
JT23 0156	Chemi	17	1.67	2.19	238	0.00219	Signal		0.259317	97.6568	136.943	143.991	117.849
JT23 0208	Chemi	18	2.59	3.3	312	0.00225	Signal		0.280911	105.789	108.701
JT23 0144	Chemi	19	2.2	2.82	280	0.00221	Signal		0.407407	153.427	100	112.276	146.723
JT23 0110	Chemi	20	1.69	2.17	272	0.00176	Signal		0.205097	77.2381
JT23 0210	Chemi	21	2.91	3.57	380	0.00173	Signal		0.259821	97.8469
JT23 0149	Chemi	22	2.64	3.37	324	0.00225	Signal		0.381503	143.671		112.276	146.723
JT23 0167	Chemi	23	2.2	2.88	296	0.00229	Signal		0.363636	136.943
JT24 0004	Chemi	24	2.73	3.41	324	0.0021	Signal		0.382353	143.991
JT23 0162	Chemi	25	2.25	2.92	296	0.00227	Signal		0.312935	117.849
JT19-181	Chemi	26	1.83	2.35	304	0.00171	Signal		0.288644	108.701
											Promedio WT
											0.0386892
MRPS35
Image Name	Channel	Name	Signal	Total	Area	Bkgnd.	Type		Ratio COXI/SDHA	% Signal Ratio normalised vs WT
JT23 0153	Chemi	14	0.319	0.443	296	0.000418	Signal		0.0319	82.4519	82.4519	299.02	310.236
JT23 0181	Chemi	15	0.966	1.2	407	0.000565	Signal		0.115689	299.02	102.344	692.43	331.703
JT23 0143	Chemi	16	0.857	1.08	390	0.000561	Signal		0.120028	310.236	109.787	306.933	270.422
JT23 0156	Chemi	17	0.255	0.353	264	0.000371	Signal		0.0395963	102.344	141.411	314.942	281.117
JT23 0208	Chemi	18	2.47	2.84	615	0.000592	Signal		0.267896	692.43	64.0059
JT23 0144	Chemi	19	0.693	0.894	351	0.000572	Signal		0.128333	331.703	100	403.331	298.37
JT23 0110	Chemi	20	0.35	0.468	297	0.000399	Signal		0.0424757	109.787
JT23 0210	Chemi	21	1.33	1.58	600	0.000413	Signal		0.11875	306.933
JT23 0149	Chemi	22	0.724	0.903	380	0.000471	Signal		0.104624	270.422		403.331	298.37
JT23 0167	Chemi	23	0.331	0.458	252	0.000505	Signal		0.0547107	141.411
JT24 0004	Chemi	24	0.87	1.08	390	0.00054	Signal		0.121849	314.942
JT23 0162	Chemi	25	0.782	0.965	360	0.000509	Signal		0.108762	281.117
JT19-181	Chemi	26	0.157	0.233	238	0.000323	Signal		0.0247634	64.0059

## Sheet: Pooled
SDHA
Normalised to WTs - Separate membranes								Normalised to JT23-110								Normalised to 110 and to WTs							146.016	116.557	110.281							JT23 0075
148.148	118.259	111.891	134.88	112.625	96.3043			167.742	133.899	126.689	152.719	127.52	109.041			146.016	116.557	110.281	132.939	111.004	94.9184		78.9	95.679	70.8306			WT	KI/KO V	KI/KO AAV		JT23 0088
80.052	97.076	71.8648	86.8627	124.359	72.8352			90.6395	109.915	81.3696	98.351	140.807	82.4682			78.9	95.679	70.8306	85.6126	122.57	71.787		87.0481	88.122	81.974		Number of values					JT23 0110
65.4971	89.4087	83.1709	111.141	151.066	93.3369			100	101.234	94.1709	100	171.045	105.682			87.0481	88.122	81.974	87.0481	148.892	91.9937		104.773	44.1891	68.1409							JT23 0130
106.303	44.8343	69.1358	81.6024	96.3043	96.9787			120.362	50.764	78.2796	92.395	109.041	109.805			104.773	44.1891	68.1409	80.428	94.9184	95.5831		132.939	111.004	94.9184							JT23 0153
88.2391			85.5139								96.8238								84.2833				85.6126	122.57	71.787		Mean					JT23 0156
																							80.428	148.892	91.9937		Std. Deviation					JT23 0167
																							84.2833	94.9184	95.5831		Std. Error of Mean					JT19-181
Mean 110								Mean WTs								100	102.741	85.6885
88.3191								114.879																								JT23 0081
																																JT23 0115
LRPPRC																																JT23 0118
Normalised to WTs - Separate membranes								Normalised to JT23-110								Normalised to 110 and to WTs							101.02	133.754	107.873			WT	KI/KO V	KI/KO AAV		JT23 0132
101.654	134.594	108.55	79.4611	101.477	171.946			107.026	141.707	114.287	83.6607	106.84	181.033			101.02	133.754	107.873	78.9656	100.844	170.874		66.5732	203.049	140.527		Number of values					JT23 0181
66.9909	204.323	141.409	97.6568	105.789	153.427			70.5315	215.122	148.882	102.818	111.38	161.536			66.5732	203.049	140.527	97.0479	105.129	152.47		94.3879	249.04	144.538							JT23 0208
112.722	250.602	145.445	77.2381	97.8469	143.671			100	263.847	153.132	100	103.018	151.265			94.3879	249.04	144.538	94.3879	97.2368	142.775		117.894	279.527	355.505							JT23 0210
118.633	281.281	357.736	136.943	143.991	117.849			124.903	296.147	376.643	144.181	151.602	124.077			117.894	279.527	355.505	136.089	143.094	117.114		78.9656	100.844	170.874		Mean					JT24 0004
151.244			108.701								114.446								108.023				97.0479	105.129	152.47		Std. Deviation
																							136.089	97.2368	142.775		Std. Error of Mean					JT23 0086
																							108.023	143.094	117.114							JT23 0111
Promedio 140								Promedio WTs								100	163.959	166.46														JT23 0114
94.9801								105.946																								JT23 0142
																																JT23 0143
MRPS35																																JT23 0144
Normalised to WTs - Separate membranes								Normalised to JT23-110								Normalised to 110 and to WTs												WT	KI/KO V	KI/KO AAV		JT23 0149
57.183	189.282	221.598	82.4519	299.02	310.236			48.0903	159.184	186.362	69.3412	251.473	260.905			58.5672	193.864	226.962	84.4478	306.258	317.746		58.5672	193.864	226.962		Number of values					JT23 0162
51.1921	446.979	189.521	102.344	692.43	331.703			43.052	375.904	159.386	86.0706	582.327	278.959			52.4313	457.798	194.109	104.822	709.191	339.732		52.4313	457.798	194.109
128.028	496.865	302.259	109.787	306.933	270.422			100	417.858	254.197	100	258.127	227.422			121.786	508.892	309.576	121.786	314.363	276.968		121.786	508.892	309.576
163.597	729.695	555.392	141.411	314.942	281.117			137.583	613.666	467.079	118.925	264.863	236.417			167.557	747.358	568.837	144.834	322.566	287.922		167.557	747.358	568.837		Mean
93.0798			64.0059								53.8283								65.5553				84.4478	306.258	317.746		Std. Deviation
																							104.822	709.191	339.732		Std. Error of Mean
																							144.834	314.363	276.968
Mean 140								Mean WTs								100	445.036	315.232					65.5553	322.566	287.922
118.908								82.1113
