# Supplementary material for: Systemic delivery of AAV-GFM1 corrects COXPD1 molecular alterations in Gfm1R671C/− mice
Source: EMBO Mol Med. 2026 Apr 17;18(6):2152–79. doi: 10.1038/s44321-026-00426-4 (PMC13269562; doi:10.1038/s44321-026-00426-4)
Supplement: Supplementary file 7 — Source data Fig. 6 [file 44321_2026_426_MOESM7_ESM.zip › Figure 6 updated/6B/MRPL37 Females and Males WB mt ce .xlsx]

## Sheet: Female samples
2024-01-29
Prova WB mt ce AAV9P31-hsyn-GFM1
Gel A
			1	M
JT23 0079	Female	WT	2
JT23 0080	Female	KI/KO	3
JT23 0095	Female	KI/KO AAV	4
JT23 0091	Female	WT	5
JT23 0097	Female	KI/KO	6
JT23 0101	Female	KI/KO AAV	7
JT23 0140	Female	WT	8	C
JT23 0112	Female	KI/KO	9
JT23 0116	Female	KI/KO AAV	10
JT23 0105	Female	WT	11
JT23 0117	Female	KI/KO	12
JT23 0120	Female	KI/KO AAV	13
JT23 0106	Female	WT	14
			15	M
Gel B
			1	M
JT23 0107	Female	WT	2
JT23 0175	Female	KI/KO	3
JT23 0122	Female	KI/KO AAV	4
JT23 0113	Female	WT	5
JT23 0182	Female	KI/KO	6
JT23 0146	Female	KI/KO AAV	7
JT23 0140	Female	WT	8
JT23 0184	Female	KI/KO	9
JT23 0159	Female	KI/KO AAV	10
JT23 0104	Female	WT	11	C
JT23 0186	Female	KI/KO	12
JT23 0163	Female	KI/KO AAV	13
JT23 0164	Female	KI/KO AAV	14
			15	M

## Sheet: Female mb A
SDHA											Mean WT
Image Name	Channel	Name	Signal	Total	Area	Bkgnd.	Type		% Signal normalised vs WT		3.426
JT23 0079	Chemi	1	5.37	8.76	444	0.00764	Signal		156.743
JT23 0080	Chemi	2	3.88	6.9	370	0.00816	Signal		113.252
JT23 0095	Chemi	3	3.85	6.7	350	0.00814	Signal		112.376		156.743	113.252	112.376
JT23 0091	Chemi	4	3.2	5.99	342	0.00814	Signal		93.4034		93.4034	88.1494	114.127
JT23 0097	Chemi	5	3.02	5.34	333	0.00695	Signal		88.1494		79.3929	85.2306	73.2633
JT23 0101	Chemi	6	3.91	6.88	396	0.00749	Signal		114.127		79.101	111.5	82.3117
JT23 0140	Chemi	7	2.72	5.02	324	0.00712	Signal		79.3929		91.3602
JT23 0112	Chemi	8	2.92	5.58	350	0.00762	Signal		85.2306
JT23 0116	Chemi	9	2.51	5.15	304	0.00869	Signal		73.2633
JT23 0105	Chemi	10	2.71	5.35	324	0.00814	Signal		79.101
JT23 0117	Chemi	11	3.82	7.25	456	0.00753	Signal		111.5
JT23 0120	Chemi	12	2.82	5.28	315	0.00781	Signal		82.3117
JT23 0106	Chemi	13	3.13	6.04	390	0.00747	Signal		91.3602		Mean WT
											0
LONP1
Image Name	Channel	Name	Signal	Total	Area	Bkgnd.	Type		Ratio EFG1/SDHA	% Signal Ratio normalised vs WT
JT23 0079									0	#DIV/0!
JT23 0080									0	#DIV/0!
JT23 0095									0	#DIV/0!
JT23 0091									0	#DIV/0!
JT23 0097									0	#DIV/0!
JT23 0101									0	#DIV/0!	#DIV/0!	#DIV/0!	#DIV/0!
JT23 0140									0	#DIV/0!
JT23 0112									0	#DIV/0!
JT23 0116									0	#DIV/0!		#DIV/0!	#DIV/0!
JT23 0105									0	#DIV/0!
JT23 0117									0	#DIV/0!
JT23 0120									0	#DIV/0!
JT23 0106									0	#DIV/0!
											Mean WT
											0.00387898
MRPL37
Image Name	Channel	Name	Signal	Total	Area	Bkgnd.	Type		Ratio COXI/SDHA	% Signal Ratio normalised vs WT
JT23 0079	Chemi	1	0.0144	0.0489	228	0.000151	Signal		0.00268156	69.1306	69.1306	214.612	129.235
JT23 0080	Chemi	2	0.0323	0.074	252	0.000165	Signal		0.00832474	214.612	49.5459	176.704	186.592
JT23 0095	Chemi	3	0.0193	0.0599	252	0.000161	Signal		0.00501299	129.235	84.9222	355.799	198.228
JT23 0091	Chemi	4	0.00615	0.0365	252	0.00012	Signal		0.00192187	49.5459	146.499	365.104	214.833
JT23 0097	Chemi	5	0.0207	0.0573	252	0.000145	Signal		0.0068543	176.704	149.903
JT23 0101	Chemi	6	0.0283	0.0675	252	0.000155	Signal		0.00723785	186.592	100	278.054	182.222
JT23 0140	Chemi	7	0.00896	0.0339	252	9.9e-05	Signal		0.00329412	84.9222
JT23 0112	Chemi	8	0.0403	0.0829	252	0.000169	Signal		0.0138014	355.799
JT23 0116	Chemi	9	0.0193	0.0558	252	0.000145	Signal		0.00768924	198.228
JT23 0105	Chemi	10	0.0154	0.0517	252	0.000144	Signal		0.00568266	146.499
JT23 0117	Chemi	11	0.0541	0.117	266	0.000237	Signal		0.0141623	365.104
JT23 0120	Chemi	12	0.0235	0.0726	238	0.000206	Signal		0.00833333	214.833
JT23 0106	Chemi	13	0.0182	0.0701	216	0.00024	Signal		0.0058147	149.903
											Mean WT
											#NAME?
NDUFA9

## Sheet: Female mb B
SDHA											Mean WT
Image Name	Channel	Name	Signal	Total	Area	Bkgnd.	Type		% Signal normalised vs WT		4.705
JT23 0107	Chemi	14	4.89	8.24	429	0.00781	Signal		103.932
JT23 0175	Chemi	15	7.5	11.4	532	0.0074	Signal		159.405
JT23 0122	Chemi	16	4.15	6.68	380	0.00666	Signal		88.204		103.932	159.405	88.204
JT23 0113	Chemi	17	5.1	8.18	418	0.00736	Signal		108.395		108.395	111.583	83.1031
JT23 0182	Chemi	18	5.25	8.35	429	0.00723	Signal		111.583		108.608	98.1934	106.27
JT23 0146	Chemi	19	3.91	6.55	342	0.00773	Signal		83.1031		79.0648	96.9182	92.4548
JT23 0140	Chemi	20	5.11	8.22	390	0.00798	Signal		108.608				94.5802
JT23 0184	Chemi	21	4.62	7.32	420	0.00642	Signal		98.1934
JT23 0159	Chemi	22	5	7.63	407	0.00645	Signal		106.27
JT23 0104	Chemi	23	3.72	6.4	342	0.00783	Signal		79.0648
JT23 0186	Chemi	24	4.56	7.45	418	0.00692	Signal		96.9182
JT23 0163	Chemi	25	4.35	7.29	380	0.00774	Signal		92.4548
JT23 0164	Chemi	26	4.45	6.96	407	0.00617	Signal		94.5802		Mean WT
											0
LONP1
Image Name	Channel	Name	Signal	Total	Area	Bkgnd.	Type		Ratio EFG1/SDHA	% Signal Ratio normalised vs WT
JT23 0107									0	#DIV/0!
JT23 0175									0	#DIV/0!
JT23 0122									0	#DIV/0!
JT23 0113									0	#DIV/0!
JT23 0182									0	#DIV/0!
JT23 0146									0	#DIV/0!	#DIV/0!	#DIV/0!	#DIV/0!
JT23 0140									0	#DIV/0!
JT23 0184									0	#DIV/0!
JT23 0159									0	#DIV/0!
JT23 0104									0	#DIV/0!
JT23 0186									0	#DIV/0!
JT23 0163									0	#DIV/0!
JT23 0164									0	#DIV/0!
											Mean WT
											0.00396932
MRPL37
Image Name	Channel	Name	Signal	Total	Area	Bkgnd.	Type		Ratio COXI/SDHA	% Signal Ratio normalised vs WT
JT23 0107	Chemi	14	0.0104	0.0491	252	0.000153	Signal		0.00212679	53.5807	53.5807	413.169	157.837
JT23 0175	Chemi	15	0.123	0.205	342	0.000238	Signal		0.0164	413.169	123.002	372.86	280.283
JT23 0122	Chemi	16	0.026	0.0631	259	0.000143	Signal		0.00626506	157.837	160.231	317.369	289.218
JT23 0113	Chemi	17	0.0249	0.0525	245	0.000113	Signal		0.00488235	123.002	63.1862	465.191	210.812
JT23 0182	Chemi	18	0.0777	0.13	304	0.000174	Signal		0.0148	372.86			164.747
JT23 0146	Chemi	19	0.0435	0.083	266	0.000148	Signal		0.0111253	280.283	100	392.147	220.579
JT23 0140	Chemi	20	0.0325	0.0647	266	0.000121	Signal		0.00636008	160.231
JT23 0184	Chemi	21	0.0582	0.103	328	0.000135	Signal		0.0125974	317.369
JT23 0159	Chemi	22	0.0574	0.103	296	0.000154	Signal		0.01148	289.218		392.147	220.579
JT23 0104	Chemi	23	0.00933	0.0396	252	0.00012	Signal		0.00250806	63.1862
JT23 0186	Chemi	24	0.0842	0.147	304	0.000207	Signal		0.0184649	465.191
JT23 0163	Chemi	25	0.0364	0.0839	252	0.000188	Signal		0.00836782	210.812
JT23 0164	Chemi	26	0.0291	0.0997	315	0.000224	Signal		0.00653933	164.747
											Mean WT

## Sheet: Female pooled
SDHA
Normalised to WTs - Separate membranes								Normalised to JT23-140								Normalised to 140 and to WTs							155.576	112.409	111.539
156.743	113.252	112.376	103.932	159.405	88.204			166.747	120.48	119.548	110.566	169.579	93.8337			155.576	112.409	111.539	103.158	158.218	87.5475		92.7081	87.4933	113.278
93.4034	88.1494	114.127	108.395	111.583	83.1031			99.3649	93.7756	121.412	115.314	118.705	88.4072			92.7081	87.4933	113.278	107.588	110.753	82.4845		93.3007	84.5962	72.7179
79.3929	85.2306	73.2633	108.608	98.1934	106.27			100	90.6705	77.9394	100	104.461	113.053			93.3007	84.5962	72.7179	93.3007	97.4625	105.479		78.5122	110.67	81.699
79.101	111.5	82.3117	79.0648	96.9182	92.4548			84.1497	118.617	87.5653	84.1112	103.104	98.3558			78.5122	110.67	81.699	78.4763	96.1967	91.7666		90.6801	158.218	87.5475
91.3602					94.5802			97.1913					100.617			90.6801					93.8762		103.158	110.753	82.4845
																							107.588	97.4625	105.479
																							78.4763	96.1967	91.7666
Mean 140								Mean WTs								100	107.225	93.3764							93.8762
94.0004								107.18
LONP1
Normalised to WTs - Separate membranes								Normalised to JT23-140								Normalised to 140 and to WTs
								#DIV/0!	#DIV/0!	#DIV/0!	#DIV/0!	#DIV/0!	#DIV/0!			#DIV/0!	#DIV/0!	#DIV/0!	#DIV/0!	#DIV/0!	#DIV/0!
								#DIV/0!	#DIV/0!	#DIV/0!	#DIV/0!	#DIV/0!	#DIV/0!			#DIV/0!	#DIV/0!	#DIV/0!	#DIV/0!	#DIV/0!	#DIV/0!
								100	#DIV/0!	#DIV/0!	100	#DIV/0!	#DIV/0!			#DIV/0!	#DIV/0!	#DIV/0!	#DIV/0!	#DIV/0!	#DIV/0!
								#DIV/0!	#DIV/0!	#DIV/0!	#DIV/0!	#DIV/0!	#DIV/0!			#DIV/0!	#DIV/0!	#DIV/0!	#DIV/0!	#DIV/0!	#DIV/0!
								#DIV/0!					#DIV/0!			#DIV/0!					#DIV/0!
Promedio 140								Promedio WTs								#DIV/0!	#DIV/0!	#DIV/0!
#DIV/0!								#DIV/0!
MRPL37
Normalised to WTs - Separate membranes								Normalised to JT23-140								Normalised to 140 and to WTs
69.1306	214.612	129.235	53.5807	413.169	157.837			56.3979	175.084	105.432	43.712	337.07	128.766			71.1382	220.844	132.988	55.1367	425.167	162.421		71.1382	220.844	132.988
49.5459	176.704	186.592	123.002	372.86	280.283			40.4203	144.158	152.224	100.347	304.185	228.659			50.9847	181.835	192.01	126.574	383.688	288.422		50.9847	181.835	192.01
84.9222	355.799	198.228	160.231	317.369	289.218			100	290.267	161.718	100	258.915	235.949			126.136	366.131	203.985	126.136	326.586	297.617		126.136	366.131	203.985
146.499	365.104	214.833	63.1862	465.191	210.812			119.516	297.858	175.264	51.5484	379.51	171.984			150.753	375.706	221.072	65.0212	478.7	216.934		150.753	375.706	221.072
149.903					164.747			122.293					134.403			154.256					169.531		154.256	425.167	162.421
																							55.1367	383.688	288.422
																							126.574	326.586	297.617
Mean 140								Mean WTs								100	344.832	209.442					65.0212	478.7	216.934
122.577								79.2794																	169.531

## Sheet: Male samples
2024-02-22
WB mt ce AAV9P31-hsyn-GFM1
Gel A
			1	M		JT23 0075	1x200ug; 3x100ug (4112)
JT23 0075	Male	WT	2			JT23 0088	2x200ug; 2x100ug (4112)
JT23 0081	Male	KI/KO	3			JT23 0110	2x200ug; 2x100ug (4113)
JT23 0086	Male	KI/KO AAV	4			JT23 0130	2x200ug; 2x100ug (4122)
JT23 0088	Male	WT	5			JT23 0153	3x200ug; 1x100ug (4122)
JT23 0115	Male	KI/KO	6			JT23 0156	3x200ug; 1x100ug (4122)
JT23 0111	Male	KI/KO AAV	7			JT23 0167	3x200ug; 1x100ug (4122)
JT23 0110	Male	WT	8	C		JT19-181	1x500ug; 2x100ug (4.3.3.3)
JT23 0118	Male	KI/KO	9			JT23 0081	1x200ug; 3x100ug (4112)
JT23 0114	Male	KI/KO AAV	10			JT23 0115	3x200ug; 1x100ug (4113)
JT23 0130	Male	WT	11			JT23 0118	1x200ug; 3x100ug (4113)
JT23 0132	Male	KI/KO	12			JT23 0132	1x200ug; 3x100ug (4122)
JT23 0142	Male	KI/KO AAV	13			JT23 0181	3x200ug; 1x100ug (4122)
JT23 0153	Male	WT	14	C		JT23 0208	2x200ug; 1x100ug (4122)
			15	M		JT23 0210	2x200ug; 1x100ug (4122)
						JT24 0004	1x200ug; 2x100ug (4122)
Gel B						JT23 0086	3x200ug; 1x100ug (4112)
			1	M		JT23 0111	3x200ug; 1x100ug (4113)
JT23 0153	Male	WT	2	C		JT23 0114	2x200ug; 2x100ug (4113)
JT23 0181	Male	KI/KO	3			JT23 0142	1x200ug; 3x100ug (4112)
JT23 0143	Male	KI/KO AAV	4			JT23 0143	1x200ug; 3x100ug (4112)
JT23 0156	Male	WT	5			JT23 0144	2x200ug; 2x100ug (4112)
JT23 0208	Male	KI/KO	6			JT23 0149	3x200ug; 1x100ug (4122)
JT23 0144	Male	KI/KO AAV	7			JT23 0162	3x200ug; 1x100ug (4122)
JT23 0110	Male	WT	8	C
JT23 0210	Male	KI/KO	9
JT23 0149	Male	KI/KO AAV	10
JT23 0167	Male	WT	11
JT24 0004	Male	KI/KO	12
JT23 0162	Male	KI/KO AAV	13
JT19-181	Male	WT	14
			15	M

## Sheet: Males mb A
SDHA											Mean WT
Image Name	Channel	Name	Signal	Total	Area	Bkgnd.	Type		% Signal normalised vs WT		5
JT23 0075	Chemi	1	5.23	7.99	600	0.0046	Signal		104.6
JT23 0081	Chemi	2	5.48	8.63	615	0.00511	Signal		109.6
JT23 0086	Chemi	3	5.13	8.19	585	0.00523	Signal		102.6		104.6	109.6	102.6
JT23 0088	Chemi	4	5.21	8.13	600	0.00488	Signal		104.2		104.2	83.6	101.8
JT23 0115	Chemi	5	4.18	6.71	520	0.00486	Signal		83.6		90.4	111.6	89.6
JT23 0111	Chemi	6	5.09	7.92	520	0.00545	Signal		101.8		100.8	82.8	74.4
JT23 0110	Chemi	7	4.52	7.16	546	0.00484	Signal		90.4		94.6
JT23 0118	Chemi	8	5.58	8.96	560	0.00603	Signal		111.6		100	96.9	92.1
JT23 0114	Chemi	9	4.48	7.56	520	0.00592	Signal		89.6
JT23 0130	Chemi	10	5.04	8.16	585	0.00534	Signal		100.8
JT23 0132	Chemi	11	4.14	7.09	492	0.00598	Signal		82.8
JT23 0142	Chemi	12	3.72	6.18	468	0.00526	Signal		74.4
JT23 0153	Chemi	13	4.73	7.5	528	0.00525	Signal		94.6		Mean WT
											0.00278
MRPL37
Image Name	Channel	Name	Signal	Total	Area	Bkgnd.	Type		Ratio EFG1/SDHA	% Signal Ratio normalised vs WT
JT23 0075	Chemi	1	0.0279	0.0552	288	9.47e-05	Signal		0.00533461	191.892	191.892	376.122	220.876
JT23 0081	Chemi	2	0.0573	0.0879	342	8.93e-05	Signal		0.0104562	376.122	82.1607	353.688	155.475
JT23 0086	Chemi	3	0.0315	0.0557	288	8.42e-05	Signal		0.00614035	220.876	49.5798	472.525	171.024
JT23 0088	Chemi	4	0.0119	0.0328	288	7.26e-05	Signal		0.00228407	82.1607	76.3674	615.159	243.676
JT23 0115	Chemi	5	0.0411	0.0697	304	9.43e-05	Signal		0.00983254	353.688	54.1469
JT23 0111	Chemi	6	0.022	0.0437	288	7.53e-05	Signal		0.0043222	155.475	100	454.374	197.762
JT23 0110	Chemi	7	0.00623	0.0262	288	6.95e-05	Signal		0.00137832	49.5798
JT23 0118	Chemi	8	0.0733	0.104	333	9.1e-05	Signal		0.0131362	472.525
JT23 0114	Chemi	9	0.0213	0.0438	312	7.2e-05	Signal		0.00475446	171.024		454.374	197.762
JT23 0130	Chemi	10	0.0107	0.0328	264	8.37e-05	Signal		0.00212302	76.3674
JT23 0132	Chemi	11	0.0708	0.108	400	9.37e-05	Signal		0.0171014	615.159
JT23 0142	Chemi	12	0.0252	0.0518	288	9.22e-05	Signal		0.00677419	243.676
JT23 0153	Chemi	13	0.00712	0.0241	288	5.91e-05	Signal		0.00150529	54.1469
											Mean WT
											#REF!

## Sheet: Males mb B
SDHA											Mean WT
Image Name	Channel	Name	Signal	Total	Area	Bkgnd.	Type		% Signal normalised vs WT		4.666
JT23 0153	Chemi	14	5.76	8.77	630	0.00478	Signal		123.446
JT23 0181	Chemi	15	3.75	6.25	444	0.00563	Signal		80.3686
JT23 0143	Chemi	16	6	9.4	600	0.00568	Signal		128.59		123.446	80.3686	128.59
JT23 0156	Chemi	17	4.42	7.06	507	0.00521	Signal		94.7278		94.7278	104.158	86.3695
JT23 0208	Chemi	18	4.86	7.69	520	0.00543	Signal		104.158		87.4411	119.16	89.1556
JT23 0144	Chemi	19	4.03	6.4	492	0.00483	Signal		86.3695		112.945	112.516	106.301
JT23 0110	Chemi	20	4.08	6.59	507	0.00494	Signal		87.4411		81.4402
JT23 0210	Chemi	21	5.56	8.57	574	0.00524	Signal		119.16		100	104.051	102.604
JT23 0149	Chemi	22	4.16	6.81	468	0.00567	Signal		89.1556
JT23 0167	Chemi	23	5.27	8.36	507	0.00611	Signal		112.945
JT24 0004	Chemi	24	5.25	8.19	532	0.00553	Signal		112.516
JT23 0162	Chemi	25	4.96	7.89	546	0.00538	Signal		106.301
JT19-181	Chemi	26	3.8	6.19	462	0.00518	Signal		81.4402		Mean WT
											0.00197899
MRPL37
Image Name	Channel	Name	Signal	Total	Area	Bkgnd.	Type		Ratio EFG1/SDHA	% Signal Ratio normalised vs WT
JT23 0153	Chemi	14	0.0134	0.0494	296	0.000121	Signal		0.00232639	117.554	117.554	343.609	301.5
JT23 0181	Chemi	15	0.0255	0.0622	280	0.000131	Signal		0.0068	343.609	59.448	756.922	343.559
JT23 0143	Chemi	16	0.0358	0.0767	288	0.000142	Signal		0.00596667	301.5	134.996	434.419	269.659
JT23 0156	Chemi	17	0.0052	0.0339	288	9.95e-05	Signal		0.00117647	59.448	126.567	458.146	267.935
JT23 0208	Chemi	18	0.0728	0.122	342	0.000145	Signal		0.0149794	756.922	61.4348
JT23 0144	Chemi	19	0.0274	0.0628	304	0.000117	Signal		0.00679901	343.559	100	498.274	295.664
JT23 0110	Chemi	20	0.0109	0.0347	288	8.26e-05	Signal		0.00267157	134.996
JT23 0210	Chemi	21	0.0478	0.0827	304	0.000115	Signal		0.00859712	434.419
JT23 0149	Chemi	22	0.0222	0.0515	289	0.000101	Signal		0.00533654	269.659		498.274	295.664
JT23 0167	Chemi	23	0.0132	0.0382	288	8.67e-05	Signal		0.00250474	126.567
JT24 0004	Chemi	24	0.0476	0.0856	333	0.000114	Signal		0.00906667	458.146
JT23 0162	Chemi	25	0.0263	0.0554	280	0.000104	Signal		0.00530242	267.935
JT19-181	Chemi	26	0.00462	0.0288	288	8.4e-05	Signal		0.00121579	61.4348
											Mean WT
											#REF!

## Sheet: Males pooled
SDHA
Normalised to WTs - Separate membranes								Normalised to JT23-110								Normalised to 110 and to WTs							144.127	126.063	103.771			JT23 0075
146.628	128.25	105.572	110.382	131.204	127.21			170.265	148.925	122.591	128.176	152.354	147.717			144.127	126.063	103.771	108.499	128.966	125.041		115.686	93.7783	94.1627			JT23 0088
117.693	95.4057	95.7967	124.643	130.348	156.303			136.666	110.785	111.24	144.737	151.361	181.5			115.686	93.7783	94.1627	122.517	128.125	153.637		84.6486	95.3157	89.1663			JT23 0110
60.9971	96.9697	90.7136	111.238	125.499	87.8494			100	112.602	105.337	100	145.73	102.011			84.6486	95.3157	89.1663	84.6486	123.358	86.3509		73.4084	96.853	53.0386			JT23 0130
74.6823	98.5337	53.9589	99.5436	81.004	57.3303			86.7214	114.418	62.6574	115.591	94.0622	66.5722			73.4084	96.853	53.0386	97.8457	79.6223	56.3524		108.499	128.966	125.041			JT23 0153
			54.1928								62.9289								53.2684				122.517	128.125	153.637			JT23 0156
																							97.8457	123.358	86.3509			JT23 0167
																							53.2684	79.6223	56.3524			JT19-181
Mean 110								Mean WTs								100	109.01	95.19
86.1175								118.136																				JT23 0081
																												JT23 0115
MRPL37																												JT23 0118
Normalised to WTs - Separate membranes								Normalised to JT23-110								Normalised to 110 and to WTs							190.06	372.531	218.767			JT23 0132
191.892	376.122	220.876	117.554	343.609	301.5			207.927	407.552	239.333	127.377	372.322	326.695			190.06	372.531	218.767	116.432	340.328	298.622		81.3762	350.311	153.99			JT23 0181
82.1607	353.688	155.475	59.448	756.922	343.559			89.0263	383.243	168.467	64.4156	820.173	372.268			81.3762	350.311	153.99	58.8804	749.695	340.279		91.4069	468.013	169.391			JT23 0208
49.5798	472.525	171.024	134.996	434.419	269.659			100	512.011	185.315	100	470.721	292.193			91.4069	468.013	169.391	91.4069	430.271	267.085		75.6383	609.286	241.349			JT23 0210
76.3674	615.159	243.676	126.567	458.146	267.935			82.7489	666.564	264.038	137.143	496.43	290.325			75.6383	609.286	241.349	125.358	453.771	265.377		116.432	340.328	298.622			JT24 0004
54.1469			61.4348								66.5685								60.8482				58.8804	749.695	340.279
																							125.358	430.271	267.085			JT23 0086
																							60.8482	453.771	265.377			JT23 0111
Mean 140								Mean WTs								100	471.776	244.357										JT23 0114
92.2881								109.401																				JT23 0142
