# Supplementary material for: Systemic delivery of AAV-GFM1 corrects COXPD1 molecular alterations in Gfm1R671C/− mice
Source: EMBO Mol Med. 2026 Apr 17;18(6):2152–79. doi: 10.1038/s44321-026-00426-4 (PMC13269562; doi:10.1038/s44321-026-00426-4)
Supplement: Supplementary file 7 — Source data Fig. 6 [file 44321_2026_426_MOESM7_ESM.zip › Figure 6 updated/6B/MRPS9 Females and Males WB mt ce.xlsx]

## Sheet: Female samples
2024-01-29
Prova WB mt ce AAV9P31-hsyn-GFM1
Gel A
			1	M
JT23 0079	Female	WT	2
JT23 0080	Female	KI/KO	3
JT23 0095	Female	KI/KO AAV	4
JT23 0091	Female	WT	5
JT23 0097	Female	KI/KO	6
JT23 0101	Female	KI/KO AAV	7
JT23 0140	Female	WT	8	C
JT23 0112	Female	KI/KO	9
JT23 0116	Female	KI/KO AAV	10
JT23 0105	Female	WT	11
JT23 0117	Female	KI/KO	12
JT23 0120	Female	KI/KO AAV	13
JT23 0106	Female	WT	14
			15	M
Gel B
			1	M
JT23 0107	Female	WT	2
JT23 0175	Female	KI/KO	3
JT23 0122	Female	KI/KO AAV	4
JT23 0113	Female	WT	5
JT23 0182	Female	KI/KO	6
JT23 0146	Female	KI/KO AAV	7
JT23 0140	Female	WT	8
JT23 0184	Female	KI/KO	9
JT23 0159	Female	KI/KO AAV	10
JT23 0104	Female	WT	11	C
JT23 0186	Female	KI/KO	12
JT23 0163	Female	KI/KO AAV	13
JT23 0164	Female	KI/KO AAV	14
			15	M

## Sheet: Females mb A
SDHA											Mean WT
Image Name	Channel	Name	Signal	Total	Area	Bkgnd.	Type		% Signal normalised vs WT		6.582
JT23 0079	Chemi	1	9.28	15.4	588	0.0104	Signal		140.991
JT23 0080	Chemi	2	6.65	11.6	468	0.0106	Signal		101.033
JT23 0095	Chemi	3	6.79	12.7	507	0.0117	Signal		103.16		140.991	101.033	103.16
JT23 0091	Chemi	4	5.72	10.2	480	0.00928	Signal		86.9037		86.9037	91.3096	117.897
JT23 0097	Chemi	5	6.01	11	494	0.01	Signal		91.3096		109.845	100.122	59.5564
JT23 0101	Chemi	6	7.76	14.4	532	0.0125	Signal		117.897		63.6585	47.7059	76.7244
JT23 0140	Chemi	7	7.23	12.5	507	0.0104	Signal		109.845		98.6022
JT23 0112	Chemi	8	6.59	12.5	507	0.0117	Signal		100.122
JT23 0116	Chemi	9	3.92	7.53	390	0.00925	Signal		59.5564
JT23 0105	Chemi	10	4.19	8.29	456	0.009	Signal		63.6585
JT23 0117	Chemi	11	3.14	6.71	468	0.00763	Signal		47.7059
JT23 0120	Chemi	12	5.05	9.33	468	0.00915	Signal		76.7244
JT23 0106	Chemi	13	6.49	12.1	533	0.0104	Signal		98.6022		Mean WT
											0.00109118
MRPS9
Image Name	Channel	Name	Signal	Total	Area	Bkgnd.	Type		Ratio EFG1/SDHA	% Signal Ratio normalised vs WT
JT23 0079	Chemi	1	0.000959	0.00693	252	2.37e-05	Signal		0.000103341	9.4705	9.4705	221.874	151.165
JT23 0080	Chemi	2	0.0161	0.0255	315	2.97e-05	Signal		0.00242105	221.874	16.8227	353.766	227.928
JT23 0095	Chemi	3	0.0112	0.0198	272	3.17e-05	Signal		0.00164948	151.165	75.5458	482.554	647.584
JT23 0091	Chemi	4	0.00105	0.00779	252	2.68e-05	Signal		0.000183566	16.8227	266.838	1144.09	470.014
JT23 0097	Chemi	5	0.0232	0.0333	324	3.14e-05	Signal		0.00386023	353.766	131.323
JT23 0101	Chemi	6	0.0193	0.0302	350	3.14e-05	Signal		0.00248711	227.928	100	550.57	374.173
JT23 0140	Chemi	7	0.00596	0.0114	186	2.95e-05	Signal		0.000824343	75.5458
JT23 0112	Chemi	8	0.0347	0.0483	418	3.26e-05	Signal		0.00526555	482.554
JT23 0116	Chemi	9	0.0277	0.0403	370	3.41e-05	Signal		0.00706633	647.584		550.57	374.173
JT23 0105	Chemi	10	0.0122	0.0208	252	3.4e-05	Signal		0.00291169	266.838
JT23 0117	Chemi	11	0.0392	0.0563	480	3.56e-05	Signal		0.0124841	1144.09
JT23 0120	Chemi	12	0.0259	0.038	370	3.27e-05	Signal		0.00512871	470.014
JT23 0106	Chemi	13	0.0093	0.016	238	2.8e-05	Signal		0.00143297	131.323
											Mean WT

## Sheet: Females mb B
SDHA											Mean WT
Image Name	Channel	Name	Signal	Total	Area	Bkgnd.	Type		% Signal normalised vs WT		6.535
JT23 0107	Chemi	1	7.26	13	588	0.00969	Signal		111.094
JT23 0175	Chemi	2	7.43	13.4	560	0.0106	Signal		113.695
JT23 0122	Chemi	3	5.5	9.54	456	0.00884	Signal		84.1622		111.094	113.695	84.1622
JT23 0113	Chemi	4	6.25	11.6	520	0.0102	Signal		95.6389		95.6389	106.35	83.2441
JT23 0182	Chemi	5	6.95	12.1	533	0.00961	Signal		106.35		84.3152	86.7636	88.7529
JT23 0146	Chemi	6	5.44	10.2	480	0.01	Signal		83.2441		108.952	128.08	186.687
JT23 0140	Chemi	7	5.51	10.2	468	0.01	Signal		84.3152				152.563
JT23 0184	Chemi	8	5.67	10.1	480	0.00915	Signal		86.7636
JT23 0159	Chemi	9	5.8	10.1	480	0.00904	Signal		88.7529
JT23 0104	Chemi	10	7.12	11.8	468	0.01	Signal		108.952
JT23 0186	Chemi	11	8.37	13.5	507	0.0102	Signal		128.08
JT23 0163	Chemi	12	12.2	18.7	574	0.0114	Signal		186.687
JT23 0164	Chemi	13	9.97	15.8	533	0.0109	Signal		152.563		Mean WT
											0.00145644
MRPS9
Image Name	Channel	Name	Signal	Total	Area	Bkgnd.	Type		Ratio EFG1/SDHA	% Signal Ratio normalised vs WT
JT23 0107	Chemi	14	0.00954	0.0177	231	3.55e-05	Signal		0.00131405	90.2235	90.2235	745.749	268.401
JT23 0175	Chemi	15	0.0807	0.103	494	4.59e-05	Signal		0.0108614	745.749	142.814	666.848	285.245
JT23 0122	Chemi	16	0.0215	0.0326	296	3.73e-05	Signal		0.00390909	268.401	97.8196	242.189	294.767
JT23 0113	Chemi	17	0.013	0.0207	216	3.54e-05	Signal		0.00208	142.814	69.1428	410.159	169.963
JT23 0182	Chemi	18	0.0675	0.0868	429	4.5e-05	Signal		0.00971223	666.848			98.4801
JT23 0146	Chemi	19	0.0226	0.0326	252	3.97e-05	Signal		0.00415441	285.245	100	516.236	223.371
JT23 0140	Chemi	20	0.00785	0.0138	186	3.18e-05	Signal		0.00142468	97.8196
JT23 0184	Chemi	21	0.02	0.029	259	3.48e-05	Signal		0.00352734	242.189
JT23 0159	Chemi	22	0.0249	0.0343	252	3.73e-05	Signal		0.0042931	294.767
JT23 0104	Chemi	23	0.00717	0.0128	160	3.55e-05	Signal		0.00100702	69.1428
JT23 0186	Chemi	24	0.05	0.0667	390	4.28e-05	Signal		0.00597372	410.159
JT23 0163	Chemi	25	0.0302	0.0429	304	4.18e-05	Signal		0.00247541	169.963
JT23 0164	Chemi	26	0.0143	0.0203	170	3.54e-05	Signal		0.0014343	98.4801

## Sheet: Females pooled
SDHA
Normalised to WTs - Separate membranes								Normalised to JT23-140								Normalised to 140 and to WTs							140.478	100.666	102.785
140.991	101.033	103.16	111.094	113.695	84.1622			145.231	104.072	106.263	114.435	117.115	86.6935			140.478	100.666	102.785	110.69	113.282	83.8561		86.5876	90.9776	117.469
86.9037	91.3096	117.897	95.6389	106.35	83.2441			89.5175	94.0559	121.443	98.5154	109.549	85.7478			86.5876	90.9776	117.469	95.2911	105.964	82.9413		96.7271	99.7574	59.3398
109.845	100.122	59.5564	84.3152	86.7636	88.7529			100	103.133	61.3476	100	89.3732	91.4223			96.7271	99.7574	59.3398	96.7271	86.4481	88.4301		63.427	47.5324	76.4454
63.6585	47.7059	76.7244	108.952	128.08	186.687			65.5731	49.1407	79.032	112.229	131.932	192.302			63.427	47.5324	76.4454	108.556	127.614	186.008		98.2437	113.282	83.8561
98.6022					152.563			101.568					157.152			98.2437					152.008		110.69	105.964	82.9413
																							95.2911	86.4481	88.4301
																							108.556	127.614	186.008
Mean 140								Mean WTs								100	96.5301	105.476							152.008
97.0801								103.384
MRPS9
Normalised to WTs - Separate membranes								Normalised to JT23-140								Normalised to 140 and to WTs							9.31543	218.241	148.69
9.4705	221.874	151.165	90.2235	745.749	268.401			10.9255	255.961	174.389	104.085	860.32	309.636			9.31543	218.241	148.69	88.7462	733.538	264.006		16.5472	347.973	224.196
16.8227	353.766	227.928	142.814	666.848	285.245			19.4072	408.116	262.945	164.755	769.298	329.068			16.5472	347.973	224.196	140.476	655.929	280.574		85.2633	474.653	636.98
75.5458	482.554	647.584	97.8196	242.189	294.767			100	556.691	747.074	100	279.397	340.053			85.2633	474.653	636.98	85.2633	238.224	289.941		262.469	1125.35	462.318
266.838	1144.09	470.014	69.1428	410.159	169.963			307.833	1319.86	542.223	79.7654	473.173	196.075			262.469	1125.35	462.318	68.0107	403.443	167.18		129.173	733.538	264.006
131.323					98.4801			151.498					113.61			129.173					96.8676		88.7462	655.929	280.574
																							140.476	238.224	289.941
																							68.0107	403.443	167.18
Mean 140								Mean WTs								100	524.669	285.639							96.8676
86.6827								117.284

## Sheet: Male Samples
2024-02-22
WB mt ce AAV9P31-hsyn-GFM1
Gel A
			1	M		JT23 0075	1x200ug; 3x100ug (4112)
JT23 0075	Male	WT	2			JT23 0088	2x200ug; 2x100ug (4112)
JT23 0081	Male	KI/KO	3			JT23 0110	2x200ug; 2x100ug (4113)
JT23 0086	Male	KI/KO AAV	4			JT23 0130	2x200ug; 2x100ug (4122)
JT23 0088	Male	WT	5			JT23 0153	3x200ug; 1x100ug (4122)
JT23 0115	Male	KI/KO	6			JT23 0156	3x200ug; 1x100ug (4122)
JT23 0111	Male	KI/KO AAV	7			JT23 0167	3x200ug; 1x100ug (4122)
JT23 0110	Male	WT	8	C		JT19-181	1x500ug; 2x100ug (4.3.3.3)
JT23 0118	Male	KI/KO	9			JT23 0081	1x200ug; 3x100ug (4112)
JT23 0114	Male	KI/KO AAV	10			JT23 0115	3x200ug; 1x100ug (4113)
JT23 0130	Male	WT	11			JT23 0118	1x200ug; 3x100ug (4113)
JT23 0132	Male	KI/KO	12			JT23 0132	1x200ug; 3x100ug (4122)
JT23 0142	Male	KI/KO AAV	13			JT23 0181	3x200ug; 1x100ug (4122)
JT23 0153	Male	WT	14	C		JT23 0208	2x200ug; 1x100ug (4122)
			15	M		JT23 0210	2x200ug; 1x100ug (4122)
						JT24 0004	1x200ug; 2x100ug (4122)
Gel B						JT23 0086	3x200ug; 1x100ug (4112)
			1	M		JT23 0111	3x200ug; 1x100ug (4113)
JT23 0153	Male	WT	2	C		JT23 0114	2x200ug; 2x100ug (4113)
JT23 0181	Male	KI/KO	3			JT23 0142	1x200ug; 3x100ug (4112)
JT23 0143	Male	KI/KO AAV	4			JT23 0143	1x200ug; 3x100ug (4112)
JT23 0156	Male	WT	5			JT23 0144	2x200ug; 2x100ug (4112)
JT23 0208	Male	KI/KO	6			JT23 0149	3x200ug; 1x100ug (4122)
JT23 0144	Male	KI/KO AAV	7			JT23 0162	3x200ug; 1x100ug (4122)
JT23 0110	Male	WT	8	C
JT23 0210	Male	KI/KO	9
JT23 0149	Male	KI/KO AAV	10
JT23 0167	Male	WT	11
JT24 0004	Male	KI/KO	12
JT23 0162	Male	KI/KO AAV	13
JT19-181	Male	WT	14
			15	M

## Sheet: Males mb A
SDHA											Mean WT
Image Name	Channel	Name	Signal	Total	Area	Bkgnd.	Type		% Signal normalised vs WT		2.5575
JT23 0075	Chemi	1	3.75	5.63	504	0.00374	Signal		146.628
JT23 0081	Chemi	2	3.28	5.25	444	0.00444	Signal		128.25
JT23 0086	Chemi	3	2.7	4.34	380	0.00431	Signal		105.572		146.628	128.25	105.572
JT23 0088	Chemi	4	3.01	4.98	432	0.00456	Signal		117.693		117.693	95.4057	95.7967
JT23 0115	Chemi	5	2.44	4.02	396	0.00399	Signal		95.4057		60.9971	96.9697	90.7136
JT23 0111	Chemi	6	2.45	4.07	360	0.00453	Signal		95.7967		74.6823	98.5337	53.9589
JT23 0110	Chemi	7	1.56	2.68	280	0.00399	Signal		60.9971		67.2532
JT23 0118	Chemi	8	2.48	3.84	370	0.00365	Signal		96.9697		100	104.79	86.5103
JT23 0114	Chemi	9	2.32	3.84	360	0.00421	Signal		90.7136
JT23 0130	Chemi	10	1.91	3.11	350	0.00342	Signal		74.6823
JT23 0132	Chemi	11	2.52	4.34	370	0.00494	Signal		98.5337
JT23 0142	Chemi	12	1.38	2.44	272	0.00387	Signal		53.9589
JT23 0153	Chemi	13	1.72	2.9	351	0.00339	Signal		67.2532		Mean WT
											0.0161341
MRPS9
Image Name	Channel	Name	Signal	Total	Area	Bkgnd.	Type		Ratio EFG1/SDHA	% Signal Ratio normalised vs WT
JT23 0075	Chemi	1	0.064	0.0824	324	5.69e-05	Signal		0.0170667	105.78	105.78	428.95	250.218
JT23 0081	Chemi	2	0.227	0.261	444	7.67e-05	Signal		0.0692073	428.95	105.223	375.947	301.048
JT23 0086	Chemi	3	0.109	0.132	315	7.53e-05	Signal		0.0403704	250.218	98.1358	387.378	440.81
JT23 0088	Chemi	4	0.0511	0.0644	224	5.92e-05	Signal		0.0169767	105.223	90.8615	514.045	276.217
JT23 0115	Chemi	5	0.148	0.171	360	6.56e-05	Signal		0.0606557	375.947	74.2325
JT23 0111	Chemi	6	0.119	0.14	324	6.23e-05	Signal		0.0485714	301.048	100	426.58	317.073
JT23 0110	Chemi	7	0.0247	0.0321	186	3.98e-05	Signal		0.0158333	98.1358
JT23 0118	Chemi	8	0.155	0.18	360	6.83e-05	Signal		0.0625	387.378
JT23 0114	Chemi	9	0.165	0.191	360	7.35e-05	Signal		0.0711207	440.81		426.58	317.073
JT23 0130	Chemi	10	0.028	0.0371	198	4.58e-05	Signal		0.0146597	90.8615
JT23 0132	Chemi	11	0.209	0.234	360	7.04e-05	Signal		0.0829365	514.045
JT23 0142	Chemi	12	0.0615	0.0733	224	5.27e-05	Signal		0.0445652	276.217
JT23 0153	Chemi	13	0.0206	0.0263	180	3.18e-05	Signal		0.0119767	74.2325
											Mean WT
											#REF!

## Sheet: Males mb B
SDHA											Mean WT
Image Name	Channel	Name	Signal	Total	Area	Bkgnd.	Type		% Signal normalised vs WT		3.506
JT23 0153	Chemi	14	3.87	6.43	390	0.00655	Signal		110.382
JT23 0181	Chemi	15	4.6	6.9	432	0.00533	Signal		131.204
JT23 0143	Chemi	16	4.46	6.89	444	0.00546	Signal		127.21		110.382	131.204	127.21
JT23 0156	Chemi	17	4.37	7.03	455	0.00585	Signal		124.643		124.643	130.348	156.303
JT23 0208	Chemi	18	4.57	7.63	456	0.00673	Signal		130.348		111.238	125.499	87.8494
JT23 0144	Chemi	19	5.48	8.57	494	0.00626	Signal		156.303		99.5436	81.004	57.3303
JT23 0110	Chemi	20	3.9	6.82	444	0.00659	Signal		111.238		54.1928
JT23 0210	Chemi	21	4.4	7.53	468	0.00669	Signal		125.499		100	117.014	107.173
JT23 0149	Chemi	22	3.08	5.96	396	0.00726	Signal		87.8494
JT23 0167	Chemi	23	3.49	6.32	442	0.00641	Signal		99.5436
JT24 0004	Chemi	24	2.84	5.17	370	0.00631	Signal		81.004
JT23 0162	Chemi	25	2.01	3.9	360	0.00524	Signal		57.3303
JT19-181	Chemi	26	1.9	3.61	333	0.00513	Signal		54.1928		Mean WT
											0.00927092
MRPS9
Image Name	Channel	Name	Signal	Total	Area	Bkgnd.	Type		Ratio EFG1/SDHA	% Signal Ratio normalised vs WT
JT23 0153	Chemi	14	0.0375	0.0448	231	3.15e-05	Signal		0.00968992	104.52	104.52	426.767	314.402
JT23 0181	Chemi	15	0.182	0.217	432	8e-05	Signal		0.0395652	426.767	119.465	575.905	204.706
JT23 0143	Chemi	16	0.13	0.161	360	8.74e-05	Signal		0.029148	314.402	62.5059	330.947	427.254
JT23 0156	Chemi	17	0.0484	0.0676	238	8.05e-05	Signal		0.0110755	119.465	80.6663	755.809	478.681
JT23 0208	Chemi	18	0.244	0.292	494	9.83e-05	Signal		0.0533917	575.905	132.843
JT23 0144	Chemi	19	0.104	0.135	324	9.54e-05	Signal		0.0189781	204.706	100	522.357	356.261
JT23 0110	Chemi	20	0.0226	0.0358	198	6.66e-05	Signal		0.00579487	62.5059
JT23 0210	Chemi	21	0.135	0.173	390	9.88e-05	Signal		0.0306818	330.947
JT23 0149	Chemi	22	0.122	0.157	350	0.000102	Signal		0.0396104	427.254		522.357	356.261
JT23 0167	Chemi	23	0.0261	0.0404	198	7.22e-05	Signal		0.00747851	80.6663
JT24 0004	Chemi	24	0.199	0.248	456	0.000109	Signal		0.0700704	755.809
JT23 0162	Chemi	25	0.0892	0.122	333	9.74e-05	Signal		0.0443781	478.681
JT19-181	Chemi	26	0.0234	0.0362	192	6.64e-05	Signal		0.0123158	132.843
											Mean WT
											#REF!

## Sheet: Males pooled
SDHA
Normalised to WTs - Separate membranes								Normalised to JT23-110								Normalised to 110 and to WTs							144.127	126.063	103.771			JT23 0075
146.628	128.25	105.572	110.382	131.204	127.21			170.265	148.925	122.591	128.176	152.354	147.717			144.127	126.063	103.771	108.499	128.966	125.041		115.686	93.7783	94.1627			JT23 0088
117.693	95.4057	95.7967	124.643	130.348	156.303			136.666	110.785	111.24	144.737	151.361	181.5			115.686	93.7783	94.1627	122.517	128.125	153.637		84.6486	95.3157	89.1663			JT23 0110
60.9971	96.9697	90.7136	111.238	125.499	87.8494			100	112.602	105.337	100	145.73	102.011			84.6486	95.3157	89.1663	84.6486	123.358	86.3509		73.4084	96.853	53.0386			JT23 0130
74.6823	98.5337	53.9589	99.5436	81.004	57.3303			86.7214	114.418	62.6574	115.591	94.0622	66.5722			73.4084	96.853	53.0386	97.8457	79.6223	56.3524		108.499	128.966	125.041			JT23 0153
			54.1928								62.9289								53.2684				122.517	128.125	153.637			JT23 0156
																							97.8457	123.358	86.3509			JT23 0167
																							53.2684	79.6223	56.3524			JT19-181
Mean 110								Mean WTs								100	109.01	95.19
86.1175								118.136																				JT23 0081
																												JT23 0115
MRPS9																												JT23 0118
Normalised to WTs - Separate membranes								Normalised to JT23-110								Normalised to 110 and to WTs							103.24	418.652	244.21			JT23 0132
105.78	428.95	250.218	104.52	426.767	314.402			131.697	534.046	311.523	130.128	531.328	391.433			103.24	418.652	244.21	102.01	416.521	306.854		102.696	366.921	293.82			JT23 0181
105.223	375.947	301.048	119.465	575.905	204.706			131.003	468.057	374.807	148.735	717.006	254.86			102.696	366.921	293.82	116.597	562.078	199.791		78.3925	378.078	430.226			JT23 0208
98.1358	387.378	440.81	62.5059	330.947	427.254			100	482.288	548.811	100	412.031	531.934			78.3925	378.078	430.226	78.3925	323.001	416.996		88.68	501.703	269.586			JT23 0210
90.8615	514.045	276.217	80.6663	755.809	478.681			113.123	639.989	343.893	100.43	940.987	595.961			88.68	501.703	269.586	78.7296	737.663	467.188		102.01	416.521	306.854			JT24 0004
			132.843								165.391								129.654				116.597	562.078	199.791
																							78.7296	323.001	416.996			JT23 0086
																							129.654	737.663	467.188			JT23 0111
Mean 140								Mean WTs								100	463.077	328.584										JT23 0114
80.3208								127.563																				JT23 0142
