# Supplementary material for: Systemic delivery of AAV-GFM1 corrects COXPD1 molecular alterations in Gfm1R671C/− mice
Source: EMBO Mol Med. 2026 Apr 17;18(6):2152–79. doi: 10.1038/s44321-026-00426-4 (PMC13269562; doi:10.1038/s44321-026-00426-4)
Supplement: Supplementary file 8 — Source data Fig. 7 [file 44321_2026_426_MOESM8_ESM.zip]

Archive with 12 entries (10 files):
- Figure 7 updated/7A/
- Figure 7 updated/7A/7A.xlsx
- Figure 7 updated/7A/mRNA Females hi PPIA 12S 16S.xlsx
- Figure 7 updated/7A/mRNA Females hi PPIA ND4 COX1.xlsx
- Figure 7 updated/7A/mRNA Males hi PPIA 16S ND4 12S.xlsx
- Figure 7 updated/7A/mRNA Males hi PPIA COX1.xlsx
- Figure 7 updated/7B/
- Figure 7 updated/7B/7B.xlsx
- Figure 7 updated/7B/mRNA Females ce PPIA 12S 16S.xlsx
- Figure 7 updated/7B/mRNA Females ce PPIA ND4 COX1.xlsx
- Figure 7 updated/7B/mRNA Males ce PPIA 12S 16S.xlsx
- Figure 7 updated/7B/mRNA Males ce PPIA ND4 COX1.xlsx
