# Supplementary material for: Systemic delivery of AAV-GFM1 corrects COXPD1 molecular alterations in Gfm1R671C/− mice
Source: EMBO Mol Med. 2026 Apr 17;18(6):2152–79. doi: 10.1038/s44321-026-00426-4 (PMC13269562; doi:10.1038/s44321-026-00426-4)
Supplement: Supplementary file 8 — Source data Fig. 7 [file 44321_2026_426_MOESM8_ESM.zip › Figure 7 updated/7A/7A.xlsx]

## Sheet: Hoja 1
Figure 7A - RNA steady state levels from mtDNA encoded genes mt Nd4, mt Cox1, mt Rnr1 (12S) and mt Rnr2 (16S) were quantified by RT qPCR and normalized by Ppia mRNA levels. Determinations were performed on total RNA from livers of mice treated with the liver targeted vector. The values are expressed as relative quantity (percentage of wild type mean),
																			hi=liver ce=brain
ND4 mRNA										Cox1 mRNA
Females - RQ (%)					Males RQ (%)					Females - RQ (%)					Males RQ (%)
Mouse ID	WT	KI/KO V	KI/KO AAV		Mouse ID	WT	KI/KO V	KI/KO AAV		Mouse ID	WT	KI/KO V	KI/KO AAV		Mouse ID	WT	KI/KO V	KI/KO AAV
8hi	95.66				86hi	86.94				8hi	109.73				86hi	115.2
52hi	82.67				80hi	95.27				52hi	87.57				80hi	100.2
9hi	87.88				63hi	91.85				9hi	91.68				63hi	105.9
88hi	97.67				58hi	112.58				88hi	102.13				58hi	118.8
13hi	96.63				2hi	113.9				13hi	88.56				2hi	97
109hi	96.82				113hi	99.62				109hi	103.2				113hi	78.1
42hi	123.99				107hi	99.85				42hi	102.7				107hi	84.8
50hi	118.68									50hi	114.42
					57hi		115.83								57hi		151.3
40hi		133.76			32hi		166.18			40hi		136.89			32hi		151.1
128hi		128			183hi		125.24			128hi		117.42			183hi		108.5
44hi		117.79			176hi		127.65			44hi		121.29			176hi		121.6
137hi		147.79			175hi		147.79			137hi		121.51			175hi		112.7
70hi		158.19			147hi		187.47			70hi		141.83			147hi		108.3
157hi		151.74			125hi		114.11			157hi		121.24			125hi		118.7
68hi		189.14			121hi		124.52			68hi		172.21			121hi		135.6
123hi		164.41								123hi		144.87
					83hi			111.35							83hi			107.1
43hi			161.42		79hi			149.08		43hi			172.83		79hi			103.2
61hi			102.51		59hi			136.35		61hi			100.13		59hi			155.2
45hi			114.22		35hi			104.64		45hi			108.97		35hi			142.2
114hi			137.51		179hi			163.01		114hi			133.2		179hi			136.4
51hi			112.34		173hi			208.26		51hi			111.06		173hi			100.9
122hi			166.83		118hi			113.01		122hi			135.76		118hi			104.7
119hi			197.31		105hi			138.47		119hi			140.37		105hi			116.2
60hi			140.01							60hi			131.87
71hi			161.46							71hi			132.64
127hi			123.11							127hi			125.37
12S mRNA										16S mRNA
Females - RQ (%)					Males RQ (%)					Females - RQ (%)					Males RQ (%)
Mouse ID	WT	KI/KO V	KI/KO AAV		Mouse ID	WT	KI/KO V	KI/KO AAV		Mouse ID	WT	KI/KO V	KI/KO AAV		Mouse ID	WT	KI/KO V	KI/KO AAV
8hi	124.42				86hi	72.97				8hi	113.37				86hi	70.33
52hi	90.95				80hi	92.9				52hi	98.62				80hi	84.23
9hi	94.14				63hi	98.03				9hi	100.01				63hi	103.28
88hi	96.43				58hi	101.24				88hi	102.76				58hi	108.11
13hi	98.95				2hi	106.05				13hi	91.51				2hi	98.64
109hi	99.07				113hi	131.14				109hi	97.64				113hi	125.65
42hi	105.2				107hi	97.67				42hi	101.89				107hi	109.76
50hi	90.83									50hi	94.2
					57hi		139.97								57hi		134.69
40hi		175.99			32hi		178.92			40hi		151.27			32hi		173.48
128hi		151.79			183hi		182.56			128hi		188.55			183hi		176.88
44hi		139.9			176hi		137.16			44hi		136.68			176hi		160.2
137hi		160.69			175hi		165.87			137hi		156.49			175hi		153.02
70hi		162.09			147hi		203.23			70hi		155.46			147hi		214.53
157hi		168.32			125hi		166.54			157hi		143.88			125hi		160.92
68hi		177.13			121hi		141.38			68hi		180.21			121hi		124.64
123hi		157.04								123hi		164.39
					83hi			144.58							83hi			139.1
43hi			118.6		79hi			118.29		43hi			124.39		79hi			103.67
61hi			134.02		59hi			109		61hi			128		59hi			146.82
45hi			135.3		35hi			86.46		45hi			121.09		35hi			116.67
114hi			119.54		179hi			203.9		114hi			116.42		179hi			226.14
51hi			125.07		173hi			286.12		51hi			116.99		118hi			100.71
122hi			135.71		118hi			107.28		122hi			178.51		105hi			152.82
119hi			150.98		105hi			133.67		119hi			152.97
60hi			134.24							60hi			138.89
71hi			128.32							71hi			154.78
127hi			128.09							127hi			139.35
