# Supplementary material for: Systemic delivery of AAV-GFM1 corrects COXPD1 molecular alterations in Gfm1R671C/− mice
Source: EMBO Mol Med. 2026 Apr 17;18(6):2152–79. doi: 10.1038/s44321-026-00426-4 (PMC13269562; doi:10.1038/s44321-026-00426-4)
Supplement: Supplementary file 8 — Source data Fig. 7 [file 44321_2026_426_MOESM8_ESM.zip › Figure 7 updated/7A/mRNA Females hi PPIA 12S 16S.xlsx]

## Sheet: Results
File Name	D:\260523 PCIR1004\Desktop\Miguel\Ratolins\Gene therapy\ssAAV9-hAAT-GFM1\RNA\Femelles\141123 RNA expression FAM Femelles hi 16S 12S_20231114_100226.eds
Comment
Operator	Admin
Barcode
Instrument Type	QuantStudio™ 7 Pro System
Block Type	384-Well Block
Instrument Name	QS7Pro-2778722090019
Instrument Serial Number	2778722090019
Heated Cover Serial Number	2779321101337
Block Serial Number	2778322092313
Run Start Date/Time	2023-11-14 10:08:31 AM CET
Run End Date/Time	2023-11-14 11:41:16 AM CET
Run Duration	92 minutes 44 seconds
Sample Volume	10.0
Cover Temperature	105.0
Passive Reference	ROX
PCR Stage/Step Number	Stage 2 Step 2
Quantification Cycle Method	CT
Analysis Date/Time	2023-11-14 12:38:08 PM CET
Software Name and Version	Design & Analysis Software v2.6.0
Plugin Name and Version	Primary Analysis v1.7.0, Standard Curve v1.6.0
Exported On	2023-11-14 04:35:42 PM CET
Well Position	Sample	Target	Cq	Cq Confidence	Cq Mean	Cq SD
A1	8hi 20ng	PPiA	23.1777	0.952702	23.1777
A3	8hi 2ng	PPiA	26.5209	0.957825	26.5017	0.0271091
A4	8hi 2ng	PPiA	26.4825	0.953486	26.5017	0.0271091
A5	52hi 20ng	PPiA	22.0447	0.965121	22.1153	0.0997715
A6	52hi 20ng	PPiA	22.1858	0.950654	22.1153	0.0997715
A7	52hi 2ng	PPiA	26.1841	0.958169	26.181	0.0043393
A8	52hi 2ng	PPiA	26.1779	0.957877	26.181	0.0043393
A9	13hi 20ng	16S	12.6941	0.94634	12.6297	0.0910735
A10	13hi 20ng	16S	12.5653	0.956489	12.6297	0.0910735
A11	13hi 2ng	16S	16.2417	0.945379	16.2599	0.0257051
A12	13hi 2ng	16S	16.278	0.924853	16.2599	0.0257051
A13	109hi 20ng	16S	12.7376	0.927853	12.5805	0.222282
A14	109hi 20ng	16S	12.4233	0.959718	12.5805	0.222282
A15	109hi 2ng	16S	15.8204	0.945574	15.7368	0.118284
A16	109hi 2ng	16S	15.6531	0.946284	15.7368	0.118284
A17	71hi 20ng	12S	12.1051	0.963147	11.7405	0.515544
A18	71hi 20ng	12S	11.376	0.964419	11.7405	0.515544
A19	71hi 2ng	12S	19.6812	0.963594	19.581	0.141691
A20	71hi 2ng	12S	19.4808	0.969933	19.581	0.141691
B1	40hi 20ng	PPiA	22.2349	0.945976	22.2574	0.0318462
B2	40hi 20ng	PPiA	22.2799	0.950342	22.2574	0.0318462
B3	40hi 2ng	PPiA	26.0005	0.952222	26.0113	0.0152487
B4	40hi 2ng	PPiA	26.0221	0.954481	26.0113	0.0152487
B5	128hi 20ng	PPiA	21.8858	0.96768	22.0467	0.227507
B6	128hi 20ng	PPiA	22.2075	0.956013	22.0467	0.227507
B7	128hi 2ng	PPiA	26.0591	0.95253	25.9963	0.0886984
B8	128hi 2ng	PPiA	25.9336	0.959184	25.9963	0.0886984
B9	70hi 20ng	16S	11.6348	0.928661	11.649	0.0201391
B10	70hi 20ng	16S	11.6633	0.919555	11.649	0.0201391
B11	70hi 2ng	16S	15.5586	0.933995	15.5642	0.00795425
B12	70hi 2ng	16S	15.5698	0.939245	15.5642	0.00795425
B13	157hi 20ng	16S	11.9763	0.930133	11.9888	0.0176908
B14	157hi 20ng	16S	12.0013	0.915084	11.9888	0.0176908
B15	157hi 2ng	16S	15.4613	0.944319	15.4661	0.00685544
B16	157hi 2ng	16S	15.471	0.949399	15.4661	0.00685544
B17	50hi 20ng	12S	13.2303	0.974581	13.3012	0.100249
B18	50hi 20ng	12S	13.3721	0.959774	13.3012	0.100249
B19	50hi 2ng	12S	16.9003	0.961567	16.9157	0.0217497
B20	50hi 2ng	12S	16.9311	0.968521	16.9157	0.0217497
C1	43hi 20ng	PPiA	22.3048	0.955735	22.1709	0.189368
C2	43hi 20ng	PPiA	22.037	0.954661	22.1709	0.189368
C3	43hi 2ng	PPiA	26.0976	0.953318	26.1296	0.045222
C4	43hi 2ng	PPiA	26.1615	0.95769	26.1296	0.045222
C5	61hi 20ng	PPiA	21.9743	0.966126	22.004	0.0419493
C6	61hi 20ng	PPiA	22.0336	0.95839	22.004	0.0419493
C7	61hi 2ng	PPiA	26.6586	0.954603	26.5838	0.105739
C8	61hi 2ng	PPiA	26.509	0.958391	26.5838	0.105739
C9	51hi 20ng	16S	12.4175	0.930157	12.4371	0.0278304
C10	51hi 20ng	16S	12.4568	0.95013	12.4371	0.0278304
C11	51hi 2ng	16S	16.0328	0.933682	16.0486	0.0224139
C12	51hi 2ng	16S	16.0645	0.933851	16.0486	0.0224139
C13	122hi 20ng	16S	12.5329	0.918153	12.5296	0.0046303
C14	122hi 20ng	16S	12.5263	0.947409	12.5296	0.0046303
C15	122hi 2ng	16S	16.9053	0.939536	16.9124	0.00995397
C16	122hi 2ng	16S	16.9194	0.944244	16.9124	0.00995397
C17	123hi 20ng	12S	12.6863	0.977668	12.6618	0.0346083
C18	123hi 20ng	12S	12.6373	0.973318	12.6618	0.0346083
C19	123hi 2ng	12S	16.1706	0.963026	16.207	0.0516097
C20	123hi 2ng	12S	16.2435	0.973915	16.207	0.0516097
D1	9hi 20ng	PPiA	21.9874	0.955284	21.9581	0.0413017
D2	9hi 20ng	PPiA	21.9289	0.953292	21.9581	0.0413017
D3	9hi 2ng	PPiA	25.8426	0.959722	25.8278	0.0210288
D4	9hi 2ng	PPiA	25.8129	0.964787	25.8278	0.0210288
D5	88hi 20ng	PPiA	22.0775	0.952107	22.1778	0.141852
D6	88hi 20ng	PPiA	22.2781	0.956287	22.1778	0.141852
D7	88hi 2ng	PPiA	26.7584	0.959078	26.7584	7.75047e-05
D8	88hi 2ng	PPiA	26.7585	0.949766	26.7584	7.75047e-05
D9	42hi 20ng	16S	12.751	0.933529	12.6116	0.197197
D10	42hi 20ng	16S	12.4721	0.92451	12.6116	0.197197
D11	42hi 2ng	16S	16.4531	0.932414	16.4848	0.0448982
D12	42hi 2ng	16S	16.5166	0.92649	16.4848	0.0448982
D13	119hi 20ng	16S	12.2869	0.956841	12.5294	0.342923
D14	119hi 20ng	16S	12.7719	0.925674	12.5294	0.342923
D15	119hi 2ng	16S	16.9606	0.933035	16.9655	0.00688665
D16	119hi 2ng	16S	16.9704	0.941164	16.9655	0.00688665
D17	127hi 20ng	12S	12.756	0.946231	12.8661	0.155738
D18	127hi 20ng	12S	12.9762	0.965527	12.8661	0.155738
D19	127hi 2ng	12S	16.3058	0.964077	16.282	0.0336517
D20	127hi 2ng	12S	16.2582	0.962149	16.282	0.0336517
E1	44hi 20ng	PPiA	21.9237	0.948872	21.8551	0.097111
E2	44hi 20ng	PPiA	21.7864	0.962848	21.8551	0.097111
E3	44hi 2ng	PPiA	25.9026	0.963492	25.8889	0.0192741
E4	44hi 2ng	PPiA	25.8753	0.956439	25.8889	0.0192741
E5	137hi 20ng	PPiA	21.9526	0.961454	21.9675	0.0209998
E6	137hi 20ng	PPiA	21.9823	0.959056	21.9675	0.0209998
E7	137hi 2ng	PPiA	27.2068	0.951865	27.1847	0.0311768
E8	137hi 2ng	PPiA	27.1627	0.954066	27.1847	0.0311768
E9	68hi 20ng	16S	12.1159	0.942612	12.1148	0.0014648
E10	68hi 20ng	16S	12.1138	0.93159	12.1148	0.0014648
E11	68hi 2ng	16S	16.2512	0.94439	16.2153	0.0507543
E12	68hi 2ng	16S	16.1795	0.958648	16.2153	0.0507543
E13	8hi 20ng	12S	13.9245	0.951313	13.8315	0.131526
E14	8hi 20ng	12S	13.7385	0.957641	13.8315	0.131526
E15	8hi 2ng	12S	17.2297	0.956632	17.1531	0.108301
E16	8hi 2ng	12S	17.0765	0.96256	17.1531	0.108301
E17	52hi 20ng	12S	13.4505	0.959709	13.4175	0.0467821
E18	52hi 20ng	12S	13.3844	0.964911	13.4175	0.0467821
E19	52hi 2ng	12S	17.0531	0.963158	17.0758	0.0321876
E20	52hi 2ng	12S	17.0986	0.952847	17.0758	0.0321876
F1	45hi 20ng	PPiA	22.5493	0.963766	22.6572	0.152592
F2	45hi 20ng	PPiA	22.7651	0.952573	22.6572	0.152592
F3	45hi 2ng	PPiA	26.324	0.954987	26.3162	0.011037
F4	45hi 2ng	PPiA	26.3084	0.96198	26.3162	0.011037
F5	114hi 20ng	PPiA	22.0816	0.957982	22.1664	0.119911
F6	114hi 20ng	PPiA	22.2512	0.951386	22.1664	0.119911
F7	114hi 2ng	PPiA	26.2824	0.954091	26.2436	0.054886
F8	114hi 2ng	PPiA	26.2048	0.960339	26.2436	0.054886
F9	60hi 20ng	16S	12.0138	0.948999	12.045	0.044127
F10	60hi 20ng	16S	12.0762	0.92855	12.045	0.044127
F11	60hi 2ng	16S	16.0087	0.925606	15.9808	0.0395321
F12	60hi 2ng	16S	15.9528	0.953238	15.9808	0.0395321
F13	40hi 20ng	12S	12.5342	0.939202	12.5029	0.0443038
F14	40hi 20ng	12S	12.4716	0.945727	12.5029	0.0443038
F15	40hi 2ng	12S	16.0242	0.956367	16.0575	0.0470816
F16	40hi 2ng	12S	16.0908	0.965814	16.0575	0.0470816
F17	128hi 20ng	12S	12.661	0.953866	12.6316	0.0414825
F18	128hi 20ng	12S	12.6023	0.952008	12.6316	0.0414825
F19	128hi 2ng	12S	16.0468	0.971858	16.1326	0.121261
F20	128hi 2ng	12S	16.2183	0.960229	16.1326	0.121261
G1	13hi 20ng	PPiA	22.0263	0.950525	22.0022	0.0341318
G2	13hi 20ng	PPiA	21.9781	0.953314	22.0022	0.0341318
G3	13hi 2ng	PPiA	25.91	0.958491	25.899	0.0155145
G4	13hi 2ng	PPiA	25.8881	0.955894	25.899	0.0155145
G5	109hi 20ng	PPiA	21.985	0.956093	22.1166	0.186048
G6	109hi 20ng	PPiA	22.2481	0.965576	22.1166	0.186048
G7	109hi 2ng	PPiA	25.3323	0.955256	25.3997	0.0953148
G8	109hi 2ng	PPiA	25.4671	0.963148	25.3997	0.0953148
G9	71hi 20ng	16S	13.0534	0.9414	12.8785	0.247382
G10	71hi 20ng	16S	12.7036	0.948639	12.8785	0.247382
G11	71hi 2ng	16S	18.9413	0.943174	18.9043	0.0523247
G12	71hi 2ng	16S	18.8673	0.952266	18.9043	0.0523247
G13	43hi 20ng	12S	13.1752	0.956569	13.1798	0.00652446
G14	43hi 20ng	12S	13.1844	0.949115	13.1798	0.00652446
G15	43hi 2ng	12S	16.5567	0.968216	16.5634	0.00936201
G16	43hi 2ng	12S	16.57	0.962174	16.5634	0.00936201
G17	61hi 20ng	12S	12.9353	0.954703	12.9242	0.0157672
G18	61hi 20ng	12S	12.913	0.964121	12.9242	0.0157672
G19	61hi 2ng	12S	16.7178	0.968164	16.773	0.0780623
G20	61hi 2ng	12S	16.8282	0.976012	16.773	0.0780623
H1	70hi 20ng	PPiA	21.7582	0.951523	21.784	0.036435
H2	70hi 20ng	PPiA	21.8098	0.952334	21.784	0.036435
H3	70hi 2ng	PPiA	25.9735	0.957477	25.9699	0.00506483
H4	70hi 2ng	PPiA	25.9663	0.961823	25.9699	0.00506483
H5	157hi 20ng	PPiA	22.0555	0.954456	21.9996	0.0789663
H6	157hi 20ng	PPiA	21.9438	0.974775	21.9996	0.0789663
H7	157hi 2ng	PPiA	25.7694	0.957504	25.7718	0.0033804
H8	157hi 2ng	PPiA	25.7742	0.96813	25.7718	0.0033804
H9	50hi 20ng	16S	12.6339	0.955188	12.641	0.00996743
H10	50hi 20ng	16S	12.648	0.957575	12.641	0.00996743
H11	50hi 2ng	16S	16.2711	0.941956	16.2815	0.0147328
H12	50hi 2ng	16S	16.2919	0.944577	16.2815	0.0147328
H13	9hi 20ng	12S	13.1102	0.949753	13.1521	0.0592641
H14	9hi 20ng	12S	13.194	0.961308	13.1521	0.0592641
H15	9hi 2ng	12S	16.7199	0.949133	16.7292	0.0131464
H16	9hi 2ng	12S	16.7385	0.967369	16.7292	0.0131464
H17	88hi 20ng	12S	13.425	0.961231	13.3482	0.108614
H18	88hi 20ng	12S	13.2714	0.955484	13.3482	0.108614
H19	88hi 2ng	12S	17.642	0.957875	17.6143	0.0391414
H20	88hi 2ng	12S	17.5866	0.9669	17.6143	0.0391414
I1	51hi 20ng	PPiA	22.2273	0.949986	22.1712	0.0792907
I2	51hi 20ng	PPiA	22.1151	0.957106	22.1712	0.0792907
I3	51hi 2ng	PPiA	26.0658	0.95069	26.0353	0.0431692
I4	51hi 2ng	PPiA	26.0047	0.952343	26.0353	0.0431692
I5	122hi 20ng	PPiA	23.2202	0.957461	23.3063	0.121864
I6	122hi 20ng	PPiA	23.3925	0.960379	23.3063	0.121864
I7	122hi 2ng	PPiA	26.8235	0.956517	26.9201	0.136613
I8	122hi 2ng	PPiA	27.0167	0.962875	26.9201	0.136613
I9	123hi 20ng	16S	11.9183	0.944953	11.989	0.0999164
I10	123hi 20ng	16S	12.0596	0.932627	11.989	0.0999164
I11	123hi 2ng	16S	15.5571	0.945256	15.5528	0.00610517
I12	123hi 2ng	16S	15.5485	0.929216	15.5528	0.00610517
I13	44hi 20ng	12S	12.5278	0.953017	12.4837	0.0623844
I14	44hi 20ng	12S	12.4396	0.943204	12.4837	0.0623844
I15	44hi 2ng	12S	16.2175	0.966313	16.2127	0.00680215
I16	44hi 2ng	12S	16.2078	0.962116	16.2127	0.00680215
I17	137hi 20ng	12S	12.3287	0.974605	12.3234	0.00740182
I18	137hi 20ng	12S	12.3182	0.942906	12.3234	0.00740182
I19	137hi 2ng	12S	17.401	0.96223	17.3845	0.0233374
I20	137hi 2ng	12S	17.368	0.961783	17.3845	0.0233374
J1	42hi 20ng	PPiA	22.0997	0.95098	22.1356	0.050733
J2	42hi 20ng	PPiA	22.1715	0.951763	22.1356	0.050733
J3	42hi 2ng	PPiA	26.2104	0.951845	26.2823	0.101705
J4	42hi 2ng	PPiA	26.3543	0.960563	26.2823	0.101705
J5	119hi 20ng	PPiA	22.9465	0.95156	22.9645	0.025479
J6	119hi 20ng	PPiA	22.9825	0.95535	22.9645	0.025479
J7	119hi 2ng	PPiA	26.9359	0.956964	26.9569	0.0296104
J8	119hi 2ng	PPiA	26.9778	0.969371	26.9569	0.0296104
J9	127hi 20ng	16S	12.0903	0.936855	12.0733	0.0240576
J10	127hi 20ng	16S	12.0563	0.933674	12.0733	0.0240576
J11	127hi 2ng	16S	15.6502	0.944857	15.6385	0.0166442
J12	127hi 2ng	16S	15.6267	0.96592	15.6385	0.0166442
J13	45hi 20ng	12S	13.1611	0.949489	13.1123	0.0689858
J14	45hi 20ng	12S	13.0635	0.954728	13.1123	0.0689858
J15	45hi 2ng	12S	16.9115	0.969003	16.948	0.0515745
J16	45hi 2ng	12S	16.9844	0.958348	16.948	0.0515745
J17	114hi 20ng	12S	13.1285	0.953067	13.1371	0.0120662
J18	114hi 20ng	12S	13.1456	0.959143	13.1371	0.0120662
J19	114hi 2ng	12S	16.6892	0.957596	16.6884	0.00114345
J20	114hi 2ng	12S	16.6876	0.960407	16.6884	0.00114345
K1	68hi 20ng	PPiA	22.7227	0.957086	22.6849	0.0533684
K2	68hi 20ng	PPiA	22.6472	0.956124	22.6849	0.0533684
K3	68hi 2ng	PPiA	26.6125	0.954301	26.5874	0.0354524
K4	68hi 2ng	PPiA	26.5624	0.959111	26.5874	0.0354524
K5	8hi 20ng	16S	13.4331	0.945288	13.4558	0.032023
K6	8hi 20ng	16S	13.4784	0.956822	13.4558	0.032023
K7	8hi 2ng	16S	16.6633	0.945367	16.5929	0.0995814
K8	8hi 2ng	16S	16.5225	0.954615	16.5929	0.0995814
K9	52hi 20ng	16S	12.619	0.952555	12.629	0.0141536
K10	52hi 20ng	16S	12.6391	0.940417	12.629	0.0141536
K11	52hi 2ng	16S	16.4688	0.934943	16.4393	0.0417418
K12	52hi 2ng	16S	16.4098	0.955909	16.4393	0.0417418
K13	13hi 20ng	12S	13.1081	0.948159	13.1095	0.00196199
K14	13hi 20ng	12S	13.1109	0.957139	13.1095	0.00196199
K15	13hi 2ng	12S	16.749	0.972799	16.7435	0.00769531
K16	13hi 2ng	12S	16.7381	0.967029	16.7435	0.00769531
K17	109hi 20ng	12S	13.2936	0.960981	13.288	0.00784491
K18	109hi 20ng	12S	13.2825	0.954087	13.288	0.00784491
K19	109hi 2ng	12S	16.1936	0.960218	16.1781	0.0219529
K20	109hi 2ng	12S	16.1625	0.969642	16.1781	0.0219529
L1	60hi 20ng	PPiA	22.0686	0.953468	22.0788	0.0143798
L2	60hi 20ng	PPiA	22.0889	0.955406	22.0788	0.0143798
L3	60hi 2ng	PPiA	26.2212	0.949493	26.1634	0.0817909
L4	60hi 2ng	PPiA	26.1055	0.957456	26.1634	0.0817909
L5	40hi 20ng	16S	12.018	0.934829	12.0758	0.0816309
L6	40hi 20ng	16S	12.1335	0.945362	12.0758	0.0816309
L7	40hi 2ng	16S	15.7778	0.944227	15.7314	0.0655911
L8	40hi 2ng	16S	15.6851	0.948147	15.7314	0.0655911
L9	128hi 20ng	16S	11.6325	0.938031	11.3101	0.455946
L10	128hi 20ng	16S	10.9877	0.961107	11.3101	0.455946
L11	128hi 2ng	16S	15.7155	0.943965	15.7031	0.0176153
L12	128hi 2ng	16S	15.6906	0.970135	15.7031	0.0176153
L13	70hi 20ng	12S	12.2988	0.942701	12.312	0.0186542
L14	70hi 20ng	12S	12.3252	0.97308	12.312	0.0186542
L15	70hi 2ng	12S	15.952	0.962149	15.9783	0.0372482
L16	70hi 2ng	12S	16.0047	0.962297	15.9783	0.0372482
L17	157hi 20ng	12S	12.3415	0.952556	12.3462	0.00662577
L18	157hi 20ng	12S	12.3509	0.962334	12.3462	0.00662577
L19	157hi 2ng	12S	15.822	0.971042	15.8441	0.0311579
L20	157hi 2ng	12S	15.8661	0.970628	15.8441	0.0311579
M1	71hi 20ng	PPiA	23.0519	0.953816	23.1735	0.171876
M2	71hi 20ng	PPiA	23.295	0.959381	23.1735	0.171876
M3	71hi 2ng	PPiA	29.1779	0.95203	29.1267	0.0723652
M4	71hi 2ng	PPiA	29.0756	0.953766	29.1267	0.0723652
M5	43hi 20ng	16S	12.311	0.953028	12.356	0.0637279
M6	43hi 20ng	16S	12.4011	0.964523	12.356	0.0637279
M7	43hi 2ng	16S	16.0652	0.937917	16.0471	0.0255786
M8	43hi 2ng	16S	16.029	0.938406	16.0471	0.0255786
M9	61hi 20ng	16S	12.3394	0.940756	12.2772	0.088072
M10	61hi 20ng	16S	12.2149	0.91893	12.2772	0.088072
M11	61hi 2ng	16S	16.3606	0.934516	16.3473	0.0189189
M12	61hi 2ng	16S	16.3339	0.939971	16.3473	0.0189189
M13	51hi 20ng	12S	13.0012	0.948119	13.014	0.0180769
M14	51hi 20ng	12S	13.0268	0.946852	13.014	0.0180769
M15	51hi 2ng	12S	16.4871	0.963419	16.4704	0.0236675
M16	51hi 2ng	12S	16.4536	0.972928	16.4704	0.0236675
M17	122hi 20ng	12S	13.2959	0.968476	12.8861	0.579542
M18	122hi 20ng	12S	12.4763	0.971142	12.8861	0.579542
M19	122hi 2ng	12S	17.3293	0.969604	17.2936	0.0504797
M20	122hi 2ng	12S	17.2579	0.961366	17.2936	0.0504797
M22	H2O	PPiA	Undetermined	0
M23	H2O	16S	Undetermined	0
M24	H2O	12S	Undetermined	0
N1	50hi 20ng	PPiA	22.0605	0.951202	22.0669	0.00911038
N2	50hi 20ng	PPiA	22.0734	0.950952	22.0669	0.00911038
N3	50hi 2ng	PPiA	25.9933	0.955393	25.9512	0.0595495
N4	50hi 2ng	PPiA	25.9091	0.971496	25.9512	0.0595495
N5	9hi 20ng	16S	12.3591	0.968547	12.3111	0.0679563
N6	9hi 20ng	16S	12.263	0.930953	12.3111	0.0679563
N7	9hi 2ng	16S	16.1844	0.941281	16.2143	0.0422152
N8	9hi 2ng	16S	16.2441	0.953061	16.2143	0.0422152
N9	88hi 20ng	16S	12.6061	0.943184	12.6006	0.00785329
N10	88hi 20ng	16S	12.595	0.9446	12.6006	0.00785329
N11	88hi 2ng	16S	17.0315	0.939707	16.9883	0.0611363
N12	88hi 2ng	16S	16.9451	0.94859	16.9883	0.0611363
N13	42hi 20ng	12S	13.2554	0.949293	13.2258	0.041835
N14	42hi 20ng	12S	13.1962	0.952766	13.2258	0.041835
N15	42hi 2ng	12S	16.955	0.958582	16.9691	0.0198161
N16	42hi 2ng	12S	16.9831	0.959986	16.9691	0.0198161
N17	119hi 20ng	12S	12.9436	0.964398	13.2071	0.372644
N18	119hi 20ng	12S	13.4706	0.953611	13.2071	0.372644
N19	119hi 2ng	12S	17.4951	0.970545	17.5094	0.0201582
N20	119hi 2ng	12S	17.5236	0.963597	17.5094	0.0201582
O1	123hi 20ng	PPiA	22.3021	0.956034	22.3105	0.011847
O2	123hi 20ng	PPiA	22.3189	0.957798	22.3105	0.011847
O3	123hi 2ng	PPiA	25.9293	0.954967	25.9313	0.00271079
O4	123hi 2ng	PPiA	25.9332	0.957777	25.9313	0.00271079
O5	44hi 20ng	16S	11.851	0.949017	11.8391	0.0168011
O6	44hi 20ng	16S	11.8273	0.969831	11.8391	0.0168011
O7	44hi 2ng	16S	15.7513	0.943078	15.735	0.0230601
O8	44hi 2ng	16S	15.7187	0.943429	15.735	0.0230601
O9	137hi 20ng	16S	11.7699	0.939635	11.7007	0.0979197
O10	137hi 20ng	16S	11.6314	0.927756	11.7007	0.0979197
O11	137hi 2ng	16S	16.9839	0.962404	16.8954	0.12523
O12	137hi 2ng	16S	16.8068	0.965706	16.8954	0.12523
O13	68hi 20ng	12S	12.8047	0.951875	12.8047
O15	68hi 2ng	12S	16.7952	0.957995	16.7599	0.0498954
O16	68hi 2ng	12S	16.7246	0.957646	16.7599	0.0498954
O22	RNA DNasa	PPiA	Undetermined	0
O23	RNA DNasa	16S	33.735	0.95012	33.735
O24	RNA DNasa	12S	35.0618	0.946454	35.0618
P1	127hi 20ng	PPiA	21.9748	0.954143	21.9977	0.0323353
P2	127hi 20ng	PPiA	22.0206	0.952276	21.9977	0.0323353
P3	127hi 2ng	PPiA	25.9878	0.957788	25.9345	0.0754157
P4	127hi 2ng	PPiA	25.8811	0.961021	25.9345	0.0754157
P5	45hi 20ng	16S	12.6268	0.962491	12.6735	0.0661315
P6	45hi 20ng	16S	12.7203	0.9366	12.6735	0.0661315
P7	45hi 2ng	16S	16.4851	0.949708	16.5011	0.0225992
P8	45hi 2ng	16S	16.517	0.938819	16.5011	0.0225992
P9	114hi 20ng	16S	12.4944	0.944041	12.4836	0.0152267
P10	114hi 20ng	16S	12.4728	0.959369	12.4836	0.0152267
P11	114hi 2ng	16S	16.181	0.94814	16.2228	0.0592202
P12	114hi 2ng	16S	16.2647	0.937915	16.2228	0.0592202
P13	60hi 20ng	12S	12.7551	0.968319	12.7478	0.0102408
P14	60hi 20ng	12S	12.7406	0.95131	12.7478	0.0102408
P15	60hi 2ng	12S	16.5159	0.965858	16.5659	0.0707325
P16	60hi 2ng	12S	16.6159	0.965416	16.5659	0.0707325

## Sheet: Hoja1
Sample	Target	Cq	Cq Confidence	Cq Mean	Cq SD
8hi 20ng	PPiA	23.1777	0.952702	23.1777
8hi 2ng	PPiA	26.5209	0.957825	26.5017	0.0271091
8hi 2ng	PPiA	26.4825	0.953486	26.5017	0.0271091
52hi 20ng	PPiA	22.0447	0.965121	22.1153	0.0997715
52hi 20ng	PPiA	22.1858	0.950654	22.1153	0.0997715
52hi 2ng	PPiA	26.1841	0.958169	26.181	0.0043393
52hi 2ng	PPiA	26.1779	0.957877	26.181	0.0043393
13hi 20ng	16S	12.6941	0.94634	12.6297	0.0910735
13hi 20ng	16S	12.5653	0.956489	12.6297	0.0910735
13hi 2ng	16S	16.2417	0.945379	16.2599	0.0257051
13hi 2ng	16S	16.278	0.924853	16.2599	0.0257051
109hi 20ng	16S	12.7376	0.927853	12.5805	0.222282
109hi 20ng	16S	12.4233	0.959718	12.5805	0.222282
109hi 2ng	16S	15.8204	0.945574	15.7368	0.118284
109hi 2ng	16S	15.6531	0.946284	15.7368	0.118284
71hi 20ng	12S	12.1051	0.963147	11.7405	0.515544
71hi 20ng	12S	11.376	0.964419	11.7405	0.515544
71hi 2ng	12S	19.6812	0.963594	19.581	0.141691
71hi 2ng	12S	19.4808	0.969933	19.581	0.141691
40hi 20ng	PPiA	22.2349	0.945976	22.2574	0.0318462
40hi 20ng	PPiA	22.2799	0.950342	22.2574	0.0318462
40hi 2ng	PPiA	26.0005	0.952222	26.0113	0.0152487
40hi 2ng	PPiA	26.0221	0.954481	26.0113	0.0152487
128hi 20ng	PPiA	21.8858	0.96768	22.0467	0.227507
128hi 20ng	PPiA	22.2075	0.956013	22.0467	0.227507
128hi 2ng	PPiA	26.0591	0.95253	25.9963	0.0886984
128hi 2ng	PPiA	25.9336	0.959184	25.9963	0.0886984
70hi 20ng	16S	11.6348	0.928661	11.649	0.0201391
70hi 20ng	16S	11.6633	0.919555	11.649	0.0201391
70hi 2ng	16S	15.5586	0.933995	15.5642	0.00795425
70hi 2ng	16S	15.5698	0.939245	15.5642	0.00795425
157hi 20ng	16S	11.9763	0.930133	11.9888	0.0176908
157hi 20ng	16S	12.0013	0.915084	11.9888	0.0176908
157hi 2ng	16S	15.4613	0.944319	15.4661	0.00685544
157hi 2ng	16S	15.471	0.949399	15.4661	0.00685544
50hi 20ng	12S	13.2303	0.974581	13.3012	0.100249
50hi 20ng	12S	13.3721	0.959774	13.3012	0.100249
50hi 2ng	12S	16.9003	0.961567	16.9157	0.0217497
50hi 2ng	12S	16.9311	0.968521	16.9157	0.0217497
43hi 20ng	PPiA	22.3048	0.955735	22.1709	0.189368
43hi 20ng	PPiA	22.037	0.954661	22.1709	0.189368
43hi 2ng	PPiA	26.0976	0.953318	26.1296	0.045222
43hi 2ng	PPiA	26.1615	0.95769	26.1296	0.045222
61hi 20ng	PPiA	21.9743	0.966126	22.004	0.0419493
61hi 20ng	PPiA	22.0336	0.95839	22.004	0.0419493
61hi 2ng	PPiA	26.6586	0.954603	26.5838	0.105739
61hi 2ng	PPiA	26.509	0.958391	26.5838	0.105739
51hi 20ng	16S	12.4175	0.930157	12.4371	0.0278304
51hi 20ng	16S	12.4568	0.95013	12.4371	0.0278304
51hi 2ng	16S	16.0328	0.933682	16.0486	0.0224139
51hi 2ng	16S	16.0645	0.933851	16.0486	0.0224139
122hi 20ng	16S	12.5329	0.918153	12.5296	0.0046303
122hi 20ng	16S	12.5263	0.947409	12.5296	0.0046303
122hi 2ng	16S	16.9053	0.939536	16.9124	0.00995397
122hi 2ng	16S	16.9194	0.944244	16.9124	0.00995397
123hi 20ng	12S	12.6863	0.977668	12.6618	0.0346083
123hi 20ng	12S	12.6373	0.973318	12.6618	0.0346083
123hi 2ng	12S	16.1706	0.963026	16.207	0.0516097
123hi 2ng	12S	16.2435	0.973915	16.207	0.0516097
9hi 20ng	PPiA	21.9874	0.955284	21.9581	0.0413017
9hi 20ng	PPiA	21.9289	0.953292	21.9581	0.0413017
9hi 2ng	PPiA	25.8426	0.959722	25.8278	0.0210288
9hi 2ng	PPiA	25.8129	0.964787	25.8278	0.0210288
88hi 20ng	PPiA	22.0775	0.952107	22.1778	0.141852
88hi 20ng	PPiA	22.2781	0.956287	22.1778	0.141852
88hi 2ng	PPiA	26.7584	0.959078	26.7584	7.75047e-05
88hi 2ng	PPiA	26.7585	0.949766	26.7584	7.75047e-05
42hi 20ng	16S	12.751	0.933529	12.6116	0.197197
42hi 20ng	16S	12.4721	0.92451	12.6116	0.197197
42hi 2ng	16S	16.4531	0.932414	16.4848	0.0448982
42hi 2ng	16S	16.5166	0.92649	16.4848	0.0448982
119hi 20ng	16S	12.2869	0.956841	12.5294	0.342923
119hi 20ng	16S	12.7719	0.925674	12.5294	0.342923
119hi 2ng	16S	16.9606	0.933035	16.9655	0.00688665
119hi 2ng	16S	16.9704	0.941164	16.9655	0.00688665
127hi 20ng	12S	12.756	0.946231	12.8661	0.155738
127hi 20ng	12S	12.9762	0.965527	12.8661	0.155738
127hi 2ng	12S	16.3058	0.964077	16.282	0.0336517
127hi 2ng	12S	16.2582	0.962149	16.282	0.0336517
44hi 20ng	PPiA	21.9237	0.948872	21.8551	0.097111
44hi 20ng	PPiA	21.7864	0.962848	21.8551	0.097111
44hi 2ng	PPiA	25.9026	0.963492	25.8889	0.0192741
44hi 2ng	PPiA	25.8753	0.956439	25.8889	0.0192741
137hi 20ng	PPiA	21.9526	0.961454	21.9675	0.0209998
137hi 20ng	PPiA	21.9823	0.959056	21.9675	0.0209998
137hi 2ng	PPiA	27.2068	0.951865	27.1847	0.0311768
137hi 2ng	PPiA	27.1627	0.954066	27.1847	0.0311768
68hi 20ng	16S	12.1159	0.942612	12.1148	0.0014648
68hi 20ng	16S	12.1138	0.93159	12.1148	0.0014648
68hi 2ng	16S	16.2512	0.94439	16.2153	0.0507543
68hi 2ng	16S	16.1795	0.958648	16.2153	0.0507543
8hi 20ng	12S	13.9245	0.951313	13.8315	0.131526
8hi 20ng	12S	13.7385	0.957641	13.8315	0.131526
8hi 2ng	12S	17.2297	0.956632	17.1531	0.108301
8hi 2ng	12S	17.0765	0.96256	17.1531	0.108301
52hi 20ng	12S	13.4505	0.959709	13.4175	0.0467821
52hi 20ng	12S	13.3844	0.964911	13.4175	0.0467821
52hi 2ng	12S	17.0531	0.963158	17.0758	0.0321876
52hi 2ng	12S	17.0986	0.952847	17.0758	0.0321876
45hi 20ng	PPiA	22.5493	0.963766	22.6572	0.152592
45hi 20ng	PPiA	22.7651	0.952573	22.6572	0.152592
45hi 2ng	PPiA	26.324	0.954987	26.3162	0.011037
45hi 2ng	PPiA	26.3084	0.96198	26.3162	0.011037
114hi 20ng	PPiA	22.0816	0.957982	22.1664	0.119911
114hi 20ng	PPiA	22.2512	0.951386	22.1664	0.119911
114hi 2ng	PPiA	26.2824	0.954091	26.2436	0.054886
114hi 2ng	PPiA	26.2048	0.960339	26.2436	0.054886
60hi 20ng	16S	12.0138	0.948999	12.045	0.044127
60hi 20ng	16S	12.0762	0.92855	12.045	0.044127
60hi 2ng	16S	16.0087	0.925606	15.9808	0.0395321
60hi 2ng	16S	15.9528	0.953238	15.9808	0.0395321
40hi 20ng	12S	12.5342	0.939202	12.5029	0.0443038
40hi 20ng	12S	12.4716	0.945727	12.5029	0.0443038
40hi 2ng	12S	16.0242	0.956367	16.0575	0.0470816
40hi 2ng	12S	16.0908	0.965814	16.0575	0.0470816
128hi 20ng	12S	12.661	0.953866	12.6316	0.0414825
128hi 20ng	12S	12.6023	0.952008	12.6316	0.0414825
128hi 2ng	12S	16.0468	0.971858	16.1326	0.121261
128hi 2ng	12S	16.2183	0.960229	16.1326	0.121261
13hi 20ng	PPiA	22.0263	0.950525	22.0022	0.0341318
13hi 20ng	PPiA	21.9781	0.953314	22.0022	0.0341318
13hi 2ng	PPiA	25.91	0.958491	25.899	0.0155145
13hi 2ng	PPiA	25.8881	0.955894	25.899	0.0155145
109hi 20ng	PPiA	21.985	0.956093	22.1166	0.186048
109hi 20ng	PPiA	22.2481	0.965576	22.1166	0.186048
109hi 2ng	PPiA	25.3323	0.955256	25.3997	0.0953148
109hi 2ng	PPiA	25.4671	0.963148	25.3997	0.0953148
71hi 20ng	16S	13.0534	0.9414	12.8785	0.247382
71hi 20ng	16S	12.7036	0.948639	12.8785	0.247382
71hi 2ng	16S	18.9413	0.943174	18.9043	0.0523247
71hi 2ng	16S	18.8673	0.952266	18.9043	0.0523247
43hi 20ng	12S	13.1752	0.956569	13.1798	0.00652446
43hi 20ng	12S	13.1844	0.949115	13.1798	0.00652446
43hi 2ng	12S	16.5567	0.968216	16.5634	0.00936201
43hi 2ng	12S	16.57	0.962174	16.5634	0.00936201
61hi 20ng	12S	12.9353	0.954703	12.9242	0.0157672
61hi 20ng	12S	12.913	0.964121	12.9242	0.0157672
61hi 2ng	12S	16.7178	0.968164	16.773	0.0780623
61hi 2ng	12S	16.8282	0.976012	16.773	0.0780623
70hi 20ng	PPiA	21.7582	0.951523	21.784	0.036435
70hi 20ng	PPiA	21.8098	0.952334	21.784	0.036435
70hi 2ng	PPiA	25.9735	0.957477	25.9699	0.00506483
70hi 2ng	PPiA	25.9663	0.961823	25.9699	0.00506483
157hi 20ng	PPiA	22.0555	0.954456	21.9996	0.0789663
157hi 20ng	PPiA	21.9438	0.974775	21.9996	0.0789663
157hi 2ng	PPiA	25.7694	0.957504	25.7718	0.0033804
157hi 2ng	PPiA	25.7742	0.96813	25.7718	0.0033804
50hi 20ng	16S	12.6339	0.955188	12.641	0.00996743
50hi 20ng	16S	12.648	0.957575	12.641	0.00996743
50hi 2ng	16S	16.2711	0.941956	16.2815	0.0147328
50hi 2ng	16S	16.2919	0.944577	16.2815	0.0147328
9hi 20ng	12S	13.1102	0.949753	13.1521	0.0592641
9hi 20ng	12S	13.194	0.961308	13.1521	0.0592641
9hi 2ng	12S	16.7199	0.949133	16.7292	0.0131464
9hi 2ng	12S	16.7385	0.967369	16.7292	0.0131464
88hi 20ng	12S	13.425	0.961231	13.3482	0.108614
88hi 20ng	12S	13.2714	0.955484	13.3482	0.108614
88hi 2ng	12S	17.642	0.957875	17.6143	0.0391414
88hi 2ng	12S	17.5866	0.9669	17.6143	0.0391414
51hi 20ng	PPiA	22.2273	0.949986	22.1712	0.0792907
51hi 20ng	PPiA	22.1151	0.957106	22.1712	0.0792907
51hi 2ng	PPiA	26.0658	0.95069	26.0353	0.0431692
51hi 2ng	PPiA	26.0047	0.952343	26.0353	0.0431692
122hi 20ng	PPiA	23.2202	0.957461	23.3063	0.121864
122hi 20ng	PPiA	23.3925	0.960379	23.3063	0.121864
122hi 2ng	PPiA	26.8235	0.956517	26.9201	0.136613
122hi 2ng	PPiA	27.0167	0.962875	26.9201	0.136613
123hi 20ng	16S	11.9183	0.944953	11.989	0.0999164
123hi 20ng	16S	12.0596	0.932627	11.989	0.0999164
123hi 2ng	16S	15.5571	0.945256	15.5528	0.00610517
123hi 2ng	16S	15.5485	0.929216	15.5528	0.00610517
44hi 20ng	12S	12.5278	0.953017	12.4837	0.0623844
44hi 20ng	12S	12.4396	0.943204	12.4837	0.0623844
44hi 2ng	12S	16.2175	0.966313	16.2127	0.00680215
44hi 2ng	12S	16.2078	0.962116	16.2127	0.00680215
137hi 20ng	12S	12.3287	0.974605	12.3234	0.00740182
137hi 20ng	12S	12.3182	0.942906	12.3234	0.00740182
137hi 2ng	12S	17.401	0.96223	17.3845	0.0233374
137hi 2ng	12S	17.368	0.961783	17.3845	0.0233374
42hi 20ng	PPiA	22.0997	0.95098	22.1356	0.050733
42hi 20ng	PPiA	22.1715	0.951763	22.1356	0.050733
42hi 2ng	PPiA	26.2104	0.951845	26.2823	0.101705
42hi 2ng	PPiA	26.3543	0.960563	26.2823	0.101705
119hi 20ng	PPiA	22.9465	0.95156	22.9645	0.025479
119hi 20ng	PPiA	22.9825	0.95535	22.9645	0.025479
119hi 2ng	PPiA	26.9359	0.956964	26.9569	0.0296104
119hi 2ng	PPiA	26.9778	0.969371	26.9569	0.0296104
127hi 20ng	16S	12.0903	0.936855	12.0733	0.0240576
127hi 20ng	16S	12.0563	0.933674	12.0733	0.0240576
127hi 2ng	16S	15.6502	0.944857	15.6385	0.0166442
127hi 2ng	16S	15.6267	0.96592	15.6385	0.0166442
45hi 20ng	12S	13.1611	0.949489	13.1123	0.0689858
45hi 20ng	12S	13.0635	0.954728	13.1123	0.0689858
45hi 2ng	12S	16.9115	0.969003	16.948	0.0515745
45hi 2ng	12S	16.9844	0.958348	16.948	0.0515745
114hi 20ng	12S	13.1285	0.953067	13.1371	0.0120662
114hi 20ng	12S	13.1456	0.959143	13.1371	0.0120662
114hi 2ng	12S	16.6892	0.957596	16.6884	0.00114345
114hi 2ng	12S	16.6876	0.960407	16.6884	0.00114345
68hi 20ng	PPiA	22.7227	0.957086	22.6849	0.0533684
68hi 20ng	PPiA	22.6472	0.956124	22.6849	0.0533684
68hi 2ng	PPiA	26.6125	0.954301	26.5874	0.0354524
68hi 2ng	PPiA	26.5624	0.959111	26.5874	0.0354524
8hi 20ng	16S	13.4331	0.945288	13.4558	0.032023
8hi 20ng	16S	13.4784	0.956822	13.4558	0.032023
8hi 2ng	16S	16.6633	0.945367	16.5929	0.0995814
8hi 2ng	16S	16.5225	0.954615	16.5929	0.0995814
52hi 20ng	16S	12.619	0.952555	12.629	0.0141536
52hi 20ng	16S	12.6391	0.940417	12.629	0.0141536
52hi 2ng	16S	16.4688	0.934943	16.4393	0.0417418
52hi 2ng	16S	16.4098	0.955909	16.4393	0.0417418
13hi 20ng	12S	13.1081	0.948159	13.1095	0.00196199
13hi 20ng	12S	13.1109	0.957139	13.1095	0.00196199
13hi 2ng	12S	16.749	0.972799	16.7435	0.00769531
13hi 2ng	12S	16.7381	0.967029	16.7435	0.00769531
109hi 20ng	12S	13.2936	0.960981	13.288	0.00784491
109hi 20ng	12S	13.2825	0.954087	13.288	0.00784491
109hi 2ng	12S	16.1936	0.960218	16.1781	0.0219529
109hi 2ng	12S	16.1625	0.969642	16.1781	0.0219529
60hi 20ng	PPiA	22.0686	0.953468	22.0788	0.0143798
60hi 20ng	PPiA	22.0889	0.955406	22.0788	0.0143798
60hi 2ng	PPiA	26.2212	0.949493	26.1634	0.0817909
60hi 2ng	PPiA	26.1055	0.957456	26.1634	0.0817909
40hi 20ng	16S	12.018	0.934829	12.0758	0.0816309
40hi 20ng	16S	12.1335	0.945362	12.0758	0.0816309
40hi 2ng	16S	15.7778	0.944227	15.7314	0.0655911
40hi 2ng	16S	15.6851	0.948147	15.7314	0.0655911
128hi 20ng	16S	11.6325	0.938031	11.3101	0.455946
128hi 20ng	16S	10.9877	0.961107	11.3101	0.455946
128hi 2ng	16S	15.7155	0.943965	15.7031	0.0176153
128hi 2ng	16S	15.6906	0.970135	15.7031	0.0176153
70hi 20ng	12S	12.2988	0.942701	12.312	0.0186542
70hi 20ng	12S	12.3252	0.97308	12.312	0.0186542
70hi 2ng	12S	15.952	0.962149	15.9783	0.0372482
70hi 2ng	12S	16.0047	0.962297	15.9783	0.0372482
157hi 20ng	12S	12.3415	0.952556	12.3462	0.00662577
157hi 20ng	12S	12.3509	0.962334	12.3462	0.00662577
157hi 2ng	12S	15.822	0.971042	15.8441	0.0311579
157hi 2ng	12S	15.8661	0.970628	15.8441	0.0311579
71hi 20ng	PPiA	23.0519	0.953816	23.1735	0.171876
71hi 20ng	PPiA	23.295	0.959381	23.1735	0.171876
71hi 2ng	PPiA	29.1779	0.95203	29.1267	0.0723652
71hi 2ng	PPiA	29.0756	0.953766	29.1267	0.0723652
43hi 20ng	16S	12.311	0.953028	12.356	0.0637279
43hi 20ng	16S	12.4011	0.964523	12.356	0.0637279
43hi 2ng	16S	16.0652	0.937917	16.0471	0.0255786
43hi 2ng	16S	16.029	0.938406	16.0471	0.0255786
61hi 20ng	16S	12.3394	0.940756	12.2772	0.088072
61hi 20ng	16S	12.2149	0.91893	12.2772	0.088072
61hi 2ng	16S	16.3606	0.934516	16.3473	0.0189189
61hi 2ng	16S	16.3339	0.939971	16.3473	0.0189189
51hi 20ng	12S	13.0012	0.948119	13.014	0.0180769
51hi 20ng	12S	13.0268	0.946852	13.014	0.0180769
51hi 2ng	12S	16.4871	0.963419	16.4704	0.0236675
51hi 2ng	12S	16.4536	0.972928	16.4704	0.0236675
122hi 20ng	12S	13.2959	0.968476	12.8861	0.579542
122hi 20ng	12S	12.4763	0.971142	12.8861	0.579542
122hi 2ng	12S	17.3293	0.969604	17.2936	0.0504797
122hi 2ng	12S	17.2579	0.961366	17.2936	0.0504797
H2O	PPiA	Undetermined	0
H2O	16S	Undetermined	0
H2O	12S	Undetermined	0
50hi 20ng	PPiA	22.0605	0.951202	22.0669	0.00911038
50hi 20ng	PPiA	22.0734	0.950952	22.0669	0.00911038
50hi 2ng	PPiA	25.9933	0.955393	25.9512	0.0595495
50hi 2ng	PPiA	25.9091	0.971496	25.9512	0.0595495
9hi 20ng	16S	12.3591	0.968547	12.3111	0.0679563
9hi 20ng	16S	12.263	0.930953	12.3111	0.0679563
9hi 2ng	16S	16.1844	0.941281	16.2143	0.0422152
9hi 2ng	16S	16.2441	0.953061	16.2143	0.0422152
88hi 20ng	16S	12.6061	0.943184	12.6006	0.00785329
88hi 20ng	16S	12.595	0.9446	12.6006	0.00785329
88hi 2ng	16S	17.0315	0.939707	16.9883	0.0611363
88hi 2ng	16S	16.9451	0.94859	16.9883	0.0611363
42hi 20ng	12S	13.2554	0.949293	13.2258	0.041835
42hi 20ng	12S	13.1962	0.952766	13.2258	0.041835
42hi 2ng	12S	16.955	0.958582	16.9691	0.0198161
42hi 2ng	12S	16.9831	0.959986	16.9691	0.0198161
119hi 20ng	12S	12.9436	0.964398	13.2071	0.372644
119hi 20ng	12S	13.4706	0.953611	13.2071	0.372644
119hi 2ng	12S	17.4951	0.970545	17.5094	0.0201582
119hi 2ng	12S	17.5236	0.963597	17.5094	0.0201582
123hi 20ng	PPiA	22.3021	0.956034	22.3105	0.011847
123hi 20ng	PPiA	22.3189	0.957798	22.3105	0.011847
123hi 2ng	PPiA	25.9293	0.954967	25.9313	0.00271079
123hi 2ng	PPiA	25.9332	0.957777	25.9313	0.00271079
44hi 20ng	16S	11.851	0.949017	11.8391	0.0168011
44hi 20ng	16S	11.8273	0.969831	11.8391	0.0168011
44hi 2ng	16S	15.7513	0.943078	15.735	0.0230601
44hi 2ng	16S	15.7187	0.943429	15.735	0.0230601
137hi 20ng	16S	11.7699	0.939635	11.7007	0.0979197
137hi 20ng	16S	11.6314	0.927756	11.7007	0.0979197
137hi 2ng	16S	16.9839	0.962404	16.8954	0.12523
137hi 2ng	16S	16.8068	0.965706	16.8954	0.12523
68hi 20ng	12S	12.8047	0.951875	12.8047
68hi 2ng	12S	16.7952	0.957995	16.7599	0.0498954
68hi 2ng	12S	16.7246	0.957646	16.7599	0.0498954
RNA DNasa	PPiA	Undetermined	0
RNA DNasa	16S	33.735	0.95012	33.735
RNA DNasa	12S	35.0618	0.946454	35.0618
127hi 20ng	PPiA	21.9748	0.954143	21.9977	0.0323353
127hi 20ng	PPiA	22.0206	0.952276	21.9977	0.0323353
127hi 2ng	PPiA	25.9878	0.957788	25.9345	0.0754157
127hi 2ng	PPiA	25.8811	0.961021	25.9345	0.0754157
45hi 20ng	16S	12.6268	0.962491	12.6735	0.0661315
45hi 20ng	16S	12.7203	0.9366	12.6735	0.0661315
45hi 2ng	16S	16.4851	0.949708	16.5011	0.0225992
45hi 2ng	16S	16.517	0.938819	16.5011	0.0225992
114hi 20ng	16S	12.4944	0.944041	12.4836	0.0152267
114hi 20ng	16S	12.4728	0.959369	12.4836	0.0152267
114hi 2ng	16S	16.181	0.94814	16.2228	0.0592202
114hi 2ng	16S	16.2647	0.937915	16.2228	0.0592202
60hi 20ng	12S	12.7551	0.968319	12.7478	0.0102408
60hi 20ng	12S	12.7406	0.95131	12.7478	0.0102408
60hi 2ng	12S	16.5159	0.965858	16.5659	0.0707325
60hi 2ng	12S	16.6159	0.965416	16.5659	0.0707325

## Sheet: Hoja2
Sample	Target	Cq	Cq Confidence	Cq Mean	Cq SD
8hi 20ng	PPiA	23.1777	0.952702	23.1777
8hi 2ng	PPiA	26.5209	0.957825	26.5017	0.0271091
8hi 2ng	PPiA	26.4825	0.953486	26.5017	0.0271091
52hi 20ng	PPiA	22.0447	0.965121	22.1153	0.0997715
52hi 20ng	PPiA	22.1858	0.950654	22.1153	0.0997715
52hi 2ng	PPiA	26.1841	0.958169	26.181	0.0043393
52hi 2ng	PPiA	26.1779	0.957877	26.181	0.0043393
40hi 20ng	PPiA	22.2349	0.945976	22.2574	0.0318462
40hi 20ng	PPiA	22.2799	0.950342	22.2574	0.0318462
40hi 2ng	PPiA	26.0005	0.952222	26.0113	0.0152487
40hi 2ng	PPiA	26.0221	0.954481	26.0113	0.0152487
128hi 20ng	PPiA	21.8858	0.96768	22.0467	0.227507
128hi 20ng	PPiA	22.2075	0.956013	22.0467	0.227507
128hi 2ng	PPiA	26.0591	0.95253	25.9963	0.0886984
128hi 2ng	PPiA	25.9336	0.959184	25.9963	0.0886984
43hi 20ng	PPiA	22.3048	0.955735	22.1709	0.189368
43hi 20ng	PPiA	22.037	0.954661	22.1709	0.189368
43hi 2ng	PPiA	26.0976	0.953318	26.1296	0.045222
43hi 2ng	PPiA	26.1615	0.95769	26.1296	0.045222
61hi 20ng	PPiA	21.9743	0.966126	22.004	0.0419493
61hi 20ng	PPiA	22.0336	0.95839	22.004	0.0419493
61hi 2ng	PPiA	26.6586	0.954603	26.5838	0.105739
61hi 2ng	PPiA	26.509	0.958391	26.5838	0.105739
9hi 20ng	PPiA	21.9874	0.955284	21.9581	0.0413017
9hi 20ng	PPiA	21.9289	0.953292	21.9581	0.0413017
9hi 2ng	PPiA	25.8426	0.959722	25.8278	0.0210288
9hi 2ng	PPiA	25.8129	0.964787	25.8278	0.0210288
88hi 20ng	PPiA	22.0775	0.952107	22.1778	0.141852
88hi 20ng	PPiA	22.2781	0.956287	22.1778	0.141852
88hi 2ng	PPiA	26.7584	0.959078	26.7584	7.75047e-05
88hi 2ng	PPiA	26.7585	0.949766	26.7584	7.75047e-05
44hi 20ng	PPiA	21.9237	0.948872	21.8551	0.097111
44hi 20ng	PPiA	21.7864	0.962848	21.8551	0.097111
44hi 2ng	PPiA	25.9026	0.963492	25.8889	0.0192741
44hi 2ng	PPiA	25.8753	0.956439	25.8889	0.0192741
137hi 20ng	PPiA	21.9526	0.961454	21.9675	0.0209998
137hi 20ng	PPiA	21.9823	0.959056	21.9675	0.0209998
137hi 2ng	PPiA	27.2068	0.951865	27.1847	0.0311768
137hi 2ng	PPiA	27.1627	0.954066	27.1847	0.0311768
45hi 20ng	PPiA	22.5493	0.963766	22.6572	0.152592
45hi 20ng	PPiA	22.7651	0.952573	22.6572	0.152592
45hi 2ng	PPiA	26.324	0.954987	26.3162	0.011037
45hi 2ng	PPiA	26.3084	0.96198	26.3162	0.011037
114hi 20ng	PPiA	22.0816	0.957982	22.1664	0.119911
114hi 20ng	PPiA	22.2512	0.951386	22.1664	0.119911
114hi 2ng	PPiA	26.2824	0.954091	26.2436	0.054886
114hi 2ng	PPiA	26.2048	0.960339	26.2436	0.054886
13hi 20ng	PPiA	22.0263	0.950525	22.0022	0.0341318
13hi 20ng	PPiA	21.9781	0.953314	22.0022	0.0341318
13hi 2ng	PPiA	25.91	0.958491	25.899	0.0155145
13hi 2ng	PPiA	25.8881	0.955894	25.899	0.0155145
109hi 20ng	PPiA	21.985	0.956093	22.1166	0.186048
109hi 20ng	PPiA	22.2481	0.965576	22.1166	0.186048
109hi 2ng	PPiA	25.3323	0.955256	25.3997	0.0953148
109hi 2ng	PPiA	25.4671	0.963148	25.3997	0.0953148
70hi 20ng	PPiA	21.7582	0.951523	21.784	0.036435
70hi 20ng	PPiA	21.8098	0.952334	21.784	0.036435
70hi 2ng	PPiA	25.9735	0.957477	25.9699	0.00506483
70hi 2ng	PPiA	25.9663	0.961823	25.9699	0.00506483
157hi 20ng	PPiA	22.0555	0.954456	21.9996	0.0789663
157hi 20ng	PPiA	21.9438	0.974775	21.9996	0.0789663
157hi 2ng	PPiA	25.7694	0.957504	25.7718	0.0033804
157hi 2ng	PPiA	25.7742	0.96813	25.7718	0.0033804
51hi 20ng	PPiA	22.2273	0.949986	22.1712	0.0792907
51hi 20ng	PPiA	22.1151	0.957106	22.1712	0.0792907
51hi 2ng	PPiA	26.0658	0.95069	26.0353	0.0431692
51hi 2ng	PPiA	26.0047	0.952343	26.0353	0.0431692
122hi 20ng	PPiA	23.2202	0.957461	23.3063	0.121864
122hi 20ng	PPiA	23.3925	0.960379	23.3063	0.121864
122hi 2ng	PPiA	26.8235	0.956517	26.9201	0.136613
122hi 2ng	PPiA	27.0167	0.962875	26.9201	0.136613
42hi 20ng	PPiA	22.0997	0.95098	22.1356	0.050733
42hi 20ng	PPiA	22.1715	0.951763	22.1356	0.050733
42hi 2ng	PPiA	26.2104	0.951845	26.2823	0.101705
42hi 2ng	PPiA	26.3543	0.960563	26.2823	0.101705
119hi 20ng	PPiA	22.9465	0.95156	22.9645	0.025479
119hi 20ng	PPiA	22.9825	0.95535	22.9645	0.025479
119hi 2ng	PPiA	26.9359	0.956964	26.9569	0.0296104
119hi 2ng	PPiA	26.9778	0.969371	26.9569	0.0296104
68hi 20ng	PPiA	22.7227	0.957086	22.6849	0.0533684
68hi 20ng	PPiA	22.6472	0.956124	22.6849	0.0533684
68hi 2ng	PPiA	26.6125	0.954301	26.5874	0.0354524
68hi 2ng	PPiA	26.5624	0.959111	26.5874	0.0354524
60hi 20ng	PPiA	22.0686	0.953468	22.0788	0.0143798
60hi 20ng	PPiA	22.0889	0.955406	22.0788	0.0143798
60hi 2ng	PPiA	26.2212	0.949493	26.1634	0.0817909
60hi 2ng	PPiA	26.1055	0.957456	26.1634	0.0817909
71hi 20ng	PPiA	23.0519	0.953816	23.1735	0.171876
71hi 20ng	PPiA	23.295	0.959381	23.1735	0.171876
71hi 2ng	PPiA	29.1779	0.95203	29.1267	0.0723652
71hi 2ng	PPiA	29.0756	0.953766	29.1267	0.0723652
50hi 20ng	PPiA	22.0605	0.951202	22.0669	0.00911038
50hi 20ng	PPiA	22.0734	0.950952	22.0669	0.00911038
50hi 2ng	PPiA	25.9933	0.955393	25.9512	0.0595495
50hi 2ng	PPiA	25.9091	0.971496	25.9512	0.0595495
123hi 20ng	PPiA	22.3021	0.956034	22.3105	0.011847
123hi 20ng	PPiA	22.3189	0.957798	22.3105	0.011847
123hi 2ng	PPiA	25.9293	0.954967	25.9313	0.00271079
123hi 2ng	PPiA	25.9332	0.957777	25.9313	0.00271079
127hi 20ng	PPiA	21.9748	0.954143	21.9977	0.0323353
127hi 20ng	PPiA	22.0206	0.952276	21.9977	0.0323353
127hi 2ng	PPiA	25.9878	0.957788	25.9345	0.0754157
127hi 2ng	PPiA	25.8811	0.961021	25.9345	0.0754157
Sample	Target	Cq	Cq Confidence	Cq Mean	Cq SD
13hi 20ng	16S	12.6941	0.94634	12.6297	0.0910735
13hi 20ng	16S	12.5653	0.956489	12.6297	0.0910735
13hi 2ng	16S	16.2417	0.945379	16.2599	0.0257051
13hi 2ng	16S	16.278	0.924853	16.2599	0.0257051
109hi 20ng	16S	12.7376	0.927853	12.5805	0.222282
109hi 20ng	16S	12.4233	0.959718	12.5805	0.222282
109hi 2ng	16S	15.8204	0.945574	15.7368	0.118284
109hi 2ng	16S	15.6531	0.946284	15.7368	0.118284
70hi 20ng	16S	11.6348	0.928661	11.649	0.0201391
70hi 20ng	16S	11.6633	0.919555	11.649	0.0201391
70hi 2ng	16S	15.5586	0.933995	15.5642	0.00795425
70hi 2ng	16S	15.5698	0.939245	15.5642	0.00795425
157hi 20ng	16S	11.9763	0.930133	11.9888	0.0176908
157hi 20ng	16S	12.0013	0.915084	11.9888	0.0176908
157hi 2ng	16S	15.4613	0.944319	15.4661	0.00685544
157hi 2ng	16S	15.471	0.949399	15.4661	0.00685544
51hi 20ng	16S	12.4175	0.930157	12.4371	0.0278304
51hi 20ng	16S	12.4568	0.95013	12.4371	0.0278304
51hi 2ng	16S	16.0328	0.933682	16.0486	0.0224139
51hi 2ng	16S	16.0645	0.933851	16.0486	0.0224139
122hi 20ng	16S	12.5329	0.918153	12.5296	0.0046303
122hi 20ng	16S	12.5263	0.947409	12.5296	0.0046303
122hi 2ng	16S	16.9053	0.939536	16.9124	0.00995397
122hi 2ng	16S	16.9194	0.944244	16.9124	0.00995397
42hi 20ng	16S	12.751	0.933529	12.6116	0.197197
42hi 20ng	16S	12.4721	0.92451	12.6116	0.197197
42hi 2ng	16S	16.4531	0.932414	16.4848	0.0448982
42hi 2ng	16S	16.5166	0.92649	16.4848	0.0448982
119hi 20ng	16S	12.2869	0.956841	12.5294	0.342923
119hi 20ng	16S	12.7719	0.925674	12.5294	0.342923
119hi 2ng	16S	16.9606	0.933035	16.9655	0.00688665
119hi 2ng	16S	16.9704	0.941164	16.9655	0.00688665
68hi 20ng	16S	12.1159	0.942612	12.1148	0.0014648
68hi 20ng	16S	12.1138	0.93159	12.1148	0.0014648
68hi 2ng	16S	16.2512	0.94439	16.2153	0.0507543
68hi 2ng	16S	16.1795	0.958648	16.2153	0.0507543
60hi 20ng	16S	12.0138	0.948999	12.045	0.044127
60hi 20ng	16S	12.0762	0.92855	12.045	0.044127
60hi 2ng	16S	16.0087	0.925606	15.9808	0.0395321
60hi 2ng	16S	15.9528	0.953238	15.9808	0.0395321
71hi 20ng	16S	13.0534	0.9414	12.8785	0.247382
71hi 20ng	16S	12.7036	0.948639	12.8785	0.247382
71hi 2ng	16S	18.9413	0.943174	18.9043	0.0523247
71hi 2ng	16S	18.8673	0.952266	18.9043	0.0523247
50hi 20ng	16S	12.6339	0.955188	12.641	0.00996743
50hi 20ng	16S	12.648	0.957575	12.641	0.00996743
50hi 2ng	16S	16.2711	0.941956	16.2815	0.0147328
50hi 2ng	16S	16.2919	0.944577	16.2815	0.0147328
123hi 20ng	16S	11.9183	0.944953	11.989	0.0999164
123hi 20ng	16S	12.0596	0.932627	11.989	0.0999164
123hi 2ng	16S	15.5571	0.945256	15.5528	0.00610517
123hi 2ng	16S	15.5485	0.929216	15.5528	0.00610517
127hi 20ng	16S	12.0903	0.936855	12.0733	0.0240576
127hi 20ng	16S	12.0563	0.933674	12.0733	0.0240576
127hi 2ng	16S	15.6502	0.944857	15.6385	0.0166442
127hi 2ng	16S	15.6267	0.96592	15.6385	0.0166442
8hi 20ng	16S	13.4331	0.945288	13.4558	0.032023
8hi 20ng	16S	13.4784	0.956822	13.4558	0.032023
8hi 2ng	16S	16.6633	0.945367	16.5929	0.0995814
8hi 2ng	16S	16.5225	0.954615	16.5929	0.0995814
52hi 20ng	16S	12.619	0.952555	12.629	0.0141536
52hi 20ng	16S	12.6391	0.940417	12.629	0.0141536
52hi 2ng	16S	16.4688	0.934943	16.4393	0.0417418
52hi 2ng	16S	16.4098	0.955909	16.4393	0.0417418
40hi 20ng	16S	12.018	0.934829	12.0758	0.0816309
40hi 20ng	16S	12.1335	0.945362	12.0758	0.0816309
40hi 2ng	16S	15.7778	0.944227	15.7314	0.0655911
40hi 2ng	16S	15.6851	0.948147	15.7314	0.0655911
128hi 20ng	16S	11.6325	0.938031	11.3101	0.455946
128hi 20ng	16S	10.9877	0.961107	11.3101	0.455946
128hi 2ng	16S	15.7155	0.943965	15.7031	0.0176153
128hi 2ng	16S	15.6906	0.970135	15.7031	0.0176153
43hi 20ng	16S	12.311	0.953028	12.356	0.0637279
43hi 20ng	16S	12.4011	0.964523	12.356	0.0637279
43hi 2ng	16S	16.0652	0.937917	16.0471	0.0255786
43hi 2ng	16S	16.029	0.938406	16.0471	0.0255786
61hi 20ng	16S	12.3394	0.940756	12.2772	0.088072
61hi 20ng	16S	12.2149	0.91893	12.2772	0.088072
61hi 2ng	16S	16.3606	0.934516	16.3473	0.0189189
61hi 2ng	16S	16.3339	0.939971	16.3473	0.0189189
9hi 20ng	16S	12.3591	0.968547	12.3111	0.0679563
9hi 20ng	16S	12.263	0.930953	12.3111	0.0679563
9hi 2ng	16S	16.1844	0.941281	16.2143	0.0422152
9hi 2ng	16S	16.2441	0.953061	16.2143	0.0422152
88hi 20ng	16S	12.6061	0.943184	12.6006	0.00785329
88hi 20ng	16S	12.595	0.9446	12.6006	0.00785329
88hi 2ng	16S	17.0315	0.939707	16.9883	0.0611363
88hi 2ng	16S	16.9451	0.94859	16.9883	0.0611363
44hi 20ng	16S	11.851	0.949017	11.8391	0.0168011
44hi 20ng	16S	11.8273	0.969831	11.8391	0.0168011
44hi 2ng	16S	15.7513	0.943078	15.735	0.0230601
44hi 2ng	16S	15.7187	0.943429	15.735	0.0230601
137hi 20ng	16S	11.7699	0.939635	11.7007	0.0979197
137hi 20ng	16S	11.6314	0.927756	11.7007	0.0979197
137hi 2ng	16S	16.9839	0.962404	16.8954	0.12523
137hi 2ng	16S	16.8068	0.965706	16.8954	0.12523
45hi 20ng	16S	12.6268	0.962491	12.6735	0.0661315
45hi 20ng	16S	12.7203	0.9366	12.6735	0.0661315
45hi 2ng	16S	16.4851	0.949708	16.5011	0.0225992
45hi 2ng	16S	16.517	0.938819	16.5011	0.0225992
114hi 20ng	16S	12.4944	0.944041	12.4836	0.0152267
114hi 20ng	16S	12.4728	0.959369	12.4836	0.0152267
114hi 2ng	16S	16.181	0.94814	16.2228	0.0592202
114hi 2ng	16S	16.2647	0.937915	16.2228	0.0592202
Sample	Target	Cq	Cq Confidence	Cq Mean	Cq SD
71hi 20ng	12S	12.1051	0.963147	11.7405	0.515544
71hi 20ng	12S	11.376	0.964419	11.7405	0.515544
71hi 2ng	12S	19.6812	0.963594	19.581	0.141691
71hi 2ng	12S	19.4808	0.969933	19.581	0.141691
50hi 20ng	12S	13.2303	0.974581	13.3012	0.100249
50hi 20ng	12S	13.3721	0.959774	13.3012	0.100249
50hi 2ng	12S	16.9003	0.961567	16.9157	0.0217497
50hi 2ng	12S	16.9311	0.968521	16.9157	0.0217497
123hi 20ng	12S	12.6863	0.977668	12.6618	0.0346083
123hi 20ng	12S	12.6373	0.973318	12.6618	0.0346083
123hi 2ng	12S	16.1706	0.963026	16.207	0.0516097
123hi 2ng	12S	16.2435	0.973915	16.207	0.0516097
127hi 20ng	12S	12.756	0.946231	12.8661	0.155738
127hi 20ng	12S	12.9762	0.965527	12.8661	0.155738
127hi 2ng	12S	16.3058	0.964077	16.282	0.0336517
127hi 2ng	12S	16.2582	0.962149	16.282	0.0336517
8hi 20ng	12S	13.9245	0.951313	13.8315	0.131526
8hi 20ng	12S	13.7385	0.957641	13.8315	0.131526
8hi 2ng	12S	17.2297	0.956632	17.1531	0.108301
8hi 2ng	12S	17.0765	0.96256	17.1531	0.108301
52hi 20ng	12S	13.4505	0.959709	13.4175	0.0467821
52hi 20ng	12S	13.3844	0.964911	13.4175	0.0467821
52hi 2ng	12S	17.0531	0.963158	17.0758	0.0321876
52hi 2ng	12S	17.0986	0.952847	17.0758	0.0321876
40hi 20ng	12S	12.5342	0.939202	12.5029	0.0443038
40hi 20ng	12S	12.4716	0.945727	12.5029	0.0443038
40hi 2ng	12S	16.0242	0.956367	16.0575	0.0470816
40hi 2ng	12S	16.0908	0.965814	16.0575	0.0470816
128hi 20ng	12S	12.661	0.953866	12.6316	0.0414825
128hi 20ng	12S	12.6023	0.952008	12.6316	0.0414825
128hi 2ng	12S	16.0468	0.971858	16.1326	0.121261
128hi 2ng	12S	16.2183	0.960229	16.1326	0.121261
43hi 20ng	12S	13.1752	0.956569	13.1798	0.00652446
43hi 20ng	12S	13.1844	0.949115	13.1798	0.00652446
43hi 2ng	12S	16.5567	0.968216	16.5634	0.00936201
43hi 2ng	12S	16.57	0.962174	16.5634	0.00936201
61hi 20ng	12S	12.9353	0.954703	12.9242	0.0157672
61hi 20ng	12S	12.913	0.964121	12.9242	0.0157672
61hi 2ng	12S	16.7178	0.968164	16.773	0.0780623
61hi 2ng	12S	16.8282	0.976012	16.773	0.0780623
9hi 20ng	12S	13.1102	0.949753	13.1521	0.0592641
9hi 20ng	12S	13.194	0.961308	13.1521	0.0592641
9hi 2ng	12S	16.7199	0.949133	16.7292	0.0131464
9hi 2ng	12S	16.7385	0.967369	16.7292	0.0131464
88hi 20ng	12S	13.425	0.961231	13.3482	0.108614
88hi 20ng	12S	13.2714	0.955484	13.3482	0.108614
88hi 2ng	12S	17.642	0.957875	17.6143	0.0391414
88hi 2ng	12S	17.5866	0.9669	17.6143	0.0391414
44hi 20ng	12S	12.5278	0.953017	12.4837	0.0623844
44hi 20ng	12S	12.4396	0.943204	12.4837	0.0623844
44hi 2ng	12S	16.2175	0.966313	16.2127	0.00680215
44hi 2ng	12S	16.2078	0.962116	16.2127	0.00680215
137hi 20ng	12S	12.3287	0.974605	12.3234	0.00740182
137hi 20ng	12S	12.3182	0.942906	12.3234	0.00740182
137hi 2ng	12S	17.401	0.96223	17.3845	0.0233374
137hi 2ng	12S	17.368	0.961783	17.3845	0.0233374
45hi 20ng	12S	13.1611	0.949489	13.1123	0.0689858
45hi 20ng	12S	13.0635	0.954728	13.1123	0.0689858
45hi 2ng	12S	16.9115	0.969003	16.948	0.0515745
45hi 2ng	12S	16.9844	0.958348	16.948	0.0515745
114hi 20ng	12S	13.1285	0.953067	13.1371	0.0120662
114hi 20ng	12S	13.1456	0.959143	13.1371	0.0120662
114hi 2ng	12S	16.6892	0.957596	16.6884	0.00114345
114hi 2ng	12S	16.6876	0.960407	16.6884	0.00114345
13hi 20ng	12S	13.1081	0.948159	13.1095	0.00196199
13hi 20ng	12S	13.1109	0.957139	13.1095	0.00196199
13hi 2ng	12S	16.749	0.972799	16.7435	0.00769531
13hi 2ng	12S	16.7381	0.967029	16.7435	0.00769531
109hi 20ng	12S	13.2936	0.960981	13.288	0.00784491
109hi 20ng	12S	13.2825	0.954087	13.288	0.00784491
109hi 2ng	12S	16.1936	0.960218	16.1781	0.0219529
109hi 2ng	12S	16.1625	0.969642	16.1781	0.0219529
70hi 20ng	12S	12.2988	0.942701	12.312	0.0186542
70hi 20ng	12S	12.3252	0.97308	12.312	0.0186542
70hi 2ng	12S	15.952	0.962149	15.9783	0.0372482
70hi 2ng	12S	16.0047	0.962297	15.9783	0.0372482
157hi 20ng	12S	12.3415	0.952556	12.3462	0.00662577
157hi 20ng	12S	12.3509	0.962334	12.3462	0.00662577
157hi 2ng	12S	15.822	0.971042	15.8441	0.0311579
157hi 2ng	12S	15.8661	0.970628	15.8441	0.0311579
51hi 20ng	12S	13.0012	0.948119	13.014	0.0180769
51hi 20ng	12S	13.0268	0.946852	13.014	0.0180769
51hi 2ng	12S	16.4871	0.963419	16.4704	0.0236675
51hi 2ng	12S	16.4536	0.972928	16.4704	0.0236675
122hi 20ng	12S	13.2959	0.968476	12.8861	0.579542
122hi 20ng	12S	12.4763	0.971142	12.8861	0.579542
122hi 2ng	12S	17.3293	0.969604	17.2936	0.0504797
122hi 2ng	12S	17.2579	0.961366	17.2936	0.0504797
42hi 20ng	12S	13.2554	0.949293	13.2258	0.041835
42hi 20ng	12S	13.1962	0.952766	13.2258	0.041835
42hi 2ng	12S	16.955	0.958582	16.9691	0.0198161
42hi 2ng	12S	16.9831	0.959986	16.9691	0.0198161
119hi 20ng	12S	12.9436	0.964398	13.2071	0.372644
119hi 20ng	12S	13.4706	0.953611	13.2071	0.372644
119hi 2ng	12S	17.4951	0.970545	17.5094	0.0201582
119hi 2ng	12S	17.5236	0.963597	17.5094	0.0201582
68hi 20ng	12S	12.8047	0.951875	12.8047
68hi 2ng	12S	16.7952	0.957995	16.7599	0.0498954
68hi 2ng	12S	16.7246	0.957646	16.7599	0.0498954
60hi 20ng	12S	12.7551	0.968319	12.7478	0.0102408
60hi 20ng	12S	12.7406	0.95131	12.7478	0.0102408
60hi 2ng	12S	16.5159	0.965858	16.5659	0.0707325
60hi 2ng	12S	16.6159	0.965416	16.5659	0.0707325

## Sheet: 16S
Sample	Target	Cq	Cq Mean	Dif Ct		Sample	Target	Cq	Cq Mean	Dif Ct	Delta Ct	Delta Delta Ct	2^-DeltaDeltaCt
8hi 20ng	PPiA	23.1777	23.1777	3.32399		8hi 20ng	16S	13.4331	13.4558	3.1371	-9.72192	-0.185536	1.13724			Promedio DeltaCt WT	-9.53639
8hi 20ng	PPiA	23.1777	23.1777			8hi 20ng	16S	13.4784	13.4558							Promedio DeltaCt WT	-9.72543
8hi 2ng	PPiA	26.5209	26.5017			8hi 2ng	16S	16.6633	16.5929		-9.90881	-0.183376	1.13554				20ng
8hi 2ng	PPiA	26.4825	26.5017			8hi 2ng	16S	16.5225	16.5929								WT		KI/KO V		KI/KO AAV
52hi 20ng	PPiA	22.0447	22.1153	4.06572		52hi 20ng	16S	12.619	12.629	3.81024	-9.48624	0.0501446	0.965839				8hi 20ng	1.13724	40hi 20ng	1.56399	43hi 20ng	1.21294
52hi 20ng	PPiA	22.1858	22.1153			52hi 20ng	16S	12.6391	12.629								52hi 20ng	0.965839	128hi 20ng	2.29769	61hi 20ng	1.1411
52hi 2ng	PPiA	26.1841	26.181			52hi 2ng	16S	16.4688	16.4393		-9.74172	-0.0162846	1.01135				9hi 20ng	1.07976	44hi 20ng	1.39431	45hi 20ng	1.36344
52hi 2ng	PPiA	26.1779	26.181			52hi 2ng	16S	16.4098	16.4393								88hi 20ng	1.02872	137hi 20ng	1.65911	114hi 20ng	1.1068
40hi 20ng	PPiA	22.2349	22.2574	3.7539		40hi 20ng	16S	12.018	12.0758	3.65567	-10.1816	-0.64523	1.56399				13hi 20ng	0.892616	70hi 20ng	1.51424	51hi 20ng	1.14686
40hi 20ng	PPiA	22.2799	22.2574			40hi 20ng	16S	12.1335	12.0758								109hi 20ng	0.999804	157hi 20ng	1.38937	122hi 20ng	2.36256
40hi 2ng	PPiA	26.0005	26.0113			40hi 2ng	16S	15.7778	15.7314		-10.2798	-0.554408	1.46857				42hi 20ng	0.991474	68hi 20ng	2.04729	119hi 20ng	1.86435
40hi 2ng	PPiA	26.0221	26.0113			40hi 2ng	16S	15.6851	15.7314								50hi 20ng	0.926312	123hi 20ng	1.72326	60hi 20ng	1.4116
128hi 20ng	PPiA	21.8858	22.0467	3.94967		128hi 20ng	16S	11.6325	11.3101	4.39298	-10.7366	-1.20018	2.29769								71hi 20ng	1.69182
128hi 20ng	PPiA	22.2075	22.0467			128hi 20ng	16S	10.9877	11.3101												127hi 20ng	1.30858
128hi 2ng	PPiA	26.0591	25.9963			128hi 2ng	16S	15.7155	15.7031		-10.2933	-0.567826	1.48229					1.00272		1.69866		1.46101
128hi 2ng	PPiA	25.9336	25.9963			128hi 2ng	16S	15.6906	15.7031
43hi 20ng	PPiA	22.3048	22.1709	3.95864		43hi 20ng	16S	12.311	12.356	3.6911	-9.81489	-0.27851	1.21294				2ng
43hi 20ng	PPiA	22.037	22.1709			43hi 20ng	16S	12.4011	12.356								WT		KI/KO V		KI/KO AAV
43hi 2ng	PPiA	26.0976	26.1296			43hi 2ng	16S	16.0652	16.0471		-10.0824	-0.357005	1.28076				8hi 2ng	1.13554	40hi 2ng	1.46857	43hi 2ng	1.28076
43hi 2ng	PPiA	26.1615	26.1296			43hi 2ng	16S	16.029	16.0471								52hi 2ng	1.01135	128hi 2ng	1.48229	61hi 2ng	1.42513
61hi 20ng	PPiA	21.9743	22.004	4.57984		61hi 20ng	16S	12.3394	12.2772	4.07012	-9.72681	-0.190429	1.1411				9hi 2ng	0.925336	44hi 2ng	1.34583	45hi 2ng	1.06417
61hi 20ng	PPiA	22.0336	22.004			61hi 20ng	16S	12.2149	12.2772								88hi 2ng	1.03147	137hi 2ng	1.47827	114hi 2ng	1.22714
61hi 2ng	PPiA	26.6586	26.5838			61hi 2ng	16S	16.3606	16.3473		-10.2365	-0.511095	1.42513				13hi 2ng	0.941958	70hi 2ng	1.60245	51hi 2ng	1.19848
61hi 2ng	PPiA	26.509	26.5838			61hi 2ng	16S	16.3339	16.3473								109hi 2ng	0.95761	157hi 2ng	1.4951	122hi 2ng	1.21614
9hi 20ng	PPiA	21.9874	21.9581	3.86963		9hi 20ng	16S	12.3591	12.3111	3.90325	-9.64709	-0.110708	1.07976				42hi 2ng	1.05122	68hi 2ng	1.56554	119hi 2ng	1.20242
9hi 20ng	PPiA	21.9289	21.9581			9hi 20ng	16S	12.263	12.3111								50hi 2ng	0.962114	123hi 2ng	1.57248	60hi 2ng	1.37284
9hi 2ng	PPiA	25.8426	25.8278			9hi 2ng	16S	16.1844	16.2143		-9.61348	0.111951	0.925336								71hi 2ng	1.41126
9hi 2ng	PPiA	25.8129	25.8278			9hi 2ng	16S	16.2441	16.2143												127hi 2ng	1.48508
88hi 20ng	PPiA	22.0775	22.1778	4.58064		88hi 20ng	16S	12.6061	12.6006	4.38775	-9.57724	-0.0408546	1.02872					1.00207		1.50132		1.28834
88hi 20ng	PPiA	22.2781	22.1778			88hi 20ng	16S	12.595	12.6006
88hi 2ng	PPiA	26.7584	26.7584			88hi 2ng	16S	17.0315	16.9883		-9.77013	-0.0446993	1.03147				PROMEDIO
88hi 2ng	PPiA	26.7585	26.7584			88hi 2ng	16S	16.9451	16.9883								WT		KI/KO V		KI/KO AAV
44hi 20ng	PPiA	21.9237	21.8551	4.03387		44hi 20ng	16S	11.851	11.8391	3.89588	-10.0159	-0.479552	1.39431				8hi 20ng	1.13639	40hi 20ng	1.51628	43hi 20ng	1.24685
44hi 20ng	PPiA	21.7864	21.8551			44hi 20ng	16S	11.8273	11.8391								52hi 20ng	0.988596	128hi 20ng	1.88999	61hi 20ng	1.28312
44hi 2ng	PPiA	25.9026	25.8889			44hi 2ng	16S	15.7513	15.735		-10.1539	-0.428501	1.34583				9hi 20ng	1.00255	44hi 20ng	1.37007	45hi 20ng	1.21381
44hi 2ng	PPiA	25.8753	25.8889			44hi 2ng	16S	15.7187	15.735								88hi 20ng	1.0301	137hi 20ng	1.56869	114hi 20ng	1.16697
137hi 20ng	PPiA	21.9526	21.9675	5.21725		137hi 20ng	16S	11.7699	11.7007	5.19469	-10.2668	-0.730408	1.65911				13hi 20ng	0.917287	70hi 20ng	1.55835	51hi 20ng	1.17267
137hi 20ng	PPiA	21.9823	21.9675			137hi 20ng	16S	11.6314	11.7007								109hi 20ng	0.978707	157hi 20ng	1.44224	122hi 20ng	1.78935
137hi 2ng	PPiA	27.2068	27.1847			137hi 2ng	16S	16.9839	16.8954		-10.2893	-0.563913	1.47827				42hi 20ng	1.02135	68hi 20ng	1.80641	119hi 20ng	1.53338
137hi 2ng	PPiA	27.1627	27.1847			137hi 2ng	16S	16.8068	16.8954								50hi 20ng	0.944213	123hi 20ng	1.64787	60hi 20ng	1.39222
45hi 20ng	PPiA	22.5493	22.6572	3.65903		45hi 20ng	16S	12.6268	12.6735	3.82751	-9.98364	-0.447254	1.36344								71hi 20ng	1.55154
45hi 20ng	PPiA	22.7651	22.6572			45hi 20ng	16S	12.7203	12.6735												127hi 20ng	1.39683
45hi 2ng	PPiA	26.324	26.3162			45hi 2ng	16S	16.4851	16.5011		-9.81516	-0.0897293	1.06417					1.0024		1.59999		1.37467
45hi 2ng	PPiA	26.3084	26.3162			45hi 2ng	16S	16.517	16.5011
114hi 20ng	PPiA	22.0816	22.1664	4.07719		114hi 20ng	16S	12.4944	12.4836	3.73924	-9.68278	-0.146394	1.1068				PROMEDIO %
114hi 20ng	PPiA	22.2512	22.1664			114hi 20ng	16S	12.4728	12.4836								WT		KI/KO V		KI/KO AAV
114hi 2ng	PPiA	26.2824	26.2436			114hi 2ng	16S	16.181	16.2228		-10.0207	-0.295296	1.22714				8hi	113.367	40hi	151.265	43hi	124.387		8hi	113.367
114hi 2ng	PPiA	26.2048	26.2436			114hi 2ng	16S	16.2647	16.2228								52hi	98.6231	128hi	188.547	61hi	128.005		52hi	98.6231
13hi 20ng	PPiA	22.0263	22.0022	3.89684		13hi 20ng	16S	12.6941	12.6297	3.63017	-9.3725	0.163889	0.892616				9hi	100.015	44hi	136.68	45hi	121.09		9hi	100.015
13hi 20ng	PPiA	21.9781	22.0022			13hi 20ng	16S	12.5653	12.6297								88hi	102.763	137hi	156.494	114hi	116.418		88hi	102.763
13hi 2ng	PPiA	25.91	25.899			13hi 2ng	16S	16.2417	16.2599		-9.63917	0.086266	0.941958				13hi	91.5093	70hi	155.462	51hi	116.986		13hi	91.5093
13hi 2ng	PPiA	25.8881	25.899			13hi 2ng	16S	16.278	16.2599								109hi	97.6366	157hi	143.879	122hi	178.507		109hi	97.6366
109hi 20ng	PPiA	21.985	22.1166	3.28313		109hi 20ng	16S	12.7376	12.5805	3.15629	-9.5361	0.000283023	0.999804				42hi	101.89	68hi	180.209	119hi	152.971		42hi	101.89
109hi 20ng	PPiA	22.2481	22.1166			109hi 20ng	16S	12.4233	12.5805								50hi	94.1955	123hi	164.393	60hi	138.889		50hi	94.1955
109hi 2ng	PPiA	25.3323	25.3997			109hi 2ng	16S	15.8204	15.7368		-9.66294	0.0624895	0.95761								71hi	154.783
109hi 2ng	PPiA	25.4671	25.3997			109hi 2ng	16S	15.6531	15.7368												127hi	139.349		40hi	151.265
70hi 20ng	PPiA	21.7582	21.784	4.18592		70hi 20ng	16S	11.6348	11.649	3.91519	-10.135	-0.598594	1.51424					100		159.616		137.139		128hi	188.547
70hi 20ng	PPiA	21.8098	21.784			70hi 20ng	16S	11.6633	11.649															44hi	136.68
70hi 2ng	PPiA	25.9735	25.9699			70hi 2ng	16S	15.5586	15.5642		-10.4057	-0.68028	1.60245											137hi	156.494
70hi 2ng	PPiA	25.9663	25.9699			70hi 2ng	16S	15.5698	15.5642															70hi	155.462
157hi 20ng	PPiA	22.0555	21.9996	3.77218		157hi 20ng	16S	11.9763	11.9888	3.47732	-10.0108	-0.474432	1.38937					WT	KI/KO V	KI/KO AAV				157hi	143.879
157hi 20ng	PPiA	21.9438	21.9996			157hi 20ng	16S	12.0013	11.9888								Number of values	8	8	10				68hi	180.209
157hi 2ng	PPiA	25.7694	25.7718			157hi 2ng	16S	15.4613	15.4661		-10.3057	-0.580245	1.4951											123hi	164.393
157hi 2ng	PPiA	25.7742	25.7718			157hi 2ng	16S	15.471	15.4661								Minimum	91.51	136.7	116.4
51hi 20ng	PPiA	22.2273	22.1712	3.86405		51hi 20ng	16S	12.4175	12.4371	3.61149	-9.73408	-0.19769	1.14686				Maximum	113.4	188.6	178.5				43hi	124.387
51hi 20ng	PPiA	22.1151	22.1712			51hi 20ng	16S	12.4568	12.4371															61hi	128.005
51hi 2ng	PPiA	26.0658	26.0353			51hi 2ng	16S	16.0328	16.0486		-9.98663	-0.261202	1.19848				Mean	100	159.6	137.1				45hi	121.09
51hi 2ng	PPiA	26.0047	26.0353			51hi 2ng	16S	16.0645	16.0486								Std. Deviation	6.581	17.54	20.06				114hi	116.418
122hi 20ng	PPiA	23.2202	23.3063	3.61376		122hi 20ng	16S	12.5329	12.5296	4.38276	-10.7767	-1.24035	2.36256				Std. Error of Mean	2.327	6.203	6.342				51hi	116.986
122hi 20ng	PPiA	23.3925	23.3063			122hi 20ng	16S	12.5263	12.5296															122hi	178.507
122hi 2ng	PPiA	26.8235	26.9201			122hi 2ng	16S	16.9053	16.9124		-10.0077	-0.282308	1.21614											119hi	152.971
122hi 2ng	PPiA	27.0167	26.9201			122hi 2ng	16S	16.9194	16.9124															60hi	138.889
42hi 20ng	PPiA	22.0997	22.1356	4.14673		42hi 20ng	16S	12.751	12.6116	3.87326	-9.52403	0.0123525	0.991474											71hi	154.783
42hi 20ng	PPiA	22.1715	22.1356			42hi 20ng	16S	12.4721	12.6116															127hi	139.349
42hi 2ng	PPiA	26.2104	26.2823			42hi 2ng	16S	16.4531	16.4848		-9.7975	-0.072066	1.05122
42hi 2ng	PPiA	26.3543	26.2823			42hi 2ng	16S	16.5166	16.4848
119hi 20ng	PPiA	22.9465	22.9645	3.9924		119hi 20ng	16S	12.2869	12.5294	4.43608	-10.4351	-0.89867	1.86435
119hi 20ng	PPiA	22.9825	22.9645			119hi 20ng	16S	12.7719	12.5294
119hi 2ng	PPiA	26.9359	26.9569			119hi 2ng	16S	16.9606	16.9655		-9.99137	-0.265935	1.20242
119hi 2ng	PPiA	26.9778	26.9569			119hi 2ng	16S	16.9704	16.9655
68hi 20ng	PPiA	22.7227	22.6849	3.90249		68hi 20ng	16S	12.1159	12.1148	4.10051	-10.5701	-1.03372	2.04729
68hi 20ng	PPiA	22.6472	22.6849			68hi 20ng	16S	12.1138	12.1148
68hi 2ng	PPiA	26.6125	26.5874			68hi 2ng	16S	16.2512	16.2153		-10.3721	-0.646657	1.56554
68hi 2ng	PPiA	26.5624	26.5874			68hi 2ng	16S	16.1795	16.2153
60hi 20ng	PPiA	22.0686	22.0788	4.08462		60hi 20ng	16S	12.0138	12.045	3.93574	-10.0337	-0.497335	1.4116
60hi 20ng	PPiA	22.0889	22.0788			60hi 20ng	16S	12.0762	12.045
60hi 2ng	PPiA	26.2212	26.1634			60hi 2ng	16S	16.0087	15.9808		-10.1826	-0.457163	1.37284
60hi 2ng	PPiA	26.1055	26.1634			60hi 2ng	16S	15.9528	15.9808
71hi 20ng	PPiA	23.0519	23.1735	5.95327		71hi 20ng	16S	13.0534	12.8785	6.02582	-10.295	-0.758576	1.69182
71hi 20ng	PPiA	23.295	23.1735			71hi 20ng	16S	12.7036	12.8785
71hi 2ng	PPiA	29.1779	29.1267			71hi 2ng	16S	18.9413	18.9043		-10.2224	-0.496987	1.41126
71hi 2ng	PPiA	29.0756	29.1267			71hi 2ng	16S	18.8673	18.9043
50hi 20ng	PPiA	22.0605	22.0669	3.88427		50hi 20ng	16S	12.6339	12.641	3.64051	-9.42596	0.110429	0.926312
50hi 20ng	PPiA	22.0734	22.0669			50hi 20ng	16S	12.648	12.641
50hi 2ng	PPiA	25.9933	25.9512			50hi 2ng	16S	16.2711	16.2815		-9.66971	0.0557198	0.962114
50hi 2ng	PPiA	25.9091	25.9512			50hi 2ng	16S	16.2919	16.2815
123hi 20ng	PPiA	22.3021	22.3105	3.62073		123hi 20ng	16S	11.9183	11.989	3.56378	-10.3215	-0.78514	1.72326
123hi 20ng	PPiA	22.3189	22.3105			123hi 20ng	16S	12.0596	11.989
123hi 2ng	PPiA	25.9293	25.9313			123hi 2ng	16S	15.5571	15.5528		-10.3785	-0.653041	1.57248
123hi 2ng	PPiA	25.9332	25.9313			123hi 2ng	16S	15.5485	15.5528
127hi 20ng	PPiA	21.9748	21.9977	3.93676		127hi 20ng	16S	12.0903	12.0733	3.56517	-9.92439	-0.388007	1.30858
127hi 20ng	PPiA	22.0206	21.9977			127hi 20ng	16S	12.0563	12.0733
127hi 2ng	PPiA	25.9878	25.9345			127hi 2ng	16S	15.6502	15.6385		-10.296	-0.570543	1.48508
127hi 2ng	PPiA	25.8811	25.9345			127hi 2ng	16S	15.6267	15.6385
Sample	Target	Cq	Cq Mean
13hi 20ng	16S	12.6941	12.6297	3.63017
13hi 20ng	16S	12.5653	12.6297
13hi 2ng	16S	16.2417	16.2599
13hi 2ng	16S	16.278	16.2599
109hi 20ng	16S	12.7376	12.5805	3.15629
109hi 20ng	16S	12.4233	12.5805
109hi 2ng	16S	15.8204	15.7368
109hi 2ng	16S	15.6531	15.7368
70hi 20ng	16S	11.6348	11.649	3.91519
70hi 20ng	16S	11.6633	11.649
70hi 2ng	16S	15.5586	15.5642
70hi 2ng	16S	15.5698	15.5642
157hi 20ng	16S	11.9763	11.9888	3.47732
157hi 20ng	16S	12.0013	11.9888
157hi 2ng	16S	15.4613	15.4661
157hi 2ng	16S	15.471	15.4661
51hi 20ng	16S	12.4175	12.4371	3.61149
51hi 20ng	16S	12.4568	12.4371
51hi 2ng	16S	16.0328	16.0486
51hi 2ng	16S	16.0645	16.0486
122hi 20ng	16S	12.5329	12.5296	4.38276
122hi 20ng	16S	12.5263	12.5296
122hi 2ng	16S	16.9053	16.9124
122hi 2ng	16S	16.9194	16.9124
42hi 20ng	16S	12.751	12.6116	3.87326
42hi 20ng	16S	12.4721	12.6116
42hi 2ng	16S	16.4531	16.4848
42hi 2ng	16S	16.5166	16.4848
119hi 20ng	16S	12.2869	12.5294	4.43608
119hi 20ng	16S	12.7719	12.5294
119hi 2ng	16S	16.9606	16.9655
119hi 2ng	16S	16.9704	16.9655
68hi 20ng	16S	12.1159	12.1148	4.10051
68hi 20ng	16S	12.1138	12.1148
68hi 2ng	16S	16.2512	16.2153
68hi 2ng	16S	16.1795	16.2153
60hi 20ng	16S	12.0138	12.045	3.93574
60hi 20ng	16S	12.0762	12.045
60hi 2ng	16S	16.0087	15.9808
60hi 2ng	16S	15.9528	15.9808
71hi 20ng	16S	13.0534	12.8785	6.02582
71hi 20ng	16S	12.7036	12.8785
71hi 2ng	16S	18.9413	18.9043
71hi 2ng	16S	18.8673	18.9043
50hi 20ng	16S	12.6339	12.641	3.64051
50hi 20ng	16S	12.648	12.641
50hi 2ng	16S	16.2711	16.2815
50hi 2ng	16S	16.2919	16.2815
123hi 20ng	16S	11.9183	11.989	3.56378
123hi 20ng	16S	12.0596	11.989
123hi 2ng	16S	15.5571	15.5528
123hi 2ng	16S	15.5485	15.5528
127hi 20ng	16S	12.0903	12.0733	3.56517
127hi 20ng	16S	12.0563	12.0733
127hi 2ng	16S	15.6502	15.6385
127hi 2ng	16S	15.6267	15.6385
8hi 20ng	16S	13.4331	13.4558	3.1371
8hi 20ng	16S	13.4784	13.4558
8hi 2ng	16S	16.6633	16.5929
8hi 2ng	16S	16.5225	16.5929
52hi 20ng	16S	12.619	12.629	3.81024
52hi 20ng	16S	12.6391	12.629
52hi 2ng	16S	16.4688	16.4393
52hi 2ng	16S	16.4098	16.4393
40hi 20ng	16S	12.018	12.0758	3.65567
40hi 20ng	16S	12.1335	12.0758
40hi 2ng	16S	15.7778	15.7314
40hi 2ng	16S	15.6851	15.7314
128hi 20ng	16S	11.6325	11.3101	4.39298
128hi 20ng	16S	10.9877	11.3101
128hi 2ng	16S	15.7155	15.7031
128hi 2ng	16S	15.6906	15.7031
43hi 20ng	16S	12.311	12.356	3.6911
43hi 20ng	16S	12.4011	12.356
43hi 2ng	16S	16.0652	16.0471
43hi 2ng	16S	16.029	16.0471
61hi 20ng	16S	12.3394	12.2772	4.07012
61hi 20ng	16S	12.2149	12.2772
61hi 2ng	16S	16.3606	16.3473
61hi 2ng	16S	16.3339	16.3473
9hi 20ng	16S	12.3591	12.3111	3.90325
9hi 20ng	16S	12.263	12.3111
9hi 2ng	16S	16.1844	16.2143
9hi 2ng	16S	16.2441	16.2143
88hi 20ng	16S	12.6061	12.6006	4.38775
88hi 20ng	16S	12.595	12.6006
88hi 2ng	16S	17.0315	16.9883
88hi 2ng	16S	16.9451	16.9883
44hi 20ng	16S	11.851	11.8391	3.89588
44hi 20ng	16S	11.8273	11.8391
44hi 2ng	16S	15.7513	15.735
44hi 2ng	16S	15.7187	15.735
137hi 20ng	16S	11.7699	11.7007	5.19469
137hi 20ng	16S	11.6314	11.7007
137hi 2ng	16S	16.9839	16.8954
137hi 2ng	16S	16.8068	16.8954
45hi 20ng	16S	12.6268	12.6735	3.82751
45hi 20ng	16S	12.7203	12.6735
45hi 2ng	16S	16.4851	16.5011
45hi 2ng	16S	16.517	16.5011
114hi 20ng	16S	12.4944	12.4836	3.73924
114hi 20ng	16S	12.4728	12.4836
114hi 2ng	16S	16.181	16.2228
114hi 2ng	16S	16.2647	16.2228
Sample	Target	Cq	Cq Mean
71hi 20ng	12S	12.1051	11.7405	7.84047
71hi 20ng	12S	11.376	11.7405
71hi 2ng	12S	19.6812	19.581
71hi 2ng	12S	19.4808	19.581
50hi 20ng	12S	13.2303	13.3012	3.61455
50hi 20ng	12S	13.3721	13.3012
50hi 2ng	12S	16.9003	16.9157
50hi 2ng	12S	16.9311	16.9157
123hi 20ng	12S	12.6863	12.6618	3.54525
123hi 20ng	12S	12.6373	12.6618
123hi 2ng	12S	16.1706	16.207
123hi 2ng	12S	16.2435	16.207
127hi 20ng	12S	12.756	12.8661	3.41585
127hi 20ng	12S	12.9762	12.8661
127hi 2ng	12S	16.3058	16.282
127hi 2ng	12S	16.2582	16.282
8hi 20ng	12S	13.9245	13.8315	3.32161
8hi 20ng	12S	13.7385	13.8315
8hi 2ng	12S	17.2297	17.1531
8hi 2ng	12S	17.0765	17.1531
52hi 20ng	12S	13.4505	13.4175	3.65836
52hi 20ng	12S	13.3844	13.4175
52hi 2ng	12S	17.0531	17.0758
52hi 2ng	12S	17.0986	17.0758
40hi 20ng	12S	12.5342	12.5029	3.55459
40hi 20ng	12S	12.4716	12.5029
40hi 2ng	12S	16.0242	16.0575
40hi 2ng	12S	16.0908	16.0575
128hi 20ng	12S	12.661	12.6316	3.50097
128hi 20ng	12S	12.6023	12.6316
128hi 2ng	12S	16.0468	16.1326
128hi 2ng	12S	16.2183	16.1326
43hi 20ng	12S	13.1752	13.1798	3.38355
43hi 20ng	12S	13.1844	13.1798
43hi 2ng	12S	16.5567	16.5634
43hi 2ng	12S	16.57	16.5634
61hi 20ng	12S	12.9353	12.9242	3.84879
61hi 20ng	12S	12.913	12.9242
61hi 2ng	12S	16.7178	16.773
61hi 2ng	12S	16.8282	16.773
9hi 20ng	12S	13.1102	13.1521	3.57711
9hi 20ng	12S	13.194	13.1521
9hi 2ng	12S	16.7199	16.7292
9hi 2ng	12S	16.7385	16.7292
88hi 20ng	12S	13.425	13.3482	4.26614
88hi 20ng	12S	13.2714	13.3482
88hi 2ng	12S	17.642	17.6143
88hi 2ng	12S	17.5866	17.6143
44hi 20ng	12S	12.5278	12.4837	3.72896
44hi 20ng	12S	12.4396	12.4837
44hi 2ng	12S	16.2175	16.2127
44hi 2ng	12S	16.2078	16.2127
137hi 20ng	12S	12.3287	12.3234	5.06108
137hi 20ng	12S	12.3182	12.3234
137hi 2ng	12S	17.401	17.3845
137hi 2ng	12S	17.368	17.3845
45hi 20ng	12S	13.1611	13.1123	3.83563
45hi 20ng	12S	13.0635	13.1123
45hi 2ng	12S	16.9115	16.948
45hi 2ng	12S	16.9844	16.948
114hi 20ng	12S	13.1285	13.1371	3.55133
114hi 20ng	12S	13.1456	13.1371
114hi 2ng	12S	16.6892	16.6884
114hi 2ng	12S	16.6876	16.6884
13hi 20ng	12S	13.1081	13.1095	3.63399
13hi 20ng	12S	13.1109	13.1095
13hi 2ng	12S	16.749	16.7435
13hi 2ng	12S	16.7381	16.7435
109hi 20ng	12S	13.2936	13.288	2.89003
109hi 20ng	12S	13.2825	13.288
109hi 2ng	12S	16.1936	16.1781
109hi 2ng	12S	16.1625	16.1781
70hi 20ng	12S	12.2988	12.312	3.66634
70hi 20ng	12S	12.3252	12.312
70hi 2ng	12S	15.952	15.9783
70hi 2ng	12S	16.0047	15.9783
157hi 20ng	12S	12.3415	12.3462	3.49786
157hi 20ng	12S	12.3509	12.3462
157hi 2ng	12S	15.822	15.8441
157hi 2ng	12S	15.8661	15.8441
51hi 20ng	12S	13.0012	13.014	3.45635
51hi 20ng	12S	13.0268	13.014
51hi 2ng	12S	16.4871	16.4704
51hi 2ng	12S	16.4536	16.4704
122hi 20ng	12S	13.2959	12.8861	4.40748
122hi 20ng	12S	12.4763	12.8861
122hi 2ng	12S	17.3293	17.2936
122hi 2ng	12S	17.2579	17.2936
42hi 20ng	12S	13.2554	13.2258	3.74324
42hi 20ng	12S	13.1962	13.2258
42hi 2ng	12S	16.955	16.9691
42hi 2ng	12S	16.9831	16.9691
119hi 20ng	12S	12.9436	13.2071	4.3023
119hi 20ng	12S	13.4706	13.2071
119hi 2ng	12S	17.4951	17.5094
119hi 2ng	12S	17.5236	17.5094
68hi 20ng	12S	12.8047	12.8047	3.95517
68hi 20ng	12S	12.8047	12.8047
68hi 2ng	12S	16.7952	16.7599
68hi 2ng	12S	16.7246	16.7599
60hi 20ng	12S	12.7551	12.7478	3.81803
60hi 20ng	12S	12.7406	12.7478
60hi 2ng	12S	16.5159	16.5659
60hi 2ng	12S	16.6159	16.5659

## Sheet: 12S
Sample	Target	Cq	Cq Mean	Dif Ct		Sample	Target	Cq	Cq Mean	Dif Ct	Delta Ct	Delta Delta Ct	2^-DeltaDeltaCt
8hi 20ng	PPiA	23.1777	23.1777	3.32399		8hi 20ng	12S	13.9245	13.8315	3.32161	-9.34618	-0.461622	1.37709			Promedio DeltaCt WT	-8.88456
8hi 20ng	PPiA	23.1777	23.1777			8hi 20ng	12S	13.7385	13.8315							Promedio DeltaCt WT	-9.1778
8hi 2ng	PPiA	26.5209	26.5017			8hi 2ng	12S	17.2297	17.1531		-9.34856	-0.17076	1.12565				20ng
8hi 2ng	PPiA	26.4825	26.5017			8hi 2ng	12S	17.0765	17.1531								WT		KI/KO V		KI/KO AAV
52hi 20ng	PPiA	22.0447	22.1153	4.06572		52hi 20ng	12S	13.4505	13.4175	3.65836	-8.69783	0.186731	0.878594				8hi 20ng	1.37709	40hi 20ng	1.82758	43hi 20ng	1.07666
52hi 20ng	PPiA	22.1858	22.1153			52hi 20ng	12S	13.3844	13.4175								52hi 20ng	0.878594	128hi 20ng	1.44443	61hi 20ng	1.14491
52hi 2ng	PPiA	26.1841	26.181			52hi 2ng	12S	17.0531	17.0758		-9.10519	0.0726094	0.950917				9hi 20ng	0.947029	44hi 20ng	1.40136	45hi 20ng	1.58041
52hi 2ng	PPiA	26.1779	26.181			52hi 2ng	12S	17.0986	17.0758								88hi 20ng	0.962651	137hi 20ng	1.69287	114hi 20ng	1.10554
40hi 20ng	PPiA	22.2349	22.2574	3.7539		40hi 20ng	12S	12.5342	12.5029	3.55459	-9.75449	-0.869935	1.82758				13hi 20ng	1.00564	70hi 20ng	1.5026	51hi 20ng	1.20801
40hi 20ng	PPiA	22.2799	22.2574			40hi 20ng	12S	12.4716	12.5029								109hi 20ng	0.961923	157hi 20ng	1.70394	122hi 20ng	2.89924
40hi 2ng	PPiA	26.0005	26.0113			40hi 2ng	12S	16.0242	16.0575		-9.9538	-0.776	1.71238				42hi 20ng	1.01764	68hi 20ng	1.994	119hi 20ng	1.83125
40hi 2ng	PPiA	26.0221	26.0113			40hi 2ng	12S	16.0908	16.0575								50hi 20ng	0.920959	123hi 20ng	1.69839	60hi 20ng	1.36259
128hi 20ng	PPiA	21.8858	22.0467	3.94967		128hi 20ng	12S	12.661	12.6316	3.50097	-9.41506	-0.530498	1.44443								71hi 20ng	5.84989
128hi 20ng	PPiA	22.2075	22.0467			128hi 20ng	12S	12.6023	12.6316												127hi 20ng	1.18676
128hi 2ng	PPiA	26.0591	25.9963			128hi 2ng	12S	16.0468	16.1326		-9.86376	-0.68596	1.60877					1.00894		1.65815		1.92453
128hi 2ng	PPiA	25.9336	25.9963			128hi 2ng	12S	16.2183	16.1326
43hi 20ng	PPiA	22.3048	22.1709	3.95864		43hi 20ng	12S	13.1752	13.1798	3.38355	-8.99112	-0.106559	1.07666				2ng
43hi 20ng	PPiA	22.037	22.1709			43hi 20ng	12S	13.1844	13.1798								WT		KI/KO V		KI/KO AAV
43hi 2ng	PPiA	26.0976	26.1296			43hi 2ng	12S	16.5567	16.5634		-9.56621	-0.38841	1.30895				8hi 2ng	1.12565	40hi 2ng	1.71238	43hi 2ng	1.30895
43hi 2ng	PPiA	26.1615	26.1296			43hi 2ng	12S	16.57	16.5634								52hi 2ng	0.950917	128hi 2ng	1.60877	61hi 2ng	1.55083
61hi 20ng	PPiA	21.9743	22.004	4.57984		61hi 20ng	12S	12.9353	12.9242	3.84879	-9.0798	-0.195239	1.14491				9hi 2ng	0.946556	44hi 2ng	1.41274	45hi 2ng	1.14113
61hi 20ng	PPiA	22.0336	22.004			61hi 20ng	12S	12.913	12.9242								88hi 2ng	0.976942	137hi 2ng	1.53943	114hi 2ng	1.29897
61hi 2ng	PPiA	26.6586	26.5838			61hi 2ng	12S	16.7178	16.773		-9.81084	-0.63304	1.55083				13hi 2ng	0.984678	70hi 2ng	1.75785	51hi 2ng	1.30775
61hi 2ng	PPiA	26.509	26.5838			61hi 2ng	12S	16.8282	16.773								109hi 2ng	1.03086	157hi 2ng	1.68173	122hi 2ng	1.36483
9hi 20ng	PPiA	21.9874	21.9581	3.86963		9hi 20ng	12S	13.1102	13.1521	3.57711	-8.80604	0.0785192	0.947029				42hi 2ng	1.09846	68hi 2ng	1.5689	119hi 2ng	1.20555
9hi 20ng	PPiA	21.9289	21.9581			9hi 20ng	12S	13.194	13.1521								50hi 2ng	0.906067	123hi 2ng	1.46044	60hi 2ng	1.33765
9hi 2ng	PPiA	25.8426	25.8278			9hi 2ng	12S	16.7199	16.7292		-9.09856	0.0792402	0.946556								71hi 2ng	1.29054
9hi 2ng	PPiA	25.8129	25.8278			9hi 2ng	12S	16.7385	16.7292												127hi 2ng	1.38962
88hi 20ng	PPiA	22.0775	22.1778	4.58064		88hi 20ng	12S	13.425	13.3482	4.26614	-8.82964	0.0549151	0.962651					1.00252		1.59278		1.31958
88hi 20ng	PPiA	22.2781	22.1778			88hi 20ng	12S	13.2714	13.3482
88hi 2ng	PPiA	26.7584	26.7584			88hi 2ng	12S	17.642	17.6143		-9.14414	0.0336551	0.976942				PROMEDIO
88hi 2ng	PPiA	26.7585	26.7584			88hi 2ng	12S	17.5866	17.6143							J	WT		KI/KO V		KI/KO AAV
44hi 20ng	PPiA	21.9237	21.8551	4.03387		44hi 20ng	12S	12.5278	12.4837	3.72896	-9.37139	-0.486828	1.40136				8hi 20ng	1.25137	40hi 20ng	1.76998	43hi 20ng	1.1928
44hi 20ng	PPiA	21.7864	21.8551			44hi 20ng	12S	12.4396	12.4837								52hi 20ng	0.914755	128hi 20ng	1.5266	61hi 20ng	1.34787
44hi 2ng	PPiA	25.9026	25.8889			44hi 2ng	12S	16.2175	16.2127		-9.67629	-0.498496	1.41274				9hi 20ng	0.946793	44hi 20ng	1.40705	45hi 20ng	1.36077
44hi 2ng	PPiA	25.8753	25.8889			44hi 2ng	12S	16.2078	16.2127								88hi 20ng	0.969797	137hi 20ng	1.61615	114hi 20ng	1.20226
137hi 20ng	PPiA	21.9526	21.9675	5.21725		137hi 20ng	12S	12.3287	12.3234	5.06108	-9.64403	-0.759468	1.69287				13hi 20ng	0.995157	70hi 20ng	1.63023	51hi 20ng	1.25788
137hi 20ng	PPiA	21.9823	21.9675			137hi 20ng	12S	12.3182	12.3234								109hi 20ng	0.996391	157hi 20ng	1.69284	122hi 20ng	1.36483
137hi 2ng	PPiA	27.2068	27.1847			137hi 2ng	12S	17.401	17.3845		-9.80019	-0.622393	1.53943				42hi 20ng	1.05805	68hi 20ng	1.78145	119hi 20ng	1.5184
137hi 2ng	PPiA	27.1627	27.1847			137hi 2ng	12S	17.368	17.3845								50hi 20ng	0.913513	123hi 20ng	1.57941	60hi 20ng	1.35012
45hi 20ng	PPiA	22.5493	22.6572	3.65903		45hi 20ng	12S	13.1611	13.1123	3.83563	-9.54485	-0.660296	1.58041								71hi 20ng	1.29054
45hi 20ng	PPiA	22.7651	22.6572			45hi 20ng	12S	13.0635	13.1123												127hi 20ng	1.28819
45hi 2ng	PPiA	26.324	26.3162			45hi 2ng	12S	16.9115	16.948		-9.36826	-0.19046	1.14113					1.00573		1.62546		1.31736
45hi 2ng	PPiA	26.3084	26.3162			45hi 2ng	12S	16.9844	16.948
114hi 20ng	PPiA	22.0816	22.1664	4.07719		114hi 20ng	12S	13.1285	13.1371	3.55133	-9.02931	-0.144757	1.10554				PROMEDIO %
114hi 20ng	PPiA	22.2512	22.1664			114hi 20ng	12S	13.1456	13.1371								WT		KI/KO V		KI/KO AAV
114hi 2ng	PPiA	26.2824	26.2436			114hi 2ng	12S	16.6892	16.6884		-9.55517	-0.37737	1.29897				8hi	124.424	40hi	175.99	43hi	118.601		8hi	124.424
114hi 2ng	PPiA	26.2048	26.2436			114hi 2ng	12S	16.6876	16.6884								52hi	90.9545	128hi	151.79	61hi	134.019		52hi	90.9545
13hi 20ng	PPiA	22.0263	22.0022	3.89684		13hi 20ng	12S	13.1081	13.1095	3.63399	-8.89267	-0.00810933	1.00564				9hi	94.14	44hi	139.904	45hi	135.302		9hi	94.14
13hi 20ng	PPiA	21.9781	22.0022			13hi 20ng	12S	13.1109	13.1095								88hi	96.4273	137hi	160.694	114hi	119.541		88hi	96.4273
13hi 2ng	PPiA	25.91	25.899			13hi 2ng	12S	16.749	16.7435		-9.15552	0.0222759	0.984678				13hi	98.9489	70hi	162.094	51hi	125.071		13hi	98.9489
13hi 2ng	PPiA	25.8881	25.899			13hi 2ng	12S	16.7381	16.7435								109hi	99.0716	157hi	168.319	122hi	135.705		109hi	99.0716
109hi 20ng	PPiA	21.985	22.1166	3.28313		109hi 20ng	12S	13.2936	13.288	2.89003	-8.82855	0.0560069	0.961923				42hi	105.203	68hi	177.13	119hi	150.975		42hi	105.203
109hi 20ng	PPiA	22.2481	22.1166			109hi 20ng	12S	13.2825	13.288								50hi	90.8309	123hi	157.042	60hi	134.243		50hi	90.8309
109hi 2ng	PPiA	25.3323	25.3997			109hi 2ng	12S	16.1936	16.1781		-9.22165	-0.0438486	1.03086								71hi	128.319
109hi 2ng	PPiA	25.4671	25.3997			109hi 2ng	12S	16.1625	16.1781												127hi	128.085		40hi	175.99
70hi 20ng	PPiA	21.7582	21.784	4.18592		70hi 20ng	12S	12.2988	12.312	3.66634	-9.47202	-0.587465	1.5026					100		161.62		130.986		128hi	151.79
70hi 20ng	PPiA	21.8098	21.784			70hi 20ng	12S	12.3252	12.312															44hi	139.904
70hi 2ng	PPiA	25.9735	25.9699			70hi 2ng	12S	15.952	15.9783		-9.99161	-0.813809	1.75785					WT	KI/KO V	KI/KO AAV				137hi	160.694
70hi 2ng	PPiA	25.9663	25.9699			70hi 2ng	12S	16.0047	15.9783								Number of values	8	8	10				70hi	162.094
157hi 20ng	PPiA	22.0555	21.9996	3.77218		157hi 20ng	12S	12.3415	12.3462	3.49786	-9.65343	-0.768873	1.70394											157hi	168.319
157hi 20ng	PPiA	21.9438	21.9996			157hi 20ng	12S	12.3509	12.3462								Minimum	90.83	139.9	118.6				68hi	177.13
157hi 2ng	PPiA	25.7694	25.7718			157hi 2ng	12S	15.822	15.8441		-9.92775	-0.749949	1.68173				Maximum	124.4	177.1	151				123hi	157.042
157hi 2ng	PPiA	25.7742	25.7718			157hi 2ng	12S	15.8661	15.8441
51hi 20ng	PPiA	22.2273	22.1712	3.86405		51hi 20ng	12S	13.0012	13.014	3.45635	-9.15719	-0.272627	1.20801				Mean	100	161.6	131				43hi	118.601
51hi 20ng	PPiA	22.1151	22.1712			51hi 20ng	12S	13.0268	13.014								Std. Deviation	10.94	12.43	9.401				61hi	134.019
51hi 2ng	PPiA	26.0658	26.0353			51hi 2ng	12S	16.4871	16.4704		-9.56489	-0.38709	1.30775				Std. Error of Mean	3.869	4.396	2.973				45hi	135.302
51hi 2ng	PPiA	26.0047	26.0353			51hi 2ng	12S	16.4536	16.4704															114hi	119.541
122hi 20ng	PPiA	23.2202	23.3063	3.61376		122hi 20ng	12S	13.2959	12.8861	4.40748	-10.4202	-1.53568	2.89924											51hi	125.071
122hi 20ng	PPiA	23.3925	23.3063			122hi 20ng	12S	12.4763	12.8861															122hi	135.705
122hi 2ng	PPiA	26.8235	26.9201			122hi 2ng	12S	17.3293	17.2936		-9.62652	-0.448717	1.36483											119hi	150.975
122hi 2ng	PPiA	27.0167	26.9201			122hi 2ng	12S	17.2579	17.2936															60hi	134.243
42hi 20ng	PPiA	22.0997	22.1356	4.14673		42hi 20ng	12S	13.2554	13.2258	3.74324	-8.90979	-0.0252321	1.01764											71hi	128.319
42hi 20ng	PPiA	22.1715	22.1356			42hi 20ng	12S	13.1962	13.2258															127hi	128.085
42hi 2ng	PPiA	26.2104	26.2823			42hi 2ng	12S	16.955	16.9691		-9.31328	-0.135483	1.09846
42hi 2ng	PPiA	26.3543	26.2823			42hi 2ng	12S	16.9831	16.9691
119hi 20ng	PPiA	22.9465	22.9645	3.9924		119hi 20ng	12S	12.9436	13.2071	4.3023	-9.75739	-0.87283	1.83125
119hi 20ng	PPiA	22.9825	22.9645			119hi 20ng	12S	13.4706	13.2071
119hi 2ng	PPiA	26.9359	26.9569			119hi 2ng	12S	17.4951	17.5094		-9.44749	-0.269688	1.20555
119hi 2ng	PPiA	26.9778	26.9569			119hi 2ng	12S	17.5236	17.5094
68hi 20ng	PPiA	22.7227	22.6849	3.90249		68hi 20ng	12S	12.8047	12.8047	3.95517	-9.88023	-0.995668	1.994
68hi 20ng	PPiA	22.6472	22.6849			68hi 20ng	12S	12.8047	12.8047
68hi 2ng	PPiA	26.6125	26.5874			68hi 2ng	12S	16.7952	16.7599		-9.82755	-0.649751	1.5689
68hi 2ng	PPiA	26.5624	26.5874			68hi 2ng	12S	16.7246	16.7599
60hi 20ng	PPiA	22.0686	22.0788	4.08462		60hi 20ng	12S	12.7551	12.7478	3.81803	-9.33091	-0.44635	1.36259
60hi 20ng	PPiA	22.0889	22.0788			60hi 20ng	12S	12.7406	12.7478
60hi 2ng	PPiA	26.2212	26.1634			60hi 2ng	12S	16.5159	16.5659		-9.5975	-0.419697	1.33765
60hi 2ng	PPiA	26.1055	26.1634			60hi 2ng	12S	16.6159	16.5659
71hi 20ng	PPiA	23.0519	23.1735	5.95327		71hi 20ng	12S	12.1051	11.7405	7.84047	-11.433	-2.54841	5.84989
71hi 20ng	PPiA	23.295	23.1735			71hi 20ng	12S	11.376	11.7405
71hi 2ng	PPiA	29.1779	29.1267			71hi 2ng	12S	19.6812	19.581		-9.54577	-0.367971	1.29054
71hi 2ng	PPiA	29.0756	29.1267			71hi 2ng	12S	19.4808	19.581
50hi 20ng	PPiA	22.0605	22.0669	3.88427		50hi 20ng	12S	13.2303	13.3012	3.61455	-8.76577	0.118791	0.920959
50hi 20ng	PPiA	22.0734	22.0669			50hi 20ng	12S	13.3721	13.3012
50hi 2ng	PPiA	25.9933	25.9512			50hi 2ng	12S	16.9003	16.9157		-9.03549	0.142311	0.906067
50hi 2ng	PPiA	25.9091	25.9512			50hi 2ng	12S	16.9311	16.9157
123hi 20ng	PPiA	22.3021	22.3105	3.62073		123hi 20ng	12S	12.6863	12.6618	3.54525	-9.64872	-0.764166	1.69839
123hi 20ng	PPiA	22.3189	22.3105			123hi 20ng	12S	12.6373	12.6618
123hi 2ng	PPiA	25.9293	25.9313			123hi 2ng	12S	16.1706	16.207		-9.7242	-0.546405	1.46044
123hi 2ng	PPiA	25.9332	25.9313			123hi 2ng	12S	16.2435	16.207
127hi 20ng	PPiA	21.9748	21.9977	3.93676		127hi 20ng	12S	12.756	12.8661	3.41585	-9.13158	-0.247023	1.18676
127hi 20ng	PPiA	22.0206	21.9977			127hi 20ng	12S	12.9762	12.8661
127hi 2ng	PPiA	25.9878	25.9345			127hi 2ng	12S	16.3058	16.282		-9.65249	-0.474693	1.38962
127hi 2ng	PPiA	25.8811	25.9345			127hi 2ng	12S	16.2582	16.282
Sample	Target	Cq	Cq Mean
13hi 20ng	16S	12.6941	12.6297	3.63017
13hi 20ng	16S	12.5653	12.6297
13hi 2ng	16S	16.2417	16.2599
13hi 2ng	16S	16.278	16.2599
109hi 20ng	16S	12.7376	12.5805	3.15629
109hi 20ng	16S	12.4233	12.5805
109hi 2ng	16S	15.8204	15.7368
109hi 2ng	16S	15.6531	15.7368
70hi 20ng	16S	11.6348	11.649	3.91519
70hi 20ng	16S	11.6633	11.649
70hi 2ng	16S	15.5586	15.5642
70hi 2ng	16S	15.5698	15.5642
157hi 20ng	16S	11.9763	11.9888	3.47732
157hi 20ng	16S	12.0013	11.9888
157hi 2ng	16S	15.4613	15.4661
157hi 2ng	16S	15.471	15.4661
51hi 20ng	16S	12.4175	12.4371	3.61149
51hi 20ng	16S	12.4568	12.4371
51hi 2ng	16S	16.0328	16.0486
51hi 2ng	16S	16.0645	16.0486
122hi 20ng	16S	12.5329	12.5296	4.38276
122hi 20ng	16S	12.5263	12.5296
122hi 2ng	16S	16.9053	16.9124
122hi 2ng	16S	16.9194	16.9124
42hi 20ng	16S	12.751	12.6116	3.87326
42hi 20ng	16S	12.4721	12.6116
42hi 2ng	16S	16.4531	16.4848
42hi 2ng	16S	16.5166	16.4848
119hi 20ng	16S	12.2869	12.5294	4.43608
119hi 20ng	16S	12.7719	12.5294
119hi 2ng	16S	16.9606	16.9655
119hi 2ng	16S	16.9704	16.9655
68hi 20ng	16S	12.1159	12.1148	4.10051
68hi 20ng	16S	12.1138	12.1148
68hi 2ng	16S	16.2512	16.2153
68hi 2ng	16S	16.1795	16.2153
60hi 20ng	16S	12.0138	12.045	3.93574
60hi 20ng	16S	12.0762	12.045
60hi 2ng	16S	16.0087	15.9808
60hi 2ng	16S	15.9528	15.9808
71hi 20ng	16S	13.0534	12.8785	6.02582
71hi 20ng	16S	12.7036	12.8785
71hi 2ng	16S	18.9413	18.9043
71hi 2ng	16S	18.8673	18.9043
50hi 20ng	16S	12.6339	12.641	3.64051
50hi 20ng	16S	12.648	12.641
50hi 2ng	16S	16.2711	16.2815
50hi 2ng	16S	16.2919	16.2815
123hi 20ng	16S	11.9183	11.989	3.56378
123hi 20ng	16S	12.0596	11.989
123hi 2ng	16S	15.5571	15.5528
123hi 2ng	16S	15.5485	15.5528
127hi 20ng	16S	12.0903	12.0733	3.56517
127hi 20ng	16S	12.0563	12.0733
127hi 2ng	16S	15.6502	15.6385
127hi 2ng	16S	15.6267	15.6385
8hi 20ng	16S	13.4331	13.4558	3.1371
8hi 20ng	16S	13.4784	13.4558
8hi 2ng	16S	16.6633	16.5929
8hi 2ng	16S	16.5225	16.5929
52hi 20ng	16S	12.619	12.629	3.81024
52hi 20ng	16S	12.6391	12.629
52hi 2ng	16S	16.4688	16.4393
52hi 2ng	16S	16.4098	16.4393
40hi 20ng	16S	12.018	12.0758	3.65567
40hi 20ng	16S	12.1335	12.0758
40hi 2ng	16S	15.7778	15.7314
40hi 2ng	16S	15.6851	15.7314
128hi 20ng	16S	11.6325	11.3101	4.39298
128hi 20ng	16S	10.9877	11.3101
128hi 2ng	16S	15.7155	15.7031
128hi 2ng	16S	15.6906	15.7031
43hi 20ng	16S	12.311	12.356	3.6911
43hi 20ng	16S	12.4011	12.356
43hi 2ng	16S	16.0652	16.0471
43hi 2ng	16S	16.029	16.0471
61hi 20ng	16S	12.3394	12.2772	4.07012
61hi 20ng	16S	12.2149	12.2772
61hi 2ng	16S	16.3606	16.3473
61hi 2ng	16S	16.3339	16.3473
9hi 20ng	16S	12.3591	12.3111	3.90325
9hi 20ng	16S	12.263	12.3111
9hi 2ng	16S	16.1844	16.2143
9hi 2ng	16S	16.2441	16.2143
88hi 20ng	16S	12.6061	12.6006	4.38775
88hi 20ng	16S	12.595	12.6006
88hi 2ng	16S	17.0315	16.9883
88hi 2ng	16S	16.9451	16.9883
44hi 20ng	16S	11.851	11.8391	3.89588
44hi 20ng	16S	11.8273	11.8391
44hi 2ng	16S	15.7513	15.735
44hi 2ng	16S	15.7187	15.735
137hi 20ng	16S	11.7699	11.7007	5.19469
137hi 20ng	16S	11.6314	11.7007
137hi 2ng	16S	16.9839	16.8954
137hi 2ng	16S	16.8068	16.8954
45hi 20ng	16S	12.6268	12.6735	3.82751
45hi 20ng	16S	12.7203	12.6735
45hi 2ng	16S	16.4851	16.5011
45hi 2ng	16S	16.517	16.5011
114hi 20ng	16S	12.4944	12.4836	3.73924
114hi 20ng	16S	12.4728	12.4836
114hi 2ng	16S	16.181	16.2228
114hi 2ng	16S	16.2647	16.2228
Sample	Target	Cq	Cq Mean
71hi 20ng	12S	12.1051	11.7405	7.84047
71hi 20ng	12S	11.376	11.7405
71hi 2ng	12S	19.6812	19.581
71hi 2ng	12S	19.4808	19.581
50hi 20ng	12S	13.2303	13.3012	3.61455
50hi 20ng	12S	13.3721	13.3012
50hi 2ng	12S	16.9003	16.9157
50hi 2ng	12S	16.9311	16.9157
123hi 20ng	12S	12.6863	12.6618	3.54525
123hi 20ng	12S	12.6373	12.6618
123hi 2ng	12S	16.1706	16.207
123hi 2ng	12S	16.2435	16.207
127hi 20ng	12S	12.756	12.8661	3.41585
127hi 20ng	12S	12.9762	12.8661
127hi 2ng	12S	16.3058	16.282
127hi 2ng	12S	16.2582	16.282
8hi 20ng	12S	13.9245	13.8315	3.32161
8hi 20ng	12S	13.7385	13.8315
8hi 2ng	12S	17.2297	17.1531
8hi 2ng	12S	17.0765	17.1531
52hi 20ng	12S	13.4505	13.4175	3.65836
52hi 20ng	12S	13.3844	13.4175
52hi 2ng	12S	17.0531	17.0758
52hi 2ng	12S	17.0986	17.0758
40hi 20ng	12S	12.5342	12.5029	3.55459
40hi 20ng	12S	12.4716	12.5029
40hi 2ng	12S	16.0242	16.0575
40hi 2ng	12S	16.0908	16.0575
128hi 20ng	12S	12.661	12.6316	3.50097
128hi 20ng	12S	12.6023	12.6316
128hi 2ng	12S	16.0468	16.1326
128hi 2ng	12S	16.2183	16.1326
43hi 20ng	12S	13.1752	13.1798	3.38355
43hi 20ng	12S	13.1844	13.1798
43hi 2ng	12S	16.5567	16.5634
43hi 2ng	12S	16.57	16.5634
61hi 20ng	12S	12.9353	12.9242	3.84879
61hi 20ng	12S	12.913	12.9242
61hi 2ng	12S	16.7178	16.773
61hi 2ng	12S	16.8282	16.773
9hi 20ng	12S	13.1102	13.1521	3.57711
9hi 20ng	12S	13.194	13.1521
9hi 2ng	12S	16.7199	16.7292
9hi 2ng	12S	16.7385	16.7292
88hi 20ng	12S	13.425	13.3482	4.26614
88hi 20ng	12S	13.2714	13.3482
88hi 2ng	12S	17.642	17.6143
88hi 2ng	12S	17.5866	17.6143
44hi 20ng	12S	12.5278	12.4837	3.72896
44hi 20ng	12S	12.4396	12.4837
44hi 2ng	12S	16.2175	16.2127
44hi 2ng	12S	16.2078	16.2127
137hi 20ng	12S	12.3287	12.3234	5.06108
137hi 20ng	12S	12.3182	12.3234
137hi 2ng	12S	17.401	17.3845
137hi 2ng	12S	17.368	17.3845
45hi 20ng	12S	13.1611	13.1123	3.83563
45hi 20ng	12S	13.0635	13.1123
45hi 2ng	12S	16.9115	16.948
45hi 2ng	12S	16.9844	16.948
114hi 20ng	12S	13.1285	13.1371	3.55133
114hi 20ng	12S	13.1456	13.1371
114hi 2ng	12S	16.6892	16.6884
114hi 2ng	12S	16.6876	16.6884
13hi 20ng	12S	13.1081	13.1095	3.63399
13hi 20ng	12S	13.1109	13.1095
13hi 2ng	12S	16.749	16.7435
13hi 2ng	12S	16.7381	16.7435
109hi 20ng	12S	13.2936	13.288	2.89003
109hi 20ng	12S	13.2825	13.288
109hi 2ng	12S	16.1936	16.1781
109hi 2ng	12S	16.1625	16.1781
70hi 20ng	12S	12.2988	12.312	3.66634
70hi 20ng	12S	12.3252	12.312
70hi 2ng	12S	15.952	15.9783
70hi 2ng	12S	16.0047	15.9783
157hi 20ng	12S	12.3415	12.3462	3.49786
157hi 20ng	12S	12.3509	12.3462
157hi 2ng	12S	15.822	15.8441
157hi 2ng	12S	15.8661	15.8441
51hi 20ng	12S	13.0012	13.014	3.45635
51hi 20ng	12S	13.0268	13.014
51hi 2ng	12S	16.4871	16.4704
51hi 2ng	12S	16.4536	16.4704
122hi 20ng	12S	13.2959	12.8861	4.40748
122hi 20ng	12S	12.4763	12.8861
122hi 2ng	12S	17.3293	17.2936
122hi 2ng	12S	17.2579	17.2936
42hi 20ng	12S	13.2554	13.2258	3.74324
42hi 20ng	12S	13.1962	13.2258
42hi 2ng	12S	16.955	16.9691
42hi 2ng	12S	16.9831	16.9691
119hi 20ng	12S	12.9436	13.2071	4.3023
119hi 20ng	12S	13.4706	13.2071
119hi 2ng	12S	17.4951	17.5094
119hi 2ng	12S	17.5236	17.5094
68hi 20ng	12S	12.8047	12.8047	3.95517
68hi 20ng	12S	12.8047	12.8047
68hi 2ng	12S	16.7952	16.7599
68hi 2ng	12S	16.7246	16.7599
60hi 20ng	12S	12.7551	12.7478	3.81803
60hi 20ng	12S	12.7406	12.7478
60hi 2ng	12S	16.5159	16.5659
60hi 2ng	12S	16.6159	16.5659
