# Supplementary material for: Systemic delivery of AAV-GFM1 corrects COXPD1 molecular alterations in Gfm1R671C/− mice
Source: EMBO Mol Med. 2026 Apr 17;18(6):2152–79. doi: 10.1038/s44321-026-00426-4 (PMC13269562; doi:10.1038/s44321-026-00426-4)
Supplement: Supplementary file 8 — Source data Fig. 7 [file 44321_2026_426_MOESM8_ESM.zip › Figure 7 updated/7A/mRNA Females hi PPIA ND4 COX1.xlsx]

## Sheet: Results
File Name	D:\260523 PCIR1004\Desktop\Miguel\Ratolins\Gene therapy\ssAAV9-hAAT-GFM1\RNA\Femelles\161123 RNA expression FAM Femelles hi femelles Nd4 Cox1_20231116_124051.eds
Comment
Operator	Admin
Barcode
Instrument Type	QuantStudio™ 7 Pro System
Block Type	384-Well Block
Instrument Name	QS7Pro-2778722090019
Instrument Serial Number	2778722090019
Heated Cover Serial Number	2779321101337
Block Serial Number	2778322092313
Run Start Date/Time	2023-11-16 12:42:03 PM CET
Run End Date/Time	2023-11-16 02:14:47 PM CET
Run Duration	92 minutes 44 seconds
Sample Volume	10.0
Cover Temperature	105.0
Passive Reference	ROX
PCR Stage/Step Number	Stage 2 Step 2
Quantification Cycle Method	CT
Analysis Date/Time	2023-11-16 02:57:20 PM CET
Software Name and Version	Design & Analysis Software v2.6.0
Plugin Name and Version	Primary Analysis v1.7.0, Standard Curve v1.6.0
Exported On	2023-11-16 03:04:17 PM CET
Well Position	Sample	Target	Cq	Cq Confidence	Cq Mean	Cq SD
A1	8hi 20ng	PPiA	21.8937	0.966747	21.9745	0.114308
A2	8hi 20ng	PPiA	22.0553	0.96383	21.9745	0.114308
A3	8hi 2ng	PPiA	26.0034	0.968006	25.9967	0.0095303
A4	8hi 2ng	PPiA	25.99	0.969066	25.9967	0.0095303
A5	52hi 20ng	PPiA	21.6427	0.97553	21.7245	0.115733
A6	52hi 20ng	PPiA	21.8064	0.980212	21.7245	0.115733
A7	52hi 2ng	PPiA	25.1518	0.970312	25.3844	0.329049
A8	52hi 2ng	PPiA	25.6171	0.961853	25.3844	0.329049
A9	13hi 20ng	ND4	17.2118	0.974232	17.2577	0.0649601
A10	13hi 20ng	ND4	17.3037	0.975385	17.2577	0.0649601
A11	13hi 2ng	ND4	21.2343	0.970847	21.2412	0.00963869
A12	13hi 2ng	ND4	21.248	0.967097	21.2412	0.00963869
A13	109hi 20ng	ND4	17.7107	0.962376	17.4724	0.336973
A14	109hi 20ng	ND4	17.2341	0.972147	17.4724	0.336973
A15	109hi 2ng	ND4	20.8983	0.984907	20.9014	0.00439617
A16	109hi 2ng	ND4	20.9045	0.976245	20.9014	0.00439617
A17	71hi 20ng	COX1	17.1847	0.981239	17.1392	0.0643536
A18	71hi 20ng	COX1	17.0937	0.977552	17.1392	0.0643536
A19	71hi 2ng	COX1	21.1845	0.978633	21.1635	0.0296845
A20	71hi 2ng	COX1	21.1425	0.973251	21.1635	0.0296845
B1	40hi 20ng	PPiA	21.7233	0.960192	21.7377	0.020329
B2	40hi 20ng	PPiA	21.752	0.952811	21.7377	0.020329
B3	40hi 2ng	PPiA	25.7736	0.963229	25.7369	0.0518402
B4	40hi 2ng	PPiA	25.7003	0.966032	25.7369	0.0518402
B5	128hi 20ng	PPiA	21.4008	0.972515	21.4026	0.0025487
B6	128hi 20ng	PPiA	21.4044	0.968586	21.4026	0.0025487
B7	128hi 2ng	PPiA	25.5981	0.973831	25.5468	0.0725342
B8	128hi 2ng	PPiA	25.4955	0.964515	25.5468	0.0725342
B9	70hi 20ng	ND4	16.4361	0.967978	16.4321	0.00553327
B10	70hi 20ng	ND4	16.4282	0.972034	16.4321	0.00553327
B11	70hi 2ng	ND4	20.4419	0.973876	20.4352	0.0094532
B12	70hi 2ng	ND4	20.4285	0.971365	20.4352	0.0094532
B13	157hi 20ng	ND4	16.668	0.967147	16.6305	0.0530035
B14	157hi 20ng	ND4	16.593	0.979159	16.6305	0.0530035
B15	157hi 2ng	ND4	20.479	0.975352	20.4527	0.0372374
B16	157hi 2ng	ND4	20.4264	0.983156	20.4527	0.0372374
B17	50hi 20ng	COX1	16.6542	0.978122	16.6814	0.0384882
B18	50hi 20ng	COX1	16.7086	0.971289	16.6814	0.0384882
B19	50hi 2ng	COX1	20.6998	0.977231	20.7345	0.0491134
B20	50hi 2ng	COX1	20.7692	0.984491	20.7345	0.0491134
C1	43hi 20ng	PPiA	21.9134	0.96468	21.8975	0.0225405
C2	43hi 20ng	PPiA	21.8816	0.971787	21.8975	0.0225405
C3	43hi 2ng	PPiA	26.7329	0.965352	26.6258	0.151518
C4	43hi 2ng	PPiA	26.5186	0.982346	26.6258	0.151518
C5	61hi 20ng	PPiA	21.7675	0.972541	21.7478	0.027788
C6	61hi 20ng	PPiA	21.7282	0.963609	21.7478	0.027788
C7	61hi 2ng	PPiA	25.5819	0.974944	25.6628	0.114379
C8	61hi 2ng	PPiA	25.7437	0.967396	25.6628	0.114379
C9	51hi 20ng	ND4	16.982	0.964724	16.9791	0.00407431
C10	51hi 20ng	ND4	16.9763	0.974799	16.9791	0.00407431
C11	51hi 2ng	ND4	20.8046	0.972602	20.9132	0.153565
C12	51hi 2ng	ND4	21.0218	0.967852	20.9132	0.153565
C13	122hi 20ng	ND4	16.9526	0.971617	16.961	0.0119458
C14	122hi 20ng	ND4	16.9695	0.964235	16.961	0.0119458
C15	122hi 2ng	ND4	20.9331	0.976626	20.949	0.0224656
C16	122hi 2ng	ND4	20.9649	0.975649	20.949	0.0224656
C17	123hi 20ng	COX1	16.8069	0.979097	16.7966	0.0146159
C18	123hi 20ng	COX1	16.7862	0.975935	16.7966	0.0146159
C19	123hi 2ng	COX1	20.4749	0.982127	20.4787	0.00530614
C20	123hi 2ng	COX1	20.4825	0.972803	20.4787	0.00530614
D1	9hi 20ng	PPiA	21.8795	0.964815	21.8315	0.0678023
D2	9hi 20ng	PPiA	21.7836	0.96893	21.8315	0.0678023
D3	9hi 2ng	PPiA	25.5694	0.969877	25.5508	0.026346
D4	9hi 2ng	PPiA	25.5321	0.97609	25.5508	0.026346
D5	88hi 20ng	PPiA	21.7005	0.977045	21.7082	0.0109822
D6	88hi 20ng	PPiA	21.716	0.974054	21.7082	0.0109822
D7	88hi 2ng	PPiA	25.8082	0.967688	25.8166	0.0117753
D8	88hi 2ng	PPiA	25.8249	0.965794	25.8166	0.0117753
D9	42hi 20ng	ND4	17.2275	0.973587	17.1705	0.0805629
D10	42hi 20ng	ND4	17.1136	0.965625	17.1705	0.0805629
D11	42hi 2ng	ND4	21.0531	0.967925	21.0799	0.0379164
D12	42hi 2ng	ND4	21.1067	0.967202	21.0799	0.0379164
D13	119hi 20ng	ND4	16.6761	0.956593	16.6555	0.0291211
D14	119hi 20ng	ND4	16.6349	0.96465	16.6555	0.0291211
D15	119hi 2ng	ND4	20.4051	0.968997	20.4891	0.118792
D16	119hi 2ng	ND4	20.5731	0.972293	20.4891	0.118792
D17	127hi 20ng	COX1	16.846	0.967548	16.8934	0.067045
D18	127hi 20ng	COX1	16.9408	0.96501	16.8934	0.067045
D19	127hi 2ng	COX1	20.7011	0.969016	20.6508	0.0711282
D20	127hi 2ng	COX1	20.6005	0.967416	20.6508	0.0711282
E1	44hi 20ng	PPiA	21.572	0.960743	21.6064	0.0486367
E2	44hi 20ng	PPiA	21.6408	0.973432	21.6064	0.0486367
E3	44hi 2ng	PPiA	25.448	0.971945	25.5196	0.101264
E4	44hi 2ng	PPiA	25.5912	0.96738	25.5196	0.101264
E5	137hi 20ng	PPiA	21.6322	0.967201	21.6157	0.0234166
E6	137hi 20ng	PPiA	21.5991	0.968281	21.6157	0.0234166
E7	137hi 2ng	PPiA	25.7352	0.965405	25.7394	0.00592586
E8	137hi 2ng	PPiA	25.7436	0.968623	25.7394	0.00592586
E9	68hi 20ng	ND4	16.8513	0.971248	16.8377	0.0191753
E10	68hi 20ng	ND4	16.8241	0.976443	16.8377	0.0191753
E11	68hi 2ng	ND4	20.5192	0.971982	20.5431	0.0336986
E12	68hi 2ng	ND4	20.5669	0.972807	20.5431	0.0336986
E13	8hi 20ng	COX1	17.2171	0.973026	17.167	0.0708384
E14	8hi 20ng	COX1	17.1169	0.970713	17.167	0.0708384
E15	8hi 2ng	COX1	21.0468	0.968257	21.0529	0.00870851
E16	8hi 2ng	COX1	21.0591	0.96773	21.0529	0.00870851
E17	52hi 20ng	COX1	16.9932	0.966557	17.0216	0.0400494
E18	52hi 20ng	COX1	17.0499	0.972087	17.0216	0.0400494
E19	52hi 2ng	COX1	21.0187	0.969122	21.0023	0.0232329
E20	52hi 2ng	COX1	20.9858	0.970663	21.0023	0.0232329
F1	45hi 20ng	PPiA	21.6315	0.969225	21.6573	0.0364624
F2	45hi 20ng	PPiA	21.683	0.963348	21.6573	0.0364624
F3	45hi 2ng	PPiA	25.465	0.959956	25.4736	0.0121076
F4	45hi 2ng	PPiA	25.4821	0.967698	25.4736	0.0121076
F5	114hi 20ng	PPiA	21.9087	0.966931	21.9199	0.0158671
F6	114hi 20ng	PPiA	21.9311	0.973453	21.9199	0.0158671
F7	114hi 2ng	PPiA	25.8701	0.960319	25.871	0.00125282
F8	114hi 2ng	PPiA	25.8719	0.968804	25.871	0.00125282
F9	60hi 20ng	ND4	16.8777	0.966552	16.8571	0.0291115
F10	60hi 20ng	ND4	16.8365	0.972994	16.8571	0.0291115
F11	60hi 2ng	ND4	20.8486	0.973741	20.8417	0.00976988
F12	60hi 2ng	ND4	20.8347	0.97691	20.8417	0.00976988
F13	40hi 20ng	COX1	16.4879	0.95732	16.5495	0.0871289
F14	40hi 20ng	COX1	16.6111	0.98025	16.5495	0.0871289
F15	40hi 2ng	COX1	20.5031	0.951921	20.5326	0.0416155
F16	40hi 2ng	COX1	20.562	0.971656	20.5326	0.0416155
F17	128hi 20ng	COX1	16.6074	0.969902	16.56	0.0669501
F18	128hi 20ng	COX1	16.5127	0.976361	16.56	0.0669501
F19	128hi 2ng	COX1	20.4452	0.985429	20.4503	0.00725052
F20	128hi 2ng	COX1	20.4555	0.980097	20.4503	0.00725052
G1	13hi 20ng	PPiA	21.6502	0.965099	21.6598	0.0135279
G2	13hi 20ng	PPiA	21.6693	0.972253	21.6598	0.0135279
G3	13hi 2ng	PPiA	25.6443	0.963013	25.6206	0.0336355
G4	13hi 2ng	PPiA	25.5968	0.964535	25.6206	0.0336355
G5	109hi 20ng	PPiA	21.7274	0.970006	21.7231	0.00602525
G6	109hi 20ng	PPiA	21.7188	0.963666	21.7231	0.00602525
G7	109hi 2ng	PPiA	25.2031	0.966998	25.4294	0.319979
G8	109hi 2ng	PPiA	25.6556	0.968017	25.4294	0.319979
G9	71hi 20ng	ND4	17.1266	0.965264	17.1105	0.0227777
G10	71hi 20ng	ND4	17.0944	0.972927	17.1105	0.0227777
G11	71hi 2ng	ND4	21.2136	0.975825	21.2262	0.0177206
G12	71hi 2ng	ND4	21.2387	0.976832	21.2262	0.0177206
G13	43hi 20ng	COX1	16.956	0.973901	16.9628	0.00954216
G14	43hi 20ng	COX1	16.9695	0.958724	16.9628	0.00954216
G15	43hi 2ng	COX1	20.6601	0.975529	20.6706	0.0148299
G16	43hi 2ng	COX1	20.6811	0.980774	20.6706	0.0148299
G17	61hi 20ng	COX1	16.9693	0.974149	16.9628	0.00918272
G18	61hi 20ng	COX1	16.9563	0.969042	16.9628	0.00918272
G19	61hi 2ng	COX1	20.9505	0.971517	20.9589	0.0117798
G20	61hi 2ng	COX1	20.9672	0.976492	20.9589	0.0117798
H1	70hi 20ng	PPiA	21.3273	0.95823	21.303	0.0343547
H2	70hi 20ng	PPiA	21.2787	0.961085	21.303	0.0343547
H3	70hi 2ng	PPiA	25.6963	0.974264	25.7425	0.0652836
H4	70hi 2ng	PPiA	25.7887	0.967272	25.7425	0.0652836
H5	157hi 20ng	PPiA	21.5829	0.968135	21.6554	0.102453
H6	157hi 20ng	PPiA	21.7278	0.967791	21.6554	0.102453
H7	157hi 2ng	PPiA	25.5596	0.967774	25.5122	0.0669769
H8	157hi 2ng	PPiA	25.4649	0.972581	25.5122	0.0669769
H9	50hi 20ng	ND4	16.9755	0.966816	16.9441	0.0442878
H10	50hi 20ng	ND4	16.9128	0.96854	16.9441	0.0442878
H11	50hi 2ng	ND4	20.9687	0.969326	20.9716	0.0040854
H12	50hi 2ng	ND4	20.9744	0.970446	20.9716	0.0040854
H13	9hi 20ng	COX1	17.1635	0.979876	17.1703	0.00956057
H14	9hi 20ng	COX1	17.177	0.963515	17.1703	0.00956057
H15	9hi 2ng	COX1	20.9696	0.972756	20.9776	0.0113823
H16	9hi 2ng	COX1	20.9857	0.976146	20.9776	0.0113823
H17	88hi 20ng	COX1	16.9633	0.976511	16.9993	0.0508419
H18	88hi 20ng	COX1	17.0352	0.970233	16.9993	0.0508419
H19	88hi 2ng	COX1	20.965	0.976999	20.9808	0.0223323
H20	88hi 2ng	COX1	20.9966	0.96805	20.9808	0.0223323
I1	51hi 20ng	PPiA	21.7782	0.962231	21.7568	0.0303084
I2	51hi 20ng	PPiA	21.7354	0.958393	21.7568	0.0303084
I3	51hi 2ng	PPiA	25.1777	0.964944	25.3229	0.2054
I4	51hi 2ng	PPiA	25.4681	0.96541	25.3229	0.2054
I5	122hi 20ng	PPiA	21.8802	0.978994	21.8895	0.0130623
I6	122hi 20ng	PPiA	21.8987	0.980603	21.8895	0.0130623
I7	122hi 2ng	PPiA	26.3862	0.970494	26.3476	0.0545371
I8	122hi 2ng	PPiA	26.309	0.967197	26.3476	0.0545371
I9	123hi 20ng	ND4	16.792	0.94959	16.857	0.0918174
I10	123hi 20ng	ND4	16.9219	0.98258	16.857	0.0918174
I11	123hi 2ng	ND4	20.6493	0.977664	20.6482	0.00155612
I12	123hi 2ng	ND4	20.6471	0.973833	20.6482	0.00155612
I13	44hi 20ng	COX1	16.6016	0.976389	16.6253	0.033633
I14	44hi 20ng	COX1	16.6491	0.97337	16.6253	0.033633
I15	44hi 2ng	COX1	20.412	0.988322	20.4583	0.0653809
I16	44hi 2ng	COX1	20.5045	0.976966	20.4583	0.0653809
I17	137hi 20ng	COX1	16.6479	0.976256	16.6394	0.0119886
I18	137hi 20ng	COX1	16.6309	0.975765	16.6394	0.0119886
I19	137hi 2ng	COX1	20.6872	0.975682	20.6685	0.0264692
I20	137hi 2ng	COX1	20.6498	0.975226	20.6685	0.0264692
J1	42hi 20ng	PPiA	21.9593	0.964785	21.906	0.0753212
J2	42hi 20ng	PPiA	21.8528	0.963314	21.906	0.0753212
J3	42hi 2ng	PPiA	25.8669	0.96347	25.8461	0.0293955
J4	42hi 2ng	PPiA	25.8254	0.969084	25.8461	0.0293955
J5	119hi 20ng	PPiA	21.5598	0.947703	21.5803	0.0290123
J6	119hi 20ng	PPiA	21.6008	0.966163	21.5803	0.0290123
J7	119hi 2ng	PPiA	26.289	0.978646	26.289
J9	127hi 20ng	ND4	17.2556	0.967765	17.2474	0.011608
J10	127hi 20ng	ND4	17.2392	0.976932	17.2474	0.011608
J11	127hi 2ng	ND4	20.9313	0.983129	20.9546	0.032971
J12	127hi 2ng	ND4	20.9779	0.973736	20.9546	0.032971
J13	45hi 20ng	COX1	16.7854	0.968296	16.7864	0.00141412
J14	45hi 20ng	COX1	16.7874	0.97395	16.7864	0.00141412
J15	45hi 2ng	COX1	20.6462	0.968149	20.6102	0.0509335
J16	45hi 2ng	COX1	20.5742	0.972937	20.6102	0.0509335
J17	114hi 20ng	COX1	16.7047	0.976009	16.7892	0.119512
J18	114hi 20ng	COX1	16.8737	0.958393	16.7892	0.119512
J19	114hi 2ng	COX1	20.7573	0.970716	20.6884	0.0974124
J20	114hi 2ng	COX1	20.6195	0.981461	20.6884	0.0974124
K1	68hi 20ng	PPiA	21.8252	0.964357	21.7779	0.0668858
K2	68hi 20ng	PPiA	21.7306	0.966348	21.7779	0.0668858
K4	68hi 2ng	PPiA	26.2372	0.971661	26.2372
K5	8hi 20ng	ND4	17.6702	0.980299	17.7299	0.0844232
K6	8hi 20ng	ND4	17.7896	0.975559	17.7299	0.0844232
K7	8hi 2ng	ND4	21.5254	0.967329	21.4957	0.0420645
K8	8hi 2ng	ND4	21.4659	0.976307	21.4957	0.0420645
K9	52hi 20ng	ND4	17.479	0.969283	17.4177	0.0866453
K10	52hi 20ng	ND4	17.3565	0.980556	17.4177	0.0866453
K11	52hi 2ng	ND4	21.3237	0.981064	21.3802	0.0799244
K12	52hi 2ng	ND4	21.4367	0.983046	21.3802	0.0799244
K13	13hi 20ng	COX1	17.1105	0.974972	17.1215	0.015572
K14	13hi 20ng	COX1	17.1326	0.965867	17.1215	0.015572
K15	13hi 2ng	COX1	21.0071	0.979433	21.0233	0.0229442
K16	13hi 2ng	COX1	21.0395	0.976318	21.0233	0.0229442
K17	109hi 20ng	COX1	16.9523	0.979648	16.9593	0.0099073
K18	109hi 20ng	COX1	16.9663	0.985385	16.9593	0.0099073
K19	109hi 2ng	COX1	20.6079	0.973081	20.6161	0.0115751
K20	109hi 2ng	COX1	20.6242	0.974663	20.6161	0.0115751
L1	60hi 20ng	PPiA	21.7104	0.963868	21.7197	0.0130618
L2	60hi 20ng	PPiA	21.7289	0.968255	21.7197	0.0130618
L3	60hi 2ng	PPiA	25.8841	0.958684	25.8303	0.0760633
L4	60hi 2ng	PPiA	25.7765	0.967969	25.8303	0.0760633
L5	40hi 20ng	ND4	16.9448	0.974404	16.9512	0.00915406
L6	40hi 20ng	ND4	16.9577	0.965731	16.9512	0.00915406
L7	40hi 2ng	ND4	20.7519	0.980857	20.8045	0.0744852
L8	40hi 2ng	ND4	20.8572	0.972883	20.8045	0.0744852
L9	128hi 20ng	ND4	16.7532	0.973915	16.7779	0.0350247
L10	128hi 20ng	ND4	16.8027	0.967241	16.7779	0.0350247
L11	128hi 2ng	ND4	20.5362	0.979803	20.5918	0.0786045
L12	128hi 2ng	ND4	20.6474	0.974975	20.5918	0.0786045
L13	70hi 20ng	COX1	16.3536	0.972019	16.3491	0.0063712
L14	70hi 20ng	COX1	16.3446	0.973571	16.3491	0.0063712
L15	70hi 2ng	COX1	20.2525	0.973391	20.2507	0.00248101
L16	70hi 2ng	COX1	20.249	0.972596	20.2507	0.00248101
L17	157hi 20ng	COX1	16.673	0.982871	16.6605	0.0176808
L18	157hi 20ng	COX1	16.648	0.976042	16.6605	0.0176808
L19	157hi 2ng	COX1	20.454	0.976483	20.4654	0.0160859
L20	157hi 2ng	COX1	20.4768	0.973405	20.4654	0.0160859
M1	71hi 20ng	PPiA	22.2458	0.961288	22.2091	0.0518548
M2	71hi 20ng	PPiA	22.1725	0.961202	22.2091	0.0518548
M3	71hi 2ng	PPiA	26.3922	0.960751	26.391	0.00178516
M4	71hi 2ng	PPiA	26.3897	0.974979	26.391	0.00178516
M5	43hi 20ng	ND4	17.2998	0.976248	17.2612	0.0545799
M6	43hi 20ng	ND4	17.2226	0.982541	17.2612	0.0545799
M7	43hi 2ng	ND4	20.9965	0.983348	21.1162	0.169271
M8	43hi 2ng	ND4	21.2358	0.986995	21.1162	0.169271
M9	61hi 20ng	ND4	17.0949	0.963093	17.1652	0.099453
M10	61hi 20ng	ND4	17.2355	0.972311	17.1652	0.099453
M11	61hi 2ng	ND4	21.3265	0.974102	21.3054	0.029854
M12	61hi 2ng	ND4	21.2843	0.983977	21.3054	0.029854
M13	51hi 20ng	COX1	16.7552	0.976071	16.7396	0.0220104
M14	51hi 20ng	COX1	16.7241	0.970737	16.7396	0.0220104
M15	51hi 2ng	COX1	20.5261	0.966664	20.5628	0.0519864
M16	51hi 2ng	COX1	20.5996	0.971039	20.5628	0.0519864
M17	122hi 20ng	COX1	16.9725	0.98099	16.973	0.000726123
M18	122hi 20ng	COX1	16.9735	0.986541	16.973	0.000726123
M19	122hi 2ng	COX1	20.8938	0.972526	20.937	0.0611037
M20	122hi 2ng	COX1	20.9802	0.978246	20.937	0.0611037
M22	H2O	PPiA	Undetermined	0
M23	H2O	ND4	Undetermined	0
M24	H2O	COX1	Undetermined	0
N1	50hi 20ng	PPiA	21.6368	0.964433	21.6107	0.0370307
N2	50hi 20ng	PPiA	21.5845	0.964983	21.6107	0.0370307
N3	50hi 2ng	PPiA	25.7307	0.962933	25.6804	0.0711042
N4	50hi 2ng	PPiA	25.6301	0.982129	25.6804	0.0711042
N5	9hi 20ng	ND4	17.6502	0.969403	17.6022	0.067918
N6	9hi 20ng	ND4	17.5541	0.977668	17.6022	0.067918
N7	9hi 2ng	ND4	21.2844	0.976475	21.2715	0.0182337
N8	9hi 2ng	ND4	21.2586	0.983447	21.2715	0.0182337
N9	88hi 20ng	ND4	17.3497	0.973151	17.321	0.0406294
N10	88hi 20ng	ND4	17.2922	0.985207	17.321	0.0406294
N11	88hi 2ng	ND4	21.3913	0.982665	21.3907	0.000890944
N12	88hi 2ng	ND4	21.3901	0.987582	21.3907	0.000890944
N13	42hi 20ng	COX1	17.1849	0.966956	17.1516	0.0470534
N14	42hi 20ng	COX1	17.1183	0.967159	17.1516	0.0470534
N15	42hi 2ng	COX1	20.9982	0.973094	21.0377	0.0559484
N16	42hi 2ng	COX1	21.0773	0.988803	21.0377	0.0559484
N17	119hi 20ng	COX1	16.557	0.973983	16.5575	0.000714451
N18	119hi 20ng	COX1	16.558	0.981408	16.5575	0.000714451
N19	119hi 2ng	COX1	20.9229	0.968736	20.873	0.0705388
N20	119hi 2ng	COX1	20.8231	0.967797	20.873	0.0705388
O1	123hi 20ng	PPiA	21.9345	0.964868	21.9311	0.00475394
O2	123hi 20ng	PPiA	21.9278	0.965101	21.9311	0.00475394
O3	123hi 2ng	PPiA	25.8896	0.968205	25.8874	0.00306756
O4	123hi 2ng	PPiA	25.8852	0.966966	25.8874	0.00306756
O5	44hi 20ng	ND4	16.9832	0.973963	16.9832	7.52323e-05
O6	44hi 20ng	ND4	16.9833	0.974443	16.9832	7.52323e-05
O7	44hi 2ng	ND4	20.8059	0.976778	20.7898	0.0227822
O8	44hi 2ng	ND4	20.7737	0.976411	20.7898	0.0227822
O9	137hi 20ng	ND4	16.6467	0.983857	16.6732	0.0375767
O10	137hi 20ng	ND4	16.6998	0.983509	16.6732	0.0375767
O11	137hi 2ng	ND4	20.661	0.984285	20.6744	0.0188858
O12	137hi 2ng	ND4	20.6877	0.984526	20.6744	0.0188858
O13	68hi 20ng	COX1	16.6706	0.96372	16.6692	0.00195487
O14	68hi 20ng	COX1	16.6678	0.965393	16.6692	0.00195487
O15	68hi 2ng	COX1	20.5343	0.976414	20.3848	0.2115
O16	68hi 2ng	COX1	20.2352	0.964523	20.3848	0.2115
O22	RNA DNasa	PPiA	Undetermined	0
O23	RNA DNasa	ND4	36.3516	0.967796	36.3516
O24	RNA DNasa	COX1	36.5984	0.918636	36.5984
P1	127hi 20ng	PPiA	21.9615	0.97308	21.9418	0.0278523
P2	127hi 20ng	PPiA	21.9221	0.963477	21.9418	0.0278523
P3	127hi 2ng	PPiA	25.9777	0.962993	25.741	0.334756
P4	127hi 2ng	PPiA	25.5043	0.971552	25.741	0.334756
P5	45hi 20ng	ND4	17.0232	0.976952	17.0433	0.0283528
P6	45hi 20ng	ND4	17.0633	0.970416	17.0433	0.0283528
P7	45hi 2ng	ND4	20.8314	0.984373	20.8227	0.0123032
P8	45hi 2ng	ND4	20.814	0.970156	20.8227	0.0123032
P9	114hi 20ng	ND4	17.068	0.974509	17.062	0.00838206
P10	114hi 20ng	ND4	17.0561	0.977693	17.062	0.00838206
P11	114hi 2ng	ND4	20.8849	0.978109	20.9287	0.0619437
P12	114hi 2ng	ND4	20.9725	0.983285	20.9287	0.0619437
P13	60hi 20ng	COX1	16.7118	0.976269	16.6759	0.0506678
P14	60hi 20ng	COX1	16.6401	0.97917	16.6759	0.0506678
P15	60hi 2ng	COX1	20.5649	0.973828	20.5954	0.0432313
P16	60hi 2ng	COX1	20.626	0.986313	20.5954	0.0432313

## Sheet: Hoja1
Sample	Target	Cq	Cq Mean
8hi 20ng	PPiA	21.8937	21.9745
8hi 20ng	PPiA	22.0553	21.9745
8hi 2ng	PPiA	26.0034	25.9967
8hi 2ng	PPiA	25.99	25.9967
52hi 20ng	PPiA	21.6427	21.7245
52hi 20ng	PPiA	21.8064	21.7245
52hi 2ng	PPiA	25.1518	25.3844
52hi 2ng	PPiA	25.6171	25.3844
13hi 20ng	ND4	17.2118	17.2577
13hi 20ng	ND4	17.3037	17.2577
13hi 2ng	ND4	21.2343	21.2412
13hi 2ng	ND4	21.248	21.2412
109hi 20ng	ND4	17.7107	17.4724
109hi 20ng	ND4	17.2341	17.4724
109hi 2ng	ND4	20.8983	20.9014
109hi 2ng	ND4	20.9045	20.9014
71hi 20ng	COX1	17.1847	17.1392
71hi 20ng	COX1	17.0937	17.1392
71hi 2ng	COX1	21.1845	21.1635
71hi 2ng	COX1	21.1425	21.1635
40hi 20ng	PPiA	21.7233	21.7377
40hi 20ng	PPiA	21.752	21.7377
40hi 2ng	PPiA	25.7736	25.7369
40hi 2ng	PPiA	25.7003	25.7369
128hi 20ng	PPiA	21.4008	21.4026
128hi 20ng	PPiA	21.4044	21.4026
128hi 2ng	PPiA	25.5981	25.5468
128hi 2ng	PPiA	25.4955	25.5468
70hi 20ng	ND4	16.4361	16.4321
70hi 20ng	ND4	16.4282	16.4321
70hi 2ng	ND4	20.4419	20.4352
70hi 2ng	ND4	20.4285	20.4352
157hi 20ng	ND4	16.668	16.6305
157hi 20ng	ND4	16.593	16.6305
157hi 2ng	ND4	20.479	20.4527
157hi 2ng	ND4	20.4264	20.4527
50hi 20ng	COX1	16.6542	16.6814
50hi 20ng	COX1	16.7086	16.6814
50hi 2ng	COX1	20.6998	20.7345
50hi 2ng	COX1	20.7692	20.7345
43hi 20ng	PPiA	21.9134	21.8975
43hi 20ng	PPiA	21.8816	21.8975
43hi 2ng	PPiA	26.7329	26.6258
43hi 2ng	PPiA	26.5186	26.6258
61hi 20ng	PPiA	21.7675	21.7478
61hi 20ng	PPiA	21.7282	21.7478
61hi 2ng	PPiA	25.5819	25.6628
61hi 2ng	PPiA	25.7437	25.6628
51hi 20ng	ND4	16.982	16.9791
51hi 20ng	ND4	16.9763	16.9791
51hi 2ng	ND4	20.8046	20.9132
51hi 2ng	ND4	21.0218	20.9132
122hi 20ng	ND4	16.9526	16.961
122hi 20ng	ND4	16.9695	16.961
122hi 2ng	ND4	20.9331	20.949
122hi 2ng	ND4	20.9649	20.949
123hi 20ng	COX1	16.8069	16.7966
123hi 20ng	COX1	16.7862	16.7966
123hi 2ng	COX1	20.4749	20.4787
123hi 2ng	COX1	20.4825	20.4787
9hi 20ng	PPiA	21.8795	21.8315
9hi 20ng	PPiA	21.7836	21.8315
9hi 2ng	PPiA	25.5694	25.5508
9hi 2ng	PPiA	25.5321	25.5508
88hi 20ng	PPiA	21.7005	21.7082
88hi 20ng	PPiA	21.716	21.7082
88hi 2ng	PPiA	25.8082	25.8166
88hi 2ng	PPiA	25.8249	25.8166
42hi 20ng	ND4	17.2275	17.1705
42hi 20ng	ND4	17.1136	17.1705
42hi 2ng	ND4	21.0531	21.0799
42hi 2ng	ND4	21.1067	21.0799
119hi 20ng	ND4	16.6761	16.6555
119hi 20ng	ND4	16.6349	16.6555
119hi 2ng	ND4	20.4051	20.4891
119hi 2ng	ND4	20.5731	20.4891
127hi 20ng	COX1	16.846	16.8934
127hi 20ng	COX1	16.9408	16.8934
127hi 2ng	COX1	20.7011	20.6508
127hi 2ng	COX1	20.6005	20.6508
44hi 20ng	PPiA	21.572	21.6064
44hi 20ng	PPiA	21.6408	21.6064
44hi 2ng	PPiA	25.448	25.5196
44hi 2ng	PPiA	25.5912	25.5196
137hi 20ng	PPiA	21.6322	21.6157
137hi 20ng	PPiA	21.5991	21.6157
137hi 2ng	PPiA	25.7352	25.7394
137hi 2ng	PPiA	25.7436	25.7394
68hi 20ng	ND4	16.8513	16.8377
68hi 20ng	ND4	16.8241	16.8377
68hi 2ng	ND4	20.5192	20.5431
68hi 2ng	ND4	20.5669	20.5431
8hi 20ng	COX1	17.2171	17.167
8hi 20ng	COX1	17.1169	17.167
8hi 2ng	COX1	21.0468	21.0529
8hi 2ng	COX1	21.0591	21.0529
52hi 20ng	COX1	16.9932	17.0216
52hi 20ng	COX1	17.0499	17.0216
52hi 2ng	COX1	21.0187	21.0023
52hi 2ng	COX1	20.9858	21.0023
45hi 20ng	PPiA	21.6315	21.6573
45hi 20ng	PPiA	21.683	21.6573
45hi 2ng	PPiA	25.465	25.4736
45hi 2ng	PPiA	25.4821	25.4736
114hi 20ng	PPiA	21.9087	21.9199
114hi 20ng	PPiA	21.9311	21.9199
114hi 2ng	PPiA	25.8701	25.871
114hi 2ng	PPiA	25.8719	25.871
60hi 20ng	ND4	16.8777	16.8571
60hi 20ng	ND4	16.8365	16.8571
60hi 2ng	ND4	20.8486	20.8417
60hi 2ng	ND4	20.8347	20.8417
40hi 20ng	COX1	16.4879	16.5495
40hi 20ng	COX1	16.6111	16.5495
40hi 2ng	COX1	20.5031	20.5326
40hi 2ng	COX1	20.562	20.5326
128hi 20ng	COX1	16.6074	16.56
128hi 20ng	COX1	16.5127	16.56
128hi 2ng	COX1	20.4452	20.4503
128hi 2ng	COX1	20.4555	20.4503
13hi 20ng	PPiA	21.6502	21.6598
13hi 20ng	PPiA	21.6693	21.6598
13hi 2ng	PPiA	25.6443	25.6206
13hi 2ng	PPiA	25.5968	25.6206
109hi 20ng	PPiA	21.7274	21.7231
109hi 20ng	PPiA	21.7188	21.7231
109hi 2ng	PPiA	25.2031	25.4294
109hi 2ng	PPiA	25.6556	25.4294
71hi 20ng	ND4	17.1266	17.1105
71hi 20ng	ND4	17.0944	17.1105
71hi 2ng	ND4	21.2136	21.2262
71hi 2ng	ND4	21.2387	21.2262
43hi 20ng	COX1	16.956	16.9628
43hi 20ng	COX1	16.9695	16.9628
43hi 2ng	COX1	20.6601	20.6706
43hi 2ng	COX1	20.6811	20.6706
61hi 20ng	COX1	16.9693	16.9628
61hi 20ng	COX1	16.9563	16.9628
61hi 2ng	COX1	20.9505	20.9589
61hi 2ng	COX1	20.9672	20.9589
70hi 20ng	PPiA	21.3273	21.303
70hi 20ng	PPiA	21.2787	21.303
70hi 2ng	PPiA	25.6963	25.7425
70hi 2ng	PPiA	25.7887	25.7425
157hi 20ng	PPiA	21.5829	21.6554
157hi 20ng	PPiA	21.7278	21.6554
157hi 2ng	PPiA	25.5596	25.5122
157hi 2ng	PPiA	25.4649	25.5122
50hi 20ng	ND4	16.9755	16.9441
50hi 20ng	ND4	16.9128	16.9441
50hi 2ng	ND4	20.9687	20.9716
50hi 2ng	ND4	20.9744	20.9716
9hi 20ng	COX1	17.1635	17.1703
9hi 20ng	COX1	17.177	17.1703
9hi 2ng	COX1	20.9696	20.9776
9hi 2ng	COX1	20.9857	20.9776
88hi 20ng	COX1	16.9633	16.9993
88hi 20ng	COX1	17.0352	16.9993
88hi 2ng	COX1	20.965	20.9808
88hi 2ng	COX1	20.9966	20.9808
51hi 20ng	PPiA	21.7782	21.7568
51hi 20ng	PPiA	21.7354	21.7568
51hi 2ng	PPiA	25.1777	25.3229
51hi 2ng	PPiA	25.4681	25.3229
122hi 20ng	PPiA	21.8802	21.8895
122hi 20ng	PPiA	21.8987	21.8895
122hi 2ng	PPiA	26.3862	26.3476
122hi 2ng	PPiA	26.309	26.3476
123hi 20ng	ND4	16.792	16.857
123hi 20ng	ND4	16.9219	16.857
123hi 2ng	ND4	20.6493	20.6482
123hi 2ng	ND4	20.6471	20.6482
44hi 20ng	COX1	16.6016	16.6253
44hi 20ng	COX1	16.6491	16.6253
44hi 2ng	COX1	20.412	20.4583
44hi 2ng	COX1	20.5045	20.4583
137hi 20ng	COX1	16.6479	16.6394
137hi 20ng	COX1	16.6309	16.6394
137hi 2ng	COX1	20.6872	20.6685
137hi 2ng	COX1	20.6498	20.6685
42hi 20ng	PPiA	21.9593	21.906
42hi 20ng	PPiA	21.8528	21.906
42hi 2ng	PPiA	25.8669	25.8461
42hi 2ng	PPiA	25.8254	25.8461
119hi 20ng	PPiA	21.5598	21.5803
119hi 20ng	PPiA	21.6008	21.5803
119hi 2ng	PPiA	26.289	26.289
127hi 20ng	ND4	17.2556	17.2474
127hi 20ng	ND4	17.2392	17.2474
127hi 2ng	ND4	20.9313	20.9546
127hi 2ng	ND4	20.9779	20.9546
45hi 20ng	COX1	16.7854	16.7864
45hi 20ng	COX1	16.7874	16.7864
45hi 2ng	COX1	20.6462	20.6102
45hi 2ng	COX1	20.5742	20.6102
114hi 20ng	COX1	16.7047	16.7892
114hi 20ng	COX1	16.8737	16.7892
114hi 2ng	COX1	20.7573	20.6884
114hi 2ng	COX1	20.6195	20.6884
68hi 20ng	PPiA	21.8252	21.7779
68hi 20ng	PPiA	21.7306	21.7779
68hi 2ng	PPiA	26.2372	26.2372
8hi 20ng	ND4	17.6702	17.7299
8hi 20ng	ND4	17.7896	17.7299
8hi 2ng	ND4	21.5254	21.4957
8hi 2ng	ND4	21.4659	21.4957
52hi 20ng	ND4	17.479	17.4177
52hi 20ng	ND4	17.3565	17.4177
52hi 2ng	ND4	21.3237	21.3802
52hi 2ng	ND4	21.4367	21.3802
13hi 20ng	COX1	17.1105	17.1215
13hi 20ng	COX1	17.1326	17.1215
13hi 2ng	COX1	21.0071	21.0233
13hi 2ng	COX1	21.0395	21.0233
109hi 20ng	COX1	16.9523	16.9593
109hi 20ng	COX1	16.9663	16.9593
109hi 2ng	COX1	20.6079	20.6161
109hi 2ng	COX1	20.6242	20.6161
60hi 20ng	PPiA	21.7104	21.7197
60hi 20ng	PPiA	21.7289	21.7197
60hi 2ng	PPiA	25.8841	25.8303
60hi 2ng	PPiA	25.7765	25.8303
40hi 20ng	ND4	16.9448	16.9512
40hi 20ng	ND4	16.9577	16.9512
40hi 2ng	ND4	20.7519	20.8045
40hi 2ng	ND4	20.8572	20.8045
128hi 20ng	ND4	16.7532	16.7779
128hi 20ng	ND4	16.8027	16.7779
128hi 2ng	ND4	20.5362	20.5918
128hi 2ng	ND4	20.6474	20.5918
70hi 20ng	COX1	16.3536	16.3491
70hi 20ng	COX1	16.3446	16.3491
70hi 2ng	COX1	20.2525	20.2507
70hi 2ng	COX1	20.249	20.2507
157hi 20ng	COX1	16.673	16.6605
157hi 20ng	COX1	16.648	16.6605
157hi 2ng	COX1	20.454	20.4654
157hi 2ng	COX1	20.4768	20.4654
71hi 20ng	PPiA	22.2458	22.2091
71hi 20ng	PPiA	22.1725	22.2091
71hi 2ng	PPiA	26.3922	26.391
71hi 2ng	PPiA	26.3897	26.391
43hi 20ng	ND4	17.2998	17.2612
43hi 20ng	ND4	17.2226	17.2612
43hi 2ng	ND4	20.9965	21.1162
43hi 2ng	ND4	21.2358	21.1162
61hi 20ng	ND4	17.0949	17.1652
61hi 20ng	ND4	17.2355	17.1652
61hi 2ng	ND4	21.3265	21.3054
61hi 2ng	ND4	21.2843	21.3054
51hi 20ng	COX1	16.7552	16.7396
51hi 20ng	COX1	16.7241	16.7396
51hi 2ng	COX1	20.5261	20.5628
51hi 2ng	COX1	20.5996	20.5628
122hi 20ng	COX1	16.9725	16.973
122hi 20ng	COX1	16.9735	16.973
122hi 2ng	COX1	20.8938	20.937
122hi 2ng	COX1	20.9802	20.937
H2O	PPiA	Undetermined
H2O	ND4	Undetermined
H2O	COX1	Undetermined
50hi 20ng	PPiA	21.6368	21.6107
50hi 20ng	PPiA	21.5845	21.6107
50hi 2ng	PPiA	25.7307	25.6804
50hi 2ng	PPiA	25.6301	25.6804
9hi 20ng	ND4	17.6502	17.6022
9hi 20ng	ND4	17.5541	17.6022
9hi 2ng	ND4	21.2844	21.2715
9hi 2ng	ND4	21.2586	21.2715
88hi 20ng	ND4	17.3497	17.321
88hi 20ng	ND4	17.2922	17.321
88hi 2ng	ND4	21.3913	21.3907
88hi 2ng	ND4	21.3901	21.3907
42hi 20ng	COX1	17.1849	17.1516
42hi 20ng	COX1	17.1183	17.1516
42hi 2ng	COX1	20.9982	21.0377
42hi 2ng	COX1	21.0773	21.0377
119hi 20ng	COX1	16.557	16.5575
119hi 20ng	COX1	16.558	16.5575
119hi 2ng	COX1	20.9229	20.873
119hi 2ng	COX1	20.8231	20.873
123hi 20ng	PPiA	21.9345	21.9311
123hi 20ng	PPiA	21.9278	21.9311
123hi 2ng	PPiA	25.8896	25.8874
123hi 2ng	PPiA	25.8852	25.8874
44hi 20ng	ND4	16.9832	16.9832
44hi 20ng	ND4	16.9833	16.9832
44hi 2ng	ND4	20.8059	20.7898
44hi 2ng	ND4	20.7737	20.7898
137hi 20ng	ND4	16.6467	16.6732
137hi 20ng	ND4	16.6998	16.6732
137hi 2ng	ND4	20.661	20.6744
137hi 2ng	ND4	20.6877	20.6744
68hi 20ng	COX1	16.6706	16.6692
68hi 20ng	COX1	16.6678	16.6692
68hi 2ng	COX1	20.5343	20.3848
68hi 2ng	COX1	20.2352	20.3848
RNA DNasa	PPiA	Undetermined
RNA DNasa	ND4	36.3516	36.3516
RNA DNasa	COX1	36.5984	36.5984
127hi 20ng	PPiA	21.9615	21.9418
127hi 20ng	PPiA	21.9221	21.9418
127hi 2ng	PPiA	25.9777	25.741
127hi 2ng	PPiA	25.5043	25.741
45hi 20ng	ND4	17.0232	17.0433
45hi 20ng	ND4	17.0633	17.0433
45hi 2ng	ND4	20.8314	20.8227
45hi 2ng	ND4	20.814	20.8227
114hi 20ng	ND4	17.068	17.062
114hi 20ng	ND4	17.0561	17.062
114hi 2ng	ND4	20.8849	20.9287
114hi 2ng	ND4	20.9725	20.9287
60hi 20ng	COX1	16.7118	16.6759
60hi 20ng	COX1	16.6401	16.6759
60hi 2ng	COX1	20.5649	20.5954
60hi 2ng	COX1	20.626	20.5954

## Sheet: Nd4
Sample	Target	Cq	Cq Mean			Sample	Target	Cq	Cq Mean	Dif Ct	Delta Ct	Delta Delta Ct	2^-DeltaDeltaCt
8hi 20ng	PPiA	21.8937	21.9745	4.02218		8hi 20ng	ND4	17.6702	17.7299	3.76574	-4.2446	0.158249	0.896112			Promedio DeltaCt WT	-4.40285
8hi 20ng	PPiA	22.0553	21.9745			8hi 20ng	ND4	17.7896	17.7299							Promedio DeltaCt WT	-4.44912
8hi 2ng	PPiA	26.0034	25.9967			8hi 2ng	ND4	21.5254	21.4957		-4.50104	-0.0519222	1.03665				20ng
8hi 2ng	PPiA	25.99	25.9967			8hi 2ng	ND4	21.4659	21.4957								WT		KI/KO V		KI/KO AAV
52hi 20ng	PPiA	21.6427	21.7245	3.65992		52hi 20ng	ND4	17.479	17.4177	3.96249	-4.3068	0.0960505	0.935591				8hi 20ng	0.896112	40hi 20ng	1.30457	43hi 20ng	1.17563
52hi 20ng	PPiA	21.8064	21.7245			52hi 20ng	ND4	17.3565	17.4177								52hi 20ng	0.935591	128hi 20ng	1.16619	61hi 20ng	1.13273
52hi 2ng	PPiA	25.1518	25.3844			52hi 2ng	ND4	21.3237	21.3802		-4.00423	0.444892	0.734639				9hi 20ng	0.886694	44hi 20ng	1.16504	45hi 20ng	1.15761
52hi 2ng	PPiA	25.6171	25.3844			52hi 2ng	ND4	21.4367	21.3802								88hi 20ng	0.989263	137hi 20ng	1.45355	114hi 20ng	1.37078
40hi 20ng	PPiA	21.7233	21.7377	3.99926		40hi 20ng	ND4	16.9448	16.9512	3.8533	-4.78642	-0.383575	1.30457				13hi 20ng	0.999431	70hi 20ng	1.38321	51hi 20ng	1.29665
40hi 20ng	PPiA	21.752	21.7377			40hi 20ng	ND4	16.9577	16.9512								109hi 20ng	0.899919	157hi 20ng	1.53904	122hi 20ng	1.43953
40hi 2ng	PPiA	25.7736	25.7369			40hi 2ng	ND4	20.7519	20.8045		-4.93238	-0.483259	1.3979				42hi 20ng	1.25932	68hi 20ng	1.45129	119hi 20ng	1.43592
40hi 2ng	PPiA	25.7003	25.7369			40hi 2ng	ND4	20.8572	20.8045								50hi 20ng	1.20053	123hi 20ng	1.59253	60hi 20ng	1.37528
128hi 20ng	PPiA	21.4008	21.4026	4.14417		128hi 20ng	ND4	16.7532	16.7779	3.81383	-4.62465	-0.221806	1.16619								71hi 20ng	1.61981
128hi 20ng	PPiA	21.4044	21.4026			128hi 20ng	ND4	16.8027	16.7779												127hi 20ng	1.22401
128hi 2ng	PPiA	25.5981	25.5468			128hi 2ng	ND4	20.5362	20.5918		-4.95499	-0.505871	1.41998					1.00836		1.38193		1.3228
128hi 2ng	PPiA	25.4955	25.5468			128hi 2ng	ND4	20.6474	20.5918
43hi 20ng	PPiA	21.9134	21.8975	4.72826		43hi 20ng	ND4	17.2998	17.2612	3.85494	-4.63628	-0.23343	1.17563				2ng
43hi 20ng	PPiA	21.8816	21.8975			43hi 20ng	ND4	17.2226	17.2612								WT		KI/KO V		KI/KO AAV
43hi 2ng	PPiA	26.7329	26.6258			43hi 2ng	ND4	20.9965	21.1162		-5.5096	-1.06048	2.08563				8hi 2ng	1.03665	40hi 2ng	1.3979	43hi 2ng	2.08563
43hi 2ng	PPiA	26.5186	26.6258			43hi 2ng	ND4	21.2358	21.1162								52hi 2ng	0.734639	128hi 2ng	1.41998	61hi 2ng	0.938399
61hi 20ng	PPiA	21.7675	21.7478	3.91496		61hi 20ng	ND4	17.0949	17.1652	4.14022	-4.58265	-0.179804	1.13273				9hi 2ng	0.888932	44hi 2ng	1.21475	45hi 2ng	1.1501
61hi 20ng	PPiA	21.7282	21.7478			61hi 20ng	ND4	17.2355	17.1652								88hi 2ng	0.98403	137hi 2ng	1.53251	114hi 2ng	1.40757
61hi 2ng	PPiA	25.5819	25.6628			61hi 2ng	ND4	21.3265	21.3054		-4.35739	0.0917267	0.938399				13hi 2ng	0.952826	70hi 2ng	1.81279	51hi 2ng	0.973051
61hi 2ng	PPiA	25.7437	25.6628			61hi 2ng	ND4	21.2843	21.3054								109hi 2ng	1.0562	157hi 2ng	1.5267	122hi 2ng	1.93117
9hi 20ng	PPiA	21.8795	21.8315	3.71925		9hi 20ng	ND4	17.6502	17.6022	3.66934	-4.22935	0.173491	0.886694				42hi 2ng	1.24586	68hi 2ng	2.37017	119hi 2ng	2.55061
9hi 20ng	PPiA	21.7836	21.8315			9hi 20ng	ND4	17.5541	17.6022								50hi 2ng	1.19726	123hi 2ng	1.72921	60hi 2ng	1.45347
9hi 2ng	PPiA	25.5694	25.5508			9hi 2ng	ND4	21.2844	21.2715		-4.27926	0.169854	0.888932								71hi 2ng	1.64227
9hi 2ng	PPiA	25.5321	25.5508			9hi 2ng	ND4	21.2586	21.2715												127hi 2ng	1.26337
88hi 20ng	PPiA	21.7005	21.7082	4.10833		88hi 20ng	ND4	17.3497	17.321	4.06971	-4.38727	0.0155745	0.989263					1.01205		1.6255		1.53956
88hi 20ng	PPiA	21.716	21.7082			88hi 20ng	ND4	17.2922	17.321
88hi 2ng	PPiA	25.8082	25.8166			88hi 2ng	ND4	21.3913	21.3907		-4.42589	0.0232254	0.98403				PROMEDIO
88hi 2ng	PPiA	25.8249	25.8166			88hi 2ng	ND4	21.3901	21.3907								WT		KI/KO V		KI/KO AAV
44hi 20ng	PPiA	21.572	21.6064	3.91316		44hi 20ng	ND4	16.9832	16.9832	3.8066	-4.62322	-0.220374	1.16504				8hi 20ng	0.966379	40hi 20ng	1.35123	43hi 20ng	1.63063
44hi 20ng	PPiA	21.6408	21.6064			44hi 20ng	ND4	16.9833	16.9832								52hi 20ng	0.835115	128hi 20ng	1.29309	61hi 20ng	1.03556
44hi 2ng	PPiA	25.448	25.5196			44hi 2ng	ND4	20.8059	20.7898		-4.72978	-0.280662	1.21475				9hi 20ng	0.887813	44hi 20ng	1.18989	45hi 20ng	1.15386
44hi 2ng	PPiA	25.5912	25.5196			44hi 2ng	ND4	20.7737	20.7898								88hi 20ng	0.986646	137hi 20ng	1.49303	114hi 20ng	1.38918
137hi 20ng	PPiA	21.6322	21.6157	4.12371		137hi 20ng	ND4	16.6467	16.6732	4.00112	-4.94242	-0.539579	1.45355				13hi 20ng	0.976129	70hi 20ng	1.598	51hi 20ng	1.13485
137hi 20ng	PPiA	21.5991	21.6157			137hi 20ng	ND4	16.6998	16.6732								109hi 20ng	0.97806	157hi 20ng	1.53287	122hi 20ng	1.68535
137hi 2ng	PPiA	25.7352	25.7394			137hi 2ng	ND4	20.661	20.6744		-5.06501	-0.615895	1.53251				42hi 20ng	1.25259	68hi 20ng	1.91073	119hi 20ng	1.99327
137hi 2ng	PPiA	25.7436	25.7394			137hi 2ng	ND4	20.6877	20.6744								50hi 20ng	1.1989	123hi 20ng	1.66087	60hi 20ng	1.41438
45hi 20ng	PPiA	21.6315	21.6573	3.8163		45hi 20ng	ND4	17.0232	17.0433	3.77941	-4.61399	-0.211149	1.15761								71hi 20ng	1.63104
45hi 20ng	PPiA	21.683	21.6573			45hi 20ng	ND4	17.0633	17.0433												127hi 20ng	1.24369
45hi 2ng	PPiA	25.465	25.4736			45hi 2ng	ND4	20.8314	20.8227		-4.65088	-0.201763	1.1501					1.0102		1.50371		1.43118
45hi 2ng	PPiA	25.4821	25.4736			45hi 2ng	ND4	20.814	20.8227
114hi 20ng	PPiA	21.9087	21.9199	3.9511		114hi 20ng	ND4	17.068	17.062	3.86662	-4.85784	-0.454998	1.37078				PROMEDIO %
114hi 20ng	PPiA	21.9311	21.9199			114hi 20ng	ND4	17.0561	17.062								WT		KI/KO V		KI/KO AAV
114hi 2ng	PPiA	25.8701	25.871			114hi 2ng	ND4	20.8849	20.9287		-4.94233	-0.493208	1.40757				8hi	95.6618	40hi	133.759	43hi	161.416		8hi	95.6618
114hi 2ng	PPiA	25.8719	25.871			114hi 2ng	ND4	20.9725	20.9287								52hi	82.668	128hi	128.003	61hi	102.51		52hi	82.668
13hi 20ng	PPiA	21.6502	21.6598	3.96079		13hi 20ng	ND4	17.2118	17.2577	3.98342	-4.40202	0.000821268	0.999431				9hi	87.8846	44hi	117.788	45hi	114.22		9hi	87.8846
13hi 20ng	PPiA	21.6693	21.6598			13hi 20ng	ND4	17.3037	17.2577								88hi	97.6681	137hi	147.795	114hi	137.514		88hi	97.6681
13hi 2ng	PPiA	25.6443	25.6206			13hi 2ng	ND4	21.2343	21.2412		-4.3794	0.069715	0.952826				13hi	96.6269	70hi	158.186	51hi	112.339		13hi	96.6269
13hi 2ng	PPiA	25.5968	25.6206			13hi 2ng	ND4	21.248	21.2412								109hi	96.8181	157hi	151.739	122hi	166.833		109hi	96.8181
109hi 20ng	PPiA	21.7274	21.7231	3.70628		109hi 20ng	ND4	17.7107	17.4724	3.42899	-4.25071	0.152134	0.899919				42hi	123.994	68hi	189.143	119hi	197.313		42hi	123.994
109hi 20ng	PPiA	21.7188	21.7231			109hi 20ng	ND4	17.2341	17.4724								50hi	118.679	123hi	164.41	60hi	140.009		50hi	118.679
109hi 2ng	PPiA	25.2031	25.4294			109hi 2ng	ND4	20.8983	20.9014		-4.528	-0.0788837	1.0562								71hi	161.456
109hi 2ng	PPiA	25.6556	25.4294			109hi 2ng	ND4	20.9045	20.9014												127hi	123.113		40hi	133.759
70hi 20ng	PPiA	21.3273	21.303	4.4395		70hi 20ng	ND4	16.4361	16.4321	4.00303	-4.87087	-0.468021	1.38321					100		148.853		141.672		128hi	128.003
70hi 20ng	PPiA	21.2787	21.303			70hi 20ng	ND4	16.4282	16.4321															44hi	117.788
70hi 2ng	PPiA	25.6963	25.7425			70hi 2ng	ND4	20.4419	20.4352		-5.30733	-0.858212	1.81279						WT	KI/KO V	KI/KO AAV			137hi	147.795
70hi 2ng	PPiA	25.7887	25.7425			70hi 2ng	ND4	20.4285	20.4352									Number of values	8	8	10			70hi	158.186
157hi 20ng	PPiA	21.5829	21.6554	3.85688		157hi 20ng	ND4	16.668	16.6305	3.82222	-5.02487	-0.622027	1.53904											157hi	151.739
157hi 20ng	PPiA	21.7278	21.6554			157hi 20ng	ND4	16.593	16.6305									Minimum	82.67	117.8	102.5			68hi	189.143
157hi 2ng	PPiA	25.5596	25.5122			157hi 2ng	ND4	20.479	20.4527		-5.05953	-0.610417	1.5267					Maximum	124	189.1	197.3			123hi	164.41
157hi 2ng	PPiA	25.4649	25.5122			157hi 2ng	ND4	20.4264	20.4527
51hi 20ng	PPiA	21.7782	21.7568	3.56612		51hi 20ng	ND4	16.982	16.9791	3.93405	-4.77764	-0.374795	1.29665					Mean	100	148.9	141.7			43hi	161.416
51hi 20ng	PPiA	21.7354	21.7568			51hi 20ng	ND4	16.9763	16.9791									Std. Deviation	14.23	22.64	29.86			61hi	102.51
51hi 2ng	PPiA	25.1777	25.3229			51hi 2ng	ND4	20.8046	20.9132		-4.4097	0.0394132	0.973051					Std. Error of Mean	5.031	8.006	9.441			45hi	114.22
51hi 2ng	PPiA	25.4681	25.3229			51hi 2ng	ND4	21.0218	20.9132															114hi	137.514
122hi 20ng	PPiA	21.8802	21.8895	4.45813		122hi 20ng	ND4	16.9526	16.961	3.98798	-4.92844	-0.525596	1.43953											51hi	112.339
122hi 20ng	PPiA	21.8987	21.8895			122hi 20ng	ND4	16.9695	16.961															122hi	166.833
122hi 2ng	PPiA	26.3862	26.3476			122hi 2ng	ND4	20.9331	20.949		-5.39859	-0.949477	1.93117											119hi	197.313
122hi 2ng	PPiA	26.309	26.3476			122hi 2ng	ND4	20.9649	20.949															60hi	140.009
42hi 20ng	PPiA	21.9593	21.906	3.94012		42hi 20ng	ND4	17.2275	17.1705	3.90935	-4.73549	-0.332649	1.25932											71hi	161.456
42hi 20ng	PPiA	21.8528	21.906			42hi 20ng	ND4	17.1136	17.1705															127hi	123.113
42hi 2ng	PPiA	25.8669	25.8461			42hi 2ng	ND4	21.0531	21.0799		-4.76626	-0.31714	1.24586
42hi 2ng	PPiA	25.8254	25.8461			42hi 2ng	ND4	21.1067	21.0799
119hi 20ng	PPiA	21.5598	21.5803	4.70874		119hi 20ng	ND4	16.6761	16.6555	3.83361	-4.92483	-0.52198	1.43592
119hi 20ng	PPiA	21.6008	21.5803			119hi 20ng	ND4	16.6349	16.6555
119hi 2ng	PPiA	26.289	26.289			119hi 2ng	ND4	20.4051	20.4891		-5.79996	-1.35084	2.55061
119hi 2ng	PPiA	26.289	26.289			119hi 2ng	ND4	20.5731	20.4891
68hi 20ng	PPiA	21.8252	21.7779	4.4593		68hi 20ng	ND4	16.8513	16.8377	3.70537	-4.94018	-0.537332	1.45129
68hi 20ng	PPiA	21.7306	21.7779			68hi 20ng	ND4	16.8241	16.8377
68hi 2ng	PPiA	26.2372	26.2372			68hi 2ng	ND4	20.5192	20.5431		-5.6941	-1.24499	2.37017
68hi 2ng	PPiA	26.2372	26.2372			68hi 2ng	ND4	20.5669	20.5431
60hi 20ng	PPiA	21.7104	21.7197	4.11062		60hi 20ng	ND4	16.8777	16.8571	3.98457	-4.86257	-0.459726	1.37528
60hi 20ng	PPiA	21.7289	21.7197			60hi 20ng	ND4	16.8365	16.8571
60hi 2ng	PPiA	25.8841	25.8303			60hi 2ng	ND4	20.8486	20.8417		-4.98862	-0.539506	1.45347
60hi 2ng	PPiA	25.7765	25.8303			60hi 2ng	ND4	20.8347	20.8417
71hi 20ng	PPiA	22.2458	22.2091	4.18182		71hi 20ng	ND4	17.1266	17.1105	4.11568	-5.09867	-0.695823	1.61981
71hi 20ng	PPiA	22.1725	22.2091			71hi 20ng	ND4	17.0944	17.1105
71hi 2ng	PPiA	26.3922	26.391			71hi 2ng	ND4	21.2136	21.2262		-5.16481	-0.71569	1.64227
71hi 2ng	PPiA	26.3897	26.391			71hi 2ng	ND4	21.2387	21.2262
50hi 20ng	PPiA	21.6368	21.6107	4.06976		50hi 20ng	ND4	16.9755	16.9441	4.02742	-4.66652	-0.263671	1.20053
50hi 20ng	PPiA	21.5845	21.6107			50hi 20ng	ND4	16.9128	16.9441
50hi 2ng	PPiA	25.7307	25.6804			50hi 2ng	ND4	20.9687	20.9716		-4.70886	-0.259741	1.19726
50hi 2ng	PPiA	25.6301	25.6804			50hi 2ng	ND4	20.9744	20.9716
123hi 20ng	PPiA	21.9345	21.9311	3.95629		123hi 20ng	ND4	16.792	16.857	3.79123	-5.07417	-0.671323	1.59253
123hi 20ng	PPiA	21.9278	21.9311			123hi 20ng	ND4	16.9219	16.857
123hi 2ng	PPiA	25.8896	25.8874			123hi 2ng	ND4	20.6493	20.6482		-5.23923	-0.790112	1.72921
123hi 2ng	PPiA	25.8852	25.8874			123hi 2ng	ND4	20.6471	20.6482
127hi 20ng	PPiA	21.9615	21.9418	3.79914		127hi 20ng	ND4	17.2556	17.2474	3.70721	-4.69446	-0.291618	1.22401
127hi 20ng	PPiA	21.9221	21.9418			127hi 20ng	ND4	17.2392	17.2474
127hi 2ng	PPiA	25.9777	25.741			127hi 2ng	ND4	20.9313	20.9546		-4.7864	-0.337279	1.26337
127hi 2ng	PPiA	25.5043	25.741			127hi 2ng	ND4	20.9779	20.9546
Sample	Target	Cq	Cq Mean
Sample	Target	Cq	Cq Mean
71hi 20ng	COX1	17.1847	17.1392
71hi 20ng	COX1	17.0937	17.1392
71hi 2ng	COX1	21.1845	21.1635
71hi 2ng	COX1	21.1425	21.1635
50hi 20ng	COX1	16.6542	16.6814
50hi 20ng	COX1	16.7086	16.6814
50hi 2ng	COX1	20.6998	20.7345
50hi 2ng	COX1	20.7692	20.7345
123hi 20ng	COX1	16.8069	16.7966
123hi 20ng	COX1	16.7862	16.7966
123hi 2ng	COX1	20.4749	20.4787
123hi 2ng	COX1	20.4825	20.4787
127hi 20ng	COX1	16.846	16.8934
127hi 20ng	COX1	16.9408	16.8934
127hi 2ng	COX1	20.7011	20.6508
127hi 2ng	COX1	20.6005	20.6508
8hi 20ng	COX1	17.2171	17.167
8hi 20ng	COX1	17.1169	17.167
8hi 2ng	COX1	21.0468	21.0529
8hi 2ng	COX1	21.0591	21.0529
52hi 20ng	COX1	16.9932	17.0216
52hi 20ng	COX1	17.0499	17.0216
52hi 2ng	COX1	21.0187	21.0023
52hi 2ng	COX1	20.9858	21.0023
40hi 20ng	COX1	16.4879	16.5495
40hi 20ng	COX1	16.6111	16.5495
40hi 2ng	COX1	20.5031	20.5326
40hi 2ng	COX1	20.562	20.5326
128hi 20ng	COX1	16.6074	16.56
128hi 20ng	COX1	16.5127	16.56
128hi 2ng	COX1	20.4452	20.4503
128hi 2ng	COX1	20.4555	20.4503
43hi 20ng	COX1	16.956	16.9628
43hi 20ng	COX1	16.9695	16.9628
43hi 2ng	COX1	20.6601	20.6706
43hi 2ng	COX1	20.6811	20.6706
61hi 20ng	COX1	16.9693	16.9628
61hi 20ng	COX1	16.9563	16.9628
61hi 2ng	COX1	20.9505	20.9589
61hi 2ng	COX1	20.9672	20.9589
9hi 20ng	COX1	17.1635	17.1703
9hi 20ng	COX1	17.177	17.1703
9hi 2ng	COX1	20.9696	20.9776
9hi 2ng	COX1	20.9857	20.9776
88hi 20ng	COX1	16.9633	16.9993
88hi 20ng	COX1	17.0352	16.9993
88hi 2ng	COX1	20.965	20.9808
88hi 2ng	COX1	20.9966	20.9808
44hi 20ng	COX1	16.6016	16.6253
44hi 20ng	COX1	16.6491	16.6253
44hi 2ng	COX1	20.412	20.4583
44hi 2ng	COX1	20.5045	20.4583
137hi 20ng	COX1	16.6479	16.6394
137hi 20ng	COX1	16.6309	16.6394
137hi 2ng	COX1	20.6872	20.6685
137hi 2ng	COX1	20.6498	20.6685
45hi 20ng	COX1	16.7854	16.7864
45hi 20ng	COX1	16.7874	16.7864
45hi 2ng	COX1	20.6462	20.6102
45hi 2ng	COX1	20.5742	20.6102
114hi 20ng	COX1	16.7047	16.7892
114hi 20ng	COX1	16.8737	16.7892
114hi 2ng	COX1	20.7573	20.6884
114hi 2ng	COX1	20.6195	20.6884
13hi 20ng	COX1	17.1105	17.1215
13hi 20ng	COX1	17.1326	17.1215
13hi 2ng	COX1	21.0071	21.0233
13hi 2ng	COX1	21.0395	21.0233
109hi 20ng	COX1	16.9523	16.9593
109hi 20ng	COX1	16.9663	16.9593
109hi 2ng	COX1	20.6079	20.6161
109hi 2ng	COX1	20.6242	20.6161
70hi 20ng	COX1	16.3536	16.3491
70hi 20ng	COX1	16.3446	16.3491
70hi 2ng	COX1	20.2525	20.2507
70hi 2ng	COX1	20.249	20.2507
157hi 20ng	COX1	16.673	16.6605
157hi 20ng	COX1	16.648	16.6605
157hi 2ng	COX1	20.454	20.4654
157hi 2ng	COX1	20.4768	20.4654
51hi 20ng	COX1	16.7552	16.7396
51hi 20ng	COX1	16.7241	16.7396
51hi 2ng	COX1	20.5261	20.5628
51hi 2ng	COX1	20.5996	20.5628
122hi 20ng	COX1	16.9725	16.973
122hi 20ng	COX1	16.9735	16.973
122hi 2ng	COX1	20.8938	20.937
122hi 2ng	COX1	20.9802	20.937
42hi 20ng	COX1	17.1849	17.1516
42hi 20ng	COX1	17.1183	17.1516
42hi 2ng	COX1	20.9982	21.0377
42hi 2ng	COX1	21.0773	21.0377
119hi 20ng	COX1	16.557	16.5575
119hi 20ng	COX1	16.558	16.5575
119hi 2ng	COX1	20.9229	20.873
119hi 2ng	COX1	20.8231	20.873
68hi 20ng	COX1	16.6706	16.6692
68hi 20ng	COX1	16.6678	16.6692
68hi 2ng	COX1	20.5343	20.3848
68hi 2ng	COX1	20.2352	20.3848
60hi 20ng	COX1	16.7118	16.6759
60hi 20ng	COX1	16.6401	16.6759
60hi 2ng	COX1	20.5649	20.5954
60hi 2ng	COX1	20.626	20.5954

## Sheet: Cox1
Sample	Target	Cq	Cq Mean			Sample	Target	Cq	Cq Mean	Dif Ct	Delta Ct	Delta Delta Ct	2^-DeltaDeltaCt
8hi 20ng	PPiA	21.8937	21.9745	4.02218		8hi 20ng	COX1	17.2171	17.167	3.88596	-4.80756	-0.0742532	1.05282			Promedio DeltaCt WT	-4.73331
8hi 20ng	PPiA	22.0553	21.9745			8hi 20ng	COX1	17.1169	17.167							Promedio DeltaCt WT	-4.73747
8hi 2ng	PPiA	26.0034	25.9967			8hi 2ng	COX1	21.0468	21.0529		-4.94378	-0.206307	1.15373				20ng
8hi 2ng	PPiA	25.99	25.9967			8hi 2ng	COX1	21.0591	21.0529								WT		KI/KO V		KI/KO AAV
52hi 20ng	PPiA	21.6427	21.7245	3.65992		52hi 20ng	COX1	16.9932	17.0216	3.98069	-4.70296	0.0303488	0.979184				8hi 20ng	1.05282	40hi 20ng	1.37063	43hi 20ng	1.14982
52hi 20ng	PPiA	21.8064	21.7245			52hi 20ng	COX1	17.0499	17.0216								52hi 20ng	0.979184	128hi 20ng	1.07869	61hi 20ng	1.03649
52hi 2ng	PPiA	25.1518	25.3844			52hi 2ng	COX1	21.0187	21.0023		-4.38219	0.355283	0.781716				9hi 20ng	0.951267	44hi 20ng	1.18738	45hi 20ng	1.10002
52hi 2ng	PPiA	25.6171	25.3844			52hi 2ng	COX1	20.9858	21.0023								88hi 20ng	0.98327	137hi 20ng	1.1834	114hi 20ng	1.31712
40hi 20ng	PPiA	21.7233	21.7377	3.99926		40hi 20ng	COX1	16.4879	16.5495	3.98305	-5.18815	-0.454843	1.37063				13hi 20ng	0.87352	70hi 20ng	1.16523	51hi 20ng	1.21745
40hi 20ng	PPiA	21.752	21.7377			40hi 20ng	COX1	16.6111	16.5495								109hi 20ng	1.02137	157hi 20ng	1.19879	122hi 20ng	1.1354
40hi 2ng	PPiA	25.7736	25.7369			40hi 2ng	COX1	20.5031	20.5326		-5.20436	-0.466882	1.38212				42hi 20ng	1.01475	68hi 20ng	1.29717	119hi 20ng	1.22218
40hi 2ng	PPiA	25.7003	25.7369			40hi 2ng	COX1	20.562	20.5326								50hi 20ng	1.1455	123hi 20ng	1.32066	60hi 20ng	1.24007
128hi 20ng	PPiA	21.4008	21.4026	4.14417		128hi 20ng	COX1	16.6074	16.56	3.89031	-4.84258	-0.109275	1.07869								71hi 20ng	1.26284
128hi 20ng	PPiA	21.4044	21.4026			128hi 20ng	COX1	16.5127	16.56												127hi 20ng	1.24414
128hi 2ng	PPiA	25.5981	25.5468			128hi 2ng	COX1	20.4452	20.4503		-5.09644	-0.358963	1.2825					1.00271		1.22524		1.19255
128hi 2ng	PPiA	25.4955	25.5468			128hi 2ng	COX1	20.4555	20.4503
43hi 20ng	PPiA	21.9134	21.8975	4.72826		43hi 20ng	COX1	16.956	16.9628	3.70784	-4.93471	-0.201407	1.14982				2ng
43hi 20ng	PPiA	21.8816	21.8975			43hi 20ng	COX1	16.9695	16.9628								WT		KI/KO V		KI/KO AAV
43hi 2ng	PPiA	26.7329	26.6258			43hi 2ng	COX1	20.6601	20.6706		-5.95514	-1.21766	2.32569				8hi 2ng	1.15373	40hi 2ng	1.38212	43hi 2ng	2.32569
43hi 2ng	PPiA	26.5186	26.6258			43hi 2ng	COX1	20.6811	20.6706								52hi 2ng	0.781716	128hi 2ng	1.2825	61hi 2ng	0.977027
61hi 20ng	PPiA	21.7675	21.7478	3.91496		61hi 20ng	COX1	16.9693	16.9628	3.99602	-4.78501	-0.0517031	1.03649				9hi 2ng	0.892328	44hi 2ng	1.25166	45hi 2ng	1.09119
61hi 20ng	PPiA	21.7282	21.7478			61hi 20ng	COX1	16.9563	16.9628								88hi 2ng	1.07054	137hi 2ng	1.25996	114hi 2ng	1.36142
61hi 2ng	PPiA	25.5819	25.6628			61hi 2ng	COX1	20.9505	20.9589		-4.70394	0.0335303	0.977027				13hi 2ng	0.907372	70hi 2ng	1.68681	51hi 2ng	1.01577
61hi 2ng	PPiA	25.7437	25.6628			61hi 2ng	COX1	20.9672	20.9589								109hi 2ng	1.05398	157hi 2ng	1.23917	122hi 2ng	1.59451
9hi 20ng	PPiA	21.8795	21.8315	3.71925		9hi 20ng	COX1	17.1635	17.1703	3.80736	-4.66123	0.0720779	0.951267				42hi 2ng	1.0504	68hi 2ng	2.16582	119hi 2ng	1.60054
9hi 20ng	PPiA	21.7836	21.8315			9hi 20ng	COX1	17.177	17.1703								50hi 2ng	1.15544	123hi 2ng	1.59244	60hi 2ng	1.41162
9hi 2ng	PPiA	25.5694	25.5508			9hi 2ng	COX1	20.9696	20.9776		-4.57312	0.164355	0.892328								71hi 2ng	1.40442
9hi 2ng	PPiA	25.5321	25.5508			9hi 2ng	COX1	20.9857	20.9776												127hi 2ng	1.27693
88hi 20ng	PPiA	21.7005	21.7082	4.10833		88hi 20ng	COX1	16.9633	16.9993	3.98149	-4.70897	0.024341	0.98327					1.00819		1.48256		1.40591
88hi 20ng	PPiA	21.716	21.7082			88hi 20ng	COX1	17.0352	16.9993
88hi 2ng	PPiA	25.8082	25.8166			88hi 2ng	COX1	20.965	20.9808		-4.83581	-0.0983321	1.07054				PROMEDIO
88hi 2ng	PPiA	25.8249	25.8166			88hi 2ng	COX1	20.9966	20.9808								WT		KI/KO V		KI/KO AAV
44hi 20ng	PPiA	21.572	21.6064	3.91316		44hi 20ng	COX1	16.6016	16.6253	3.83293	-4.98108	-0.247776	1.18738				8hi 20ng	1.10327	40hi 20ng	1.37638	43hi 20ng	1.73776
44hi 20ng	PPiA	21.6408	21.6064			44hi 20ng	COX1	16.6491	16.6253								52hi 20ng	0.88045	128hi 20ng	1.18059	61hi 20ng	1.00676
44hi 2ng	PPiA	25.448	25.5196			44hi 2ng	COX1	20.412	20.4583		-5.06131	-0.32384	1.25166				9hi 20ng	0.921797	44hi 20ng	1.21952	45hi 20ng	1.0956
44hi 2ng	PPiA	25.5912	25.5196			44hi 2ng	COX1	20.5045	20.4583								88hi 20ng	1.0269	137hi 20ng	1.22168	114hi 20ng	1.33927
137hi 20ng	PPiA	21.6322	21.6157	4.12371		137hi 20ng	COX1	16.6479	16.6394	4.02911	-4.97624	-0.242936	1.1834				13hi 20ng	0.890446	70hi 20ng	1.42602	51hi 20ng	1.11661
137hi 20ng	PPiA	21.5991	21.6157			137hi 20ng	COX1	16.6309	16.6394								109hi 20ng	1.03767	157hi 20ng	1.21898	122hi 20ng	1.36495
137hi 2ng	PPiA	25.7352	25.7394			137hi 2ng	COX1	20.6872	20.6685		-5.07085	-0.333374	1.25996				42hi 20ng	1.03257	68hi 20ng	1.7315	119hi 20ng	1.41136
137hi 2ng	PPiA	25.7436	25.7394			137hi 2ng	COX1	20.6498	20.6685								50hi 20ng	1.15047	123hi 20ng	1.45655	60hi 20ng	1.32584
45hi 20ng	PPiA	21.6315	21.6573	3.8163		45hi 20ng	COX1	16.7854	16.7864	3.82376	-4.87084	-0.137531	1.10002								71hi 20ng	1.33363
45hi 20ng	PPiA	21.683	21.6573			45hi 20ng	COX1	16.7874	16.7864												127hi 20ng	1.26053
45hi 2ng	PPiA	25.465	25.4736			45hi 2ng	COX1	20.6462	20.6102		-4.86337	-0.1259	1.09119					1.00545		1.3539		1.29923
45hi 2ng	PPiA	25.4821	25.4736			45hi 2ng	COX1	20.5742	20.6102
114hi 20ng	PPiA	21.9087	21.9199	3.9511		114hi 20ng	COX1	16.7047	16.7892	3.89921	-5.13069	-0.397385	1.31712				PROMEDIO %
114hi 20ng	PPiA	21.9311	21.9199			114hi 20ng	COX1	16.8737	16.7892								WT		KI/KO V		KI/KO AAV
114hi 2ng	PPiA	25.8701	25.871			114hi 2ng	COX1	20.7573	20.6884		-5.18259	-0.445111	1.36142				8hi	109.729	40hi	136.892	43hi	172.834		8hi	109.729
114hi 2ng	PPiA	25.8719	25.871			114hi 2ng	COX1	20.6195	20.6884								52hi	87.5679	128hi	117.42	61hi	100.13		52hi	87.5679
13hi 20ng	PPiA	21.6502	21.6598	3.96079		13hi 20ng	COX1	17.1105	17.1215	3.90177	-4.53822	0.195087	0.87352				9hi	91.6802	44hi	121.291	45hi	108.967		9hi	91.6802
13hi 20ng	PPiA	21.6693	21.6598			13hi 20ng	COX1	17.1326	17.1215								88hi	102.134	137hi	121.506	114hi	133.201		88hi	102.134
13hi 2ng	PPiA	25.6443	25.6206			13hi 2ng	COX1	21.0071	21.0233		-4.59724	0.140234	0.907372				13hi	88.5621	70hi	141.829	51hi	111.056		13hi	88.5621
13hi 2ng	PPiA	25.5968	25.6206			13hi 2ng	COX1	21.0395	21.0233								109hi	103.205	157hi	121.237	122hi	135.756		109hi	103.205
109hi 20ng	PPiA	21.7274	21.7231	3.70628		109hi 20ng	COX1	16.9523	16.9593	3.65678	-4.76381	-0.0305051	1.02137				42hi	102.698	68hi	172.211	119hi	140.371		42hi	102.698
109hi 20ng	PPiA	21.7188	21.7231			109hi 20ng	COX1	16.9663	16.9593								50hi	114.424	123hi	144.866	60hi	131.866		50hi	114.424
109hi 2ng	PPiA	25.2031	25.4294			109hi 2ng	COX1	20.6079	20.6161		-4.81332	-0.075843	1.05398								71hi	132.64
109hi 2ng	PPiA	25.6556	25.4294			109hi 2ng	COX1	20.6242	20.6161												127hi	125.37		40hi	136.892
70hi 20ng	PPiA	21.3273	21.303	4.4395		70hi 20ng	COX1	16.3536	16.3491	3.90165	-4.95392	-0.220616	1.16523					100		134.656		129.219		128hi	117.42
70hi 20ng	PPiA	21.2787	21.303			70hi 20ng	COX1	16.3446	16.3491															44hi	121.291
70hi 2ng	PPiA	25.6963	25.7425			70hi 2ng	COX1	20.2525	20.2507		-5.49177	-0.754295	1.68681											137hi	121.506
70hi 2ng	PPiA	25.7887	25.7425			70hi 2ng	COX1	20.249	20.2507										WT	KI/KO V	KI/KO AAV			70hi	141.829
157hi 20ng	PPiA	21.5829	21.6554	3.85688		157hi 20ng	COX1	16.673	16.6605	3.80493	-4.99489	-0.261584	1.19879					Number of values	8	8	10			157hi	121.237
157hi 20ng	PPiA	21.7278	21.6554			157hi 20ng	COX1	16.648	16.6605															68hi	172.211
157hi 2ng	PPiA	25.5596	25.5122			157hi 2ng	COX1	20.454	20.4654		-5.04684	-0.309369	1.23917					Minimum	87.57	117.4	100.1			123hi	144.866
157hi 2ng	PPiA	25.4649	25.5122			157hi 2ng	COX1	20.4768	20.4654									Maximum	114.4	172.2	172.8
51hi 20ng	PPiA	21.7782	21.7568	3.56612		51hi 20ng	COX1	16.7552	16.7396	3.82323	-5.01717	-0.283861	1.21745											43hi	172.834
51hi 20ng	PPiA	21.7354	21.7568			51hi 20ng	COX1	16.7241	16.7396									Mean	100	134.7	129.2			61hi	100.13
51hi 2ng	PPiA	25.1777	25.3229			51hi 2ng	COX1	20.5261	20.5628		-4.76005	-0.0225773	1.01577					Std. Deviation	9.851	18.51	20.29			45hi	108.967
51hi 2ng	PPiA	25.4681	25.3229			51hi 2ng	COX1	20.5996	20.5628									Std. Error of Mean	3.483	6.546	6.416			114hi	133.201
122hi 20ng	PPiA	21.8802	21.8895	4.45813		122hi 20ng	COX1	16.9725	16.973	3.96405	-4.91651	-0.183201	1.1354											51hi	111.056
122hi 20ng	PPiA	21.8987	21.8895			122hi 20ng	COX1	16.9735	16.973															122hi	135.756
122hi 2ng	PPiA	26.3862	26.3476			122hi 2ng	COX1	20.8938	20.937		-5.41059	-0.673113	1.59451											119hi	140.371
122hi 2ng	PPiA	26.309	26.3476			122hi 2ng	COX1	20.9802	20.937															60hi	131.866
42hi 20ng	PPiA	21.9593	21.906	3.94012		42hi 20ng	COX1	17.1849	17.1516	3.88612	-4.75442	-0.0211178	1.01475											71hi	132.64
42hi 20ng	PPiA	21.8528	21.906			42hi 20ng	COX1	17.1183	17.1516															127hi	125.37
42hi 2ng	PPiA	25.8669	25.8461			42hi 2ng	COX1	20.9982	21.0377		-4.80842	-0.0709427	1.0504
42hi 2ng	PPiA	25.8254	25.8461			42hi 2ng	COX1	21.0773	21.0377
119hi 20ng	PPiA	21.5598	21.5803	4.70874		119hi 20ng	COX1	16.557	16.5575	4.31547	-5.02276	-0.289454	1.22218
119hi 20ng	PPiA	21.6008	21.5803			119hi 20ng	COX1	16.558	16.5575
119hi 2ng	PPiA	26.289	26.289			119hi 2ng	COX1	20.9229	20.873		-5.41604	-0.678563	1.60054
119hi 2ng	PPiA	26.289	26.289			119hi 2ng	COX1	20.8231	20.873
68hi 20ng	PPiA	21.8252	21.7779	4.4593		68hi 20ng	COX1	16.6706	16.6692	3.71559	-5.10868	-0.375371	1.29717
68hi 20ng	PPiA	21.7306	21.7779			68hi 20ng	COX1	16.6678	16.6692
68hi 2ng	PPiA	26.2372	26.2372			68hi 2ng	COX1	20.5343	20.3848		-5.85239	-1.11491	2.16582
68hi 2ng	PPiA	26.2372	26.2372			68hi 2ng	COX1	20.2352	20.3848
60hi 20ng	PPiA	21.7104	21.7197	4.11062		60hi 20ng	COX1	16.7118	16.6759	3.91952	-5.04372	-0.310418	1.24007
60hi 20ng	PPiA	21.7289	21.7197			60hi 20ng	COX1	16.6401	16.6759
60hi 2ng	PPiA	25.8841	25.8303			60hi 2ng	COX1	20.5649	20.5954		-5.23483	-0.497353	1.41162
60hi 2ng	PPiA	25.7765	25.8303			60hi 2ng	COX1	20.626	20.5954
71hi 20ng	PPiA	22.2458	22.2091	4.18182		71hi 20ng	COX1	17.1847	17.1392	4.02434	-5.06998	-0.336668	1.26284
71hi 20ng	PPiA	22.1725	22.2091			71hi 20ng	COX1	17.0937	17.1392
71hi 2ng	PPiA	26.3922	26.391			71hi 2ng	COX1	21.1845	21.1635		-5.22745	-0.489977	1.40442
71hi 2ng	PPiA	26.3897	26.391			71hi 2ng	COX1	21.1425	21.1635
50hi 20ng	PPiA	21.6368	21.6107	4.06976		50hi 20ng	COX1	16.6542	16.6814	4.05312	-4.92929	-0.195979	1.1455
50hi 20ng	PPiA	21.5845	21.6107			50hi 20ng	COX1	16.7086	16.6814
50hi 2ng	PPiA	25.7307	25.6804			50hi 2ng	COX1	20.6998	20.7345		-4.94592	-0.208447	1.15544
50hi 2ng	PPiA	25.6301	25.6804			50hi 2ng	COX1	20.7692	20.7345
123hi 20ng	PPiA	21.9345	21.9311	3.95629		123hi 20ng	COX1	16.8069	16.7966	3.68215	-5.13457	-0.401262	1.32066
123hi 20ng	PPiA	21.9278	21.9311			123hi 20ng	COX1	16.7862	16.7966
123hi 2ng	PPiA	25.8896	25.8874			123hi 2ng	COX1	20.4749	20.4787		-5.40872	-0.671242	1.59244
123hi 2ng	PPiA	25.8852	25.8874			123hi 2ng	COX1	20.4825	20.4787
127hi 20ng	PPiA	21.9615	21.9418	3.79914		127hi 20ng	COX1	16.846	16.8934	3.75744	-5.04845	-0.315143	1.24414
127hi 20ng	PPiA	21.9221	21.9418			127hi 20ng	COX1	16.9408	16.8934
127hi 2ng	PPiA	25.9777	25.741			127hi 2ng	COX1	20.7011	20.6508		-5.09015	-0.35268	1.27693
127hi 2ng	PPiA	25.5043	25.741			127hi 2ng	COX1	20.6005	20.6508
Sample	Target	Cq	Cq Mean
Sample	Target	Cq	Cq Mean
71hi 20ng	COX1	17.1847	17.1392
71hi 20ng	COX1	17.0937	17.1392
71hi 2ng	COX1	21.1845	21.1635
71hi 2ng	COX1	21.1425	21.1635
50hi 20ng	COX1	16.6542	16.6814
50hi 20ng	COX1	16.7086	16.6814
50hi 2ng	COX1	20.6998	20.7345
50hi 2ng	COX1	20.7692	20.7345
123hi 20ng	COX1	16.8069	16.7966
123hi 20ng	COX1	16.7862	16.7966
123hi 2ng	COX1	20.4749	20.4787
123hi 2ng	COX1	20.4825	20.4787
127hi 20ng	COX1	16.846	16.8934
127hi 20ng	COX1	16.9408	16.8934
127hi 2ng	COX1	20.7011	20.6508
127hi 2ng	COX1	20.6005	20.6508
8hi 20ng	COX1	17.2171	17.167
8hi 20ng	COX1	17.1169	17.167
8hi 2ng	COX1	21.0468	21.0529
8hi 2ng	COX1	21.0591	21.0529
52hi 20ng	COX1	16.9932	17.0216
52hi 20ng	COX1	17.0499	17.0216
52hi 2ng	COX1	21.0187	21.0023
52hi 2ng	COX1	20.9858	21.0023
40hi 20ng	COX1	16.4879	16.5495
40hi 20ng	COX1	16.6111	16.5495
40hi 2ng	COX1	20.5031	20.5326
40hi 2ng	COX1	20.562	20.5326
128hi 20ng	COX1	16.6074	16.56
128hi 20ng	COX1	16.5127	16.56
128hi 2ng	COX1	20.4452	20.4503
128hi 2ng	COX1	20.4555	20.4503
43hi 20ng	COX1	16.956	16.9628
43hi 20ng	COX1	16.9695	16.9628
43hi 2ng	COX1	20.6601	20.6706
43hi 2ng	COX1	20.6811	20.6706
61hi 20ng	COX1	16.9693	16.9628
61hi 20ng	COX1	16.9563	16.9628
61hi 2ng	COX1	20.9505	20.9589
61hi 2ng	COX1	20.9672	20.9589
9hi 20ng	COX1	17.1635	17.1703
9hi 20ng	COX1	17.177	17.1703
9hi 2ng	COX1	20.9696	20.9776
9hi 2ng	COX1	20.9857	20.9776
88hi 20ng	COX1	16.9633	16.9993
88hi 20ng	COX1	17.0352	16.9993
88hi 2ng	COX1	20.965	20.9808
88hi 2ng	COX1	20.9966	20.9808
44hi 20ng	COX1	16.6016	16.6253
44hi 20ng	COX1	16.6491	16.6253
44hi 2ng	COX1	20.412	20.4583
44hi 2ng	COX1	20.5045	20.4583
137hi 20ng	COX1	16.6479	16.6394
137hi 20ng	COX1	16.6309	16.6394
137hi 2ng	COX1	20.6872	20.6685
137hi 2ng	COX1	20.6498	20.6685
45hi 20ng	COX1	16.7854	16.7864
45hi 20ng	COX1	16.7874	16.7864
45hi 2ng	COX1	20.6462	20.6102
45hi 2ng	COX1	20.5742	20.6102
114hi 20ng	COX1	16.7047	16.7892
114hi 20ng	COX1	16.8737	16.7892
114hi 2ng	COX1	20.7573	20.6884
114hi 2ng	COX1	20.6195	20.6884
13hi 20ng	COX1	17.1105	17.1215
13hi 20ng	COX1	17.1326	17.1215
13hi 2ng	COX1	21.0071	21.0233
13hi 2ng	COX1	21.0395	21.0233
109hi 20ng	COX1	16.9523	16.9593
109hi 20ng	COX1	16.9663	16.9593
109hi 2ng	COX1	20.6079	20.6161
109hi 2ng	COX1	20.6242	20.6161
70hi 20ng	COX1	16.3536	16.3491
70hi 20ng	COX1	16.3446	16.3491
70hi 2ng	COX1	20.2525	20.2507
70hi 2ng	COX1	20.249	20.2507
157hi 20ng	COX1	16.673	16.6605
157hi 20ng	COX1	16.648	16.6605
157hi 2ng	COX1	20.454	20.4654
157hi 2ng	COX1	20.4768	20.4654
51hi 20ng	COX1	16.7552	16.7396
51hi 20ng	COX1	16.7241	16.7396
51hi 2ng	COX1	20.5261	20.5628
51hi 2ng	COX1	20.5996	20.5628
122hi 20ng	COX1	16.9725	16.973
122hi 20ng	COX1	16.9735	16.973
122hi 2ng	COX1	20.8938	20.937
122hi 2ng	COX1	20.9802	20.937
42hi 20ng	COX1	17.1849	17.1516
42hi 20ng	COX1	17.1183	17.1516
42hi 2ng	COX1	20.9982	21.0377
42hi 2ng	COX1	21.0773	21.0377
119hi 20ng	COX1	16.557	16.5575
119hi 20ng	COX1	16.558	16.5575
119hi 2ng	COX1	20.9229	20.873
119hi 2ng	COX1	20.8231	20.873
68hi 20ng	COX1	16.6706	16.6692
68hi 20ng	COX1	16.6678	16.6692
68hi 2ng	COX1	20.5343	20.3848
68hi 2ng	COX1	20.2352	20.3848
60hi 20ng	COX1	16.7118	16.6759
60hi 20ng	COX1	16.6401	16.6759
60hi 2ng	COX1	20.5649	20.5954
60hi 2ng	COX1	20.626	20.5954
