# Supplementary material for: Systemic delivery of AAV-GFM1 corrects COXPD1 molecular alterations in Gfm1R671C/− mice
Source: EMBO Mol Med. 2026 Apr 17;18(6):2152–79. doi: 10.1038/s44321-026-00426-4 (PMC13269562; doi:10.1038/s44321-026-00426-4)
Supplement: Supplementary file 8 — Source data Fig. 7 [file 44321_2026_426_MOESM8_ESM.zip › Figure 7 updated/7A/mRNA Males hi PPIA 16S ND4 12S.xlsx]

## Sheet: Results
File Name	D:\260523 PCIR1004\Desktop\Miguel\Ratolins\Gene therapy\ssAAV9-hAAT-GFM1\RNA\171023 RNA Mascles PPIA 16S ND4 12S_Copy.eds
Comment
Operator	Admin
Barcode
Instrument Type	QuantStudio™ 7 Pro System
Block Type	384-Well Block
Instrument Name	QS7Pro-2778722090019
Instrument Serial Number	2778722090019
Heated Cover Serial Number	2779321101337
Block Serial Number	2778322092313
Run Start Date/Time	2023-10-17 10:09:43 AM CEST
Run End Date/Time	2023-10-17 11:42:29 AM CEST
Run Duration	92 minutes 45 seconds
Sample Volume	10.0
Cover Temperature	105.0
Passive Reference	ROX
PCR Stage/Step Number	Stage 2 Step 2
Quantification Cycle Method	CT
Analysis Date/Time	2023-10-18 02:21:36 PM CEST
Software Name and Version	Design & Analysis Software v2.6.0
Plugin Name and Version	Primary Analysis v1.7.0, Standard Curve v1.6.0
Exported On	2023-10-18 03:28:51 PM CEST
Well Position	Sample	Target	Cq	Cq Confidence	Cq Mean	Cq SD
O21	RNA 125	ND4	30.0009	0.970679	30.0009
O23	RNA 125	16S	29.8747	0.962292	29.8747
P21	RNA 80	ND4	33.8838	0.970159	33.8838
P23	RNA 80	16S	33.7231	0.947854	33.7231
M21	H2O	ND4	Undetermined	0
M23	H2O	16S	Undetermined	0
M24	H2O	12S	Undetermined	0
B23	86hi 2ng	12S	17.5114	0.975674	17.5786	0.0950994
B24	86hi 2ng	12S	17.6459	0.97221	17.5786	0.0950994
D11	86hi 2ng	16S	17.6922	0.945333	17.7708	0.111144
D12	86hi 2ng	16S	17.8494	0.947136	17.7708	0.111144
K15	86hi 2ng	ND4	22.4449	0.983571	22.4503	0.00763174
K16	86hi 2ng	ND4	22.4557	0.97925	22.4503	0.00763174
M3	86hi 2ng	PPIA	27.2611	0.9607	27.2518	0.0132528
M4	86hi 2ng	PPIA	27.2424	0.962577	27.2518	0.0132528
B21	86hi 20ng	12S	13.5409	0.96243	13.5626	0.030736
B22	86hi 20ng	12S	13.5843	0.971082	13.5626	0.030736
D9	86hi 20ng	16S	13.7059	0.96278	13.7349	0.0409856
D10	86hi 20ng	16S	13.7638	0.939887	13.7349	0.0409856
K13	86hi 20ng	ND4	17.8514	0.976509	17.9469	0.135073
K14	86hi 20ng	ND4	18.0424	0.9727	17.9469	0.135073
M1	86hi 20ng	PPIA	22.638	0.967612	22.694	0.0792596
M2	86hi 20ng	PPIA	22.75	0.966627	22.694	0.0792596
B11	83hi 2ng	16S	16.8478	0.964453	16.8687	0.0295322
B12	83hi 2ng	16S	16.8896	0.958116	16.8687	0.0295322
I15	83hi 2ng	ND4	22.1775	0.985578	22.1002	0.109333
I16	83hi 2ng	ND4	22.0229	0.976456	22.1002	0.109333
K3	83hi 2ng	PPIA	27.2437	0.965198	27.2753	0.044666
K4	83hi 2ng	PPIA	27.3069	0.972236	27.2753	0.044666
P19	83hi 2ng	12S	16.5972	0.97299	16.6746	0.109394
P20	83hi 2ng	12S	16.7519	0.965846	16.6746	0.109394
B9	83hi 20ng	16S	13.2815	0.94822	13.3565	0.106092
B10	83hi 20ng	16S	13.4315	0.95841	13.3565	0.106092
I13	83hi 20ng	ND4	18.2679	0.973883	18.2735	0.00796915
I14	83hi 20ng	ND4	18.2792	0.978232	18.2735	0.00796915
K1	83hi 20ng	PPIA	23.4314	0.960527	23.3617	0.098512
K2	83hi 20ng	PPIA	23.2921	0.963325	23.3617	0.098512
P17	83hi 20ng	12S	13.1506	0.959788	13.1138	0.0519442
P18	83hi 20ng	12S	13.0771	0.96307	13.1138	0.0519442
A23	80hi 2ng	12S	17.045	0.968904	17.1063	0.086761
A24	80hi 2ng	12S	17.1677	0.977723	17.1063	0.086761
C11	80hi 2ng	16S	17.5249	0.951673	17.5727	0.0676013
C12	80hi 2ng	16S	17.6205	0.95596	17.5727	0.0676013
J15	80hi 2ng	ND4	22.1926	0.975278	22.1431	0.0700216
J16	80hi 2ng	ND4	22.0936	0.986061	22.1431	0.0700216
L3	80hi 2ng	PPIA	27.2655	0.958944	26.9418	0.457694
L4	80hi 2ng	PPIA	26.6182	0.968265	26.9418	0.457694
A21	80hi 20ng	12S	13.1864	0.964285	13.1441	0.0598542
A22	80hi 20ng	12S	13.1018	0.954208	13.1441	0.0598542
C9	80hi 20ng	16S	13.3137	0.928253	13.2578	0.0790228
C10	80hi 20ng	16S	13.2019	0.937385	13.2578	0.0790228
J13	80hi 20ng	ND4	17.7709	0.975302	17.8054	0.0487575
J14	80hi 20ng	ND4	17.8399	0.969495	17.8054	0.0487575
L1	80hi 20ng	PPIA	22.8505	0.960776	22.8021	0.0685078
L2	80hi 20ng	PPIA	22.7537	0.971866	22.8021	0.0685078
G15	79hi 2ng	ND4	21.2102	0.982689	21.2102
I3	79hi 2ng	PPIA	27.1462	0.962736	27.098	0.0681063
I4	79hi 2ng	PPIA	27.0499	0.958459	27.098	0.0681063
N19	79hi 2ng	12S	16.6489	0.970867	16.7869	0.195161
N20	79hi 2ng	12S	16.9249	0.968498	16.7869	0.195161
P7	79hi 2ng	16S	17.2397	0.95973	17.2542	0.0205558
P8	79hi 2ng	16S	17.2688	0.945128	17.2542	0.0205558
G13	79hi 20ng	ND4	17.8026	0.969256	17.8638	0.0866404
G14	79hi 20ng	ND4	17.9251	0.970163	17.8638	0.0866404
I1	79hi 20ng	PPIA	23.075	0.964605	23.002	0.103298
I2	79hi 20ng	PPIA	22.929	0.969357	23.002	0.103298
N17	79hi 20ng	12S	13.1495	0.957709	13.1315	0.0255056
N18	79hi 20ng	12S	13.1134	0.965575	13.1315	0.0255056
P5	79hi 20ng	16S	13.3319	0.948651	13.2917	0.0568292
P6	79hi 20ng	16S	13.2515	0.93884	13.2917	0.0568292
B15	63hi 2ng	ND4	22.5783	0.97782	22.5525	0.0364671
B16	63hi 2ng	ND4	22.5267	0.975764	22.5525	0.0364671
D3	63hi 2ng	PPIA	27.3926	0.971026	27.4477	0.0779408
D4	63hi 2ng	PPIA	27.5028	0.982521	27.4477	0.0779408
I19	63hi 2ng	12S	17.4456	0.968333	17.4414	0.00594842
I20	63hi 2ng	12S	17.4372	0.971224	17.4414	0.00594842
K7	63hi 2ng	16S	17.4542	0.96119	17.4612	0.00995539
K8	63hi 2ng	16S	17.4683	0.959138	17.4612	0.00995539
B13	63hi 20ng	ND4	18.4071	0.96965	18.4236	0.0232191
B14	63hi 20ng	ND4	18.44	0.975902	18.4236	0.0232191
D1	63hi 20ng	PPIA	23.2116	0.964449	23.2361	0.0346211
D2	63hi 20ng	PPIA	23.2605	0.966961	23.2361	0.0346211
I17	63hi 20ng	12S	13.5461	0.958732	13.5843	0.0540228
I18	63hi 20ng	12S	13.6225	0.963603	13.5843	0.0540228
K5	63hi 20ng	16S	13.6739	0.935105	13.6702	0.00510501
K6	63hi 20ng	16S	13.6666	0.954794	13.6702	0.00510501
D15	59hi 2ng	ND4	21.7791	0.973393	21.8122	0.0467882
D16	59hi 2ng	ND4	21.8453	0.975895	21.8122	0.0467882
F3	59hi 2ng	PPIA	27.0726	0.959839	26.9974	0.106452
F4	59hi 2ng	PPIA	26.9221	0.97682	26.9974	0.106452
K19	59hi 2ng	12S	16.7962	0.976751	16.8043	0.0114535
K20	59hi 2ng	12S	16.8124	0.972427	16.8043	0.0114535
M7	59hi 2ng	16S	16.8763	0.962004	16.7822	0.133068
M8	59hi 2ng	16S	16.6881	0.963322	16.7822	0.133068
D13	59hi 20ng	ND4	17.8525	0.974619	17.8796	0.0383559
D14	59hi 20ng	ND4	17.9068	0.971312	17.8796	0.0383559
F1	59hi 20ng	PPIA	23.5379	0.969939	23.4903	0.0673173
F2	59hi 20ng	PPIA	23.4427	0.967487	23.4903	0.0673173
K17	59hi 20ng	12S	13.128	0.946232	13.1411	0.0185861
K18	59hi 20ng	12S	13.1543	0.960884	13.1411	0.0185861
M5	59hi 20ng	16S	13.3725	0.928974	13.1755	0.278588
M6	59hi 20ng	16S	12.9785	0.969337	13.1755	0.278588
E15	58hi 2ng	ND4	21.8216	0.982783	21.8147	0.00981064
E16	58hi 2ng	ND4	21.8077	0.976591	21.8147	0.00981064
G3	58hi 2ng	PPIA	27.3867	0.967773	27.3944	0.0108885
G4	58hi 2ng	PPIA	27.4021	0.959433	27.3944	0.0108885
L19	58hi 2ng	12S	16.9718	0.975318	16.9716	0.000375869
L20	58hi 2ng	12S	16.9713	0.968528	16.9716	0.000375869
N7	58hi 2ng	16S	17.1132	0.967496	17.0318	0.115213
N8	58hi 2ng	16S	16.9503	0.967784	17.0318	0.115213
E13	58hi 20ng	ND4	18.0143	0.937932	17.9454	0.0974173
E14	58hi 20ng	ND4	17.8765	0.970669	17.9454	0.0974173
G1	58hi 20ng	PPIA	22.4017	0.976406	22.5323	0.184633
G2	58hi 20ng	PPIA	22.6628	0.967627	22.5323	0.184633
L17	58hi 20ng	12S	13.299	0.959889	13.3066	0.0106676
L18	58hi 20ng	12S	13.3141	0.959899	13.3066	0.0106676
N5	58hi 20ng	16S	13.3762	0.945486	13.3126	0.0899915
N6	58hi 20ng	16S	13.2489	0.960385	13.3126	0.0899915
C15	57hi 2ng	ND4	21.4481	0.970558	21.4476	0.000802629
C16	57hi 2ng	ND4	21.447	0.974659	21.4476	0.000802629
E3	57hi 2ng	PPIA	26.5789	0.972704	26.6288	0.0705841
E4	57hi 2ng	PPIA	26.6787	0.969816	26.6288	0.0705841
J19	57hi 2ng	12S	16.2573	0.977608	16.2493	0.0113727
J20	57hi 2ng	12S	16.2412	0.965218	16.2493	0.0113727
L7	57hi 2ng	16S	16.1939	0.962352	16.2147	0.0294649
L8	57hi 2ng	16S	16.2355	0.954194	16.2147	0.0294649
C13	57hi 20ng	ND4	17.6555	0.976446	17.6901	0.0489645
C14	57hi 20ng	ND4	17.7247	0.969187	17.6901	0.0489645
E1	57hi 20ng	PPIA	22.9119	0.961244	22.883	0.0408515
E2	57hi 20ng	PPIA	22.8541	0.972924	22.883	0.0408515
J17	57hi 20ng	12S	12.5558	0.968121	12.595	0.0554244
J18	57hi 20ng	12S	12.6342	0.946417	12.595	0.0554244
L5	57hi 20ng	16S	13.0598	0.94076	12.9817	0.110441
L6	57hi 20ng	16S	12.9036	0.95472	12.9817	0.110441
A15	35hi 2ng	ND4	21.4486	0.974376	21.4577	0.0129177
A16	35hi 2ng	ND4	21.4668	0.976274	21.4577	0.0129177
C3	35hi 2ng	PPIA	26.3634	0.973216	26.5412	0.251367
C4	35hi 2ng	PPIA	26.7189	0.96939	26.5412	0.251367
H19	35hi 2ng	12S	16.9312	0.982879	16.6823	0.351897
H20	35hi 2ng	12S	16.4335	0.974456	16.6823	0.351897
J7	35hi 2ng	16S	16.475	0.937172	16.5028	0.0393088
J8	35hi 2ng	16S	16.5306	0.953382	16.5028	0.0393088
A13	35hi 20ng	ND4	18.07	0.963472	18.0156	0.0768837
A14	35hi 20ng	ND4	17.9613	0.983252	18.0156	0.0768837
C1	35hi 20ng	PPIA	23.016	0.968272	23.016
H17	35hi 20ng	12S	13.5534	0.973841	13.609	0.0786941
H18	35hi 20ng	12S	13.6646	0.965359	13.609	0.0786941
J5	35hi 20ng	16S	13.1579	0.956739	13.1561	0.00255026
J6	35hi 20ng	16S	13.1543	0.934304	13.1561	0.00255026
B3	32hi 2ng	PPIA	27.9952	0.966725	27.9816	0.0193194
B4	32hi 2ng	PPIA	27.9679	0.970807	27.9816	0.0193194
G19	32hi 2ng	12S	17.0832	0.978087	17.1066	0.0331038
G20	32hi 2ng	12S	17.13	0.964549	17.1066	0.0331038
I7	32hi 2ng	16S	17.2693	0.961143	17.2976	0.0400627
I8	32hi 2ng	16S	17.3259	0.952961	17.2976	0.0400627
P11	32hi 2ng	ND4	22.3227	0.978575	22.3328	0.0143347
P12	32hi 2ng	ND4	22.3429	0.980624	22.3328	0.0143347
B1	32hi 20ng	PPIA	23.6648	0.959542	23.6648
G17	32hi 20ng	12S	13.1007	0.966578	13.1457	0.0635793
G18	32hi 20ng	12S	13.1907	0.955551	13.1457	0.0635793
I5	32hi 20ng	16S	13.2591	0.93678	13.3001	0.058003
I6	32hi 20ng	16S	13.3411	0.967209	13.3001	0.058003
P9	32hi 20ng	ND4	17.8933	0.981093	17.9045	0.0158077
P10	32hi 20ng	ND4	17.9156	0.978791	17.9045	0.0158077
A3	2hi 2ng	PPIA	27.0627	0.965335	27.0749	0.0172137
A4	2hi 2ng	PPIA	27.087	0.962282	27.0749	0.0172137
F19	2hi 2ng	12S	16.9959	0.97115	17.0139	0.0253846
F20	2hi 2ng	12S	17.0318	0.973501	17.0139	0.0253846
H7	2hi 2ng	16S	17.0964	0.94747	17.1185	0.0312676
H8	2hi 2ng	16S	17.1406	0.962781	17.1185	0.0312676
O11	2hi 2ng	ND4	21.9516	0.976566	21.9299	0.0306173
O12	2hi 2ng	ND4	21.9083	0.977544	21.9299	0.0306173
A1	2hi 20ng	PPIA	23.2213	0.963057	23.1239	0.137675
A2	2hi 20ng	PPIA	23.0265	0.973646	23.1239	0.137675
F17	2hi 20ng	12S	13.3538	0.958922	13.3049	0.0691467
F18	2hi 20ng	12S	13.256	0.966884	13.3049	0.0691467
H5	2hi 20ng	16S	13.6248	0.955553	13.6628	0.0536951
H6	2hi 20ng	16S	13.7008	0.955301	13.6628	0.0536951
O9	2hi 20ng	ND4	17.968	0.984806	17.9443	0.0335577
O10	2hi 20ng	ND4	17.9205	0.981052	17.9443	0.0335577
C19	183hi 2ng	ND4	22.3385	0.979542	22.3562	0.0251599
C20	183hi 2ng	ND4	22.374	0.979085	22.3562	0.0251599
E7	183hi 2ng	PPIA	27.4511	0.965311	27.295	0.22069
E8	183hi 2ng	PPIA	27.1389	0.967748	27.295	0.22069
J23	183hi 2ng	12S	16.886	0.968974	16.8459	0.056769
J24	183hi 2ng	12S	16.8057	0.981619	16.8459	0.056769
L11	183hi 2ng	16S	17.1491	0.957007	17.0618	0.123466
L12	183hi 2ng	16S	16.9745	0.946127	17.0618	0.123466
C17	183hi 20ng	ND4	17.9461	0.964594	17.9561	0.0141539
C18	183hi 20ng	ND4	17.9661	0.981461	17.9561	0.0141539
E5	183hi 20ng	PPIA	23.523	0.966472	23.523
J21	183hi 20ng	12S	12.6449	0.952945	12.6432	0.00243115
J22	183hi 20ng	12S	12.6415	0.955709	12.6432	0.00243115
L9	183hi 20ng	16S	12.6788	0.952466	12.7822	0.146255
L10	183hi 20ng	16S	12.8856	0.967133	12.7822	0.146255
D19	179hi 2ng	ND4	22.6686	0.975277	22.6991	0.0431571
D20	179hi 2ng	ND4	22.7296	0.982685	22.6991	0.0431571
F7	179hi 2ng	PPIA	28.3835	0.96022	28.4096	0.0369936
F8	179hi 2ng	PPIA	28.4358	0.963037	28.4096	0.0369936
K23	179hi 2ng	12S	17.3454	0.968149	17.313	0.0459313
K24	179hi 2ng	12S	17.2805	0.967075	17.313	0.0459313
M11	179hi 2ng	16S	17.482	0.955782	17.3973	0.119872
M12	179hi 2ng	16S	17.3125	0.959974	17.3973	0.119872
D17	179hi 20ng	ND4	18.2732	0.972546	18.2733	6.52466e-05
D18	179hi 20ng	ND4	18.2733	0.972529	18.2733	6.52466e-05
F5	179hi 20ng	PPIA	23.9253	0.967834	23.9253
K21	179hi 20ng	12S	13.2074	0.955928	13.2074	2.92235e-05
K22	179hi 20ng	12S	13.2074	0.964044	13.2074	2.92235e-05
M9	179hi 20ng	16S	13.1572	0.946267	13.1277	0.0417551
M10	179hi 20ng	16S	13.0982	0.951165	13.1277	0.0417551
A19	176hi 2ng	ND4	22.6951	0.980149	22.7814	0.121953
A20	176hi 2ng	ND4	22.8676	0.983603	22.7814	0.121953
C7	176hi 2ng	PPIA	27.7496	0.966919	27.9493	0.282456
C8	176hi 2ng	PPIA	28.1491	0.958462	27.9493	0.282456
H23	176hi 2ng	12S	17.5842	0.969383	17.5458	0.0543012
H24	176hi 2ng	12S	17.5074	0.965815	17.5458	0.0543012
J11	176hi 2ng	16S	17.5766	0.969773	17.4269	0.211726
J12	176hi 2ng	16S	17.2772	0.942136	17.4269	0.211726
A17	176hi 20ng	ND4	17.4911	0.982229	17.4865	0.00653796
A18	176hi 20ng	ND4	17.4819	0.983219	17.4865	0.00653796
C5	176hi 20ng	PPIA	22.9267	0.968727	22.9463	0.0277515
C6	176hi 20ng	PPIA	22.966	0.968377	22.9463	0.0277515
H21	176hi 20ng	12S	12.6837	0.956836	12.7313	0.0673658
H22	176hi 20ng	12S	12.7789	0.960231	12.7313	0.0673658
J9	176hi 20ng	16S	12.7134	0.932782	12.6527	0.0858565
J10	176hi 20ng	16S	12.592	0.961769	12.6527	0.0858565
E23	175hi 2ng	12S	16.629	0.966052	16.5968	0.0455588
E24	175hi 2ng	12S	16.5646	0.970639	16.5968	0.0455588
G11	175hi 2ng	16S	16.9074	0.980354	16.9203	0.01828
G12	175hi 2ng	16S	16.9332	0.944947	16.9203	0.01828
N15	175hi 2ng	ND4	21.9488	0.975764	21.9213	0.0388817
N16	175hi 2ng	ND4	21.8938	0.975728	21.9213	0.0388817
P3	175hi 2ng	PPIA	27.4742	0.964702	27.4609	0.0187739
P4	175hi 2ng	PPIA	27.4476	0.95996	27.4609	0.0187739
E21	175hi 20ng	12S	12.8217	0.962452	12.8458	0.0340445
E22	175hi 20ng	12S	12.8699	0.969389	12.8458	0.0340445
G9	175hi 20ng	16S	13.0427	0.942864	13.0082	0.0487129
G10	175hi 20ng	16S	12.9738	0.958475	13.0082	0.0487129
N13	175hi 20ng	ND4	17.6218	0.975416	17.6166	0.00736327
N14	175hi 20ng	ND4	17.6114	0.980418	17.6166	0.00736327
P1	175hi 20ng	PPIA	23.1548	0.964287	23.1548
B19	173hi 2ng	ND4	22.6261	0.980698	22.6423	0.0228914
B20	173hi 2ng	ND4	22.6585	0.98139	22.6423	0.0228914
D7	173hi 2ng	PPIA	28.4934	0.958205	28.5301	0.0519376
D8	173hi 2ng	PPIA	28.5669	0.961218	28.5301	0.0519376
I23	173hi 2ng	12S	16.9884	0.970433	16.9447	0.0617519
I24	173hi 2ng	12S	16.901	0.970943	16.9447	0.0617519
K11	173hi 2ng	16S	17.1553	0.939817	17.1907	0.0500561
K12	173hi 2ng	16S	17.2261	0.958517	17.1907	0.0500561
B17	173hi 20ng	ND4	18.4719	0.98985	18.5268	0.0776298
B18	173hi 20ng	ND4	18.5817	0.980804	18.5268	0.0776298
D5	173hi 20ng	PPIA	24.6692	0.969617	24.6824	0.0187131
D6	173hi 20ng	PPIA	24.6956	0.96758	24.6824	0.0187131
I21	173hi 20ng	12S	13.232	0.962057	13.2558	0.0336456
I22	173hi 20ng	12S	13.2795	0.964336	13.2558	0.0336456
K9	173hi 20ng	16S	13.1269	0.927512	13.0175	0.154813
K10	173hi 20ng	16S	12.908	0.964458	13.0175	0.154813
C23	147hi 2ng	12S	16.5656	0.972746	16.4663	0.140375
C24	147hi 2ng	12S	16.3671	0.96894	16.4663	0.140375
E11	147hi 2ng	16S	16.6101	0.945442	16.4626	0.208548
E12	147hi 2ng	16S	16.3151	0.963485	16.4626	0.208548
L15	147hi 2ng	ND4	21.7963	0.97654	21.8002	0.00554908
L16	147hi 2ng	ND4	21.8041	0.979024	21.8002	0.00554908
N3	147hi 2ng	PPIA	27.0768	0.961535	27.0199	0.0803529
N4	147hi 2ng	PPIA	26.9631	0.97557	27.0199	0.0803529
C21	147hi 20ng	12S	12.3005	0.969742	12.3482	0.0673993
C22	147hi 20ng	12S	12.3958	0.966336	12.3482	0.0673993
E9	147hi 20ng	16S	12.2111	0.931101	12.4161	0.289964
E10	147hi 20ng	16S	12.6211	0.968378	12.4161	0.289964
L13	147hi 20ng	ND4	16.8623	0.969306	17.1082	0.347687
L14	147hi 20ng	ND4	17.354	0.968284	17.1082	0.347687
N1	147hi 20ng	PPIA	23.5402	0.963245	23.4098	0.184437
N2	147hi 20ng	PPIA	23.2794	0.96809	23.4098	0.184437
F15	125hi 2ng	ND4	21.8837	0.970318	21.9139	0.0426649
F16	125hi 2ng	ND4	21.9441	0.979114	21.9139	0.0426649
H3	125hi 2ng	PPIA	26.9446	0.968175	26.9466	0.0026971
H4	125hi 2ng	PPIA	26.9485	0.969049	26.9466	0.0026971
M19	125hi 2ng	12S	16.3462	0.970678	16.3587	0.0176937
M20	125hi 2ng	12S	16.3712	0.970635	16.3587	0.0176937
O7	125hi 2ng	16S	16.3919	0.96549	16.4692	0.109377
O8	125hi 2ng	16S	16.5465	0.968798	16.4692	0.109377
F13	125hi 20ng	ND4	17.7906	0.964234	17.6708	0.169455
F14	125hi 20ng	ND4	17.551	0.968695	17.6708	0.169455
H1	125hi 20ng	PPIA	22.9925	0.963629	22.9486	0.062131
H2	125hi 20ng	PPIA	22.9047	0.968039	22.9486	0.062131
M17	125hi 20ng	12S	12.3142	0.971343	12.3769	0.0887398
M18	125hi 20ng	12S	12.4397	0.965937	12.3769	0.0887398
O5	125hi 20ng	16S	12.675	0.952744	12.6033	0.101315
O6	125hi 20ng	16S	12.5317	0.974705	12.6033	0.101315
A11	121hi 2ng	16S	17.2131	0.94728	17.2252	0.0172218
A12	121hi 2ng	16S	17.2374	0.945159	17.2252	0.0172218
H15	121hi 2ng	ND4	22.107	0.976839	22.0708	0.0512053
H16	121hi 2ng	ND4	22.0346	0.980622	22.0708	0.0512053
J3	121hi 2ng	PPIA	27.3543	0.958449	27.3522	0.00305643
J4	121hi 2ng	PPIA	27.35	0.96679	27.3522	0.00305643
O19	121hi 2ng	12S	16.7372	0.981157	16.7103	0.0380237
O20	121hi 2ng	12S	16.6834	0.978426	16.7103	0.0380237
A9	121hi 20ng	16S	12.8285	0.950419	12.7682	0.0852323
A10	121hi 20ng	16S	12.708	0.946986	12.7682	0.0852323
H13	121hi 20ng	ND4	17.4202	0.978179	17.4284	0.0115383
H14	121hi 20ng	ND4	17.4365	0.975124	17.4284	0.0115383
J1	121hi 20ng	PPIA	22.674	0.966361	22.7294	0.0782292
J2	121hi 20ng	PPIA	22.7847	0.967921	22.7294	0.0782292
O17	121hi 20ng	12S	12.6517	0.961913	12.6597	0.0114107
O18	121hi 20ng	12S	12.6678	0.959358	12.6597	0.0114107
A7	118hi 2ng	PPIA	27.2664	0.972646	27.1194	0.207898
A8	118hi 2ng	PPIA	26.9724	0.966472	27.1194	0.207898
F23	118hi 2ng	12S	16.9801	0.966969	16.9492	0.0436499
F24	118hi 2ng	12S	16.9183	0.969558	16.9492	0.0436499
H11	118hi 2ng	16S	17.3116	0.951262	17.1465	0.23352
H12	118hi 2ng	16S	16.9814	0.962823	17.1465	0.23352
O15	118hi 2ng	ND4	21.8812	0.991458	21.8564	0.0351023
O16	118hi 2ng	ND4	21.8316	0.97819	21.8564	0.0351023
A5	118hi 20ng	PPIA	22.7857	0.973988	22.8464	0.0858934
A6	118hi 20ng	PPIA	22.9072	0.972529	22.8464	0.0858934
F21	118hi 20ng	12S	13.4086	0.966119	13.3716	0.0524051
F22	118hi 20ng	12S	13.3345	0.965878	13.3716	0.0524051
H9	118hi 20ng	16S	13.3743	0.950331	13.3408	0.0474488
H10	118hi 20ng	16S	13.3072	0.951734	13.3408	0.0474488
O13	118hi 20ng	ND4	17.8766	0.981109	17.8048	0.101449
O14	118hi 20ng	ND4	17.7331	0.975692	17.8048	0.101449
E19	113hi 2ng	ND4	22.7418	0.981054	22.7625	0.0293178
E20	113hi 2ng	ND4	22.7833	0.975215	22.7625	0.0293178
G7	113hi 2ng	PPIA	27.692	0.971007	27.6926	0.000880173
G8	113hi 2ng	PPIA	27.6932	0.968075	27.6926	0.000880173
L23	113hi 2ng	12S	17.3494	0.962419	17.3338	0.0221285
L24	113hi 2ng	12S	17.3181	0.968541	17.3338	0.0221285
N11	113hi 2ng	16S	17.5595	0.968364	17.5805	0.0296785
N12	113hi 2ng	16S	17.6014	0.965413	17.5805	0.0296785
E17	113hi 20ng	ND4	18.4456	0.974874	18.4405	0.00716603
E18	113hi 20ng	ND4	18.4354	0.974761	18.4405	0.00716603
G5	113hi 20ng	PPIA	23.4612	0.970682	23.4457	0.0218037
G6	113hi 20ng	PPIA	23.4303	0.97	23.4457	0.0218037
L21	113hi 20ng	12S	13.3346	0.956929	13.3127	0.0309467
L22	113hi 20ng	12S	13.2909	0.967463	13.3127	0.0309467
N9	113hi 20ng	16S	13.425	0.961034	13.4504	0.0359605
N10	113hi 20ng	16S	13.4758	0.960257	13.4504	0.0359605
B7	107hi 2ng	PPIA	27.6926	0.968513	27.6611	0.0445526
B8	107hi 2ng	PPIA	27.6296	0.965254	27.6611	0.0445526
G23	107hi 2ng	12S	17.6848	0.96914	17.7352	0.0713775
G24	107hi 2ng	12S	17.7857	0.967399	17.7352	0.0713775
I11	107hi 2ng	16S	17.6913	0.974622	17.773	0.115553
I12	107hi 2ng	16S	17.8547	0.944595	17.773	0.115553
P15	107hi 2ng	ND4	22.6236	0.979986	22.6611	0.0530058
P16	107hi 2ng	ND4	22.6985	0.985886	22.6611	0.0530058
B5	107hi 20ng	PPIA	22.944	0.971718	22.8154	0.181773
B6	107hi 20ng	PPIA	22.6869	0.970203	22.8154	0.181773
G21	107hi 20ng	12S	13.068	0.957232	13.1009	0.0465347
G22	107hi 20ng	12S	13.1338	0.955256	13.1009	0.0465347
I9	107hi 20ng	16S	12.9856	0.935098	12.9912	0.00794493
I10	107hi 20ng	16S	12.9968	0.949489	12.9912	0.00794493
P13	107hi 20ng	ND4	17.8677	0.984228	17.8676	0.000246181
P14	107hi 20ng	ND4	17.8674	0.978227	17.8676	0.000246181
D23	105hi 2ng	12S	17.0316	0.971122	17.0308	0.00107194
D24	105hi 2ng	12S	17.03	0.971343	17.0308	0.00107194
F11	105hi 2ng	16S	17.1988	0.954954	17.1697	0.0411151
F12	105hi 2ng	16S	17.1406	0.957633	17.1697	0.0411151
M15	105hi 2ng	ND4	22.1135	0.979836	22.1615	0.0679179
M16	105hi 2ng	ND4	22.2095	0.957158	22.1615	0.0679179
O3	105hi 2ng	PPIA	27.5465	0.966613	27.5183	0.0398156
O4	105hi 2ng	PPIA	27.4901	0.966076	27.5183	0.0398156
D21	105hi 20ng	12S	13.4912	0.96053	13.511	0.027916
D22	105hi 20ng	12S	13.5307	0.958885	13.511	0.027916
F9	105hi 20ng	16S	13.4199	0.937559	13.4537	0.047874
F10	105hi 20ng	16S	13.4876	0.930331	13.4537	0.047874
M13	105hi 20ng	ND4	18.2937	0.973557	18.2477	0.0651326
M14	105hi 20ng	ND4	18.2016	0.970916	18.2477	0.0651326
O1	105hi 20ng	PPIA	23.9633	0.966345	23.7689	0.274859
O2	105hi 20ng	PPIA	23.5746	0.960876	23.7689	0.274859
N21		Target 1	Undetermined	0
N22		Target 1	Undetermined	0
N23		Target 1	28.8988	0.357826	28.8988
N24		Target 1	Undetermined	0

## Sheet: Resultats ordenats
PPIA					16S
Sample	Cq	Cq Mean	Dif Cq		Sample	Cq	Cq Mean
86hi 2ng	27.2611	27.2518	4.55777		86hi 2ng	17.6922	17.7708	4.03595
86hi 2ng	27.2424				86hi 2ng	17.8494
86hi 20ng	22.638	22.694			86hi 20ng	13.7059	13.7349
86hi 20ng	22.75				86hi 20ng	13.7638
83hi 2ng	27.2437	27.2753	3.91355		83hi 2ng	16.8478	16.8687	3.51217
83hi 2ng	27.3069				83hi 2ng	16.8896
83hi 20ng	23.4314	23.3617			83hi 20ng	13.2815	13.3565
83hi 20ng	23.2921				83hi 20ng	13.4315
80hi 2ng	27.2655	26.9418	4.13974		80hi 2ng	17.5249	17.5727	4.31492
80hi 2ng	26.6182				80hi 2ng	17.6205
80hi 20ng	22.8505	22.8021			80hi 20ng	13.3137	13.2578
80hi 20ng	22.7537				80hi 20ng	13.2019
79hi 2ng	27.1462	27.098	4.09602		79hi 2ng	17.2397	17.2542	3.96252
79hi 2ng	27.0499				79hi 2ng	17.2688
79hi 20ng	23.075	23.002			79hi 20ng	13.3319	13.2917
79hi 20ng	22.929				79hi 20ng	13.2515
63hi 2ng	27.3926	27.4477	4.21164		63hi 2ng	17.4542	17.4612	3.79097
63hi 2ng	27.5028				63hi 2ng	17.4683
63hi 20ng	23.2116	23.2361			63hi 20ng	13.6739	13.6702
63hi 20ng	23.2605				63hi 20ng	13.6666
59hi 2ng	27.0726	26.9974	3.50707		59hi 2ng	16.8763	16.7822	3.60671
59hi 2ng	26.9221				59hi 2ng	16.6881
59hi 20ng	23.5379	23.4903			59hi 20ng	13.3725	13.1755
59hi 20ng	23.4427				59hi 20ng	12.9785
58hi 2ng	27.3867	27.3944	4.86212		58hi 2ng	17.1132	17.0318	3.7192
58hi 2ng	27.4021				58hi 2ng	16.9503
58hi 20ng	22.4017	22.5323			58hi 20ng	13.3762	13.3126
58hi 20ng	22.6628				58hi 20ng	13.2489
57hi 2ng	26.5789	26.6288	3.74577		57hi 2ng	16.1939	16.2147	3.23298
57hi 2ng	26.6787				57hi 2ng	16.2355
57hi 20ng	22.9119	22.883			57hi 20ng	13.0598	12.9817
57hi 20ng	22.8541				57hi 20ng	12.9036
35hi 2ng	26.3634	26.5412	3.52515		35hi 2ng	16.475	16.5028	3.34676
35hi 2ng	26.7189				35hi 2ng	16.5306
35hi 20ng	23.016	23.016			35hi 20ng	13.1579	13.1561
32hi 2ng	27.9952	27.9816	4.31674		35hi 20ng	13.1543
32hi 2ng	27.9679				32hi 2ng	17.2693	17.2976	3.9975
32hi 20ng	23.6648	23.6648			32hi 2ng	17.3259
2hi 2ng	27.0627	27.0749	3.95095		32hi 20ng	13.2591	13.3001
2hi 2ng	27.087				32hi 20ng	13.3411
2hi 20ng	23.2213	23.1239			2hi 2ng	17.0964	17.1185	3.4557
2hi 20ng	23.0265				2hi 2ng	17.1406
183hi 2ng	27.4511	27.295	3.772		2hi 20ng	13.6248	13.6628
183hi 2ng	27.1389				2hi 20ng	13.7008
183hi 20ng	23.523	23.523			183hi 2ng	17.1491	17.0618	4.27962
179hi 2ng	28.3835	28.4096	4.48436		183hi 2ng	16.9745
179hi 2ng	28.4358				183hi 20ng	12.6788	12.7822
179hi 20ng	23.9253	23.9253			183hi 20ng	12.8856
176hi 2ng	27.7496	27.9493	5.00299		179hi 2ng	17.482	17.3973	4.26954
176hi 2ng	28.1491				179hi 2ng	17.3125
176hi 20ng	22.9267	22.9463			179hi 20ng	13.1572	13.1277
176hi 20ng	22.966				179hi 20ng	13.0982
175hi 2ng	27.4742	27.4609	4.30614		176hi 2ng	17.5766	17.4269	4.77417
175hi 2ng	27.4476				176hi 2ng	17.2772
175hi 20ng	23.1548	23.1548			176hi 20ng	12.7134	12.6527
173hi 2ng	28.4934	28.5301	3.84774		176hi 20ng	12.592
173hi 2ng	28.5669				175hi 2ng	16.9074	16.9203	3.91207
173hi 20ng	24.6692	24.6824			175hi 2ng	16.9332
173hi 20ng	24.6956				175hi 20ng	13.0427	13.0082
147hi 2ng	27.0768	27.0199	3.61015		175hi 20ng	12.9738
147hi 2ng	26.9631				173hi 2ng	17.1553	17.1907	4.1732
147hi 20ng	23.5402	23.4098			173hi 2ng	17.2261
147hi 20ng	23.2794				173hi 20ng	13.1269	13.0175
125hi 2ng	26.9446	26.9466	3.99796		173hi 20ng	12.908
125hi 2ng	26.9485				147hi 2ng	16.6101	16.4626	4.0465
125hi 20ng	22.9925	22.9486			147hi 2ng	16.3151
125hi 20ng	22.9047				147hi 20ng	12.2111	12.4161
121hi 2ng	27.3543	27.3522	4.62282		147hi 20ng	12.6211
121hi 2ng	27.35				125hi 2ng	16.3919	16.4692	3.86587
121hi 20ng	22.674	22.7294			125hi 2ng	16.5465
121hi 20ng	22.7847				125hi 20ng	12.675	12.6033
118hi 2ng	27.2664	27.1194	4.27298		125hi 20ng	12.5317
118hi 2ng	26.9724				121hi 2ng	17.2131	17.2252	4.45699
118hi 20ng	22.7857	22.8464			121hi 2ng	17.2374
118hi 20ng	22.9072				121hi 20ng	12.8285	12.7682
113hi 2ng	27.692	27.6926	4.24685		121hi 20ng	12.708
113hi 2ng	27.6932				118hi 2ng	17.3116	17.1465	3.80571
113hi 20ng	23.4612	23.4457			118hi 2ng	16.9814
113hi 20ng	23.4303				118hi 20ng	13.3743	13.3408
107hi 2ng	27.6926	27.6611	4.84571		118hi 20ng	13.3072
107hi 2ng	27.6296				113hi 2ng	17.5595	17.5805	4.13005
107hi 20ng	22.944	22.8154			113hi 2ng	17.6014
107hi 20ng	22.6869				113hi 20ng	13.425	13.4504
105hi 2ng	27.5465	27.5183	3.74936		113hi 20ng	13.4758
105hi 2ng	27.4901				107hi 2ng	17.6913	17.773	4.78185
105hi 20ng	23.9633	23.7689			107hi 2ng	17.8547
105hi 20ng	23.5746				107hi 20ng	12.9856	12.9912
16S					107hi 20ng	12.9968
Sample	Cq	Cq Mean			105hi 2ng	17.1988	17.1697	3.71598
86hi 2ng	17.6922	17.7708	4.03595		105hi 2ng	17.1406
86hi 2ng	17.8494				105hi 20ng	13.4199	13.4537
86hi 20ng	13.7059	13.7349			105hi 20ng	13.4876
86hi 20ng	13.7638
83hi 2ng	16.8478	16.8687	3.51217
83hi 2ng	16.8896
83hi 20ng	13.2815	13.3565
83hi 20ng	13.4315
80hi 2ng	17.5249	17.5727	4.31492
80hi 2ng	17.6205
80hi 20ng	13.3137	13.2578
80hi 20ng	13.2019
79hi 2ng	17.2397	17.2542	3.96252
79hi 2ng	17.2688
79hi 20ng	13.3319	13.2917
79hi 20ng	13.2515
63hi 2ng	17.4542	17.4612	3.79097
63hi 2ng	17.4683
63hi 20ng	13.6739	13.6702
63hi 20ng	13.6666
59hi 2ng	16.8763	16.7822	3.60671
59hi 2ng	16.6881
59hi 20ng	13.3725	13.1755
59hi 20ng	12.9785
58hi 2ng	17.1132	17.0318	3.7192
58hi 2ng	16.9503
58hi 20ng	13.3762	13.3126
58hi 20ng	13.2489
57hi 2ng	16.1939	16.2147	3.23298
57hi 2ng	16.2355
57hi 20ng	13.0598	12.9817
57hi 20ng	12.9036
35hi 2ng	16.475	16.5028	3.34676
35hi 2ng	16.5306
35hi 20ng	13.1579	13.1561
35hi 20ng	13.1543
32hi 2ng	17.2693	17.2976	3.9975
32hi 2ng	17.3259
32hi 20ng	13.2591	13.3001
32hi 20ng	13.3411
2hi 2ng	17.0964	17.1185	3.4557
2hi 2ng	17.1406
2hi 20ng	13.6248	13.6628
2hi 20ng	13.7008
183hi 2ng	17.1491	17.0618	4.27962
183hi 2ng	16.9745
183hi 20ng	12.6788	12.7822
183hi 20ng	12.8856
179hi 2ng	17.482	17.3973	4.26954
179hi 2ng	17.3125
179hi 20ng	13.1572	13.1277
179hi 20ng	13.0982
176hi 2ng	17.5766	17.4269	4.77417
176hi 2ng	17.2772
176hi 20ng	12.7134	12.6527
176hi 20ng	12.592
175hi 2ng	16.9074	16.9203	3.91207
175hi 2ng	16.9332
175hi 20ng	13.0427	13.0082
175hi 20ng	12.9738
173hi 2ng	17.1553	17.1907	4.1732
173hi 2ng	17.2261
173hi 20ng	13.1269	13.0175
173hi 20ng	12.908
147hi 2ng	16.6101	16.4626	4.0465
147hi 2ng	16.3151
147hi 20ng	12.2111	12.4161
147hi 20ng	12.6211
125hi 2ng	16.3919	16.4692	3.86587
125hi 2ng	16.5465
125hi 20ng	12.675	12.6033
125hi 20ng	12.5317
121hi 2ng	17.2131	17.2252	4.45699
121hi 2ng	17.2374
121hi 20ng	12.8285	12.7682
121hi 20ng	12.708
118hi 2ng	17.3116	17.1465	3.80571
118hi 2ng	16.9814
118hi 20ng	13.3743	13.3408
118hi 20ng	13.3072
113hi 2ng	17.5595	17.5805	4.13005
113hi 2ng	17.6014
113hi 20ng	13.425	13.4504
113hi 20ng	13.4758
107hi 2ng	17.6913	17.773	4.78185
107hi 2ng	17.8547
107hi 20ng	12.9856	12.9912
107hi 20ng	12.9968
105hi 2ng	17.1988	17.1697	3.71598
105hi 2ng	17.1406
105hi 20ng	13.4199	13.4537
105hi 20ng	13.4876
ND4
Sample	Cq	Cq Mean
86hi 2ng	22.4449	22.4503	4.50341
86hi 2ng	22.4557
86hi 20ng	17.8514	17.9469
86hi 20ng	18.0424
83hi 2ng	22.1775	22.1002	3.82668
83hi 2ng	22.0229
83hi 20ng	18.2679	18.2735
83hi 20ng	18.2792
80hi 2ng	22.1926	22.1431	4.33775
80hi 2ng	22.0936
80hi 20ng	17.7709	17.8054
80hi 20ng	17.8399
79hi 2ng	21.2102	21.2102	3.34637
79hi 20ng	17.8026	17.8638
79hi 20ng	17.9251
63hi 2ng	22.5783	22.5525	4.12895
63hi 2ng	22.5267
63hi 20ng	18.4071	18.4236
63hi 20ng	18.44
59hi 2ng	21.7791	21.8122	3.93254
59hi 2ng	21.8453
59hi 20ng	17.8525	17.8796
59hi 20ng	17.9068
58hi 2ng	21.8216	21.8147	3.86924
58hi 2ng	21.8077
58hi 20ng	18.0143	17.9454
58hi 20ng	17.8765
57hi 2ng	21.4481	21.4476	3.75743
57hi 2ng	21.447
57hi 20ng	17.6555	17.6901
57hi 20ng	17.7247
35hi 2ng	21.4486	21.4577	3.44204
35hi 2ng	21.4668
35hi 20ng	18.07	18.0156
35hi 20ng	17.9613
32hi 2ng	22.3227	22.3328	4.42833
32hi 2ng	22.3429
32hi 20ng	17.8933	17.9045
32hi 20ng	17.9156
2hi 2ng	21.9516	21.9299	3.98565
2hi 2ng	21.9083
2hi 20ng	17.968	17.9443
2hi 20ng	17.9205
183hi 2ng	22.3385	22.3562	4.40012
183hi 2ng	22.374
183hi 20ng	17.9461	17.9561
183hi 20ng	17.9661
179hi 2ng	22.6686	22.6991	4.42581
179hi 2ng	22.7296
179hi 20ng	18.2732	18.2733
179hi 20ng	18.2733
176hi 2ng	22.6951	22.7814	5.29483
176hi 2ng	22.8676
176hi 20ng	17.4911	17.4865
176hi 20ng	17.4819
175hi 2ng	21.9488	21.9213	4.30469
175hi 2ng	21.8938
175hi 20ng	17.6218	17.6166
175hi 20ng	17.6114
173hi 2ng	22.6261	22.6423	4.11545
173hi 2ng	22.6585
173hi 20ng	18.4719	18.5268
173hi 20ng	18.5817
147hi 2ng	21.7963	21.8002	4.69199
147hi 2ng	21.8041
147hi 20ng	16.8623	17.1082
147hi 20ng	17.354
125hi 2ng	21.8837	21.9139	4.24313
125hi 2ng	21.9441
125hi 20ng	17.7906	17.6708
125hi 20ng	17.551
121hi 2ng	22.107	22.0708	4.64246
121hi 2ng	22.0346
121hi 20ng	17.4202	17.4284
121hi 20ng	17.4365
118hi 2ng	21.8812	21.8564	4.05159
118hi 2ng	21.8316
118hi 20ng	17.8766	17.8048
118hi 20ng	17.7331
113hi 2ng	22.7418	22.7625	4.32204
113hi 2ng	22.7833
113hi 20ng	18.4456	18.4405
113hi 20ng	18.4354
107hi 2ng	22.6236	22.6611	4.79352
107hi 2ng	22.6985
107hi 20ng	17.8677	17.8676
107hi 20ng	17.8674
105hi 2ng	22.1135	22.1615	3.91387
105hi 2ng	22.2095
105hi 20ng	18.2937	18.2477
105hi 20ng	18.2016
12S
Sample	Cq	Cq Mean
86hi 2ng	17.5114	17.5786	4.01606
86hi 2ng	17.6459
86hi 20ng	13.5409	13.5626
86hi 20ng	13.5843
83hi 2ng	16.5972	16.6746	3.56074
83hi 2ng	16.7519
83hi 20ng	13.1506	13.1138
83hi 20ng	13.0771
80hi 2ng	17.045	17.1063	3.96225
80hi 2ng	17.1677
80hi 20ng	13.1864	13.1441
80hi 20ng	13.1018
79hi 2ng	16.6489	16.7869	3.65548
79hi 2ng	16.9249
79hi 20ng	13.1495	13.1315
79hi 20ng	13.1134
63hi 2ng	17.4456	17.4414	3.85711
63hi 2ng	17.4372
63hi 20ng	13.5461	13.5843
63hi 20ng	13.6225
59hi 2ng	16.7962	16.8043	3.66312
59hi 2ng	16.8124
59hi 20ng	13.128	13.1411
59hi 20ng	13.1543
58hi 2ng	16.9718	16.9716	3.66499
58hi 2ng	16.9713
58hi 20ng	13.299	13.3066
58hi 20ng	13.3141
57hi 2ng	16.2573	16.2493	3.65427
57hi 2ng	16.2412
57hi 20ng	12.5558	12.595
57hi 20ng	12.6342
35hi 2ng	16.9312	16.6823	3.07334
35hi 2ng	16.4335
35hi 20ng	13.5534	13.609
35hi 20ng	13.6646
32hi 2ng	17.0832	17.1066	3.96091
32hi 2ng	17.13
32hi 20ng	13.1007	13.1457
32hi 20ng	13.1907
2hi 2ng	16.9959	17.0139	3.709
2hi 2ng	17.0318
2hi 20ng	13.3538	13.3049
2hi 20ng	13.256
183hi 2ng	16.886	16.8459	4.2027
183hi 2ng	16.8057
183hi 20ng	12.6449	12.6432
183hi 20ng	12.6415
179hi 2ng	17.3454	17.313	4.10558
179hi 2ng	17.2805
179hi 20ng	13.2074	13.2074
179hi 20ng	13.2074
176hi 2ng	17.5842	17.5458	4.81452
176hi 2ng	17.5074
176hi 20ng	12.6837	12.7313
176hi 20ng	12.7789
175hi 2ng	16.629	16.5968	3.751
175hi 2ng	16.5646
175hi 20ng	12.8217	12.8458
175hi 20ng	12.8699
173hi 2ng	16.9884	16.9447	3.68896
173hi 2ng	16.901
173hi 20ng	13.232	13.2558
173hi 20ng	13.2795
147hi 2ng	16.5656	16.4663	4.11817
147hi 2ng	16.3671
147hi 20ng	12.3005	12.3482
147hi 20ng	12.3958
125hi 2ng	16.3462	16.3587	3.98174
125hi 2ng	16.3712
125hi 20ng	12.3142	12.3769
125hi 20ng	12.4397
121hi 2ng	16.7372	16.7103	4.05059
121hi 2ng	16.6834
121hi 20ng	12.6517	12.6597
121hi 20ng	12.6678
118hi 2ng	16.9801	16.9492	3.57762
118hi 2ng	16.9183
118hi 20ng	13.4086	13.3716
118hi 20ng	13.3345
113hi 2ng	17.3494	17.3338	4.02102
113hi 2ng	17.3181
113hi 20ng	13.3346	13.3127
113hi 20ng	13.2909
107hi 2ng	17.6848	17.7352	4.63432
107hi 2ng	17.7857
107hi 20ng	13.068	13.1009
107hi 20ng	13.1338
105hi 2ng	17.0316	17.0308	3.51984
105hi 2ng	17.03
105hi 20ng	13.4912	13.511
105hi 20ng	13.5307

## Sheet: 16S-PPIA
PPIA					16S
Sample	Cq	Cq Mean	Dif Cq		Sample	Cq	Cq Mean			Delta Ct	Delta Delta Ct	2^-DeltaDeltaCt						2ng
86hi 2ng	27.2611	27.2518	4.55777		86hi 2ng	17.6922	17.7708	4.03595	86hi 2ng	-9.48096	0.398435	0.758681		Delta Ct Ctrl 2ng		Delta Ct Ctrl 20ng		WT		KI/KO V		KI/KO AAV
86hi 2ng	27.2424				86hi 2ng	17.8494			86hi 2ng					-9.87939		-9.50994		86hi	0.758681	57hi	1.44863	83hi	1.44111
86hi 20ng	22.638	22.694			86hi 20ng	13.7059	13.7349		86hi 20ng	-8.95914	0.550802	0.682641						80hi	0.702091	32hi	1.74667	79hi	0.975625
86hi 20ng	22.75				86hi 20ng	13.7638			86hi 20ng									63hi	1.07705	183hi	1.27793	59hi	1.26201
83hi 2ng	27.2437	27.2753	3.91355		83hi 2ng	16.8478	16.8687	3.51217	83hi 2ng	-10.4066	-0.527177	1.44111						58hi	1.39788	176hi	1.56164	35hi	1.11649
83hi 2ng	27.3069				83hi 2ng	16.8896			83hi 2ng									2hi	1.05478	175hi	1.58139	179hi	2.19312
83hi 20ng	23.4314	23.3617			83hi 20ng	13.2815	13.3565		83hi 20ng	-10.0052	-0.495251	1.40957						113hi	1.17506	147hi	1.59986	173hi	2.75125
83hi 20ng	23.2921				83hi 20ng	13.4315			83hi 20ng									107hi	1.00606	125hi	1.51358	118hi	1.06697
80hi 2ng	27.2655	26.9418	4.13974		80hi 2ng	17.5249	17.5727	4.31492	80hi 2ng	-9.36912	0.510271	0.702091								121hi	1.18719	105hi	1.38435
80hi 2ng	26.6182				80hi 2ng	17.6205			80hi 2ng
80hi 20ng	22.8505	22.8021			80hi 20ng	13.3137	13.2578		80hi 20ng	-9.5443	-0.0343566	1.0241							1.02451		1.53281		1.5438
80hi 20ng	22.7537				80hi 20ng	13.2019			80hi 20ng
79hi 2ng	27.1462	27.098	4.09602		79hi 2ng	17.2397	17.2542	3.96252	79hi 2ng	-9.84379	0.0356008	0.975625						20ng
79hi 2ng	27.0499				79hi 2ng	17.2688			79hi 2ng									WT		KI/KO V		KI/KO AAV
79hi 20ng	23.075	23.002			79hi 20ng	13.3319	13.2917		79hi 20ng	-9.7103	-0.200352	1.14898						86hi	0.682641	57hi	1.31162	83hi	1.40957
79hi 20ng	22.929				79hi 20ng	13.2515			79hi 20ng									80hi	1.0241	32hi	1.80852	79hi	1.14898
63hi 2ng	27.3926	27.4477	4.21164		63hi 2ng	17.4542	17.4612	3.79097	63hi 2ng	-9.98647	-0.107081	1.07705						63hi	1.03948	183hi	2.34709	59hi	1.74691
63hi 2ng	27.5028				63hi 2ng	17.4683			63hi 2ng									58hi	0.817766	176hi	1.72153	35hi	1.27459
63hi 20ng	23.2116	23.2361			63hi 20ng	13.6739	13.6702		63hi 20ng	-9.56581	-0.0558627	1.03948						2hi	0.966704	175hi	1.55463	179hi	2.44124
63hi 20ng	23.2605				63hi 20ng	13.6666			63hi 20ng									113hi	1.39995	147hi	2.79675	173hi	4.45367
59hi 2ng	27.0726	26.9974	3.50707		59hi 2ng	16.8763	16.7822	3.60671	59hi 2ng	-10.2151	-0.335721	1.26201						107hi	1.24341	125hi	1.78426	118hi	0.997029
59hi 2ng	26.9221				59hi 2ng	16.6881			59hi 2ng											121hi	1.36715	105hi	1.74748
59hi 20ng	23.5379	23.4903			59hi 20ng	13.3725	13.1755		59hi 20ng	-10.3148	-0.804808	1.74691
59hi 20ng	23.4427				59hi 20ng	12.9785			59hi 20ng										1.02486		1.90349		1.92457
58hi 2ng	27.3867	27.3944	4.86212		58hi 2ng	17.1132	17.0318	3.7192	58hi 2ng	-10.3626	-0.483237	1.39788
58hi 2ng	27.4021				58hi 2ng	16.9503			58hi 2ng
58hi 20ng	22.4017	22.5323			58hi 20ng	13.3762	13.3126		58hi 20ng	-9.2197	0.29024	0.817766						Promedio
58hi 20ng	22.6628				58hi 20ng	13.2489			58hi 20ng									WT		KI/KO V		KI/KO AAV
57hi 2ng	26.5789	26.6288	3.74577		57hi 2ng	16.1939	16.2147	3.23298	57hi 2ng	-10.4141	-0.53469	1.44863						86hi	0.720661	57hi	1.38013	83hi	1.42534
57hi 2ng	26.6787				57hi 2ng	16.2355			57hi 2ng									80hi	0.863095	32hi	1.77759	79hi	1.0623
57hi 20ng	22.9119	22.883			57hi 20ng	13.0598	12.9817		57hi 20ng	-9.90129	-0.391351	1.31162						63hi	1.05826	183hi	1.81251	59hi	1.50446
57hi 20ng	22.8541				57hi 20ng	12.9036			57hi 20ng									58hi	1.10782	176hi	1.64158	35hi	1.19554
35hi 2ng	26.3634	26.5412	3.52515		35hi 2ng	16.475	16.5028	3.34676	35hi 2ng	-10.0384	-0.158973	1.11649						2hi	1.01074	175hi	1.56801	179hi	2.31718
35hi 2ng	26.7189				35hi 2ng	16.5306			35hi 2ng									113hi	1.2875	147hi	2.1983	173hi	3.60246
35hi 20ng	23.016	23.016			35hi 20ng	13.1579	13.1561		35hi 20ng	-9.85998	-0.350032	1.27459						107hi	1.12473	125hi	1.64892	118hi	1.032
					35hi 20ng	13.1543			35hi 20ng											121hi	1.27717	105hi	1.56592
32hi 2ng	27.9952	27.9816	4.31674		32hi 2ng	17.2693	17.2976	3.9975	32hi 2ng	-10.684	-0.804606	1.74667
32hi 2ng	27.9679				32hi 2ng	17.3259			32hi 2ng										1.02469		1.71815		1.73418
32hi 20ng	23.6648	23.6648			32hi 20ng	13.2591	13.3001		32hi 20ng	-10.3648	-0.854811	1.80852
					32hi 20ng	13.3411			32hi 20ng
2hi 2ng	27.0627	27.0749	3.95095		2hi 2ng	17.0964	17.1185	3.4557	2hi 2ng	-9.95634	-0.0769479	1.05478						Promedio
2hi 2ng	27.087				2hi 2ng	17.1406			2hi 2ng									WT		KI/KO V		KI/KO AAV
2hi 20ng	23.2213	23.1239			2hi 20ng	13.6248	13.6628		2hi 20ng	-9.46109	0.0488539	0.966704						86hi	70.3297	57hi	134.687	83hi	139.099
2hi 20ng	23.0265				2hi 20ng	13.7008			2hi 20ng									80hi	84.23	32hi	173.477	79hi	103.671
183hi 2ng	27.4511	27.295	3.772		183hi 2ng	17.1491	17.0618	4.27962	183hi 2ng	-10.2332	-0.353803	1.27793						63hi	103.277	183hi	176.884	59hi	146.821
183hi 2ng	27.1389				183hi 2ng	16.9745			183hi 2ng									58hi	108.113	176hi	160.203	35hi	116.674
183hi 20ng	23.523	23.523			183hi 20ng	12.6788	12.7822		183hi 20ng	-10.7408	-1.23087	2.34709						2hi	98.6391	175hi	153.023	179hi	226.135
					183hi 20ng	12.8856			183hi 20ng									113hi	125.648	147hi	214.534	173hi	351.566
179hi 2ng	28.3835	28.4096	4.48436		179hi 2ng	17.482	17.3973	4.26954	179hi 2ng	-11.0124	-1.13298	2.19312						107hi	109.763	125hi	160.919	118hi	100.714
179hi 2ng	28.4358				179hi 2ng	17.3125			179hi 2ng											121hi	124.64	105hi	152.819
179hi 20ng	23.9253	23.9253			179hi 20ng	13.1572	13.1277		179hi 20ng	-10.7976	-1.28761	2.44124
					179hi 20ng	13.0982			179hi 20ng										100		167.675		169.24
176hi 2ng	27.7496	27.9493	5.00299		176hi 2ng	17.5766	17.4269	4.77417	176hi 2ng	-10.5225	-0.643061	1.56164
176hi 2ng	28.1491				176hi 2ng	17.2772			176hi 2ng										WT	KI/KO V	KI/KO AAV
176hi 20ng	22.9267	22.9463			176hi 20ng	12.7134	12.6527		176hi 20ng	-10.2936	-0.783691	1.72153						Minimum	86.94	114.1	104.6
176hi 20ng	22.966				176hi 20ng	12.592			176hi 20ng									Maximum	113.9	187.5	208.3
175hi 2ng	27.4742	27.4609	4.30614		175hi 2ng	16.9074	16.9203	3.91207	175hi 2ng	-10.5406	-0.661189	1.58139						Range	26.96	73.36	103.6
175hi 2ng	27.4476				175hi 2ng	16.9332			175hi 2ng
175hi 20ng	23.1548	23.1548			175hi 20ng	13.0427	13.0082		175hi 20ng	-10.1465	-0.636573	1.55463						Mean	100	138.6	140.5
					175hi 20ng	12.9738			175hi 20ng									Std. Deviation	10.09	26.32	33.98
173hi 2ng	28.4934	28.5301	3.84774		173hi 2ng	17.1553	17.1907	4.1732	173hi 2ng	-11.3395	-1.46009	2.75125						Std. Error of Mean	3.814	9.305	12.02
173hi 2ng	28.5669				173hi 2ng	17.2261			173hi 2ng
173hi 20ng	24.6692	24.6824			173hi 20ng	13.1269	13.0175		173hi 20ng	-11.6649	-2.15499	4.45367
173hi 20ng	24.6956				173hi 20ng	12.908			173hi 20ng
147hi 2ng	27.0768	27.0199	3.61015		147hi 2ng	16.6101	16.4626	4.0465	147hi 2ng	-10.5573	-0.677943	1.59986
147hi 2ng	26.9631				147hi 2ng	16.3151			147hi 2ng
147hi 20ng	23.5402	23.4098			147hi 20ng	12.2111	12.4161		147hi 20ng	-10.9937	-1.48375	2.79675
147hi 20ng	23.2794				147hi 20ng	12.6211			147hi 20ng
125hi 2ng	26.9446	26.9466	3.99796		125hi 2ng	16.3919	16.4692	3.86587	125hi 2ng	-10.4774	-0.597965	1.51358
125hi 2ng	26.9485				125hi 2ng	16.5465			125hi 2ng
125hi 20ng	22.9925	22.9486			125hi 20ng	12.675	12.6033		125hi 20ng	-10.3453	-0.835326	1.78426
125hi 20ng	22.9047				125hi 20ng	12.5317			125hi 20ng
121hi 2ng	27.3543	27.3522	4.62282		121hi 2ng	17.2131	17.2252	4.45699	121hi 2ng	-10.1269	-0.247551	1.18719
121hi 2ng	27.35				121hi 2ng	17.2374			121hi 2ng
121hi 20ng	22.674	22.7294			121hi 20ng	12.8285	12.7682		121hi 20ng	-9.96112	-0.451171	1.36715
121hi 20ng	22.7847				121hi 20ng	12.708			121hi 20ng
118hi 2ng	27.2664	27.1194	4.27298		118hi 2ng	17.3116	17.1465	3.80571	118hi 2ng	-9.97292	-0.0935226	1.06697
118hi 2ng	26.9724				118hi 2ng	16.9814			118hi 2ng
118hi 20ng	22.7857	22.8464			118hi 20ng	13.3743	13.3408		118hi 20ng	-9.50565	0.00429229	0.997029
118hi 20ng	22.9072				118hi 20ng	13.3072			118hi 20ng
113hi 2ng	27.692	27.6926	4.24685		113hi 2ng	17.5595	17.5805	4.13005	113hi 2ng	-10.1121	-0.232729	1.17506
113hi 2ng	27.6932				113hi 2ng	17.6014			113hi 2ng
113hi 20ng	23.4612	23.4457			113hi 20ng	13.425	13.4504		113hi 20ng	-9.99532	-0.485379	1.39995
113hi 20ng	23.4303				113hi 20ng	13.4758			113hi 20ng
107hi 2ng	27.6926	27.6611	4.84571		107hi 2ng	17.6913	17.773	4.78185	107hi 2ng	-9.8881	-0.00871094	1.00606
107hi 2ng	27.6296				107hi 2ng	17.8547			107hi 2ng
107hi 20ng	22.944	22.8154			107hi 20ng	12.9856	12.9912		107hi 20ng	-9.82424	-0.314297	1.24341
107hi 20ng	22.6869				107hi 20ng	12.9968			107hi 20ng
105hi 2ng	27.5465	27.5183	3.74936		105hi 2ng	17.1988	17.1697	3.71598	105hi 2ng	-10.3486	-0.469208	1.38435
105hi 2ng	27.4901				105hi 2ng	17.1406			105hi 2ng
105hi 20ng	23.9633	23.7689			105hi 20ng	13.4199	13.4537		105hi 20ng	-10.3152	-0.805278	1.74748
105hi 20ng	23.5746				105hi 20ng	13.4876			105hi 20ng
ND4
Sample	Cq	Cq Mean
86hi 2ng	22.4449	22.4503	4.50341
86hi 2ng	22.4557
86hi 20ng	17.8514	17.9469
86hi 20ng	18.0424
83hi 2ng	22.1775	22.1002	3.82668
83hi 2ng	22.0229
83hi 20ng	18.2679	18.2735
83hi 20ng	18.2792
80hi 2ng	22.1926	22.1431	4.33775
80hi 2ng	22.0936
80hi 20ng	17.7709	17.8054
80hi 20ng	17.8399
79hi 2ng	21.2102	21.2102	3.34637
79hi 20ng	17.8026	17.8638
79hi 20ng	17.9251
63hi 2ng	22.5783	22.5525	4.12895
63hi 2ng	22.5267
63hi 20ng	18.4071	18.4236
63hi 20ng	18.44
59hi 2ng	21.7791	21.8122	3.93254
59hi 2ng	21.8453
59hi 20ng	17.8525	17.8796
59hi 20ng	17.9068
58hi 2ng	21.8216	21.8147	3.86924
58hi 2ng	21.8077
58hi 20ng	18.0143	17.9454
58hi 20ng	17.8765
57hi 2ng	21.4481	21.4476	3.75743
57hi 2ng	21.447
57hi 20ng	17.6555	17.6901
57hi 20ng	17.7247
35hi 2ng	21.4486	21.4577	3.44204
35hi 2ng	21.4668
35hi 20ng	18.07	18.0156
35hi 20ng	17.9613
32hi 2ng	22.3227	22.3328	4.42833
32hi 2ng	22.3429
32hi 20ng	17.8933	17.9045
32hi 20ng	17.9156
2hi 2ng	21.9516	21.9299	3.98565
2hi 2ng	21.9083
2hi 20ng	17.968	17.9443
2hi 20ng	17.9205
183hi 2ng	22.3385	22.3562	4.40012
183hi 2ng	22.374
183hi 20ng	17.9461	17.9561
183hi 20ng	17.9661
179hi 2ng	22.6686	22.6991	4.42581
179hi 2ng	22.7296
179hi 20ng	18.2732	18.2733
179hi 20ng	18.2733
176hi 2ng	22.6951	22.7814	5.29483
176hi 2ng	22.8676
176hi 20ng	17.4911	17.4865
176hi 20ng	17.4819
175hi 2ng	21.9488	21.9213	4.30469
175hi 2ng	21.8938
175hi 20ng	17.6218	17.6166
175hi 20ng	17.6114
173hi 2ng	22.6261	22.6423	4.11545
173hi 2ng	22.6585
173hi 20ng	18.4719	18.5268
173hi 20ng	18.5817
147hi 2ng	21.7963	21.8002	4.69199
147hi 2ng	21.8041
147hi 20ng	16.8623	17.1082
147hi 20ng	17.354
125hi 2ng	21.8837	21.9139	4.24313
125hi 2ng	21.9441
125hi 20ng	17.7906	17.6708
125hi 20ng	17.551
121hi 2ng	22.107	22.0708	4.64246
121hi 2ng	22.0346
121hi 20ng	17.4202	17.4284
121hi 20ng	17.4365
118hi 2ng	21.8812	21.8564	4.05159
118hi 2ng	21.8316
118hi 20ng	17.8766	17.8048
118hi 20ng	17.7331
113hi 2ng	22.7418	22.7625	4.32204
113hi 2ng	22.7833
113hi 20ng	18.4456	18.4405
113hi 20ng	18.4354
107hi 2ng	22.6236	22.6611	4.79352
107hi 2ng	22.6985
107hi 20ng	17.8677	17.8676
107hi 20ng	17.8674
105hi 2ng	22.1135	22.1615	3.91387
105hi 2ng	22.2095
105hi 20ng	18.2937	18.2477
105hi 20ng	18.2016
12S
Sample	Cq	Cq Mean
86hi 2ng	17.5114	17.5786	4.01606
86hi 2ng	17.6459
86hi 20ng	13.5409	13.5626
86hi 20ng	13.5843
83hi 2ng	16.5972	16.6746	3.56074
83hi 2ng	16.7519
83hi 20ng	13.1506	13.1138
83hi 20ng	13.0771
80hi 2ng	17.045	17.1063	3.96225
80hi 2ng	17.1677
80hi 20ng	13.1864	13.1441
80hi 20ng	13.1018
79hi 2ng	16.6489	16.7869	3.65548
79hi 2ng	16.9249
79hi 20ng	13.1495	13.1315
79hi 20ng	13.1134
63hi 2ng	17.4456	17.4414	3.85711
63hi 2ng	17.4372
63hi 20ng	13.5461	13.5843
63hi 20ng	13.6225
59hi 2ng	16.7962	16.8043	3.66312
59hi 2ng	16.8124
59hi 20ng	13.128	13.1411
59hi 20ng	13.1543
58hi 2ng	16.9718	16.9716	3.66499
58hi 2ng	16.9713
58hi 20ng	13.299	13.3066
58hi 20ng	13.3141
57hi 2ng	16.2573	16.2493	3.65427
57hi 2ng	16.2412
57hi 20ng	12.5558	12.595
57hi 20ng	12.6342
35hi 2ng	16.9312	16.6823	3.07334
35hi 2ng	16.4335
35hi 20ng	13.5534	13.609
35hi 20ng	13.6646
32hi 2ng	17.0832	17.1066	3.96091
32hi 2ng	17.13
32hi 20ng	13.1007	13.1457
32hi 20ng	13.1907
2hi 2ng	16.9959	17.0139	3.709
2hi 2ng	17.0318
2hi 20ng	13.3538	13.3049
2hi 20ng	13.256
183hi 2ng	16.886	16.8459	4.2027
183hi 2ng	16.8057
183hi 20ng	12.6449	12.6432
183hi 20ng	12.6415
179hi 2ng	17.3454	17.313	4.10558
179hi 2ng	17.2805
179hi 20ng	13.2074	13.2074
179hi 20ng	13.2074
176hi 2ng	17.5842	17.5458	4.81452
176hi 2ng	17.5074
176hi 20ng	12.6837	12.7313
176hi 20ng	12.7789
175hi 2ng	16.629	16.5968	3.751
175hi 2ng	16.5646
175hi 20ng	12.8217	12.8458
175hi 20ng	12.8699
173hi 2ng	16.9884	16.9447	3.68896
173hi 2ng	16.901
173hi 20ng	13.232	13.2558
173hi 20ng	13.2795
147hi 2ng	16.5656	16.4663	4.11817
147hi 2ng	16.3671
147hi 20ng	12.3005	12.3482
147hi 20ng	12.3958
125hi 2ng	16.3462	16.3587	3.98174
125hi 2ng	16.3712
125hi 20ng	12.3142	12.3769
125hi 20ng	12.4397
121hi 2ng	16.7372	16.7103	4.05059
121hi 2ng	16.6834
121hi 20ng	12.6517	12.6597
121hi 20ng	12.6678
118hi 2ng	16.9801	16.9492	3.57762
118hi 2ng	16.9183
118hi 20ng	13.4086	13.3716
118hi 20ng	13.3345
113hi 2ng	17.3494	17.3338	4.02102
113hi 2ng	17.3181
113hi 20ng	13.3346	13.3127
113hi 20ng	13.2909
107hi 2ng	17.6848	17.7352	4.63432
107hi 2ng	17.7857
107hi 20ng	13.068	13.1009
107hi 20ng	13.1338
105hi 2ng	17.0316	17.0308	3.51984
105hi 2ng	17.03
105hi 20ng	13.4912	13.511
105hi 20ng	13.5307

## Sheet: 12S-PPIA
PPIA					12S
Sample	Cq	Cq Mean	Dif Cq		Sample	Cq	Cq Mean			Delta Ct	Delta Delta Ct	2^-DeltaDeltaCt						2ng								86hi 2ng	17.5114	17.5786
86hi 2ng	27.2611	27.2518	4.55777		86hi 2ng	17.5114	17.5786	4.01606	86hi 2ng	-9.67313	0.367367	0.775196		Delta Ct Ctrl 2ng		Delta Ct Ctrl 20ng		WT		KI/KO V		KI/KO AAV				86hi 2ng	17.6459
86hi 2ng	27.2424				86hi 2ng	17.6459			86hi 2ng					-10.0405		-9.61906		86hi	0.775196	57hi	1.26489	83hi	1.47448			86hi 20ng	13.5409	13.5626
86hi 20ng	22.638	22.694			86hi 20ng	13.5409	13.5626		86hi 20ng	-9.13142	0.487643	0.713189						80hi	0.867543	32hi	1.78321	79hi	1.20629			86hi 20ng	13.5843
86hi 20ng	22.75				86hi 20ng	13.5843			86hi 20ng									63hi	0.976569	183hi	1.32742	59hi	1.11157			83hi 2ng	16.5972	16.6746
83hi 2ng	27.2437	27.2753	3.91355		83hi 2ng	16.5972	16.6746	3.56074	83hi 2ng	-10.6007	-0.560206	1.47448						58hi	1.30346	176hi	1.28613	35hi	0.881702			83hi 2ng	16.7519
83hi 2ng	27.3069				83hi 2ng	16.7519			83hi 2ng									2hi	1.01429	175hi	1.76986	179hi	2.07942			83hi 20ng	13.1506	13.1138
83hi 20ng	23.4314	23.3617			83hi 20ng	13.1506	13.1138		83hi 20ng	-10.2479	-0.628828	1.54631						113hi	1.24689	147hi	1.42714	173hi	2.9179			83hi 20ng	13.0771
83hi 20ng	23.2921				83hi 20ng	13.0771			83hi 20ng									107hi	0.923644	125hi	1.46144	118hi	1.09408			80hi 2ng	17.045	17.1063
80hi 2ng	27.2655	26.9418	4.13974		80hi 2ng	17.045	17.1063	3.96225	80hi 2ng	-9.8355	0.204993	0.867543								121hi	1.51715	105hi	1.36321			80hi 2ng	17.1677
80hi 2ng	26.6182				80hi 2ng	17.1677			80hi 2ng																	80hi 20ng	13.1864	13.1441
80hi 20ng	22.8505	22.8021			80hi 20ng	13.1864	13.1441		80hi 20ng	-9.65802	-0.0389554	1.02737							1.01537		1.4743		1.53792			80hi 20ng	13.1018
80hi 20ng	22.7537				80hi 20ng	13.1018			80hi 20ng																	79hi 2ng	16.6489	16.7869
79hi 2ng	27.1462	27.098	4.09602		79hi 2ng	16.6489	16.7869	3.65548	79hi 2ng	-10.3111	-0.270582	1.20629						20ng								79hi 2ng	16.9249
79hi 2ng	27.0499				79hi 2ng	16.9249			79hi 2ng									WT		KI/KO V		KI/KO AAV				79hi 20ng	13.1495	13.1315
79hi 20ng	23.075	23.002			79hi 20ng	13.1495	13.1315		79hi 20ng	-9.87054	-0.25148	1.19043						86hi	0.713189	57hi	1.58991	83hi	1.47448			79hi 20ng	13.1134
79hi 20ng	22.929				79hi 20ng	13.1134			79hi 20ng									80hi	1.02737	32hi	1.86617	79hi	1.20629			63hi 2ng	17.4456	17.4414
63hi 2ng	27.3926	27.4477	4.21164		63hi 2ng	17.4456	17.4414	3.85711	63hi 2ng	-10.0063	0.0342054	0.976569						63hi	1.02293	183hi	2.39622	59hi	1.11157			63hi 2ng	17.4372
63hi 2ng	27.5028				63hi 2ng	17.4372			63hi 2ng									58hi	0.76136	176hi	1.51151	35hi	0.881702			63hi 20ng	13.5461	13.5843
63hi 20ng	23.2116	23.2361			63hi 20ng	13.5461	13.5843		63hi 20ng	-9.65176	-0.0327027	1.02293						2hi	1.14867	175hi	1.6132	179hi	2.07942			63hi 20ng	13.6225
63hi 20ng	23.2605				63hi 20ng	13.6225			63hi 20ng									113hi	1.42793	147hi	2.71806	173hi	2.9179			59hi 2ng	16.7962	16.8043
59hi 2ng	27.0726	26.9974	3.50707		59hi 2ng	16.7962	16.8043	3.66312	59hi 2ng	-10.1931	-0.152596	1.11157						107hi	1.0684	125hi	1.93536	118hi	1.09408			59hi 2ng	16.8124
59hi 2ng	26.9221				59hi 2ng	16.8124			59hi 2ng											121hi	1.36657	105hi	1.36321			59hi 20ng	13.128	13.1411
59hi 20ng	23.5379	23.4903			59hi 20ng	13.128	13.1411		59hi 20ng	-10.3491	-0.730079	1.65873														59hi 20ng	13.1543
59hi 20ng	23.4427				59hi 20ng	13.1543			59hi 20ng										1.02426		1.9472		1.53792			58hi 2ng	16.9718	16.9716
58hi 2ng	27.3867	27.3944	4.86212		58hi 2ng	16.9718	16.9716	3.66499	58hi 2ng	-10.4228	-0.382352	1.30346														58hi 2ng	16.9713
58hi 2ng	27.4021				58hi 2ng	16.9713			58hi 2ng																	58hi 20ng	13.299	13.3066
58hi 20ng	22.4017	22.5323			58hi 20ng	13.299	13.3066		58hi 20ng	-9.22571	0.393348	0.76136						Promedio								58hi 20ng	13.3141
58hi 20ng	22.6628				58hi 20ng	13.3141			58hi 20ng									WT		KI/KO V		KI/KO AAV				57hi 2ng	16.2573	16.2493
57hi 2ng	26.5789	26.6288	3.74577		57hi 2ng	16.2573	16.2493	3.65427	57hi 2ng	-10.3795	-0.339008	1.26489						86hi	0.744192	57hi	1.4274	83hi	1.47448			57hi 2ng	16.2412
57hi 2ng	26.6787				57hi 2ng	16.2412			57hi 2ng									80hi	0.947456	32hi	1.82469	79hi	1.20629			57hi 20ng	12.5558	12.595
57hi 20ng	22.9119	22.883			57hi 20ng	12.5558	12.595		57hi 20ng	-10.288	-0.668942	1.58991						63hi	0.999748	183hi	1.86182	59hi	1.11157			57hi 20ng	12.6342
57hi 20ng	22.8541				57hi 20ng	12.6342			57hi 20ng									58hi	1.03241	176hi	1.39882	35hi	0.881702			35hi 2ng	16.9312	16.6823
35hi 2ng	26.3634	26.5412	3.52515		35hi 2ng	16.9312	16.6823	3.07334	35hi 2ng	-9.85886	0.181637	0.881702						2hi	1.08148	175hi	1.69153	179hi	2.07942			35hi 2ng	16.4335
35hi 2ng	26.7189				35hi 2ng	16.4335			35hi 2ng									113hi	1.33741	147hi	2.0726	173hi	2.9179			35hi 20ng	13.5534	13.609
35hi 20ng	23.016	23.016			35hi 20ng	13.5534	13.609		35hi 20ng	-9.40705	0.212014	0.863331						107hi	0.996021	125hi	1.6984	118hi	1.09408			35hi 20ng	13.6646
					35hi 20ng	13.6646			35hi 20ng											121hi	1.44186	105hi	1.36321			32hi 2ng	17.0832	17.1066
32hi 2ng	27.9952	27.9816	4.31674		32hi 2ng	17.0832	17.1066	3.96091	32hi 2ng	-10.875	-0.834477	1.78321														32hi 2ng	17.13
32hi 2ng	27.9679				32hi 2ng	17.13			32hi 2ng										1.01982		1.71075		1.53792			32hi 20ng	13.1007	13.1457
32hi 20ng	23.6648	23.6648			32hi 20ng	13.1007	13.1457		32hi 20ng	-10.5191	-0.900078	1.86617														32hi 20ng	13.1907
					32hi 20ng	13.1907			32hi 20ng																	2hi 2ng	16.9959	17.0139
2hi 2ng	27.0627	27.0749	3.95095		2hi 2ng	16.9959	17.0139	3.709	2hi 2ng	-10.061	-0.0204762	1.01429						Promedio								2hi 2ng	17.0318
2hi 2ng	27.087				2hi 2ng	17.0318			2hi 2ng									WT		KI/KO V		KI/KO AAV				2hi 20ng	13.3538	13.3049
2hi 20ng	23.2213	23.1239			2hi 20ng	13.3538	13.3049		2hi 20ng	-9.81902	-0.19996	1.14867						86hi	72.9731	57hi	139.966	83hi	144.583			2hi 20ng	13.256
2hi 20ng	23.0265				2hi 20ng	13.256			2hi 20ng									80hi	92.9045	32hi	178.923	79hi	118.285			183hi 2ng	16.886	16.8459
183hi 2ng	27.4511	27.295	3.772		183hi 2ng	16.886	16.8459	4.2027	183hi 2ng	-10.4491	-0.40863	1.32742						63hi	98.0321	183hi	182.564	59hi	108.997			183hi 2ng	16.8057
183hi 2ng	27.1389				183hi 2ng	16.8057			183hi 2ng									58hi	101.235	176hi	137.164	35hi	86.4569			183hi 20ng	12.6449	12.6432
183hi 20ng	23.523	23.523			183hi 20ng	12.6449	12.6432		183hi 20ng	-10.8798	-1.26076	2.39622						2hi	106.047	175hi	165.866	179hi	203.901			183hi 20ng	12.6415
					183hi 20ng	12.6415			183hi 20ng									113hi	131.142	147hi	203.232	173hi	286.12			179hi 2ng	17.3454	17.313
179hi 2ng	28.3835	28.4096	4.48436		179hi 2ng	17.3454	17.313	4.10558	179hi 2ng	-11.0967	-1.05618	2.07942						107hi	97.6667	125hi	166.54	118hi	107.282			179hi 2ng	17.2805
179hi 2ng	28.4358				179hi 2ng	17.2805			179hi 2ng											121hi	141.384	105hi	133.672			179hi 20ng	13.2074	13.2074
179hi 20ng	23.9253	23.9253			179hi 20ng	13.2074	13.2074		179hi 20ng	-10.7179	-1.09883	2.14181														179hi 20ng	13.2074
					179hi 20ng	13.2074			179hi 20ng										100		167.751		150.803			176hi 2ng	17.5842	17.5458
176hi 2ng	27.7496	27.9493	5.00299		176hi 2ng	17.5842	17.5458	4.81452	176hi 2ng	-10.4035	-0.363035	1.28613														176hi 2ng	17.5074
176hi 2ng	28.1491				176hi 2ng	17.5074			176hi 2ng										WT	KI/KO V	KI/KO AAV					176hi 20ng	12.6837	12.7313
176hi 20ng	22.9267	22.9463			176hi 20ng	12.6837	12.7313		176hi 20ng	-10.2151	-0.595993	1.51151						Number of values	7	8	8					176hi 20ng	12.7789
176hi 20ng	22.966				176hi 20ng	12.7789			176hi 20ng																	175hi 2ng	16.629	16.5968
175hi 2ng	27.4742	27.4609	4.30614		175hi 2ng	16.629	16.5968	3.751	175hi 2ng	-10.8641	-0.823635	1.76986						Minimum	86.94	114.1	104.6					175hi 2ng	16.5646
175hi 2ng	27.4476				175hi 2ng	16.5646			175hi 2ng									Maximum	113.9	187.5	208.3					175hi 20ng	12.8217	12.8458
175hi 20ng	23.1548	23.1548			175hi 20ng	12.8217	12.8458		175hi 20ng	-10.309	-0.689928	1.6132						Range	26.96	73.36	103.6					175hi 20ng	12.8699
					175hi 20ng	12.8699			175hi 20ng																	173hi 2ng	16.9884	16.9447
173hi 2ng	28.4934	28.5301	3.84774		173hi 2ng	16.9884	16.9447	3.68896	173hi 2ng	-11.5854	-1.54493	2.9179						Mean	100	138.6	140.5					173hi 2ng	16.901
173hi 2ng	28.5669				173hi 2ng	16.901			173hi 2ng									Std. Deviation	10.09	26.32	33.98					173hi 20ng	13.232	13.2558
173hi 20ng	24.6692	24.6824			173hi 20ng	13.232	13.2558		173hi 20ng	-11.4266	-1.80758	3.50056						Std. Error of Mean	3.814	9.305	12.02					173hi 20ng	13.2795
173hi 20ng	24.6956				173hi 20ng	13.2795			173hi 20ng																	147hi 2ng	16.5656	16.4663
147hi 2ng	27.0768	27.0199	3.61015		147hi 2ng	16.5656	16.4663	4.11817	147hi 2ng	-10.5536	-0.513125	1.42714														147hi 2ng	16.3671
147hi 2ng	26.9631				147hi 2ng	16.3671			147hi 2ng																	147hi 20ng	12.3005	12.3482
147hi 20ng	23.5402	23.4098			147hi 20ng	12.3005	12.3482		147hi 20ng	-11.0616	-1.44258	2.71806														147hi 20ng	12.3958
147hi 20ng	23.2794				147hi 20ng	12.3958			147hi 20ng																	125hi 2ng	16.3462	16.3587
125hi 2ng	26.9446	26.9466	3.99796		125hi 2ng	16.3462	16.3587	3.98174	125hi 2ng	-10.5879	-0.547386	1.46144														125hi 2ng	16.3712
125hi 2ng	26.9485				125hi 2ng	16.3712			125hi 2ng																	125hi 20ng	12.3142	12.3769
125hi 20ng	22.9925	22.9486			125hi 20ng	12.3142	12.3769		125hi 20ng	-10.5717	-0.952603	1.93536														125hi 20ng	12.4397
125hi 20ng	22.9047				125hi 20ng	12.4397			125hi 20ng																	121hi 2ng	16.7372	16.7103
121hi 2ng	27.3543	27.3522	4.62282		121hi 2ng	16.7372	16.7103	4.05059	121hi 2ng	-10.6419	-0.601361	1.51715														121hi 2ng	16.6834
121hi 2ng	27.35				121hi 2ng	16.6834			121hi 2ng																	121hi 20ng	12.6517	12.6597
121hi 20ng	22.674	22.7294			121hi 20ng	12.6517	12.6597		121hi 20ng	-10.0696	-0.450561	1.36657														121hi 20ng	12.6678
121hi 20ng	22.7847				121hi 20ng	12.6678			121hi 20ng																	118hi 2ng	16.9801	16.9492
118hi 2ng	27.2664	27.1194	4.27298		118hi 2ng	16.9801	16.9492	3.57762	118hi 2ng	-10.1702	-0.129712	1.09408														118hi 2ng	16.9183
118hi 2ng	26.9724				118hi 2ng	16.9183			118hi 2ng																	118hi 20ng	13.4086	13.3716
118hi 20ng	22.7857	22.8464			118hi 20ng	13.4086	13.3716		118hi 20ng	-9.47485	0.144208	0.904876														118hi 20ng	13.3345
118hi 20ng	22.9072				118hi 20ng	13.3345			118hi 20ng																	113hi 2ng	17.3494	17.3338
113hi 2ng	27.692	27.6926	4.24685		113hi 2ng	17.3494	17.3338	4.02102	113hi 2ng	-10.3588	-0.318329	1.24689														113hi 2ng	17.3181
113hi 2ng	27.6932				113hi 2ng	17.3181			113hi 2ng																	113hi 20ng	13.3346	13.3127
113hi 20ng	23.4612	23.4457			113hi 20ng	13.3346	13.3127		113hi 20ng	-10.133	-0.513925	1.42793														113hi 20ng	13.2909
113hi 20ng	23.4303				113hi 20ng	13.2909			113hi 20ng																	107hi 2ng	17.6848	17.7352
107hi 2ng	27.6926	27.6611	4.84571		107hi 2ng	17.6848	17.7352	4.63432	107hi 2ng	-9.9259	0.114591	0.923644														107hi 2ng	17.7857
107hi 2ng	27.6296				107hi 2ng	17.7857			107hi 2ng																	107hi 20ng	13.068	13.1009
107hi 20ng	22.944	22.8154			107hi 20ng	13.068	13.1009		107hi 20ng	-9.71451	-0.095449	1.0684														107hi 20ng	13.1338
107hi 20ng	22.6869				107hi 20ng	13.1338			107hi 20ng																	105hi 2ng	17.0316	17.0308
105hi 2ng	27.5465	27.5183	3.74936		105hi 2ng	17.0316	17.0308	3.51984	105hi 2ng	-10.4875	-0.44701	1.36321														105hi 2ng	17.03
105hi 2ng	27.4901				105hi 2ng	17.03			105hi 2ng																	105hi 20ng	13.4912	13.511
105hi 20ng	23.9633	23.7689			105hi 20ng	13.4912	13.511		105hi 20ng	-10.258	-0.638929	1.55717														105hi 20ng	13.5307
105hi 20ng	23.5746				105hi 20ng	13.5307			105hi 20ng
ND4
Sample	Cq	Cq Mean
86hi 2ng	22.4449	22.4503	4.50341
86hi 2ng	22.4557
86hi 20ng	17.8514	17.9469
86hi 20ng	18.0424
83hi 2ng	22.1775	22.1002	3.82668
83hi 2ng	22.0229
83hi 20ng	18.2679	18.2735
83hi 20ng	18.2792
80hi 2ng	22.1926	22.1431	4.33775
80hi 2ng	22.0936
80hi 20ng	17.7709	17.8054
80hi 20ng	17.8399
79hi 2ng	21.2102	21.2102	3.34637
79hi 20ng	17.8026	17.8638
79hi 20ng	17.9251
63hi 2ng	22.5783	22.5525	4.12895
63hi 2ng	22.5267
63hi 20ng	18.4071	18.4236
63hi 20ng	18.44
59hi 2ng	21.7791	21.8122	3.93254
59hi 2ng	21.8453
59hi 20ng	17.8525	17.8796
59hi 20ng	17.9068
58hi 2ng	21.8216	21.8147	3.86924
58hi 2ng	21.8077
58hi 20ng	18.0143	17.9454
58hi 20ng	17.8765
57hi 2ng	21.4481	21.4476	3.75743
57hi 2ng	21.447
57hi 20ng	17.6555	17.6901
57hi 20ng	17.7247
35hi 2ng	21.4486	21.4577	3.44204
35hi 2ng	21.4668
35hi 20ng	18.07	18.0156
35hi 20ng	17.9613
32hi 2ng	22.3227	22.3328	4.42833
32hi 2ng	22.3429
32hi 20ng	17.8933	17.9045
32hi 20ng	17.9156
2hi 2ng	21.9516	21.9299	3.98565
2hi 2ng	21.9083
2hi 20ng	17.968	17.9443
2hi 20ng	17.9205
183hi 2ng	22.3385	22.3562	4.40012
183hi 2ng	22.374
183hi 20ng	17.9461	17.9561
183hi 20ng	17.9661
179hi 2ng	22.6686	22.6991	4.42581
179hi 2ng	22.7296
179hi 20ng	18.2732	18.2733
179hi 20ng	18.2733
176hi 2ng	22.6951	22.7814	5.29483
176hi 2ng	22.8676
176hi 20ng	17.4911	17.4865
176hi 20ng	17.4819
175hi 2ng	21.9488	21.9213	4.30469
175hi 2ng	21.8938
175hi 20ng	17.6218	17.6166
175hi 20ng	17.6114
173hi 2ng	22.6261	22.6423	4.11545
173hi 2ng	22.6585
173hi 20ng	18.4719	18.5268
173hi 20ng	18.5817
147hi 2ng	21.7963	21.8002	4.69199
147hi 2ng	21.8041
147hi 20ng	16.8623	17.1082
147hi 20ng	17.354
125hi 2ng	21.8837	21.9139	4.24313
125hi 2ng	21.9441
125hi 20ng	17.7906	17.6708
125hi 20ng	17.551
121hi 2ng	22.107	22.0708	4.64246
121hi 2ng	22.0346
121hi 20ng	17.4202	17.4284
121hi 20ng	17.4365
118hi 2ng	21.8812	21.8564	4.05159
118hi 2ng	21.8316
118hi 20ng	17.8766	17.8048
118hi 20ng	17.7331
113hi 2ng	22.7418	22.7625	4.32204
113hi 2ng	22.7833
113hi 20ng	18.4456	18.4405
113hi 20ng	18.4354
107hi 2ng	22.6236	22.6611	4.79352
107hi 2ng	22.6985
107hi 20ng	17.8677	17.8676
107hi 20ng	17.8674
105hi 2ng	22.1135	22.1615	3.91387
105hi 2ng	22.2095
105hi 20ng	18.2937	18.2477
105hi 20ng	18.2016
12S
Sample	Cq	Cq Mean
86hi 2ng	17.5114	17.5786	4.01606
86hi 2ng	17.6459
86hi 20ng	13.5409	13.5626
86hi 20ng	13.5843
83hi 2ng	16.5972	16.6746	3.56074
83hi 2ng	16.7519
83hi 20ng	13.1506	13.1138
83hi 20ng	13.0771
80hi 2ng	17.045	17.1063	3.96225
80hi 2ng	17.1677
80hi 20ng	13.1864	13.1441
80hi 20ng	13.1018
79hi 2ng	16.6489	16.7869	3.65548
79hi 2ng	16.9249
79hi 20ng	13.1495	13.1315
79hi 20ng	13.1134
63hi 2ng	17.4456	17.4414	3.85711
63hi 2ng	17.4372
63hi 20ng	13.5461	13.5843
63hi 20ng	13.6225
59hi 2ng	16.7962	16.8043	3.66312
59hi 2ng	16.8124
59hi 20ng	13.128	13.1411
59hi 20ng	13.1543
58hi 2ng	16.9718	16.9716	3.66499
58hi 2ng	16.9713
58hi 20ng	13.299	13.3066
58hi 20ng	13.3141
57hi 2ng	16.2573	16.2493	3.65427
57hi 2ng	16.2412
57hi 20ng	12.5558	12.595
57hi 20ng	12.6342
35hi 2ng	16.9312	16.6823	3.07334
35hi 2ng	16.4335
35hi 20ng	13.5534	13.609
35hi 20ng	13.6646
32hi 2ng	17.0832	17.1066	3.96091
32hi 2ng	17.13
32hi 20ng	13.1007	13.1457
32hi 20ng	13.1907
2hi 2ng	16.9959	17.0139	3.709
2hi 2ng	17.0318
2hi 20ng	13.3538	13.3049
2hi 20ng	13.256
183hi 2ng	16.886	16.8459	4.2027
183hi 2ng	16.8057
183hi 20ng	12.6449	12.6432
183hi 20ng	12.6415
179hi 2ng	17.3454	17.313	4.10558
179hi 2ng	17.2805
179hi 20ng	13.2074	13.2074
179hi 20ng	13.2074
176hi 2ng	17.5842	17.5458	4.81452
176hi 2ng	17.5074
176hi 20ng	12.6837	12.7313
176hi 20ng	12.7789
175hi 2ng	16.629	16.5968	3.751
175hi 2ng	16.5646
175hi 20ng	12.8217	12.8458
175hi 20ng	12.8699
173hi 2ng	16.9884	16.9447	3.68896
173hi 2ng	16.901
173hi 20ng	13.232	13.2558
173hi 20ng	13.2795
147hi 2ng	16.5656	16.4663	4.11817
147hi 2ng	16.3671
147hi 20ng	12.3005	12.3482
147hi 20ng	12.3958
125hi 2ng	16.3462	16.3587	3.98174
125hi 2ng	16.3712
125hi 20ng	12.3142	12.3769
125hi 20ng	12.4397
121hi 2ng	16.7372	16.7103	4.05059
121hi 2ng	16.6834
121hi 20ng	12.6517	12.6597
121hi 20ng	12.6678
118hi 2ng	16.9801	16.9492	3.57762
118hi 2ng	16.9183
118hi 20ng	13.4086	13.3716
118hi 20ng	13.3345
113hi 2ng	17.3494	17.3338	4.02102
113hi 2ng	17.3181
113hi 20ng	13.3346	13.3127
113hi 20ng	13.2909
107hi 2ng	17.6848	17.7352	4.63432
107hi 2ng	17.7857
107hi 20ng	13.068	13.1009
107hi 20ng	13.1338
105hi 2ng	17.0316	17.0308	3.51984
105hi 2ng	17.03
105hi 20ng	13.4912	13.511
105hi 20ng	13.5307

## Sheet: ND4-PPIA
PPIA					ND4
Sample	Cq	Cq Mean	Dif Cq		Sample	Cq	Cq Mean			Delta Ct	Delta Delta Ct	2^-DeltaDeltaCt						2ng
86hi 2ng	27.2611	27.2518	4.55777		86hi 2ng	22.4449	22.4503	4.50341	86hi 2ng	-4.80144	0.220003	0.858564		Delta Ct Ctrl 2ng		Delta Ct Ctrl 20ng		WT		KI/KO V		KI/KO AAV
86hi 2ng	27.2424				86hi 2ng	22.4557			86hi 2ng					-5.02145		-4.89656		86hi	0.858564	57hi	1.1171	83hi	1.11236
86hi 20ng	22.638	22.694			86hi 20ng	17.8514	17.9469		86hi 20ng	-4.74709	0.149469	0.901582						80hi	0.856933	32hi	1.54472	79hi	1.83601
86hi 20ng	22.75				86hi 20ng	18.0424			86hi 20ng									63hi	0.916204	183hi	0.944296	59hi	1.12019
83hi 2ng	27.2437	27.2753	3.91355		83hi 2ng	22.1775	22.1002	3.82668	83hi 2ng	-5.17507	-0.153619	1.11236						58hi	1.47253	176hi	1.10691	35hi	1.04395
83hi 2ng	27.3069				83hi 2ng	22.0229			83hi 2ng									2hi	1.08936	175hi	1.43212	179hi	1.61228
83hi 20ng	23.4314	23.3617			83hi 20ng	18.2679	18.2735		83hi 20ng	-5.0882	-0.191641	1.14206						113hi	0.938611	147hi	1.14736	173hi	1.82312
83hi 20ng	23.2921				83hi 20ng	18.2792			83hi 20ng									107hi	0.985291	125hi	1.00779	118hi	1.18224
80hi 2ng	27.2655	26.9418	4.13974		80hi 2ng	22.1926	22.1431	4.33775	80hi 2ng	-4.7987	0.222745	0.856933								121hi	1.1974	105hi	1.26167
80hi 2ng	26.6182				80hi 2ng	22.0936			80hi 2ng
80hi 20ng	22.8505	22.8021			80hi 20ng	17.7709	17.8054		80hi 20ng	-4.99671	-0.100153	1.07189							1.01679		1.18576		1.39002
80hi 20ng	22.7537				80hi 20ng	17.8399			80hi 20ng
79hi 2ng	27.1462	27.098	4.09602		79hi 2ng	21.2	21.2	3.33616	79hi 2ng	-5.89802	-0.876572	1.83601						20ng
79hi 2ng	27.0499				79hi 2ng				79hi 2ng									WT		KI/KO V		KI/KO AAV
79hi 20ng	23.075	23.002			79hi 20ng	17.8026	17.8638		79hi 20ng	-5.13816	-0.241607	1.18231						86hi	0.901582	57hi	1.22801	83hi	1.14206
79hi 20ng	22.929				79hi 20ng	17.9251			79hi 20ng									80hi	1.07189	32hi	1.81985	79hi	1.18231
63hi 2ng	27.3926	27.4477	4.21164		63hi 2ng	22.5783	22.5525	4.12895	63hi 2ng	-4.89519	0.12626	0.916204						63hi	0.943401	183hi	1.59143	59hi	1.64046
63hi 2ng	27.5028				63hi 2ng	22.5267			63hi 2ng									58hi	0.806812	176hi	1.47761	35hi	1.07463
63hi 20ng	23.2116	23.2361			63hi 20ng	18.4071	18.4236		63hi 20ng	-4.8125	0.0840571	0.943401						2hi	1.21679	175hi	1.56005	179hi	1.68815
63hi 20ng	23.2605				63hi 20ng	18.44			63hi 20ng									113hi	1.07824	147hi	2.64828	173hi	2.39332
59hi 2ng	27.0726	26.9974	3.50707		59hi 2ng	21.7791	21.8122	3.93254	59hi 2ng	-5.18519	-0.163739	1.12019						107hi	1.03621	125hi	1.30248	118hi	1.10575
59hi 2ng	26.9221				59hi 2ng	21.8453			59hi 2ng											121hi	1.32357	105hi	1.54193
59hi 20ng	23.5379	23.4903			59hi 20ng	17.8525	17.8796		59hi 20ng	-5.61065	-0.714097	1.64046
59hi 20ng	23.4427				59hi 20ng	17.9068			59hi 20ng										1.00785		1.6611		1.46095
58hi 2ng	27.3867	27.3944	4.86212		58hi 2ng	21.8216	21.8147	3.86924	58hi 2ng	-5.57975	-0.558302	1.47253
58hi 2ng	27.4021				58hi 2ng	21.8077			58hi 2ng
58hi 20ng	22.4017	22.5323			58hi 20ng	18.0143	17.9454		58hi 20ng	-4.58686	0.309695	0.806812						Promedio
58hi 20ng	22.6628				58hi 20ng	17.8765			58hi 20ng									WT		KI/KO V		KI/KO AAV
57hi 2ng	26.5789	26.6288	3.74577		57hi 2ng	21.4481	21.4476	3.75743	57hi 2ng	-5.18121	-0.159762	1.1171						86hi	0.880073	57hi	1.17256	83hi	1.12721
57hi 2ng	26.6787				57hi 2ng	21.447			57hi 2ng									80hi	0.96441	32hi	1.68228	79hi	1.50916
57hi 20ng	22.9119	22.883			57hi 20ng	17.6555	17.6901		57hi 20ng	-5.19288	-0.296323	1.22801						63hi	0.929802	183hi	1.26786	59hi	1.38032
57hi 20ng	22.8541				57hi 20ng	17.7247			57hi 20ng									58hi	1.13967	176hi	1.29226	35hi	1.05929
35hi 2ng	26.3634	26.5412	3.52515		35hi 2ng	21.4486	21.4577	3.44204	35hi 2ng	-5.08351	-0.0620587	1.04395						2hi	1.15307	175hi	1.49608	179hi	1.65022
35hi 2ng	26.7189				35hi 2ng	21.4668			35hi 2ng									113hi	1.00842	147hi	1.89782	173hi	2.10822
35hi 20ng	23.016	23.016			35hi 20ng	18.07	18.0156		35hi 20ng	-5.00039	-0.103838	1.07463						107hi	1.01075	125hi	1.15514	118hi	1.144
					35hi 20ng	17.9613			35hi 20ng											121hi	1.26049	105hi	1.4018
32hi 2ng	27.9952	27.9816	4.31674		32hi 2ng	22.3227	22.3328	4.42833	32hi 2ng	-5.64879	-0.627345	1.54472
32hi 2ng	27.9679				32hi 2ng	22.3429			32hi 2ng										1.01232		1.42343		1.42549
32hi 20ng	23.6648	23.6648			32hi 20ng	17.8933	17.9045		32hi 20ng	-5.76037	-0.863817	1.81985
					32hi 20ng	17.9156			32hi 20ng
2hi 2ng	27.0627	27.0749	3.95095		2hi 2ng	21.9516	21.9299	3.98565	2hi 2ng	-5.14493	-0.123485	1.08936						Promedio
2hi 2ng	27.087				2hi 2ng	21.9083			2hi 2ng									WT		KI/KO V		KI/KO AAV
2hi 20ng	23.2213	23.1239			2hi 20ng	17.968	17.9443		2hi 20ng	-5.17963	-0.283075	1.21679						86hi	86.9366	57hi	115.829	83hi	111.35
2hi 20ng	23.0265				2hi 20ng	17.9205			2hi 20ng									80hi	95.2677	32hi	166.182	79hi	149.08
183hi 2ng	27.4511	27.295	3.772		183hi 2ng	22.3385	22.3562	4.40012	183hi 2ng	-4.93876	0.0826888	0.944296						63hi	91.8491	183hi	125.244	59hi	136.353
183hi 2ng	27.1389				183hi 2ng	22.374			183hi 2ng									58hi	112.581	176hi	127.654	35hi	104.64
183hi 20ng	23.523	23.523			183hi 20ng	17.9461	17.9561		183hi 20ng	-5.56688	-0.670322	1.59143						2hi	113.905	175hi	147.788	179hi	163.014
					183hi 20ng	17.9661			183hi 20ng									113hi	99.6156	147hi	187.473	173hi	208.257
179hi 2ng	28.3835	28.4096	4.48436		179hi 2ng	22.6686	22.6991	4.42581	179hi 2ng	-5.71055	-0.689105	1.61228						107hi	99.8454	125hi	114.108	118hi	113.008
179hi 2ng	28.4358				179hi 2ng	22.7296			179hi 2ng											121hi	124.515	105hi	138.474
179hi 20ng	23.9253	23.9253			179hi 20ng	18.2732	18.2733		179hi 20ng	-5.652	-0.755444	1.68815
					179hi 20ng	18.2733			179hi 20ng										100		140.611		140.815
176hi 2ng	27.7496	27.9493	5.00299		176hi 2ng	22.6951	22.7814	5.29483	176hi 2ng	-5.16798	-0.146535	1.10691
176hi 2ng	28.1491				176hi 2ng	22.8676			176hi 2ng										WT	KI/KO V	KI/KO AAV
176hi 20ng	22.9267	22.9463			176hi 20ng	17.4911	17.4865		176hi 20ng	-5.45982	-0.563263	1.47761						Number of values	7	8	8
176hi 20ng	22.966				176hi 20ng	17.4819			176hi 20ng
175hi 2ng	27.4742	27.4609	4.30614		175hi 2ng	21.9488	21.9213	4.30469	175hi 2ng	-5.5396	-0.518148	1.43212						Minimum	86.94	114.1	104.6
175hi 2ng	27.4476				175hi 2ng	21.8938			175hi 2ng									Maximum	113.9	187.5	208.3
175hi 20ng	23.1548	23.1548			175hi 20ng	17.6218	17.6166		175hi 20ng	-5.53815	-0.641591	1.56005						Range	26.96	73.36	103.6
					175hi 20ng	17.6114			175hi 20ng
173hi 2ng	28.4934	28.5301	3.84774		173hi 2ng	22.6261	22.6423	4.11545	173hi 2ng	-5.88786	-0.866412	1.82312						Mean	100	138.6	140.5
173hi 2ng	28.5669				173hi 2ng	22.6585			173hi 2ng									Std. Deviation	10.09	26.32	33.98
173hi 20ng	24.6692	24.6824			173hi 20ng	18.4719	18.5268		173hi 20ng	-6.15557	-1.25901	2.39332						Std. Error of Mean	3.814	9.305	12.02
173hi 20ng	24.6956				173hi 20ng	18.5817			173hi 20ng
147hi 2ng	27.0768	27.0199	3.61015		147hi 2ng	21.7963	21.8002	4.69199	147hi 2ng	-5.21977	-0.198321	1.14736
147hi 2ng	26.9631				147hi 2ng	21.8041			147hi 2ng
147hi 20ng	23.5402	23.4098			147hi 20ng	16.8623	17.1082		147hi 20ng	-6.30161	-1.40506	2.64828
147hi 20ng	23.2794				147hi 20ng	17.354			147hi 20ng
125hi 2ng	26.9446	26.9466	3.99796		125hi 2ng	21.8837	21.9139	4.24313	125hi 2ng	-5.03265	-0.0112007	1.00779
125hi 2ng	26.9485				125hi 2ng	21.9441			125hi 2ng
125hi 20ng	22.9925	22.9486			125hi 20ng	17.7906	17.6708		125hi 20ng	-5.27782	-0.381262	1.30248
125hi 20ng	22.9047				125hi 20ng	17.551			125hi 20ng
121hi 2ng	27.3543	27.3522	4.62282		121hi 2ng	22.107	22.0708	4.64246	121hi 2ng	-5.28135	-0.259906	1.1974
121hi 2ng	27.35				121hi 2ng	22.0346			121hi 2ng
121hi 20ng	22.674	22.7294			121hi 20ng	17.4202	17.4284		121hi 20ng	-5.30099	-0.404436	1.32357
121hi 20ng	22.7847				121hi 20ng	17.4365			121hi 20ng
118hi 2ng	27.2664	27.1194	4.27298		118hi 2ng	21.8812	21.8564	4.05159	118hi 2ng	-5.26297	-0.241527	1.18224
118hi 2ng	26.9724				118hi 2ng	21.8316			118hi 2ng
118hi 20ng	22.7857	22.8464			118hi 20ng	17.8766	17.8048		118hi 20ng	-5.04159	-0.14503	1.10575
118hi 20ng	22.9072				118hi 20ng	17.7331			118hi 20ng
113hi 2ng	27.692	27.6926	4.24685		113hi 2ng	22.7418	22.7625	4.32204	113hi 2ng	-4.93005	0.0914002	0.938611
113hi 2ng	27.6932				113hi 2ng	22.7833			113hi 2ng
113hi 20ng	23.4612	23.4457			113hi 20ng	18.4456	18.4405		113hi 20ng	-5.00523	-0.108675	1.07824
113hi 20ng	23.4303				113hi 20ng	18.4354			113hi 20ng
107hi 2ng	27.6926	27.6611	4.84571		107hi 2ng	22.6236	22.6611	4.79352	107hi 2ng	-5.00007	0.0213784	0.985291
107hi 2ng	27.6296				107hi 2ng	22.6985			107hi 2ng
107hi 20ng	22.944	22.8154			107hi 20ng	17.8677	17.8676		107hi 20ng	-4.94787	-0.0513179	1.03621
107hi 20ng	22.6869				107hi 20ng	17.8674			107hi 20ng
105hi 2ng	27.5465	27.5183	3.74936		105hi 2ng	22.1135	22.1615	3.91387	105hi 2ng	-5.35678	-0.335332	1.26167
105hi 2ng	27.4901				105hi 2ng	22.2095			105hi 2ng
105hi 20ng	23.9633	23.7689			105hi 20ng	18.2937	18.2477		105hi 20ng	-5.52129	-0.624734	1.54193
105hi 20ng	23.5746				105hi 20ng	18.2016			105hi 20ng
ND4
Sample	Cq	Cq Mean
86hi 2ng	22.4449	22.4503	4.50341		86hi 2ng
86hi 2ng	22.4557				86hi 2ng
86hi 20ng	17.8514	17.9469			86hi 20ng
86hi 20ng	18.0424				86hi 20ng
83hi 2ng	22.1775	22.1002	3.82668		83hi 2ng
83hi 2ng	22.0229				83hi 2ng
83hi 20ng	18.2679	18.2735			83hi 20ng
83hi 20ng	18.2792				83hi 20ng
80hi 2ng	22.1926	22.1431	4.33775		80hi 2ng
80hi 2ng	22.0936				80hi 2ng
80hi 20ng	17.7709	17.8054			80hi 20ng
80hi 20ng	17.8399				80hi 20ng
79hi 2ng	21.2102	21.2102	3.34637		79hi 2ng
79hi 20ng	17.8026	17.8638			79hi 2ng
79hi 20ng	17.9251				79hi 20ng
63hi 2ng	22.5783	22.5525	4.12895		79hi 20ng
63hi 2ng	22.5267				63hi 2ng
63hi 20ng	18.4071	18.4236			63hi 2ng
63hi 20ng	18.44				63hi 20ng
59hi 2ng	21.7791	21.8122	3.93254		63hi 20ng
59hi 2ng	21.8453				59hi 2ng
59hi 20ng	17.8525	17.8796			59hi 2ng
59hi 20ng	17.9068				59hi 20ng
58hi 2ng	21.8216	21.8147	3.86924		59hi 20ng
58hi 2ng	21.8077				58hi 2ng
58hi 20ng	18.0143	17.9454			58hi 2ng
58hi 20ng	17.8765				58hi 20ng
57hi 2ng	21.4481	21.4476	3.75743		58hi 20ng
57hi 2ng	21.447				57hi 2ng
57hi 20ng	17.6555	17.6901			57hi 2ng
57hi 20ng	17.7247				57hi 20ng
35hi 2ng	21.4486	21.4577	3.44204		57hi 20ng
35hi 2ng	21.4668				35hi 2ng
35hi 20ng	18.07	18.0156			35hi 2ng
35hi 20ng	17.9613				35hi 20ng
32hi 2ng	22.3227	22.3328	4.42833
32hi 2ng	22.3429				32hi 2ng
32hi 20ng	17.8933	17.9045			32hi 2ng
32hi 20ng	17.9156				32hi 20ng
2hi 2ng	21.9516	21.9299	3.98565
2hi 2ng	21.9083				2hi 2ng
2hi 20ng	17.968	17.9443			2hi 2ng
2hi 20ng	17.9205				2hi 20ng
183hi 2ng	22.3385	22.3562	4.40012		2hi 20ng
183hi 2ng	22.374				183hi 2ng
183hi 20ng	17.9461	17.9561			183hi 2ng
183hi 20ng	17.9661				183hi 20ng
179hi 2ng	22.6686	22.6991	4.42581
179hi 2ng	22.7296				179hi 2ng
179hi 20ng	18.2732	18.2733			179hi 2ng
179hi 20ng	18.2733				179hi 20ng
176hi 2ng	22.6951	22.7814	5.29483
176hi 2ng	22.8676				176hi 2ng
176hi 20ng	17.4911	17.4865			176hi 2ng
176hi 20ng	17.4819				176hi 20ng
175hi 2ng	21.9488	21.9213	4.30469		176hi 20ng
175hi 2ng	21.8938				175hi 2ng
175hi 20ng	17.6218	17.6166			175hi 2ng
175hi 20ng	17.6114				175hi 20ng
173hi 2ng	22.6261	22.6423	4.11545
173hi 2ng	22.6585				173hi 2ng
173hi 20ng	18.4719	18.5268			173hi 2ng
173hi 20ng	18.5817				173hi 20ng
147hi 2ng	21.7963	21.8002	4.69199		173hi 20ng
147hi 2ng	21.8041				147hi 2ng
147hi 20ng	16.8623	17.1082			147hi 2ng
147hi 20ng	17.354				147hi 20ng
125hi 2ng	21.8837	21.9139	4.24313		147hi 20ng
125hi 2ng	21.9441				125hi 2ng
125hi 20ng	17.7906	17.6708			125hi 2ng
125hi 20ng	17.551				125hi 20ng
121hi 2ng	22.107	22.0708	4.64246		125hi 20ng
121hi 2ng	22.0346				121hi 2ng
121hi 20ng	17.4202	17.4284			121hi 2ng
121hi 20ng	17.4365				121hi 20ng
118hi 2ng	21.8812	21.8564	4.05159		121hi 20ng
118hi 2ng	21.8316				118hi 2ng
118hi 20ng	17.8766	17.8048			118hi 2ng
118hi 20ng	17.7331				118hi 20ng
113hi 2ng	22.7418	22.7625	4.32204		118hi 20ng
113hi 2ng	22.7833				113hi 2ng
113hi 20ng	18.4456	18.4405			113hi 2ng
113hi 20ng	18.4354				113hi 20ng
107hi 2ng	22.6236	22.6611	4.79352		113hi 20ng
107hi 2ng	22.6985				107hi 2ng
107hi 20ng	17.8677	17.8676			107hi 2ng
107hi 20ng	17.8674				107hi 20ng
105hi 2ng	22.1135	22.1615	3.91387		107hi 20ng
105hi 2ng	22.2095				105hi 2ng
105hi 20ng	18.2937	18.2477			105hi 2ng
105hi 20ng	18.2016				105hi 20ng
					105hi 20ng
12S
Sample	Cq	Cq Mean
86hi 2ng	17.5114	17.5786	4.01606
86hi 2ng	17.6459
86hi 20ng	13.5409	13.5626
86hi 20ng	13.5843
83hi 2ng	16.5972	16.6746	3.56074
83hi 2ng	16.7519
83hi 20ng	13.1506	13.1138
83hi 20ng	13.0771
80hi 2ng	17.045	17.1063	3.96225
80hi 2ng	17.1677
80hi 20ng	13.1864	13.1441
80hi 20ng	13.1018
79hi 2ng	16.6489	16.7869	3.65548
79hi 2ng	16.9249
79hi 20ng	13.1495	13.1315
79hi 20ng	13.1134
63hi 2ng	17.4456	17.4414	3.85711
63hi 2ng	17.4372
63hi 20ng	13.5461	13.5843
63hi 20ng	13.6225
59hi 2ng	16.7962	16.8043	3.66312
59hi 2ng	16.8124
59hi 20ng	13.128	13.1411
59hi 20ng	13.1543
58hi 2ng	16.9718	16.9716	3.66499
58hi 2ng	16.9713
58hi 20ng	13.299	13.3066
58hi 20ng	13.3141
57hi 2ng	16.2573	16.2493	3.65427
57hi 2ng	16.2412
57hi 20ng	12.5558	12.595
57hi 20ng	12.6342
35hi 2ng	16.9312	16.6823	3.07334
35hi 2ng	16.4335
35hi 20ng	13.5534	13.609
35hi 20ng	13.6646
32hi 2ng	17.0832	17.1066	3.96091
32hi 2ng	17.13
32hi 20ng	13.1007	13.1457
32hi 20ng	13.1907
2hi 2ng	16.9959	17.0139	3.709
2hi 2ng	17.0318
2hi 20ng	13.3538	13.3049
2hi 20ng	13.256
183hi 2ng	16.886	16.8459	4.2027
183hi 2ng	16.8057
183hi 20ng	12.6449	12.6432
183hi 20ng	12.6415
179hi 2ng	17.3454	17.313	4.10558
179hi 2ng	17.2805
179hi 20ng	13.2074	13.2074
179hi 20ng	13.2074
176hi 2ng	17.5842	17.5458	4.81452
176hi 2ng	17.5074
176hi 20ng	12.6837	12.7313
176hi 20ng	12.7789
175hi 2ng	16.629	16.5968	3.751
175hi 2ng	16.5646
175hi 20ng	12.8217	12.8458
175hi 20ng	12.8699
173hi 2ng	16.9884	16.9447	3.68896
173hi 2ng	16.901
173hi 20ng	13.232	13.2558
173hi 20ng	13.2795
147hi 2ng	16.5656	16.4663	4.11817
147hi 2ng	16.3671
147hi 20ng	12.3005	12.3482
147hi 20ng	12.3958
125hi 2ng	16.3462	16.3587	3.98174
125hi 2ng	16.3712
125hi 20ng	12.3142	12.3769
125hi 20ng	12.4397
121hi 2ng	16.7372	16.7103	4.05059
121hi 2ng	16.6834
121hi 20ng	12.6517	12.6597
121hi 20ng	12.6678
118hi 2ng	16.9801	16.9492	3.57762
118hi 2ng	16.9183
118hi 20ng	13.4086	13.3716
118hi 20ng	13.3345
113hi 2ng	17.3494	17.3338	4.02102
113hi 2ng	17.3181
113hi 20ng	13.3346	13.3127
113hi 20ng	13.2909
107hi 2ng	17.6848	17.7352	4.63432
107hi 2ng	17.7857
107hi 20ng	13.068	13.1009
107hi 20ng	13.1338
105hi 2ng	17.0316	17.0308	3.51984
105hi 2ng	17.03
105hi 20ng	13.4912	13.511
105hi 20ng	13.5307

## Sheet: Hoja1
	16S
	WT	KI/KO V	KI/KO AAV
Mean	100	162.3	167.2
Std. Deviation	18.08	27.62	84.42
Std. Error of Mean	6.832	9.764	29.85
	Nd4
	WT	KI/KO V	KI/KO AAV
Mean	100	138.6	140.5
Std. Deviation	10.09	26.32	33.98
Std. Error of Mean	3.814	9.305	12.02
	12S
	WT	KI/KO V	KI/KO AAV
Mean	100	138.6	140.5
Std. Deviation	10.09	26.32	33.98
Std. Error of Mean	3.814	9.305	12.02
