# Supplementary material for: Systemic delivery of AAV-GFM1 corrects COXPD1 molecular alterations in Gfm1R671C/− mice
Source: EMBO Mol Med. 2026 Apr 17;18(6):2152–79. doi: 10.1038/s44321-026-00426-4 (PMC13269562; doi:10.1038/s44321-026-00426-4)
Supplement: Supplementary file 8 — Source data Fig. 7 [file 44321_2026_426_MOESM8_ESM.zip › Figure 7 updated/7A/mRNA Males hi PPIA COX1.xlsx]

## Sheet: Results
File Name	C:\Users\migue\Desktop\181023 qPCR Mascles AAV PPIA COXI FGF21 GDF15.eds
Comment
Operator	Admin
Barcode
Instrument Type	QuantStudio™ 7 Pro System
Block Type	384-Well Block
Instrument Name	QS7Pro-2778722090019
Instrument Serial Number	2778722090019
Heated Cover Serial Number	2779321101337
Block Serial Number	2778322092313
Run Start Date/Time	2023-10-18 12:42:37 PM CEST
Run End Date/Time	2023-10-18 02:15:21 PM CEST
Run Duration	92 minutes 43 seconds
Sample Volume	10.0
Cover Temperature	105.0
Passive Reference	ROX
PCR Stage/Step Number	Stage 2 Step 2
Quantification Cycle Method	CT
Analysis Date/Time	2023-10-20 09:55:11 AM CEST
Software Name and Version	Design & Analysis Software v2.6.0
Plugin Name and Version	Primary Analysis v1.7.0, Standard Curve v1.6.0
Exported On	2023-10-20 09:58:33 AM CEST
Well	Well Position	Omit	Sample	Target	Task	Reporter	Quencher	Amp Status	Amp Score	Curve Quality	Result Quality Issues	Cq	Cq Confidence	Cq Mean	Cq SD	Auto Threshold	Threshold	Auto Baseline	Baseline Start	Baseline End
1	A1	FALSE	2hi 20ng	PPIA	UNKNOWN	FAM	NFQ-MGB	Amp	1.50837			24.7044	0.952224	24.6473	0.0807347	FALSE	1.06986	TRUE	3	15
2	A2	FALSE	2hi 20ng	PPIA	UNKNOWN	FAM	NFQ-MGB	Amp	1.52374			24.5902	0.956907	24.6473	0.0807347	FALSE	1.06986	TRUE	3	16
3	A3	FALSE	2hi 2ng	PPIA	UNKNOWN	FAM	NFQ-MGB	Amp	1.52718			28.3921	0.950175	28.3942	0.0030403	FALSE	1.06986	TRUE	3	19
4	A4	FALSE	2hi 2ng	PPIA	UNKNOWN	FAM	NFQ-MGB	Amp	1.52747			28.3964	0.947617	28.3942	0.0030403	FALSE	1.06986	TRUE	3	20
5	A5	FALSE	118hi 20ng	PPIA	UNKNOWN	FAM	NFQ-MGB	Amp	1.53059			24.3874	0.961095	24.4415	0.0764862	FALSE	1.06986	TRUE	3	15
6	A6	FALSE	118hi 20ng	PPIA	UNKNOWN	FAM	NFQ-MGB	Amp	1.5267			24.4956	0.949754	24.4415	0.0764862	FALSE	1.06986	TRUE	3	15
7	A7	FALSE	118hi 2ng	PPIA	UNKNOWN	FAM	NFQ-MGB	Amp	1.53628			28.1287	0.950675	28.1753	0.0660043	FALSE	1.06986	TRUE	3	19
8	A8	FALSE	118hi 2ng	PPIA	UNKNOWN	FAM	NFQ-MGB	Amp	1.53387			28.222	0.944893	28.1753	0.0660043	FALSE	1.06986	TRUE	3	20
9	A9	FALSE	121hi 20ng	COX1	UNKNOWN	FAM	NFQ-MGB	Amp	1.46756			18.5566	0.967269	18.5737	0.0241461	FALSE	0.735787	TRUE	3	12
10	A10	FALSE	121hi 20ng	COX1	UNKNOWN	FAM	NFQ-MGB	Amp	1.46416			18.5908	0.957217	18.5737	0.0241461	FALSE	0.735787	TRUE	3	11
11	A11	FALSE	121hi 2ng	COX1	UNKNOWN	FAM	NFQ-MGB	Amp	1.46159			22.4381	0.959658	22.4242	0.0196745	FALSE	0.735787	TRUE	3	15
12	A12	FALSE	121hi 2ng	COX1	UNKNOWN	FAM	NFQ-MGB	Amp	1.46431			22.4103	0.955714	22.4242	0.0196745	FALSE	0.735787	TRUE	3	15
13	A13	FALSE	35hi 20ng	FGF21	UNKNOWN	FAM	NFQ-MGB	Amp	1.47481			29.7526	0.963865	29.6626	0.127274	FALSE	0.40171	TRUE	3	23
14	A14	FALSE	35hi 20ng	FGF21	UNKNOWN	FAM	NFQ-MGB	Amp	1.489			29.5726	0.96885	29.6626	0.127274	FALSE	0.40171	TRUE	3	23
15	A15	FALSE	35hi 2ng	FGF21	UNKNOWN	FAM	NFQ-MGB	Amp	1.49909			33.2142	0.956178	33.1473	0.0946705	FALSE	0.40171	TRUE	3	27
16	A16	FALSE	35hi 2ng	FGF21	UNKNOWN	FAM	NFQ-MGB	Amp	1.4992			33.0803	0.956307	33.1473	0.0946705	FALSE	0.40171	TRUE	3	27
17	A17	FALSE	176hi 20ng	FGF21	UNKNOWN	FAM	NFQ-MGB	Amp	1.47215			33.0441	0.961222	33.345	0.425417	FALSE	0.40171	TRUE	3	27
18	A18	FALSE	176hi 20ng	FGF21	UNKNOWN	FAM	NFQ-MGB	Amp	1.46058			33.6458	0.947036	33.345	0.425417	FALSE	0.40171	TRUE	3	27
19	A19	FALSE	176hi 2ng	FGF21	UNKNOWN	FAM	NFQ-MGB	Amp	1.36915			36.7945	0.906757	36.9185	0.175346	FALSE	0.40171	TRUE	3	30
20	A20	FALSE	176hi 2ng	FGF21	UNKNOWN	FAM	NFQ-MGB	Amp	1.3493			37.0424	0.897598	36.9185	0.175346	FALSE	0.40171	TRUE	3	31
21	A21	FALSE	80hi 20ng	GDF15	UNKNOWN	FAM	NFQ-MGB	Amp	1.41885			30.052	0.945001	30.0292	0.0322828	FALSE	0.334895	TRUE	3	24
22	A22	FALSE	80hi 20ng	GDF15	UNKNOWN	FAM	NFQ-MGB	Amp	1.41678			30.0064	0.946452	30.0292	0.0322828	FALSE	0.334895	TRUE	3	23
23	A23	FALSE	80hi 2ng	GDF15	UNKNOWN	FAM	NFQ-MGB	Amp	1.41817			33.5714	0.921034	33.6111	0.0561763	FALSE	0.334895	TRUE	3	27
24	A24	FALSE	80hi 2ng	GDF15	UNKNOWN	FAM	NFQ-MGB	Amp	1.41288			33.6508	0.918263	33.6111	0.0561763	FALSE	0.334895	TRUE	3	28
25	B1	FALSE	32hi 20ng	PPIA	UNKNOWN	FAM	NFQ-MGB	Amp	1.52578			24.9984	0.953205	24.953	0.0642933	FALSE	1.06986	TRUE	3	16
26	B2	FALSE	32hi 20ng	PPIA	UNKNOWN	FAM	NFQ-MGB	Amp	1.53477			24.9075	0.942955	24.953	0.0642933	FALSE	1.06986	TRUE	3	17
27	B3	FALSE	32hi 2ng	PPIA	UNKNOWN	FAM	NFQ-MGB	Amp	1.53381			28.8072	0.949649	28.7867	0.0289221	FALSE	1.06986	TRUE	3	20
28	B4	FALSE	32hi 2ng	PPIA	UNKNOWN	FAM	NFQ-MGB	Amp	1.5419			28.7663	0.953958	28.7867	0.0289221	FALSE	1.06986	TRUE	3	21
29	B5	FALSE	107hi 20ng	PPIA	UNKNOWN	FAM	NFQ-MGB	Amp	1.53293			24.4059	0.955435	24.4267	0.02935	FALSE	1.06986	TRUE	3	15
30	B6	FALSE	107hi 20ng	PPIA	UNKNOWN	FAM	NFQ-MGB	Amp	1.53161			24.4474	0.950822	24.4267	0.02935	FALSE	1.06986	TRUE	3	16
31	B7	FALSE	107hi 2ng	PPIA	UNKNOWN	FAM	NFQ-MGB	Amp	1.52584			28.4108	0.946102	28.3802	0.0433707	FALSE	1.06986	TRUE	3	20
32	B8	FALSE	107hi 2ng	PPIA	UNKNOWN	FAM	NFQ-MGB	Amp	1.53252			28.3495	0.951969	28.3802	0.0433707	FALSE	1.06986	TRUE	3	20
33	B9	FALSE	83hi 20ng	COX1	UNKNOWN	FAM	NFQ-MGB	Amp	1.47731			19.2856	0.959472	19.3445	0.0832744	FALSE	0.735787	TRUE	3	12
34	B10	FALSE	83hi 20ng	COX1	UNKNOWN	FAM	NFQ-MGB	Amp	1.47517			19.4034	0.953057	19.3445	0.0832744	FALSE	0.735787	TRUE	3	13
35	B11	FALSE	83hi 2ng	COX1	UNKNOWN	FAM	NFQ-MGB	Amp	1.47303			23.1933	0.955917	23.227	0.0477458	FALSE	0.735787	TRUE	3	15
36	B12	FALSE	83hi 2ng	COX1	UNKNOWN	FAM	NFQ-MGB	Amp	1.46774			23.2608	0.958555	23.227	0.0477458	FALSE	0.735787	TRUE	3	16
37	B13	FALSE	63hi 20ng	FGF21	UNKNOWN	FAM	NFQ-MGB	Amp	1.4805			31.8087	0.956488	31.7369	0.101566	FALSE	0.40171	TRUE	3	26
38	B14	FALSE	63hi 20ng	FGF21	UNKNOWN	FAM	NFQ-MGB	Amp	1.48815			31.6651	0.962592	31.7369	0.101566	FALSE	0.40171	TRUE	3	25
39	B15	FALSE	63hi 2ng	FGF21	UNKNOWN	FAM	NFQ-MGB	Amp	1.48466			34.9766	0.946472	35.4216	0.629411	FALSE	0.40171	TRUE	3	29
40	B16	FALSE	63hi 2ng	FGF21	UNKNOWN	FAM	NFQ-MGB	Amp	1.3937			35.8667	0.926036	35.4216	0.629411	FALSE	0.40171	TRUE	3	29
41	B17	FALSE	173hi 20ng	FGF21	UNKNOWN	FAM	NFQ-MGB	Amp	1.49303			31.492	0.964167	31.4401	0.0734736	FALSE	0.40171	TRUE	3	26
42	B18	FALSE	173hi 20ng	FGF21	UNKNOWN	FAM	NFQ-MGB	Amp	1.49284			31.3881	0.960091	31.4401	0.0734736	FALSE	0.40171	TRUE	3	25
43	B19	FALSE	173hi 2ng	FGF21	UNKNOWN	FAM	NFQ-MGB	Amp	1.42051			35.3552	0.9328	35.5398	0.261029	FALSE	0.40171	TRUE	3	29
44	B20	FALSE	173hi 2ng	FGF21	UNKNOWN	FAM	NFQ-MGB	Amp	1.40986			35.7244	0.93401	35.5398	0.261029	FALSE	0.40171	TRUE	3	30
45	B21	FALSE	86hi 20ng	GDF15	UNKNOWN	FAM	NFQ-MGB	Amp	1.43448			29.3278	0.945797	29.2852	0.0602723	FALSE	0.334895	TRUE	3	23
46	B22	FALSE	86hi 20ng	GDF15	UNKNOWN	FAM	NFQ-MGB	Amp	1.41881			29.2426	0.942989	29.2852	0.0602723	FALSE	0.334895	TRUE	3	23
47	B23	FALSE	86hi 2ng	GDF15	UNKNOWN	FAM	NFQ-MGB	Amp	1.42249			32.9841	0.92654	33.0596	0.106763	FALSE	0.334895	TRUE	3	26
48	B24	FALSE	86hi 2ng	GDF15	UNKNOWN	FAM	NFQ-MGB	Amp	1.40825			33.1351	0.923868	33.0596	0.106763	FALSE	0.334895	TRUE	3	28
49	C1	FALSE	35hi 20ng	PPIA	UNKNOWN	FAM	NFQ-MGB	Amp	1.52476			24.6484	0.95176	24.656	0.0106752	FALSE	1.06986	TRUE	3	15
50	C2	FALSE	35hi 20ng	PPIA	UNKNOWN	FAM	NFQ-MGB	Amp	1.52908			24.6635	0.952604	24.656	0.0106752	FALSE	1.06986	TRUE	3	16
51	C3	FALSE	35hi 2ng	PPIA	UNKNOWN	FAM	NFQ-MGB	Amp	1.54604			28.0375	0.949294	28.2005	0.230469	FALSE	1.06986	TRUE	3	21
52	C4	FALSE	35hi 2ng	PPIA	UNKNOWN	FAM	NFQ-MGB	Amp	1.52953			28.3635	0.953438	28.2005	0.230469	FALSE	1.06986	TRUE	3	20
53	C5	FALSE	176hi 20ng	PPIA	UNKNOWN	FAM	NFQ-MGB	Amp	1.54451			24.6196	0.949363	24.6457	0.0369102	FALSE	1.06986	TRUE	3	17
54	C6	FALSE	176hi 20ng	PPIA	UNKNOWN	FAM	NFQ-MGB	Amp	1.54143			24.6718	0.949974	24.6457	0.0369102	FALSE	1.06986	TRUE	3	17
55	C7	FALSE	176hi 2ng	PPIA	UNKNOWN	FAM	NFQ-MGB	Amp	1.55151			28.9568	0.952631	28.8893	0.0954795	FALSE	1.06986	TRUE	3	21
56	C8	FALSE	176hi 2ng	PPIA	UNKNOWN	FAM	NFQ-MGB	Amp	1.53598			28.8218	0.953452	28.8893	0.0954795	FALSE	1.06986	TRUE	3	21
57	C9	FALSE	80hi 20ng	COX1	UNKNOWN	FAM	NFQ-MGB	Amp	1.48266			18.9828	0.960336	18.9882	0.00761729	FALSE	0.735787	TRUE	3	12
58	C10	FALSE	80hi 20ng	COX1	UNKNOWN	FAM	NFQ-MGB	Amp	1.47901			18.9936	0.962899	18.9882	0.00761729	FALSE	0.735787	TRUE	3	12
59	C11	FALSE	80hi 2ng	COX1	UNKNOWN	FAM	NFQ-MGB	Amp	1.47844			22.7458	0.957946	22.7384	0.0104191	FALSE	0.735787	TRUE	3	15
60	C12	FALSE	80hi 2ng	COX1	UNKNOWN	FAM	NFQ-MGB	Amp	1.48202			22.731	0.957071	22.7384	0.0104191	FALSE	0.735787	TRUE	3	16
61	C13	FALSE	57hi 20ng	FGF21	UNKNOWN	FAM	NFQ-MGB	Amp	1.48886			31.6666	0.967739	31.8527	0.263176	FALSE	0.40171	TRUE	3	25
62	C14	FALSE	57hi 20ng	FGF21	UNKNOWN	FAM	NFQ-MGB	Amp	1.47486			32.0388	0.951553	31.8527	0.263176	FALSE	0.40171	TRUE	3	26
63	C15	FALSE	57hi 2ng	FGF21	UNKNOWN	FAM	NFQ-MGB	Amp	1.39883			35.7895	0.926011	35.5974	0.271642	FALSE	0.40171	TRUE	3	29
64	C16	FALSE	57hi 2ng	FGF21	UNKNOWN	FAM	NFQ-MGB	Amp	1.4228			35.4054	0.922471	35.5974	0.271642	FALSE	0.40171	TRUE	3	29
65	C17	FALSE	183hi 20ng	FGF21	UNKNOWN	FAM	NFQ-MGB	Amp	1.50538			30.1779	0.965536	30.1831	0.00737932	FALSE	0.40171	TRUE	3	24
66	C18	FALSE	183hi 20ng	FGF21	UNKNOWN	FAM	NFQ-MGB	Amp	1.50292			30.1884	0.967395	30.1831	0.00737932	FALSE	0.40171	TRUE	3	24
67	C19	FALSE	183hi 2ng	FGF21	UNKNOWN	FAM	NFQ-MGB	Amp	1.50392			33.5244	0.951837	33.6235	0.140125	FALSE	0.40171	TRUE	3	27
68	C20	FALSE	183hi 2ng	FGF21	UNKNOWN	FAM	NFQ-MGB	Amp	1.50309			33.7226	0.953398	33.6235	0.140125	FALSE	0.40171	TRUE	3	27
69	C21	FALSE	147hi 20ng	GDF15	UNKNOWN	FAM	NFQ-MGB	Amp	1.44018			28.3534	0.949011	28.3857	0.0456139	FALSE	0.334895	TRUE	3	22
70	C22	FALSE	147hi 20ng	GDF15	UNKNOWN	FAM	NFQ-MGB	Amp	1.438			28.4179	0.948961	28.3857	0.0456139	FALSE	0.334895	TRUE	3	23
71	C23	FALSE	147hi 2ng	GDF15	UNKNOWN	FAM	NFQ-MGB	Amp	1.42128			32.0766	0.932997	32.1392	0.0886181	FALSE	0.334895	TRUE	3	26
72	C24	FALSE	147hi 2ng	GDF15	UNKNOWN	FAM	NFQ-MGB	Amp	1.41354			32.2019	0.92586	32.1392	0.0886181	FALSE	0.334895	TRUE	3	26
73	D1	FALSE	63hi 20ng	PPIA	UNKNOWN	FAM	NFQ-MGB	Amp	1.5298			24.8819	0.953863	24.8437	0.0539565	FALSE	1.06986	TRUE	3	16
74	D2	FALSE	63hi 20ng	PPIA	UNKNOWN	FAM	NFQ-MGB	Amp	1.53668			24.8056	0.953527	24.8437	0.0539565	FALSE	1.06986	TRUE	3	16
75	D3	FALSE	63hi 2ng	PPIA	UNKNOWN	FAM	NFQ-MGB	Amp	1.54049			28.5457	0.957371	28.5272	0.0260548	FALSE	1.06986	TRUE	3	20
76	D4	FALSE	63hi 2ng	PPIA	UNKNOWN	FAM	NFQ-MGB	Amp	1.54246			28.5088	0.956491	28.5272	0.0260548	FALSE	1.06986	TRUE	3	21
77	D5	FALSE	173hi 20ng	PPIA	UNKNOWN	FAM	NFQ-MGB	Amp	1.53758			26.1719	0.945142	26.0907	0.114965	FALSE	1.06986	TRUE	3	18
78	D6	FALSE	173hi 20ng	PPIA	UNKNOWN	FAM	NFQ-MGB	Amp	1.5449			26.0094	0.950148	26.0907	0.114965	FALSE	1.06986	TRUE	3	18
79	D7	FALSE	173hi 2ng	PPIA	UNKNOWN	FAM	NFQ-MGB	Amp	1.55156			29.6918	0.950648	29.6954	0.00514672	FALSE	1.06986	TRUE	3	22
80	D8	FALSE	173hi 2ng	PPIA	UNKNOWN	FAM	NFQ-MGB	Amp	1.54815			29.699	0.952889	29.6954	0.00514672	FALSE	1.06986	TRUE	3	22
81	D9	FALSE	86hi 20ng	COX1	UNKNOWN	FAM	NFQ-MGB	Amp	1.47385			19.0995	0.958758	19.0361	0.0896167	FALSE	0.735787	TRUE	3	12
82	D10	FALSE	86hi 20ng	COX1	UNKNOWN	FAM	NFQ-MGB	Amp	1.48614			18.9728	0.969886	19.0361	0.0896167	FALSE	0.735787	TRUE	3	11
83	D11	FALSE	86hi 2ng	COX1	UNKNOWN	FAM	NFQ-MGB	Amp	1.4925			22.7857	0.958051	22.8121	0.0373486	FALSE	0.735787	TRUE	3	16
84	D12	FALSE	86hi 2ng	COX1	UNKNOWN	FAM	NFQ-MGB	Amp	1.48336			22.8385	0.961305	22.8121	0.0373486	FALSE	0.735787	TRUE	3	15
85	D13	FALSE	59hi 20ng	FGF21	UNKNOWN	FAM	NFQ-MGB	Amp	1.49964			30.2097	0.961288	30.225	0.0217199	FALSE	0.40171	TRUE	3	24
86	D14	FALSE	59hi 20ng	FGF21	UNKNOWN	FAM	NFQ-MGB	Amp	1.50391			30.2404	0.961965	30.225	0.0217199	FALSE	0.40171	TRUE	3	23
87	D15	FALSE	59hi 2ng	FGF21	UNKNOWN	FAM	NFQ-MGB	Amp	1.50138			33.9975	0.947388	34.0434	0.0649393	FALSE	0.40171	TRUE	3	28
88	D16	FALSE	59hi 2ng	FGF21	UNKNOWN	FAM	NFQ-MGB	Amp	1.49787			34.0893	0.94572	34.0434	0.0649393	FALSE	0.40171	TRUE	3	28
89	D17	FALSE	179hi 20ng	FGF21	UNKNOWN	FAM	NFQ-MGB	Amp	1.49137			30.7312	0.963232	30.7946	0.0897115	FALSE	0.40171	TRUE	3	24
90	D18	FALSE	179hi 20ng	FGF21	UNKNOWN	FAM	NFQ-MGB	Amp	1.48849			30.8581	0.964114	30.7946	0.0897115	FALSE	0.40171	TRUE	3	23
91	D19	FALSE	179hi 2ng	FGF21	UNKNOWN	FAM	NFQ-MGB	Amp	1.49593			34.673	0.942917	34.4589	0.302706	FALSE	0.40171	TRUE	3	28
92	D20	FALSE	179hi 2ng	FGF21	UNKNOWN	FAM	NFQ-MGB	Amp	1.50761			34.2449	0.944434	34.4589	0.302706	FALSE	0.40171	TRUE	3	28
93	D21	FALSE	105hi 20ng	GDF15	UNKNOWN	FAM	NFQ-MGB	Amp	1.44124			29.8158	0.948329	29.8729	0.0806661	FALSE	0.334895	TRUE	3	23
94	D22	FALSE	105hi 20ng	GDF15	UNKNOWN	FAM	NFQ-MGB	Amp	1.43611			29.9299	0.941113	29.8729	0.0806661	FALSE	0.334895	TRUE	3	23
95	D23	FALSE	105hi 2ng	GDF15	UNKNOWN	FAM	NFQ-MGB	Amp	1.43835			33.3671	0.920856	33.4317	0.0913081	FALSE	0.334895	TRUE	3	27
96	D24	FALSE	105hi 2ng	GDF15	UNKNOWN	FAM	NFQ-MGB	Amp	1.42813			33.4963	0.917068	33.4317	0.0913081	FALSE	0.334895	TRUE	3	27
97	E1	FALSE	57hi 20ng	PPIA	UNKNOWN	FAM	NFQ-MGB	Amp	1.52782			24.3324	0.949092	24.2749	0.0814145	FALSE	1.06986	TRUE	3	16
98	E2	FALSE	57hi 20ng	PPIA	UNKNOWN	FAM	NFQ-MGB	Amp	1.53592			24.2173	0.954051	24.2749	0.0814145	FALSE	1.06986	TRUE	3	15
99	E3	FALSE	57hi 2ng	PPIA	UNKNOWN	FAM	NFQ-MGB	Amp	1.55034			27.9029	0.960593	27.9897	0.122766	FALSE	1.06986	TRUE	3	20
100	E4	FALSE	57hi 2ng	PPIA	UNKNOWN	FAM	NFQ-MGB	Amp	1.5476			28.0766	0.9473	27.9897	0.122766	FALSE	1.06986	TRUE	3	19
101	E5	FALSE	183hi 20ng	PPIA	UNKNOWN	FAM	NFQ-MGB	Amp	1.54297			24.7302	0.955829	24.7795	0.0696946	FALSE	1.06986	TRUE	3	17
102	E6	FALSE	183hi 20ng	PPIA	UNKNOWN	FAM	NFQ-MGB	Amp	1.53532			24.8288	0.948697	24.7795	0.0696946	FALSE	1.06986	TRUE	3	17
103	E7	FALSE	183hi 2ng	PPIA	UNKNOWN	FAM	NFQ-MGB	Amp	1.53903			28.5338	0.950196	28.4348	0.14007	FALSE	1.06986	TRUE	3	20
104	E8	FALSE	183hi 2ng	PPIA	UNKNOWN	FAM	NFQ-MGB	Amp	1.54969			28.3357	0.952521	28.4348	0.14007	FALSE	1.06986	TRUE	3	20
105	E9	FALSE	147hi 20ng	COX1	UNKNOWN	FAM	NFQ-MGB	Amp	1.4913			18.7237	0.956256	18.7143	0.0132447	FALSE	0.735787	TRUE	3	12
106	E10	FALSE	147hi 20ng	COX1	UNKNOWN	FAM	NFQ-MGB	Amp	1.49202			18.705	0.969087	18.7143	0.0132447	FALSE	0.735787	TRUE	3	12
107	E11	FALSE	147hi 2ng	COX1	UNKNOWN	FAM	NFQ-MGB	Amp	1.48354			22.336	0.960904	22.3328	0.00451632	FALSE	0.735787	TRUE	3	15
108	E12	FALSE	147hi 2ng	COX1	UNKNOWN	FAM	NFQ-MGB	Amp	1.48426			22.3296	0.960536	22.3328	0.00451632	FALSE	0.735787	TRUE	3	15
109	E13	FALSE	58hi 20ng	FGF21	UNKNOWN	FAM	NFQ-MGB	Amp	1.49907			30.3541	0.961891	30.4075	0.0755382	FALSE	0.40171	TRUE	3	24
110	E14	FALSE	58hi 20ng	FGF21	UNKNOWN	FAM	NFQ-MGB	Amp	1.50248			30.4609	0.96353	30.4075	0.0755382	FALSE	0.40171	TRUE	3	24
111	E15	FALSE	58hi 2ng	FGF21	UNKNOWN	FAM	NFQ-MGB	Amp	1.4888			34.5619	0.94078	34.2537	0.43583	FALSE	0.40171	TRUE	3	28
112	E16	FALSE	58hi 2ng	FGF21	UNKNOWN	FAM	NFQ-MGB	Amp	1.49875			33.9455	0.949868	34.2537	0.43583	FALSE	0.40171	TRUE	3	28
113	E17	FALSE	113hi 20ng	FGF21	UNKNOWN	FAM	NFQ-MGB	Amp	1.48268			31.856	0.967331	31.8821	0.0369098	FALSE	0.40171	TRUE	3	24
114	E18	FALSE	113hi 20ng	FGF21	UNKNOWN	FAM	NFQ-MGB	Amp	1.48693			31.9082	0.960394	31.8821	0.0369098	FALSE	0.40171	TRUE	3	26
115	E19	FALSE	113hi 2ng	FGF21	UNKNOWN	FAM	NFQ-MGB	Amp	1.43894			35.2917	0.934627	35.3105	0.0266981	FALSE	0.40171	TRUE	3	29
116	E20	FALSE	113hi 2ng	FGF21	UNKNOWN	FAM	NFQ-MGB	Amp	1.42691			35.3294	0.93197	35.3105	0.0266981	FALSE	0.40171	TRUE	3	29
117	E21	FALSE	175hi 20ng	GDF15	UNKNOWN	FAM	NFQ-MGB	Amp	1.45105			29.3579	0.945319	29.2545	0.146325	FALSE	0.334895	TRUE	3	23
118	E22	FALSE	175hi 20ng	GDF15	UNKNOWN	FAM	NFQ-MGB	Amp	1.45216			29.151	0.947989	29.2545	0.146325	FALSE	0.334895	TRUE	3	23
119	E23	FALSE	175hi 2ng	GDF15	UNKNOWN	FAM	NFQ-MGB	Amp	1.44133			32.9492	0.924292	32.9635	0.0201733	FALSE	0.334895	TRUE	3	27
120	E24	FALSE	175hi 2ng	GDF15	UNKNOWN	FAM	NFQ-MGB	Amp	1.42789			32.9778	0.931253	32.9635	0.0201733	FALSE	0.334895	TRUE	3	27
121	F1	FALSE	59hi 20ng	PPIA	UNKNOWN	FAM	NFQ-MGB	Amp	1.5229			24.7197	0.956561	24.6431	0.108306	FALSE	1.06986	TRUE	3	16
122	F2	FALSE	59hi 20ng	PPIA	UNKNOWN	FAM	NFQ-MGB	Amp	1.53279			24.5665	0.954614	24.6431	0.108306	FALSE	1.06986	TRUE	3	16
123	F3	FALSE	59hi 2ng	PPIA	UNKNOWN	FAM	NFQ-MGB	Amp	1.54309			28.4628	0.950749	28.5063	0.0616056	FALSE	1.06986	TRUE	3	20
124	F4	FALSE	59hi 2ng	PPIA	UNKNOWN	FAM	NFQ-MGB	Amp	1.54177			28.5499	0.96279	28.5063	0.0616056	FALSE	1.06986	TRUE	3	20
125	F5	FALSE	179hi 20ng	PPIA	UNKNOWN	FAM	NFQ-MGB	Amp	1.53755			25.4368	0.954267	25.4539	0.0241058	FALSE	1.06986	TRUE	3	17
126	F6	FALSE	179hi 20ng	PPIA	UNKNOWN	FAM	NFQ-MGB	Amp	1.53599			25.4709	0.958491	25.4539	0.0241058	FALSE	1.06986	TRUE	3	16
127	F7	FALSE	179hi 2ng	PPIA	UNKNOWN	FAM	NFQ-MGB	Amp	1.54681			28.083	0.951276	28.6106	0.74625	FALSE	1.06986	TRUE	3	18
128	F8	FALSE	179hi 2ng	PPIA	UNKNOWN	FAM	NFQ-MGB	Amp	1.54621			29.1383	0.949869	28.6106	0.74625	FALSE	1.06986	TRUE	3	21
129	F9	FALSE	105hi 20ng	COX1	UNKNOWN	FAM	NFQ-MGB	Amp	1.48547			19.1286	0.961941	19.1314	0.00393675	FALSE	0.735787	TRUE	3	11
130	F10	FALSE	105hi 20ng	COX1	UNKNOWN	FAM	NFQ-MGB	Amp	1.49008			19.1342	0.958952	19.1314	0.00393675	FALSE	0.735787	TRUE	3	12
131	F11	FALSE	105hi 2ng	COX1	UNKNOWN	FAM	NFQ-MGB	Amp	1.4877			22.9053	0.957731	22.9324	0.0383055	FALSE	0.735787	TRUE	3	16
132	F12	FALSE	105hi 2ng	COX1	UNKNOWN	FAM	NFQ-MGB	Amp	1.48764			22.9594	0.964106	22.9324	0.0383055	FALSE	0.735787	TRUE	3	16
133	F13	FALSE	125hi 20ng	FGF21	UNKNOWN	FAM	NFQ-MGB	Amp	1.49498			30.7194	0.957384	30.7176	0.00245272	FALSE	0.40171	TRUE	3	25
134	F14	FALSE	125hi 20ng	FGF21	UNKNOWN	FAM	NFQ-MGB	Amp	1.49741			30.7159	0.962891	30.7176	0.00245272	FALSE	0.40171	TRUE	3	24
135	F15	FALSE	125hi 2ng	FGF21	UNKNOWN	FAM	NFQ-MGB	Amp	1.61594			33.507	0.967933	33.8618	0.501747	FALSE	0.40171	TRUE	3	29
136	F16	FALSE	125hi 2ng	FGF21	UNKNOWN	FAM	NFQ-MGB	Amp	1.5041			34.2166	0.954514	33.8618	0.501747	FALSE	0.40171	TRUE	3	28
137	F17	FALSE	2hi 20ng	GDF15	UNKNOWN	FAM	NFQ-MGB	Amp	1.44206			28.4304	0.950506	28.4707	0.0569093	FALSE	0.334895	TRUE	3	22
138	F18	FALSE	2hi 20ng	GDF15	UNKNOWN	FAM	NFQ-MGB	Amp	1.44558			28.5109	0.948003	28.4707	0.0569093	FALSE	0.334895	TRUE	3	23
139	F19	FALSE	2hi 2ng	GDF15	UNKNOWN	FAM	NFQ-MGB	Amp	1.4333			32.0932	0.93656	32.1037	0.0148812	FALSE	0.334895	TRUE	3	26
140	F20	FALSE	2hi 2ng	GDF15	UNKNOWN	FAM	NFQ-MGB	Amp	1.43749			32.1142	0.92789	32.1037	0.0148812	FALSE	0.334895	TRUE	3	25
141	F21	FALSE	118hi 20ng	GDF15	UNKNOWN	FAM	NFQ-MGB	Amp	1.44224			29.9526	0.949285	29.8998	0.0746929	FALSE	0.334895	TRUE	3	24
142	F22	FALSE	118hi 20ng	GDF15	UNKNOWN	FAM	NFQ-MGB	Amp	1.44199			29.847	0.948412	29.8998	0.0746929	FALSE	0.334895	TRUE	3	24
143	F23	FALSE	118hi 2ng	GDF15	UNKNOWN	FAM	NFQ-MGB	Amp	1.45141			33.3882	0.92623	33.7118	0.457667	FALSE	0.334895	TRUE	3	28
144	F24	FALSE	118hi 2ng	GDF15	UNKNOWN	FAM	NFQ-MGB	Amp	1.42834			34.0354	0.910443	33.7118	0.457667	FALSE	0.334895	TRUE	3	28
145	G1	FALSE	58hi 20ng	PPIA	UNKNOWN	FAM	NFQ-MGB	Amp	1.52413			24.6404	0.955834	24.604	0.051472	FALSE	1.06986	TRUE	3	16
146	G2	FALSE	58hi 20ng	PPIA	UNKNOWN	FAM	NFQ-MGB	Amp	1.53065			24.5676	0.953662	24.604	0.051472	FALSE	1.06986	TRUE	3	16
147	G3	FALSE	58hi 2ng	PPIA	UNKNOWN	FAM	NFQ-MGB	Amp	1.54946			28.6908	0.953894	28.462	0.323625	FALSE	1.06986	TRUE	3	20
148	G4	FALSE	58hi 2ng	PPIA	UNKNOWN	FAM	NFQ-MGB	Amp	1.54697			28.2332	0.946814	28.462	0.323625	FALSE	1.06986	TRUE	3	20
149	G5	FALSE	113hi 20ng	PPIA	UNKNOWN	FAM	NFQ-MGB	Amp	1.53724			24.9535	0.975949	24.9145	0.0551754	FALSE	1.06986	TRUE	3	16
150	G6	FALSE	113hi 20ng	PPIA	UNKNOWN	FAM	NFQ-MGB	Amp	1.54613			24.8755	0.957648	24.9145	0.0551754	FALSE	1.06986	TRUE	3	16
151	G7	FALSE	113hi 2ng	PPIA	UNKNOWN	FAM	NFQ-MGB	Amp	1.55142			28.6537	0.957899	28.6644	0.0150953	FALSE	1.06986	TRUE	3	20
152	G8	FALSE	113hi 2ng	PPIA	UNKNOWN	FAM	NFQ-MGB	Amp	1.54899			28.6751	0.960783	28.6644	0.0150953	FALSE	1.06986	TRUE	3	19
153	G9	FALSE	175hi 20ng	COX1	UNKNOWN	FAM	NFQ-MGB	Amp	1.49358			18.6778	0.963774	18.6693	0.011938	FALSE	0.735787	TRUE	3	12
154	G10	FALSE	175hi 20ng	COX1	UNKNOWN	FAM	NFQ-MGB	Amp	1.49562			18.6609	0.962002	18.6693	0.011938	FALSE	0.735787	TRUE	3	12
155	G11	FALSE	175hi 2ng	COX1	UNKNOWN	FAM	NFQ-MGB	Amp	1.48717			22.4161	0.961117	22.4652	0.0694031	FALSE	0.735787	TRUE	3	16
156	G12	FALSE	175hi 2ng	COX1	UNKNOWN	FAM	NFQ-MGB	Amp	1.47504			22.5142	0.967582	22.4652	0.0694031	FALSE	0.735787	TRUE	3	16
157	G13	FALSE	79hi 20ng	FGF21	UNKNOWN	FAM	NFQ-MGB	Amp	1.50027			30.6598	0.965807	30.7032	0.0613384	FALSE	0.40171	TRUE	3	24
158	G14	FALSE	79hi 20ng	FGF21	UNKNOWN	FAM	NFQ-MGB	Amp	1.49502			30.7465	0.959427	30.7032	0.0613384	FALSE	0.40171	TRUE	3	25
159	G15	FALSE	79hi 2ng	FGF21	UNKNOWN	FAM	NFQ-MGB	Amp	1.50389			34.0303	0.949475	34.0887	0.0824726	FALSE	0.40171	TRUE	3	28
160	G16	FALSE	79hi 2ng	FGF21	UNKNOWN	FAM	NFQ-MGB	Amp	1.50602			34.147	0.947228	34.0887	0.0824726	FALSE	0.40171	TRUE	3	28
161	G17	FALSE	32hi 20ng	GDF15	UNKNOWN	FAM	NFQ-MGB	Amp	1.43984			28.8893	0.95115	28.94	0.0717423	FALSE	0.334895	TRUE	3	23
162	G18	FALSE	32hi 20ng	GDF15	UNKNOWN	FAM	NFQ-MGB	Amp	1.43767			28.9907	0.944404	28.94	0.0717423	FALSE	0.334895	TRUE	3	23
163	G19	FALSE	32hi 2ng	GDF15	UNKNOWN	FAM	NFQ-MGB	Amp	1.44681			32.7783	0.936381	32.6788	0.14068	FALSE	0.334895	TRUE	3	27
164	G20	FALSE	32hi 2ng	GDF15	UNKNOWN	FAM	NFQ-MGB	Amp	1.44608			32.5794	0.931376	32.6788	0.14068	FALSE	0.334895	TRUE	3	27
165	G21	FALSE	107hi 20ng	GDF15	UNKNOWN	FAM	NFQ-MGB	Amp	1.45338			30.5828	0.944353	30.4914	0.129224	FALSE	0.334895	TRUE	3	25
166	G22	FALSE	107hi 20ng	GDF15	UNKNOWN	FAM	NFQ-MGB	Amp	1.45291			30.4	0.943396	30.4914	0.129224	FALSE	0.334895	TRUE	3	24
167	G23	FALSE	107hi 2ng	GDF15	UNKNOWN	FAM	NFQ-MGB	Amp	1.43932			34.4331	0.912357	34.4071	0.0367858	FALSE	0.334895	TRUE	3	29
168	G24	FALSE	107hi 2ng	GDF15	UNKNOWN	FAM	NFQ-MGB	Amp	1.43163			34.381	0.915065	34.4071	0.0367858	FALSE	0.334895	TRUE	3	29
169	H1	FALSE	125hi 20ng	PPIA	UNKNOWN	FAM	NFQ-MGB	Amp	1.52508			24.561	0.945814	24.4893	0.101413	FALSE	1.06986	TRUE	3	16
170	H2	FALSE	125hi 20ng	PPIA	UNKNOWN	FAM	NFQ-MGB	Amp	1.53403			24.4176	0.950927	24.4893	0.101413	FALSE	1.06986	TRUE	3	16
171	H3	FALSE	125hi 2ng	PPIA	UNKNOWN	FAM	NFQ-MGB	Amp	1.54957			28.0785	0.947364	28.1069	0.0402359	FALSE	1.06986	TRUE	3	19
172	H4	FALSE	125hi 2ng	PPIA	UNKNOWN	FAM	NFQ-MGB	Amp	1.54746			28.1354	0.951374	28.1069	0.0402359	FALSE	1.06986	TRUE	3	20
173	H5	FALSE	2hi 20ng	COX1	UNKNOWN	FAM	NFQ-MGB	Amp	1.49597			18.7823	0.962001	18.7859	0.00508536	FALSE	0.735787	TRUE	3	12
174	H6	FALSE	2hi 20ng	COX1	UNKNOWN	FAM	NFQ-MGB	Amp	1.49569			18.7894	0.965617	18.7859	0.00508536	FALSE	0.735787	TRUE	3	12
175	H7	FALSE	2hi 2ng	COX1	UNKNOWN	FAM	NFQ-MGB	Amp	1.49338			22.5994	0.962539	22.5911	0.0117279	FALSE	0.735787	TRUE	3	15
176	H8	FALSE	2hi 2ng	COX1	UNKNOWN	FAM	NFQ-MGB	Amp	1.49506			22.5828	0.964756	22.5911	0.0117279	FALSE	0.735787	TRUE	3	16
177	H9	FALSE	118hi 20ng	COX1	UNKNOWN	FAM	NFQ-MGB	Amp	1.49082			18.7037	0.961264	18.7006	0.00444918	FALSE	0.735787	TRUE	3	12
178	H10	FALSE	118hi 20ng	COX1	UNKNOWN	FAM	NFQ-MGB	Amp	1.49611			18.6975	0.966213	18.7006	0.00444918	FALSE	0.735787	TRUE	3	11
179	H11	FALSE	118hi 2ng	COX1	UNKNOWN	FAM	NFQ-MGB	Amp	1.48587			22.4135	0.958155	22.4616	0.0679309	FALSE	0.735787	TRUE	3	15
180	H12	FALSE	118hi 2ng	COX1	UNKNOWN	FAM	NFQ-MGB	Amp	1.49065			22.5096	0.961388	22.4616	0.0679309	FALSE	0.735787	TRUE	3	16
181	H13	FALSE	121hi 20ng	FGF21	UNKNOWN	FAM	NFQ-MGB	Amp	1.49317			30.3538	0.962091	30.3178	0.0508945	FALSE	0.40171	TRUE	3	23
182	H14	FALSE	121hi 20ng	FGF21	UNKNOWN	FAM	NFQ-MGB	Amp	1.47301			30.2818	0.954202	30.3178	0.0508945	FALSE	0.40171	TRUE	3	24
183	H15	FALSE	121hi 2ng	FGF21	UNKNOWN	FAM	NFQ-MGB	Amp	1.49643			33.7389	0.948879	33.7442	0.00751484	FALSE	0.40171	TRUE	3	27
184	H16	FALSE	121hi 2ng	FGF21	UNKNOWN	FAM	NFQ-MGB	Amp	1.49099			33.7495	0.948542	33.7442	0.00751484	FALSE	0.40171	TRUE	3	27
185	H17	FALSE	35hi 20ng	GDF15	UNKNOWN	FAM	NFQ-MGB	Amp	1.43952			28.8248	0.948972	28.9064	0.11543	FALSE	0.334895	TRUE	3	23
186	H18	FALSE	35hi 20ng	GDF15	UNKNOWN	FAM	NFQ-MGB	Amp	1.4404			28.9881	0.949223	28.9064	0.11543	FALSE	0.334895	TRUE	3	23
187	H19	FALSE	35hi 2ng	GDF15	UNKNOWN	FAM	NFQ-MGB	Amp	1.43973			32.7023	0.933515	32.6033	0.14004	FALSE	0.334895	TRUE	3	27
188	H20	FALSE	35hi 2ng	GDF15	UNKNOWN	FAM	NFQ-MGB	Inconclusive	1.4542			32.5043	0.933185	32.6033	0.14004	FALSE	0.334895	TRUE	3	26
189	H21	FALSE	176hi 20ng	GDF15	UNKNOWN	FAM	NFQ-MGB	Amp	1.45461			30.5745	0.941746	30.5886	0.0199685	FALSE	0.334895	TRUE	3	25
190	H22	FALSE	176hi 20ng	GDF15	UNKNOWN	FAM	NFQ-MGB	Amp	1.44907			30.6027	0.944581	30.5886	0.0199685	FALSE	0.334895	TRUE	3	24
191	H23	FALSE	176hi 2ng	GDF15	UNKNOWN	FAM	NFQ-MGB	Amp	1.43571			34.5507	0.904639	34.5937	0.0608184	FALSE	0.334895	TRUE	3	29
192	H24	FALSE	176hi 2ng	GDF15	UNKNOWN	FAM	NFQ-MGB	Amp	1.42933			34.6367	0.904974	34.5937	0.0608184	FALSE	0.334895	TRUE	3	28
193	I1	FALSE	79hi 20ng	PPIA	UNKNOWN	FAM	NFQ-MGB	Amp	1.53223			24.439	0.953167	24.404	0.0494937	FALSE	1.06986	TRUE	3	16
194	I2	FALSE	79hi 20ng	PPIA	UNKNOWN	FAM	NFQ-MGB	Amp	1.53786			24.369	0.953962	24.404	0.0494937	FALSE	1.06986	TRUE	3	16
195	I3	FALSE	79hi 2ng	PPIA	UNKNOWN	FAM	NFQ-MGB	Amp	1.55057			28.027	0.946823	28.0658	0.0549331	FALSE	1.06986	TRUE	3	20
196	I4	FALSE	79hi 2ng	PPIA	UNKNOWN	FAM	NFQ-MGB	Amp	1.55278			28.1047	0.947617	28.0658	0.0549331	FALSE	1.06986	TRUE	3	20
197	I5	FALSE	32hi 20ng	COX1	UNKNOWN	FAM	NFQ-MGB	Amp	1.49683			18.7294	0.967817	18.7438	0.0204005	FALSE	0.735787	TRUE	3	12
198	I6	FALSE	32hi 20ng	COX1	UNKNOWN	FAM	NFQ-MGB	Amp	1.49675			18.7582	0.964824	18.7438	0.0204005	FALSE	0.735787	TRUE	3	12
199	I7	FALSE	32hi 2ng	COX1	UNKNOWN	FAM	NFQ-MGB	Amp	1.4958			22.5298	0.96515	22.5441	0.0201999	FALSE	0.735787	TRUE	3	16
200	I8	FALSE	32hi 2ng	COX1	UNKNOWN	FAM	NFQ-MGB	Amp	1.49709			22.5584	0.965703	22.5441	0.0201999	FALSE	0.735787	TRUE	3	15
201	I9	FALSE	107hi 20ng	COX1	UNKNOWN	FAM	NFQ-MGB	Amp	1.48932			18.9253	0.960949	18.9112	0.0198869	FALSE	0.735787	TRUE	3	12
202	I10	FALSE	107hi 20ng	COX1	UNKNOWN	FAM	NFQ-MGB	Amp	1.49205			18.8972	0.966177	18.9112	0.0198869	FALSE	0.735787	TRUE	3	12
203	I11	FALSE	107hi 2ng	COX1	UNKNOWN	FAM	NFQ-MGB	Amp	1.49585			22.6488	0.962827	22.6372	0.0164501	FALSE	0.735787	TRUE	3	16
204	I12	FALSE	107hi 2ng	COX1	UNKNOWN	FAM	NFQ-MGB	Amp	1.4946			22.6256	0.961957	22.6372	0.0164501	FALSE	0.735787	TRUE	3	16
205	I13	FALSE	83hi 20ng	FGF21	UNKNOWN	FAM	NFQ-MGB	Amp	1.49759			31.9638	0.962965	31.9486	0.0215926	FALSE	0.40171	TRUE	3	25
206	I14	FALSE	83hi 20ng	FGF21	UNKNOWN	FAM	NFQ-MGB	Amp	1.49191			31.9333	0.962732	31.9486	0.0215926	FALSE	0.40171	TRUE	3	25
207	I15	FALSE	83hi 2ng	FGF21	UNKNOWN	FAM	NFQ-MGB	Amp	1.49188			34.9091	0.944511	35.3524	0.626967	FALSE	0.40171	TRUE	3	28
208	I16	FALSE	83hi 2ng	FGF21	UNKNOWN	FAM	NFQ-MGB	Amp	1.4098			35.7958	0.972784	35.3524	0.626967	FALSE	0.40171	TRUE	3	28
209	I17	FALSE	63hi 20ng	GDF15	UNKNOWN	FAM	NFQ-MGB	Amp	1.45457			30.3455	0.943759	30.3265	0.0268925	FALSE	0.334895	TRUE	3	24
210	I18	FALSE	63hi 20ng	GDF15	UNKNOWN	FAM	NFQ-MGB	Amp	1.45445			30.3074	0.938416	30.3265	0.0268925	FALSE	0.334895	TRUE	3	25
211	I19	FALSE	63hi 2ng	GDF15	UNKNOWN	FAM	NFQ-MGB	Amp	1.45125			33.9291	0.926596	33.9273	0.00255321	FALSE	0.334895	TRUE	3	27
212	I20	FALSE	63hi 2ng	GDF15	UNKNOWN	FAM	NFQ-MGB	Amp	1.44486			33.9255	0.923406	33.9273	0.00255321	FALSE	0.334895	TRUE	3	27
213	I21	FALSE	173hi 20ng	GDF15	UNKNOWN	FAM	NFQ-MGB	Amp	1.45365			30.6908	0.945162	30.7006	0.0138971	FALSE	0.334895	TRUE	3	24
214	I22	FALSE	173hi 20ng	GDF15	UNKNOWN	FAM	NFQ-MGB	Amp	1.44998			30.7105	0.954422	30.7006	0.0138971	FALSE	0.334895	TRUE	3	25
215	I23	FALSE	173hi 2ng	GDF15	UNKNOWN	FAM	NFQ-MGB	Amp	1.43453			34.243	0.914397	34.3517	0.153686	FALSE	0.334895	TRUE	3	29
216	I24	FALSE	173hi 2ng	GDF15	UNKNOWN	FAM	NFQ-MGB	Amp	1.43503			34.4604	0.926897	34.3517	0.153686	FALSE	0.334895	TRUE	3	29
217	J1	FALSE	121hi 20ng	PPIA	UNKNOWN	FAM	NFQ-MGB	Amp	1.5316			24.3126	0.947464	24.3052	0.0105121	FALSE	1.06986	TRUE	3	16
218	J2	FALSE	121hi 20ng	PPIA	UNKNOWN	FAM	NFQ-MGB	Amp	1.53697			24.2978	0.95377	24.3052	0.0105121	FALSE	1.06986	TRUE	3	16
219	J3	FALSE	121hi 2ng	PPIA	UNKNOWN	FAM	NFQ-MGB	Amp	1.5433			28.1435	0.946817	28.1798	0.0513386	FALSE	1.06986	TRUE	3	19
220	J4	FALSE	121hi 2ng	PPIA	UNKNOWN	FAM	NFQ-MGB	Amp	1.5426			28.2161	0.945664	28.1798	0.0513386	FALSE	1.06986	TRUE	3	20
221	J5	FALSE	35hi 20ng	COX1	UNKNOWN	FAM	NFQ-MGB	Amp	1.49257			18.9368	0.968078	18.9265	0.0146093	FALSE	0.735787	TRUE	3	11
222	J6	FALSE	35hi 20ng	COX1	UNKNOWN	FAM	NFQ-MGB	Amp	1.49332			18.9162	0.969372	18.9265	0.0146093	FALSE	0.735787	TRUE	3	11
223	J7	FALSE	35hi 2ng	COX1	UNKNOWN	FAM	NFQ-MGB	Amp	1.49796			22.5158	0.963451	22.5844	0.0969697	FALSE	0.735787	TRUE	3	15
224	J8	FALSE	35hi 2ng	COX1	UNKNOWN	FAM	NFQ-MGB	Amp	1.49291			22.653	0.966384	22.5844	0.0969697	FALSE	0.735787	TRUE	3	16
225	J9	FALSE	176hi 20ng	COX1	UNKNOWN	FAM	NFQ-MGB	Amp	1.48925			18.6765	0.972002	18.6685	0.0113364	FALSE	0.735787	TRUE	3	12
226	J10	FALSE	176hi 20ng	COX1	UNKNOWN	FAM	NFQ-MGB	Amp	1.49212			18.6605	0.958648	18.6685	0.0113364	FALSE	0.735787	TRUE	3	12
227	J11	FALSE	176hi 2ng	COX1	UNKNOWN	FAM	NFQ-MGB	Amp	1.48456			22.452	0.963032	22.4475	0.00636433	FALSE	0.735787	TRUE	3	15
228	J12	FALSE	176hi 2ng	COX1	UNKNOWN	FAM	NFQ-MGB	Amp	1.50074			22.443	0.962155	22.4475	0.00636433	FALSE	0.735787	TRUE	3	15
229	J13	FALSE	80hi 20ng	FGF21	UNKNOWN	FAM	NFQ-MGB	Amp	1.49115			29.9478	0.965952	29.9568	0.0127443	FALSE	0.40171	TRUE	3	23
230	J14	FALSE	80hi 20ng	FGF21	UNKNOWN	FAM	NFQ-MGB	Amp	1.50921			29.9658	0.969941	29.9568	0.0127443	FALSE	0.40171	TRUE	3	23
231	J15	FALSE	80hi 2ng	FGF21	UNKNOWN	FAM	NFQ-MGB	Amp	1.50945			33.2546	0.954634	33.3241	0.0983778	FALSE	0.40171	TRUE	3	27
232	J16	FALSE	80hi 2ng	FGF21	UNKNOWN	FAM	NFQ-MGB	Amp	1.51211			33.3937	0.954294	33.3241	0.0983778	FALSE	0.40171	TRUE	3	27
233	J17	FALSE	57hi 20ng	GDF15	UNKNOWN	FAM	NFQ-MGB	Amp	1.43761			29.0437	0.947873	29.0471	0.0048558	FALSE	0.334895	TRUE	3	22
234	J18	FALSE	57hi 20ng	GDF15	UNKNOWN	FAM	NFQ-MGB	Amp	1.44219			29.0506	0.951648	29.0471	0.0048558	FALSE	0.334895	TRUE	3	23
235	J19	FALSE	57hi 2ng	GDF15	UNKNOWN	FAM	NFQ-MGB	Amp	1.44169			32.9845	0.93056	32.9866	0.00289391	FALSE	0.334895	TRUE	3	28
236	J20	FALSE	57hi 2ng	GDF15	UNKNOWN	FAM	NFQ-MGB	Amp	1.44254			32.9886	0.928447	32.9866	0.00289391	FALSE	0.334895	TRUE	3	28
237	J21	FALSE	183hi 20ng	GDF15	UNKNOWN	FAM	NFQ-MGB	Amp	1.44202			27.9634	0.948655	27.9671	0.00523122	FALSE	0.334895	TRUE	3	22
238	J22	FALSE	183hi 20ng	GDF15	UNKNOWN	FAM	NFQ-MGB	Amp	1.43952			27.9708	0.94771	27.9671	0.00523122	FALSE	0.334895	TRUE	3	22
239	J23	FALSE	183hi 2ng	GDF15	UNKNOWN	FAM	NFQ-MGB	Amp	1.43808			31.9406	0.933545	31.7734	0.236478	FALSE	0.334895	TRUE	3	25
240	J24	FALSE	183hi 2ng	GDF15	UNKNOWN	FAM	NFQ-MGB	Amp	1.43069			31.6062	0.935854	31.7734	0.236478	FALSE	0.334895	TRUE	3	25
241	K1	FALSE	83hi 20ng	PPIA	UNKNOWN	FAM	NFQ-MGB	Amp	1.53077			25.1425	0.943362	25.097	0.0644178	FALSE	1.06986	TRUE	3	17
242	K2	FALSE	83hi 20ng	PPIA	UNKNOWN	FAM	NFQ-MGB	Amp	1.53835			25.0514	0.946902	25.097	0.0644178	FALSE	1.06986	TRUE	3	17
243	K3	FALSE	83hi 2ng	PPIA	UNKNOWN	FAM	NFQ-MGB	Amp	1.54535			28.8498	0.955764	28.8594	0.0135014	FALSE	1.06986	TRUE	3	20
244	K4	FALSE	83hi 2ng	PPIA	UNKNOWN	FAM	NFQ-MGB	Amp	1.54728			28.8689	0.955476	28.8594	0.0135014	FALSE	1.06986	TRUE	3	21
245	K5	FALSE	63hi 20ng	COX1	UNKNOWN	FAM	NFQ-MGB	Amp	1.49054			19.0882	0.956549	19.1016	0.018872	FALSE	0.735787	TRUE	3	12
246	K6	FALSE	63hi 20ng	COX1	UNKNOWN	FAM	NFQ-MGB	Amp	1.48212			19.1149	0.962827	19.1016	0.018872	FALSE	0.735787	TRUE	3	12
247	K7	FALSE	63hi 2ng	COX1	UNKNOWN	FAM	NFQ-MGB	Amp	1.49408			22.8323	0.966976	22.8477	0.021829	FALSE	0.735787	TRUE	3	16
248	K8	FALSE	63hi 2ng	COX1	UNKNOWN	FAM	NFQ-MGB	Amp	1.4936			22.8631	0.962503	22.8477	0.021829	FALSE	0.735787	TRUE	3	16
249	K9	FALSE	173hi 20ng	COX1	UNKNOWN	FAM	NFQ-MGB	Amp	1.49277			19.7631	0.9625	19.7984	0.0497867	FALSE	0.735787	TRUE	3	12
250	K10	FALSE	173hi 20ng	COX1	UNKNOWN	FAM	NFQ-MGB	Amp	1.49185			19.8336	0.969142	19.7984	0.0497867	FALSE	0.735787	TRUE	3	13
251	K11	FALSE	173hi 2ng	COX1	UNKNOWN	FAM	NFQ-MGB	Amp	1.48263			23.4557	0.9637	23.4632	0.010538	FALSE	0.735787	TRUE	3	16
252	K12	FALSE	173hi 2ng	COX1	UNKNOWN	FAM	NFQ-MGB	Amp	1.47885			23.4706	0.966156	23.4632	0.010538	FALSE	0.735787	TRUE	3	16
253	K13	FALSE	86hi 20ng	FGF21	UNKNOWN	FAM	NFQ-MGB	Amp	1.48421			30.9406	0.967075	30.8419	0.139529	FALSE	0.40171	TRUE	3	24
254	K14	FALSE	86hi 20ng	FGF21	UNKNOWN	FAM	NFQ-MGB	Amp	1.49497			30.7433	0.964235	30.8419	0.139529	FALSE	0.40171	TRUE	3	25
255	K15	FALSE	86hi 2ng	FGF21	UNKNOWN	FAM	NFQ-MGB	Amp	1.502			34.5385	0.949938	34.3425	0.277214	FALSE	0.40171	TRUE	3	28
256	K16	FALSE	86hi 2ng	FGF21	UNKNOWN	FAM	NFQ-MGB	Amp	1.50477			34.1464	0.951091	34.3425	0.277214	FALSE	0.40171	TRUE	3	28
257	K17	FALSE	59hi 20ng	GDF15	UNKNOWN	FAM	NFQ-MGB	Amp	1.44326			28.8059	0.94885	28.8054	0.000712909	FALSE	0.334895	TRUE	3	23
258	K18	FALSE	59hi 20ng	GDF15	UNKNOWN	FAM	NFQ-MGB	Amp	1.44335			28.8049	0.948501	28.8054	0.000712909	FALSE	0.334895	TRUE	3	23
259	K19	FALSE	59hi 2ng	GDF15	UNKNOWN	FAM	NFQ-MGB	Amp	1.44934			32.5441	0.937497	32.5642	0.0284044	FALSE	0.334895	TRUE	3	27
260	K20	FALSE	59hi 2ng	GDF15	UNKNOWN	FAM	NFQ-MGB	Amp	1.44003			32.5842	0.935914	32.5642	0.0284044	FALSE	0.334895	TRUE	3	25
261	K21	FALSE	179hi 20ng	GDF15	UNKNOWN	FAM	NFQ-MGB	Amp	1.4543			30.3808	0.950128	30.4373	0.0799103	FALSE	0.334895	TRUE	3	25
262	K22	FALSE	179hi 20ng	GDF15	UNKNOWN	FAM	NFQ-MGB	Amp	1.45226			30.4938	0.949743	30.4373	0.0799103	FALSE	0.334895	TRUE	3	24
263	K23	FALSE	179hi 2ng	GDF15	UNKNOWN	FAM	NFQ-MGB	Amp	1.43463			33.9547	0.917712	34.1328	0.251815	FALSE	0.334895	TRUE	3	28
264	K24	FALSE	179hi 2ng	GDF15	UNKNOWN	FAM	NFQ-MGB	Amp	1.42873			34.3108	0.910864	34.1328	0.251815	FALSE	0.334895	TRUE	3	29
265	L1	FALSE	80hi 20ng	PPIA	UNKNOWN	FAM	NFQ-MGB	Amp	1.52864			24.2718	0.94841	24.215	0.0803652	FALSE	1.06986	TRUE	3	16
266	L2	FALSE	80hi 20ng	PPIA	UNKNOWN	FAM	NFQ-MGB	Amp	1.53605			24.1581	0.949576	24.215	0.0803652	FALSE	1.06986	TRUE	3	15
267	L3	FALSE	80hi 2ng	PPIA	UNKNOWN	FAM	NFQ-MGB	Amp	1.54174			28.0106	0.94176	28.0552	0.063035	FALSE	1.06986	TRUE	3	20
268	L4	FALSE	80hi 2ng	PPIA	UNKNOWN	FAM	NFQ-MGB	Amp	1.5451			28.0998	0.944798	28.0552	0.063035	FALSE	1.06986	TRUE	3	21
269	L5	FALSE	57hi 20ng	COX1	UNKNOWN	FAM	NFQ-MGB	Amp	1.48524			18.4711	0.964075	18.4925	0.0302118	FALSE	0.735787	TRUE	3	12
270	L6	FALSE	57hi 20ng	COX1	UNKNOWN	FAM	NFQ-MGB	Amp	1.4863			18.5138	0.959183	18.4925	0.0302118	FALSE	0.735787	TRUE	3	12
271	L7	FALSE	57hi 2ng	COX1	UNKNOWN	FAM	NFQ-MGB	Amp	1.4879			22.3075	0.960613	22.2801	0.0386652	FALSE	0.735787	TRUE	3	15
272	L8	FALSE	57hi 2ng	COX1	UNKNOWN	FAM	NFQ-MGB	Amp	1.48288			22.2528	0.95998	22.2801	0.0386652	FALSE	0.735787	TRUE	3	16
273	L9	FALSE	183hi 20ng	COX1	UNKNOWN	FAM	NFQ-MGB	Amp	1.48883			18.8653	0.966177	18.8294	0.0508837	FALSE	0.735787	TRUE	3	12
274	L10	FALSE	183hi 20ng	COX1	UNKNOWN	FAM	NFQ-MGB	Amp	1.4941			18.7934	0.968568	18.8294	0.0508837	FALSE	0.735787	TRUE	3	12
275	L11	FALSE	183hi 2ng	COX1	UNKNOWN	FAM	NFQ-MGB	Amp	1.49158			22.5706	0.964886	22.5643	0.00881477	FALSE	0.735787	TRUE	3	15
276	L12	FALSE	183hi 2ng	COX1	UNKNOWN	FAM	NFQ-MGB	Amp	1.49013			22.5581	0.963181	22.5643	0.00881477	FALSE	0.735787	TRUE	3	15
277	L13	FALSE	147hi 20ng	FGF21	UNKNOWN	FAM	NFQ-MGB	Amp	1.49485			31.9734	0.961565	31.9038	0.0983642	FALSE	0.40171	TRUE	3	26
278	L14	FALSE	147hi 20ng	FGF21	UNKNOWN	FAM	NFQ-MGB	Amp	1.49574			31.8343	0.96382	31.9038	0.0983642	FALSE	0.40171	TRUE	3	25
279	L15	FALSE	147hi 2ng	FGF21	UNKNOWN	FAM	NFQ-MGB	Amp	1.42538			35.3891	0.930316	35.4359	0.0662408	FALSE	0.40171	TRUE	3	29
280	L16	FALSE	147hi 2ng	FGF21	UNKNOWN	FAM	NFQ-MGB	Amp	1.42986			35.4827	0.934822	35.4359	0.0662408	FALSE	0.40171	TRUE	3	29
281	L17	FALSE	58hi 20ng	GDF15	UNKNOWN	FAM	NFQ-MGB	Amp	1.44573			29.1932	0.9599	29.1484	0.0634626	FALSE	0.334895	TRUE	3	23
282	L18	FALSE	58hi 20ng	GDF15	UNKNOWN	FAM	NFQ-MGB	Amp	1.43615			29.1035	0.946156	29.1484	0.0634626	FALSE	0.334895	TRUE	3	23
283	L19	FALSE	58hi 2ng	GDF15	UNKNOWN	FAM	NFQ-MGB	Amp	1.43697			32.9709	0.956083	32.9253	0.0644802	FALSE	0.334895	TRUE	3	26
284	L20	FALSE	58hi 2ng	GDF15	UNKNOWN	FAM	NFQ-MGB	Amp	1.4389			32.8797	0.924214	32.9253	0.0644802	FALSE	0.334895	TRUE	3	26
285	L21	FALSE	113hi 20ng	GDF15	UNKNOWN	FAM	NFQ-MGB	Amp	1.439			30.0896	0.949202	30.1228	0.0469608	FALSE	0.334895	TRUE	3	24
286	L22	FALSE	113hi 20ng	GDF15	UNKNOWN	FAM	NFQ-MGB	Amp	1.43452			30.156	0.943071	30.1228	0.0469608	FALSE	0.334895	TRUE	3	25
287	L23	FALSE	113hi 2ng	GDF15	UNKNOWN	FAM	NFQ-MGB	Amp	1.44207			33.7166	0.92621	33.6265	0.127397	FALSE	0.334895	TRUE	3	27
288	L24	FALSE	113hi 2ng	GDF15	UNKNOWN	FAM	NFQ-MGB	Amp	1.43087			33.5364	0.921978	33.6265	0.127397	FALSE	0.334895	TRUE	3	27
289	M1	FALSE	86hi 20ng	PPIA	UNKNOWN	FAM	NFQ-MGB	Amp	1.52648			24.4799	0.952985	24.4164	0.0898138	FALSE	1.06986	TRUE	3	16
290	M2	FALSE	86hi 20ng	PPIA	UNKNOWN	FAM	NFQ-MGB	Amp	1.53561			24.3529	0.964411	24.4164	0.0898138	FALSE	1.06986	TRUE	3	16
291	M3	FALSE	86hi 2ng	PPIA	UNKNOWN	FAM	NFQ-MGB	Amp	1.54428			28.2297	0.946696	28.2136	0.0227195	FALSE	1.06986	TRUE	3	20
292	M4	FALSE	86hi 2ng	PPIA	UNKNOWN	FAM	NFQ-MGB	Amp	1.5453			28.1976	0.955635	28.2136	0.0227195	FALSE	1.06986	TRUE	3	20
293	M5	FALSE	59hi 20ng	COX1	UNKNOWN	FAM	NFQ-MGB	Amp	1.49158			18.524	0.960875	18.5234	0.000804417	FALSE	0.735787	TRUE	3	11
294	M6	FALSE	59hi 20ng	COX1	UNKNOWN	FAM	NFQ-MGB	Amp	1.49768			18.5228	0.967419	18.5234	0.000804417	FALSE	0.735787	TRUE	3	11
295	M7	FALSE	59hi 2ng	COX1	UNKNOWN	FAM	NFQ-MGB	Amp	1.48615			22.3447	0.963438	22.3517	0.00987995	FALSE	0.735787	TRUE	3	15
296	M8	FALSE	59hi 2ng	COX1	UNKNOWN	FAM	NFQ-MGB	Amp	1.48558			22.3587	0.966455	22.3517	0.00987995	FALSE	0.735787	TRUE	3	15
297	M9	FALSE	179hi 20ng	COX1	UNKNOWN	FAM	NFQ-MGB	Amp	1.48684			19.2415	0.960983	18.9397	0.42677	FALSE	0.735787	TRUE	3	13
298	M10	FALSE	179hi 20ng	COX1	UNKNOWN	FAM	NFQ-MGB	Amp	1.54194			18.6379	0.979604	18.9397	0.42677	FALSE	0.735787	TRUE	3	12
299	M11	FALSE	179hi 2ng	COX1	UNKNOWN	FAM	NFQ-MGB	Amp	1.48221			23.2196	0.960469	23.2324	0.0180934	FALSE	0.735787	TRUE	3	15
300	M12	FALSE	179hi 2ng	COX1	UNKNOWN	FAM	NFQ-MGB	Amp	1.48079			23.2452	0.962807	23.2324	0.0180934	FALSE	0.735787	TRUE	3	16
301	M13	FALSE	105hi 20ng	FGF21	UNKNOWN	FAM	NFQ-MGB	Amp	1.50968			30.9642	0.961966	30.9277	0.0515095	FALSE	0.40171	TRUE	3	25
302	M14	FALSE	105hi 20ng	FGF21	UNKNOWN	FAM	NFQ-MGB	Amp	1.49434			30.8913	0.967021	30.9277	0.0515095	FALSE	0.40171	TRUE	3	25
303	M15	FALSE	105hi 2ng	FGF21	UNKNOWN	FAM	NFQ-MGB	Amp	1.49802			34.8825	0.943671	34.6207	0.370263	FALSE	0.40171	TRUE	3	29
304	M16	FALSE	105hi 2ng	FGF21	UNKNOWN	FAM	NFQ-MGB	Amp	1.50242			34.3589	0.949976	34.6207	0.370263	FALSE	0.40171	TRUE	3	28
305	M17	FALSE	125hi 20ng	GDF15	UNKNOWN	FAM	NFQ-MGB	Amp	1.44456			29.445	0.947134	29.3926	0.0740975	FALSE	0.334895	TRUE	3	24
306	M18	FALSE	125hi 20ng	GDF15	UNKNOWN	FAM	NFQ-MGB	Amp	1.4495			29.3402	0.947676	29.3926	0.0740975	FALSE	0.334895	TRUE	3	23
307	M19	FALSE	125hi 2ng	GDF15	UNKNOWN	FAM	NFQ-MGB	Amp	1.44795			33.1346	0.929054	33.0561	0.111012	FALSE	0.334895	TRUE	3	27
308	M20	FALSE	125hi 2ng	GDF15	UNKNOWN	FAM	NFQ-MGB	Amp	1.4474			32.9776	0.937354	33.0561	0.111012	FALSE	0.334895	TRUE	3	27
311	M23	FALSE	H2O	COX1	UNKNOWN	FAM	NFQ-MGB	No Amp	0			Undetermined	0			FALSE	0.735787	TRUE	3	39
313	N1	FALSE	147hi 20ng	PPIA	UNKNOWN	FAM	NFQ-MGB	Amp	1.5205			24.5883	0.950437	24.5289	0.0840281	FALSE	1.06986	TRUE	3	17
314	N2	FALSE	147hi 20ng	PPIA	UNKNOWN	FAM	NFQ-MGB	Amp	1.5301			24.4695	0.952904	24.5289	0.0840281	FALSE	1.06986	TRUE	3	17
315	N3	FALSE	147hi 2ng	PPIA	UNKNOWN	FAM	NFQ-MGB	Amp	1.53544			28.324	0.948195	28.2702	0.0760945	FALSE	1.06986	TRUE	3	20
316	N4	FALSE	147hi 2ng	PPIA	UNKNOWN	FAM	NFQ-MGB	Amp	1.5425			28.2164	0.955431	28.2702	0.0760945	FALSE	1.06986	TRUE	3	20
317	N5	FALSE	58hi 20ng	COX1	UNKNOWN	FAM	NFQ-MGB	Amp	1.48445			18.7745	0.964777	18.7908	0.0230423	FALSE	0.735787	TRUE	3	11
318	N6	FALSE	58hi 20ng	COX1	UNKNOWN	FAM	NFQ-MGB	Amp	1.4883			18.8071	0.975553	18.7908	0.0230423	FALSE	0.735787	TRUE	3	12
319	N7	FALSE	58hi 2ng	COX1	UNKNOWN	FAM	NFQ-MGB	Amp	1.47961			22.504	0.968149	22.5219	0.0254293	FALSE	0.735787	TRUE	3	16
320	N8	FALSE	58hi 2ng	COX1	UNKNOWN	FAM	NFQ-MGB	Amp	1.48771			22.5399	0.965962	22.5219	0.0254293	FALSE	0.735787	TRUE	3	16
321	N9	FALSE	113hi 20ng	COX1	UNKNOWN	FAM	NFQ-MGB	Amp	1.48234			19.2939	0.969475	19.3158	0.0309738	FALSE	0.735787	TRUE	3	12
322	N10	FALSE	113hi 20ng	COX1	UNKNOWN	FAM	NFQ-MGB	Amp	1.48227			19.3377	0.97172	19.3158	0.0309738	FALSE	0.735787	TRUE	3	12
323	N11	FALSE	113hi 2ng	COX1	UNKNOWN	FAM	NFQ-MGB	Amp	1.48611			23.0584	0.962935	23.0943	0.0506825	FALSE	0.735787	TRUE	3	16
324	N12	FALSE	113hi 2ng	COX1	UNKNOWN	FAM	NFQ-MGB	Amp	1.4857			23.1301	0.96279	23.0943	0.0506825	FALSE	0.735787	TRUE	3	17
325	N13	FALSE	175hi 20ng	FGF21	UNKNOWN	FAM	NFQ-MGB	Amp	1.48792			31.69	0.957423	31.83	0.198034	FALSE	0.40171	TRUE	3	26
326	N14	FALSE	175hi 20ng	FGF21	UNKNOWN	FAM	NFQ-MGB	Amp	1.48817			31.9701	0.959164	31.83	0.198034	FALSE	0.40171	TRUE	3	26
327	N15	FALSE	175hi 2ng	FGF21	UNKNOWN	FAM	NFQ-MGB	Amp	1.41207			35.8091	0.930937	35.8208	0.0165009	FALSE	0.40171	TRUE	3	30
328	N16	FALSE	175hi 2ng	FGF21	UNKNOWN	FAM	NFQ-MGB	Amp	1.41969			35.8325	0.93673	35.8208	0.0165009	FALSE	0.40171	TRUE	3	29
329	N17	FALSE	79hi 20ng	GDF15	UNKNOWN	FAM	NFQ-MGB	Amp	1.4379			27.5911	0.950887	27.6162	0.0355028	FALSE	0.334895	TRUE	3	21
330	N18	FALSE	79hi 20ng	GDF15	UNKNOWN	FAM	NFQ-MGB	Amp	1.43858			27.6413	0.953325	27.6162	0.0355028	FALSE	0.334895	TRUE	3	22
331	N19	FALSE	79hi 2ng	GDF15	UNKNOWN	FAM	NFQ-MGB	Amp	1.44572			31.4006	0.938758	31.4106	0.0141456	FALSE	0.334895	TRUE	3	25
332	N20	FALSE	79hi 2ng	GDF15	UNKNOWN	FAM	NFQ-MGB	Amp	1.44113			31.4206	0.936769	31.4106	0.0141456	FALSE	0.334895	TRUE	3	26
333	N21	FALSE		Target 1	UNKNOWN	FAM	NFQ-MGB	No Amp	0			Undetermined	0			TRUE	0.2	TRUE	3	39
334	N22	FALSE		Target 1	UNKNOWN	FAM	NFQ-MGB	No Amp	0			Undetermined	0			TRUE	0.2	TRUE	3	39
335	N23	FALSE		Target 1	UNKNOWN	FAM	NFQ-MGB	No Amp	0			Undetermined	0			TRUE	0.2	TRUE	3	39
336	N24	FALSE		Target 1	UNKNOWN	FAM	NFQ-MGB	No Amp	0			Undetermined	0			TRUE	0.2	TRUE	3	39
337	O1	FALSE	105hi 20ng	PPIA	UNKNOWN	FAM	NFQ-MGB	Amp	1.52431			25.0191	0.945657	24.9992	0.0280236	FALSE	1.06986	TRUE	3	17
338	O2	FALSE	105hi 20ng	PPIA	UNKNOWN	FAM	NFQ-MGB	Amp	1.52571			24.9794	0.96094	24.9992	0.0280236	FALSE	1.06986	TRUE	3	16
339	O3	FALSE	105hi 2ng	PPIA	UNKNOWN	FAM	NFQ-MGB	Amp	1.53549			28.7798	0.950249	28.7536	0.0371434	FALSE	1.06986	TRUE	3	20
340	O4	FALSE	105hi 2ng	PPIA	UNKNOWN	FAM	NFQ-MGB	Amp	1.5378			28.7273	0.954649	28.7536	0.0371434	FALSE	1.06986	TRUE	3	21
341	O5	FALSE	125hi 20ng	COX1	UNKNOWN	FAM	NFQ-MGB	Amp	1.48631			18.6893	0.97234	18.6693	0.02822	FALSE	0.735787	TRUE	3	12
342	O6	FALSE	125hi 20ng	COX1	UNKNOWN	FAM	NFQ-MGB	Amp	1.48617			18.6494	0.968417	18.6693	0.02822	FALSE	0.735787	TRUE	3	12
343	O7	FALSE	125hi 2ng	COX1	UNKNOWN	FAM	NFQ-MGB	Amp	1.48042			22.2917	0.963481	22.3251	0.0472604	FALSE	0.735787	TRUE	3	14
344	O8	FALSE	125hi 2ng	COX1	UNKNOWN	FAM	NFQ-MGB	Amp	1.47992			22.3585	0.965766	22.3251	0.0472604	FALSE	0.735787	TRUE	3	15
345	O9	FALSE	2hi 20ng	FGF21	UNKNOWN	FAM	NFQ-MGB	Amp	1.49318			31.4409	0.959889	31.4646	0.0335969	FALSE	0.40171	TRUE	3	25
346	O10	FALSE	2hi 20ng	FGF21	UNKNOWN	FAM	NFQ-MGB	Amp	1.4974			31.4884	0.966113	31.4646	0.0335969	FALSE	0.40171	TRUE	3	24
347	O11	FALSE	2hi 2ng	FGF21	UNKNOWN	FAM	NFQ-MGB	Amp	1.48174			35.1277	0.935717	35.0997	0.039583	FALSE	0.40171	TRUE	3	29
348	O12	FALSE	2hi 2ng	FGF21	UNKNOWN	FAM	NFQ-MGB	Amp	1.48598			35.0718	0.94543	35.0997	0.039583	FALSE	0.40171	TRUE	3	29
349	O13	FALSE	118hi 20ng	FGF21	UNKNOWN	FAM	NFQ-MGB	Amp	1.48626			30.423	0.962825	30.3488	0.104884	FALSE	0.40171	TRUE	3	24
350	O14	FALSE	118hi 20ng	FGF21	UNKNOWN	FAM	NFQ-MGB	Amp	1.48614			30.2747	0.960162	30.3488	0.104884	FALSE	0.40171	TRUE	3	24
351	O15	FALSE	118hi 2ng	FGF21	UNKNOWN	FAM	NFQ-MGB	Amp	1.48657			34.0763	0.95364	34.1374	0.0864588	FALSE	0.40171	TRUE	3	28
352	O16	FALSE	118hi 2ng	FGF21	UNKNOWN	FAM	NFQ-MGB	Amp	1.48431			34.1985	0.956426	34.1374	0.0864588	FALSE	0.40171	TRUE	3	28
353	O17	FALSE	121hi 20ng	GDF15	UNKNOWN	FAM	NFQ-MGB	Amp	1.44189			29.3382	0.946276	29.3641	0.0365823	FALSE	0.334895	TRUE	3	23
354	O18	FALSE	121hi 20ng	GDF15	UNKNOWN	FAM	NFQ-MGB	Amp	1.44131			29.39	0.945355	29.3641	0.0365823	FALSE	0.334895	TRUE	3	23
355	O19	FALSE	121hi 2ng	GDF15	UNKNOWN	FAM	NFQ-MGB	Amp	1.42262			33.0363	0.920881	32.9938	0.0601304	FALSE	0.334895	TRUE	3	26
356	O20	FALSE	121hi 2ng	GDF15	UNKNOWN	FAM	NFQ-MGB	Amp	1.43395			32.9512	0.928146	32.9938	0.0601304	FALSE	0.334895	TRUE	3	27
359	O23	FALSE	RNA 125	COX1	UNKNOWN	FAM	NFQ-MGB	No Amp	0			Undetermined	0			FALSE	0.735787	TRUE	3	39
361	P1	FALSE	175hi 20ng	PPIA	UNKNOWN	FAM	NFQ-MGB	Amp	1.50784			24.6774	0.955522	24.6167	0.0859395	FALSE	1.06986	TRUE	3	16
362	P2	FALSE	175hi 20ng	PPIA	UNKNOWN	FAM	NFQ-MGB	Amp	1.5174			24.5559	0.95359	24.6167	0.0859395	FALSE	1.06986	TRUE	3	16
363	P3	FALSE	175hi 2ng	PPIA	UNKNOWN	FAM	NFQ-MGB	Amp	1.5229			28.4763	0.949465	28.6481	0.243034	FALSE	1.06986	TRUE	3	19
364	P4	FALSE	175hi 2ng	PPIA	UNKNOWN	FAM	NFQ-MGB	Amp	1.53122			28.82	0.961073	28.6481	0.243034	FALSE	1.06986	TRUE	3	20
365	P5	FALSE	79hi 20ng	COX1	UNKNOWN	FAM	NFQ-MGB	Amp	1.47764			18.7556	0.968714	18.7447	0.0153902	FALSE	0.735787	TRUE	3	12
366	P6	FALSE	79hi 20ng	COX1	UNKNOWN	FAM	NFQ-MGB	Amp	1.47621			18.7338	0.966121	18.7447	0.0153902	FALSE	0.735787	TRUE	3	11
367	P7	FALSE	79hi 2ng	COX1	UNKNOWN	FAM	NFQ-MGB	Amp	1.47301			22.4488	0.961268	22.4431	0.00813712	FALSE	0.735787	TRUE	3	15
368	P8	FALSE	79hi 2ng	COX1	UNKNOWN	FAM	NFQ-MGB	Amp	1.47359			22.4373	0.971663	22.4431	0.00813712	FALSE	0.735787	TRUE	3	15
369	P9	FALSE	32hi 20ng	FGF21	UNKNOWN	FAM	NFQ-MGB	Amp	1.48074			31.8326	0.961653	31.8724	0.0562807	FALSE	0.40171	TRUE	3	25
370	P10	FALSE	32hi 20ng	FGF21	UNKNOWN	FAM	NFQ-MGB	Amp	1.47461			31.9122	0.96517	31.8724	0.0562807	FALSE	0.40171	TRUE	3	26
371	P11	FALSE	32hi 2ng	FGF21	UNKNOWN	FAM	NFQ-MGB	Amp	1.46476			35.2477	0.937031	35.2834	0.0504976	FALSE	0.40171	TRUE	3	29
372	P12	FALSE	32hi 2ng	FGF21	UNKNOWN	FAM	NFQ-MGB	Amp	1.45779			35.3191	0.93024	35.2834	0.0504976	FALSE	0.40171	TRUE	3	29
373	P13	FALSE	107hi 20ng	FGF21	UNKNOWN	FAM	NFQ-MGB	Amp	1.483			31.9397	0.966306	31.8807	0.0835442	FALSE	0.40171	TRUE	3	25
374	P14	FALSE	107hi 20ng	FGF21	UNKNOWN	FAM	NFQ-MGB	Amp	1.48379			31.8216	0.96763	31.8807	0.0835442	FALSE	0.40171	TRUE	3	26
375	P15	FALSE	107hi 2ng	FGF21	UNKNOWN	FAM	NFQ-MGB	Amp	1.41589			35.5251	0.94024	35.7268	0.285269	FALSE	0.40171	TRUE	3	30
376	P16	FALSE	107hi 2ng	FGF21	UNKNOWN	FAM	NFQ-MGB	Amp	1.39243			35.9285	0.937943	35.7268	0.285269	FALSE	0.40171	TRUE	3	30
377	P17	FALSE	83hi 20ng	GDF15	UNKNOWN	FAM	NFQ-MGB	Amp	1.41034			30.2632	0.944225	30.1371	0.178238	FALSE	0.334895	TRUE	3	25
378	P18	FALSE	83hi 20ng	GDF15	UNKNOWN	FAM	NFQ-MGB	Amp	1.42309			30.0111	0.952199	30.1371	0.178238	FALSE	0.334895	TRUE	3	24
379	P19	FALSE	83hi 2ng	GDF15	UNKNOWN	FAM	NFQ-MGB	Amp	1.4143			33.8438	0.925939	33.975	0.185421	FALSE	0.334895	TRUE	3	28
380	P20	FALSE	83hi 2ng	GDF15	UNKNOWN	FAM	NFQ-MGB	Amp	1.40909			34.1061	0.900041	33.975	0.185421	FALSE	0.334895	TRUE	3	28
383	P23	FALSE	RNA 80	COX1	UNKNOWN	FAM	NFQ-MGB	No Amp	0			Undetermined	0			FALSE	0.735787	TRUE	3	39

## Sheet: Results (2)
Well Position	Sample	Target	Cq	Cq Confidence	Cq Mean	Cq SD
A1	2hi 20ng	PPIA	24.7044	0.952224	24.6473	0.0807347
A2	2hi 20ng	PPIA	24.5902	0.956907	24.6473	0.0807347
A3	2hi 2ng	PPIA	28.3921	0.950175	28.3942	0.0030403
A4	2hi 2ng	PPIA	28.3964	0.947617	28.3942	0.0030403
A5	118hi 20ng	PPIA	24.3874	0.961095	24.4415	0.0764862
A6	118hi 20ng	PPIA	24.4956	0.949754	24.4415	0.0764862
A7	118hi 2ng	PPIA	28.1287	0.950675	28.1753	0.0660043
A8	118hi 2ng	PPIA	28.222	0.944893	28.1753	0.0660043
A9	121hi 20ng	COX1	18.5566	0.967269	18.5737	0.0241461
A10	121hi 20ng	COX1	18.5908	0.957217	18.5737	0.0241461
A11	121hi 2ng	COX1	22.4381	0.959658	22.4242	0.0196745
A12	121hi 2ng	COX1	22.4103	0.955714	22.4242	0.0196745
A13	35hi 20ng	FGF21	29.7526	0.963865	29.6626	0.127274
A14	35hi 20ng	FGF21	29.5726	0.96885	29.6626	0.127274
A15	35hi 2ng	FGF21	33.2142	0.956178	33.1473	0.0946705
A16	35hi 2ng	FGF21	33.0803	0.956307	33.1473	0.0946705
A17	176hi 20ng	FGF21	33.0441	0.961222	33.345	0.425417
A18	176hi 20ng	FGF21	33.6458	0.947036	33.345	0.425417
A19	176hi 2ng	FGF21	36.7945	0.906757	36.9185	0.175346
A20	176hi 2ng	FGF21	37.0424	0.897598	36.9185	0.175346
A21	80hi 20ng	GDF15	30.052	0.945001	30.0292	0.0322828
A22	80hi 20ng	GDF15	30.0064	0.946452	30.0292	0.0322828
A23	80hi 2ng	GDF15	33.5714	0.921034	33.6111	0.0561763
A24	80hi 2ng	GDF15	33.6508	0.918263	33.6111	0.0561763
B1	32hi 20ng	PPIA	24.9984	0.953205	24.953	0.0642933
B2	32hi 20ng	PPIA	24.9075	0.942955	24.953	0.0642933
B3	32hi 2ng	PPIA	28.8072	0.949649	28.7867	0.0289221
B4	32hi 2ng	PPIA	28.7663	0.953958	28.7867	0.0289221
B5	107hi 20ng	PPIA	24.4059	0.955435	24.4267	0.02935
B6	107hi 20ng	PPIA	24.4474	0.950822	24.4267	0.02935
B7	107hi 2ng	PPIA	28.4108	0.946102	28.3802	0.0433707
B8	107hi 2ng	PPIA	28.3495	0.951969	28.3802	0.0433707
B9	83hi 20ng	COX1	19.2856	0.959472	19.3445	0.0832744
B10	83hi 20ng	COX1	19.4034	0.953057	19.3445	0.0832744
B11	83hi 2ng	COX1	23.1933	0.955917	23.227	0.0477458
B12	83hi 2ng	COX1	23.2608	0.958555	23.227	0.0477458
B13	63hi 20ng	FGF21	31.8087	0.956488	31.7369	0.101566
B14	63hi 20ng	FGF21	31.6651	0.962592	31.7369	0.101566
B15	63hi 2ng	FGF21	34.9766	0.946472	35.4216	0.629411
B16	63hi 2ng	FGF21	35.8667	0.926036	35.4216	0.629411
B17	173hi 20ng	FGF21	31.492	0.964167	31.4401	0.0734736
B18	173hi 20ng	FGF21	31.3881	0.960091	31.4401	0.0734736
B19	173hi 2ng	FGF21	35.3552	0.9328	35.5398	0.261029
B20	173hi 2ng	FGF21	35.7244	0.93401	35.5398	0.261029
B21	86hi 20ng	GDF15	29.3278	0.945797	29.2852	0.0602723
B22	86hi 20ng	GDF15	29.2426	0.942989	29.2852	0.0602723
B23	86hi 2ng	GDF15	32.9841	0.92654	33.0596	0.106763
B24	86hi 2ng	GDF15	33.1351	0.923868	33.0596	0.106763
C1	35hi 20ng	PPIA	24.6484	0.95176	24.656	0.0106752
C2	35hi 20ng	PPIA	24.6635	0.952604	24.656	0.0106752
C3	35hi 2ng	PPIA	28.0375	0.949294	28.2005	0.230469
C4	35hi 2ng	PPIA	28.3635	0.953438	28.2005	0.230469
C5	176hi 20ng	PPIA	24.6196	0.949363	24.6457	0.0369102
C6	176hi 20ng	PPIA	24.6718	0.949974	24.6457	0.0369102
C7	176hi 2ng	PPIA	28.9568	0.952631	28.8893	0.0954795
C8	176hi 2ng	PPIA	28.8218	0.953452	28.8893	0.0954795
C9	80hi 20ng	COX1	18.9828	0.960336	18.9882	0.00761729
C10	80hi 20ng	COX1	18.9936	0.962899	18.9882	0.00761729
C11	80hi 2ng	COX1	22.7458	0.957946	22.7384	0.0104191
C12	80hi 2ng	COX1	22.731	0.957071	22.7384	0.0104191
C13	57hi 20ng	FGF21	31.6666	0.967739	31.8527	0.263176
C14	57hi 20ng	FGF21	32.0388	0.951553	31.8527	0.263176
C15	57hi 2ng	FGF21	35.7895	0.926011	35.5974	0.271642
C16	57hi 2ng	FGF21	35.4054	0.922471	35.5974	0.271642
C17	183hi 20ng	FGF21	30.1779	0.965536	30.1831	0.00737932
C18	183hi 20ng	FGF21	30.1884	0.967395	30.1831	0.00737932
C19	183hi 2ng	FGF21	33.5244	0.951837	33.6235	0.140125
C20	183hi 2ng	FGF21	33.7226	0.953398	33.6235	0.140125
C21	147hi 20ng	GDF15	28.3534	0.949011	28.3857	0.0456139
C22	147hi 20ng	GDF15	28.4179	0.948961	28.3857	0.0456139
C23	147hi 2ng	GDF15	32.0766	0.932997	32.1392	0.0886181
C24	147hi 2ng	GDF15	32.2019	0.92586	32.1392	0.0886181
D1	63hi 20ng	PPIA	24.8819	0.953863	24.8437	0.0539565
D2	63hi 20ng	PPIA	24.8056	0.953527	24.8437	0.0539565
D3	63hi 2ng	PPIA	28.5457	0.957371	28.5272	0.0260548
D4	63hi 2ng	PPIA	28.5088	0.956491	28.5272	0.0260548
D5	173hi 20ng	PPIA	26.1719	0.945142	26.0907	0.114965
D6	173hi 20ng	PPIA	26.0094	0.950148	26.0907	0.114965
D7	173hi 2ng	PPIA	29.6918	0.950648	29.6954	0.00514672
D8	173hi 2ng	PPIA	29.699	0.952889	29.6954	0.00514672
D9	86hi 20ng	COX1	19.0995	0.958758	19.0361	0.0896167
D10	86hi 20ng	COX1	18.9728	0.969886	19.0361	0.0896167
D11	86hi 2ng	COX1	22.7857	0.958051	22.8121	0.0373486
D12	86hi 2ng	COX1	22.8385	0.961305	22.8121	0.0373486
D13	59hi 20ng	FGF21	30.2097	0.961288	30.225	0.0217199
D14	59hi 20ng	FGF21	30.2404	0.961965	30.225	0.0217199
D15	59hi 2ng	FGF21	33.9975	0.947388	34.0434	0.0649393
D16	59hi 2ng	FGF21	34.0893	0.94572	34.0434	0.0649393
D17	179hi 20ng	FGF21	30.7312	0.963232	30.7946	0.0897115
D18	179hi 20ng	FGF21	30.8581	0.964114	30.7946	0.0897115
D19	179hi 2ng	FGF21	34.673	0.942917	34.4589	0.302706
D20	179hi 2ng	FGF21	34.2449	0.944434	34.4589	0.302706
D21	105hi 20ng	GDF15	29.8158	0.948329	29.8729	0.0806661
D22	105hi 20ng	GDF15	29.9299	0.941113	29.8729	0.0806661
D23	105hi 2ng	GDF15	33.3671	0.920856	33.4317	0.0913081
D24	105hi 2ng	GDF15	33.4963	0.917068	33.4317	0.0913081
E1	57hi 20ng	PPIA	24.3324	0.949092	24.2749	0.0814145
E2	57hi 20ng	PPIA	24.2173	0.954051	24.2749	0.0814145
E3	57hi 2ng	PPIA	27.9029	0.960593	27.9897	0.122766
E4	57hi 2ng	PPIA	28.0766	0.9473	27.9897	0.122766
E5	183hi 20ng	PPIA	24.7302	0.955829	24.7795	0.0696946
E6	183hi 20ng	PPIA	24.8288	0.948697	24.7795	0.0696946
E7	183hi 2ng	PPIA	28.5338	0.950196	28.4348	0.14007
E8	183hi 2ng	PPIA	28.3357	0.952521	28.4348	0.14007
E9	147hi 20ng	COX1	18.7237	0.956256	18.7143	0.0132447
E10	147hi 20ng	COX1	18.705	0.969087	18.7143	0.0132447
E11	147hi 2ng	COX1	22.336	0.960904	22.3328	0.00451632
E12	147hi 2ng	COX1	22.3296	0.960536	22.3328	0.00451632
E13	58hi 20ng	FGF21	30.3541	0.961891	30.4075	0.0755382
E14	58hi 20ng	FGF21	30.4609	0.96353	30.4075	0.0755382
E15	58hi 2ng	FGF21	34.5619	0.94078	34.2537	0.43583
E16	58hi 2ng	FGF21	33.9455	0.949868	34.2537	0.43583
E17	113hi 20ng	FGF21	31.856	0.967331	31.8821	0.0369098
E18	113hi 20ng	FGF21	31.9082	0.960394	31.8821	0.0369098
E19	113hi 2ng	FGF21	35.2917	0.934627	35.3105	0.0266981
E20	113hi 2ng	FGF21	35.3294	0.93197	35.3105	0.0266981
E21	175hi 20ng	GDF15	29.3579	0.945319	29.2545	0.146325
E22	175hi 20ng	GDF15	29.151	0.947989	29.2545	0.146325
E23	175hi 2ng	GDF15	32.9492	0.924292	32.9635	0.0201733
E24	175hi 2ng	GDF15	32.9778	0.931253	32.9635	0.0201733
F1	59hi 20ng	PPIA	24.7197	0.956561	24.6431	0.108306
F2	59hi 20ng	PPIA	24.5665	0.954614	24.6431	0.108306
F3	59hi 2ng	PPIA	28.4628	0.950749	28.5063	0.0616056
F4	59hi 2ng	PPIA	28.5499	0.96279	28.5063	0.0616056
F5	179hi 20ng	PPIA	25.4368	0.954267	25.4539	0.0241058
F6	179hi 20ng	PPIA	25.4709	0.958491	25.4539	0.0241058
F7	179hi 2ng	PPIA	28.083	0.951276	28.6106	0.74625
F8	179hi 2ng	PPIA	29.1383	0.949869	28.6106	0.74625
F9	105hi 20ng	COX1	19.1286	0.961941	19.1314	0.00393675
F10	105hi 20ng	COX1	19.1342	0.958952	19.1314	0.00393675
F11	105hi 2ng	COX1	22.9053	0.957731	22.9324	0.0383055
F12	105hi 2ng	COX1	22.9594	0.964106	22.9324	0.0383055
F13	125hi 20ng	FGF21	30.7194	0.957384	30.7176	0.00245272
F14	125hi 20ng	FGF21	30.7159	0.962891	30.7176	0.00245272
F15	125hi 2ng	FGF21	33.507	0.967933	33.8618	0.501747
F16	125hi 2ng	FGF21	34.2166	0.954514	33.8618	0.501747
F17	2hi 20ng	GDF15	28.4304	0.950506	28.4707	0.0569093
F18	2hi 20ng	GDF15	28.5109	0.948003	28.4707	0.0569093
F19	2hi 2ng	GDF15	32.0932	0.93656	32.1037	0.0148812
F20	2hi 2ng	GDF15	32.1142	0.92789	32.1037	0.0148812
F21	118hi 20ng	GDF15	29.9526	0.949285	29.8998	0.0746929
F22	118hi 20ng	GDF15	29.847	0.948412	29.8998	0.0746929
F23	118hi 2ng	GDF15	33.3882	0.92623	33.7118	0.457667
F24	118hi 2ng	GDF15	34.0354	0.910443	33.7118	0.457667
G1	58hi 20ng	PPIA	24.6404	0.955834	24.604	0.051472
G2	58hi 20ng	PPIA	24.5676	0.953662	24.604	0.051472
G3	58hi 2ng	PPIA	28.6908	0.953894	28.462	0.323625
G4	58hi 2ng	PPIA	28.2332	0.946814	28.462	0.323625
G5	113hi 20ng	PPIA	24.9535	0.975949	24.9145	0.0551754
G6	113hi 20ng	PPIA	24.8755	0.957648	24.9145	0.0551754
G7	113hi 2ng	PPIA	28.6537	0.957899	28.6644	0.0150953
G8	113hi 2ng	PPIA	28.6751	0.960783	28.6644	0.0150953
G9	175hi 20ng	COX1	18.6778	0.963774	18.6693	0.011938
G10	175hi 20ng	COX1	18.6609	0.962002	18.6693	0.011938
G11	175hi 2ng	COX1	22.4161	0.961117	22.4652	0.0694031
G12	175hi 2ng	COX1	22.5142	0.967582	22.4652	0.0694031
G13	79hi 20ng	FGF21	30.6598	0.965807	30.7032	0.0613384
G14	79hi 20ng	FGF21	30.7465	0.959427	30.7032	0.0613384
G15	79hi 2ng	FGF21	34.0303	0.949475	34.0887	0.0824726
G16	79hi 2ng	FGF21	34.147	0.947228	34.0887	0.0824726
G17	32hi 20ng	GDF15	28.8893	0.95115	28.94	0.0717423
G18	32hi 20ng	GDF15	28.9907	0.944404	28.94	0.0717423
G19	32hi 2ng	GDF15	32.7783	0.936381	32.6788	0.14068
G20	32hi 2ng	GDF15	32.5794	0.931376	32.6788	0.14068
G21	107hi 20ng	GDF15	30.5828	0.944353	30.4914	0.129224
G22	107hi 20ng	GDF15	30.4	0.943396	30.4914	0.129224
G23	107hi 2ng	GDF15	34.4331	0.912357	34.4071	0.0367858
G24	107hi 2ng	GDF15	34.381	0.915065	34.4071	0.0367858
H1	125hi 20ng	PPIA	24.561	0.945814	24.4893	0.101413
H2	125hi 20ng	PPIA	24.4176	0.950927	24.4893	0.101413
H3	125hi 2ng	PPIA	28.0785	0.947364	28.1069	0.0402359
H4	125hi 2ng	PPIA	28.1354	0.951374	28.1069	0.0402359
H5	2hi 20ng	COX1	18.7823	0.962001	18.7859	0.00508536
H6	2hi 20ng	COX1	18.7894	0.965617	18.7859	0.00508536
H7	2hi 2ng	COX1	22.5994	0.962539	22.5911	0.0117279
H8	2hi 2ng	COX1	22.5828	0.964756	22.5911	0.0117279
H9	118hi 20ng	COX1	18.7037	0.961264	18.7006	0.00444918
H10	118hi 20ng	COX1	18.6975	0.966213	18.7006	0.00444918
H11	118hi 2ng	COX1	22.4135	0.958155	22.4616	0.0679309
H12	118hi 2ng	COX1	22.5096	0.961388	22.4616	0.0679309
H13	121hi 20ng	FGF21	30.3538	0.962091	30.3178	0.0508945
H14	121hi 20ng	FGF21	30.2818	0.954202	30.3178	0.0508945
H15	121hi 2ng	FGF21	33.7389	0.948879	33.7442	0.00751484
H16	121hi 2ng	FGF21	33.7495	0.948542	33.7442	0.00751484
H17	35hi 20ng	GDF15	28.8248	0.948972	28.9064	0.11543
H18	35hi 20ng	GDF15	28.9881	0.949223	28.9064	0.11543
H19	35hi 2ng	GDF15	32.7023	0.933515	32.6033	0.14004
H20	35hi 2ng	GDF15	32.5043	0.933185	32.6033	0.14004
H21	176hi 20ng	GDF15	30.5745	0.941746	30.5886	0.0199685
H22	176hi 20ng	GDF15	30.6027	0.944581	30.5886	0.0199685
H23	176hi 2ng	GDF15	34.5507	0.904639	34.5937	0.0608184
H24	176hi 2ng	GDF15	34.6367	0.904974	34.5937	0.0608184
I1	79hi 20ng	PPIA	24.439	0.953167	24.404	0.0494937
I2	79hi 20ng	PPIA	24.369	0.953962	24.404	0.0494937
I3	79hi 2ng	PPIA	28.027	0.946823	28.0658	0.0549331
I4	79hi 2ng	PPIA	28.1047	0.947617	28.0658	0.0549331
I5	32hi 20ng	COX1	18.7294	0.967817	18.7438	0.0204005
I6	32hi 20ng	COX1	18.7582	0.964824	18.7438	0.0204005
I7	32hi 2ng	COX1	22.5298	0.96515	22.5441	0.0201999
I8	32hi 2ng	COX1	22.5584	0.965703	22.5441	0.0201999
I9	107hi 20ng	COX1	18.9253	0.960949	18.9112	0.0198869
I10	107hi 20ng	COX1	18.8972	0.966177	18.9112	0.0198869
I11	107hi 2ng	COX1	22.6488	0.962827	22.6372	0.0164501
I12	107hi 2ng	COX1	22.6256	0.961957	22.6372	0.0164501
I13	83hi 20ng	FGF21	31.9638	0.962965	31.9486	0.0215926
I14	83hi 20ng	FGF21	31.9333	0.962732	31.9486	0.0215926
I15	83hi 2ng	FGF21	34.9091	0.944511	35.3524	0.626967
I16	83hi 2ng	FGF21	35.7958	0.972784	35.3524	0.626967
I17	63hi 20ng	GDF15	30.3455	0.943759	30.3265	0.0268925
I18	63hi 20ng	GDF15	30.3074	0.938416	30.3265	0.0268925
I19	63hi 2ng	GDF15	33.9291	0.926596	33.9273	0.00255321
I20	63hi 2ng	GDF15	33.9255	0.923406	33.9273	0.00255321
I21	173hi 20ng	GDF15	30.6908	0.945162	30.7006	0.0138971
I22	173hi 20ng	GDF15	30.7105	0.954422	30.7006	0.0138971
I23	173hi 2ng	GDF15	34.243	0.914397	34.3517	0.153686
I24	173hi 2ng	GDF15	34.4604	0.926897	34.3517	0.153686
J1	121hi 20ng	PPIA	24.3126	0.947464	24.3052	0.0105121
J2	121hi 20ng	PPIA	24.2978	0.95377	24.3052	0.0105121
J3	121hi 2ng	PPIA	28.1435	0.946817	28.1798	0.0513386
J4	121hi 2ng	PPIA	28.2161	0.945664	28.1798	0.0513386
J5	35hi 20ng	COX1	18.9368	0.968078	18.9265	0.0146093
J6	35hi 20ng	COX1	18.9162	0.969372	18.9265	0.0146093
J7	35hi 2ng	COX1	22.5158	0.963451	22.5844	0.0969697
J8	35hi 2ng	COX1	22.653	0.966384	22.5844	0.0969697
J9	176hi 20ng	COX1	18.6765	0.972002	18.6685	0.0113364
J10	176hi 20ng	COX1	18.6605	0.958648	18.6685	0.0113364
J11	176hi 2ng	COX1	22.452	0.963032	22.4475	0.00636433
J12	176hi 2ng	COX1	22.443	0.962155	22.4475	0.00636433
J13	80hi 20ng	FGF21	29.9478	0.965952	29.9568	0.0127443
J14	80hi 20ng	FGF21	29.9658	0.969941	29.9568	0.0127443
J15	80hi 2ng	FGF21	33.2546	0.954634	33.3241	0.0983778
J16	80hi 2ng	FGF21	33.3937	0.954294	33.3241	0.0983778
J17	57hi 20ng	GDF15	29.0437	0.947873	29.0471	0.0048558
J18	57hi 20ng	GDF15	29.0506	0.951648	29.0471	0.0048558
J19	57hi 2ng	GDF15	32.9845	0.93056	32.9866	0.00289391
J20	57hi 2ng	GDF15	32.9886	0.928447	32.9866	0.00289391
J21	183hi 20ng	GDF15	27.9634	0.948655	27.9671	0.00523122
J22	183hi 20ng	GDF15	27.9708	0.94771	27.9671	0.00523122
J23	183hi 2ng	GDF15	31.9406	0.933545	31.7734	0.236478
J24	183hi 2ng	GDF15	31.6062	0.935854	31.7734	0.236478
K1	83hi 20ng	PPIA	25.1425	0.943362	25.097	0.0644178
K2	83hi 20ng	PPIA	25.0514	0.946902	25.097	0.0644178
K3	83hi 2ng	PPIA	28.8498	0.955764	28.8594	0.0135014
K4	83hi 2ng	PPIA	28.8689	0.955476	28.8594	0.0135014
K5	63hi 20ng	COX1	19.0882	0.956549	19.1016	0.018872
K6	63hi 20ng	COX1	19.1149	0.962827	19.1016	0.018872
K7	63hi 2ng	COX1	22.8323	0.966976	22.8477	0.021829
K8	63hi 2ng	COX1	22.8631	0.962503	22.8477	0.021829
K9	173hi 20ng	COX1	19.7631	0.9625	19.7984	0.0497867
K10	173hi 20ng	COX1	19.8336	0.969142	19.7984	0.0497867
K11	173hi 2ng	COX1	23.4557	0.9637	23.4632	0.010538
K12	173hi 2ng	COX1	23.4706	0.966156	23.4632	0.010538
K13	86hi 20ng	FGF21	30.9406	0.967075	30.8419	0.139529
K14	86hi 20ng	FGF21	30.7433	0.964235	30.8419	0.139529
K15	86hi 2ng	FGF21	34.5385	0.949938	34.3425	0.277214
K16	86hi 2ng	FGF21	34.1464	0.951091	34.3425	0.277214
K17	59hi 20ng	GDF15	28.8059	0.94885	28.8054	0.000712909
K18	59hi 20ng	GDF15	28.8049	0.948501	28.8054	0.000712909
K19	59hi 2ng	GDF15	32.5441	0.937497	32.5642	0.0284044
K20	59hi 2ng	GDF15	32.5842	0.935914	32.5642	0.0284044
K21	179hi 20ng	GDF15	30.3808	0.950128	30.4373	0.0799103
K22	179hi 20ng	GDF15	30.4938	0.949743	30.4373	0.0799103
K23	179hi 2ng	GDF15	33.9547	0.917712	34.1328	0.251815
K24	179hi 2ng	GDF15	34.3108	0.910864	34.1328	0.251815
L1	80hi 20ng	PPIA	24.2718	0.94841	24.215	0.0803652
L2	80hi 20ng	PPIA	24.1581	0.949576	24.215	0.0803652
L3	80hi 2ng	PPIA	28.0106	0.94176	28.0552	0.063035
L4	80hi 2ng	PPIA	28.0998	0.944798	28.0552	0.063035
L5	57hi 20ng	COX1	18.4711	0.964075	18.4925	0.0302118
L6	57hi 20ng	COX1	18.5138	0.959183	18.4925	0.0302118
L7	57hi 2ng	COX1	22.3075	0.960613	22.2801	0.0386652
L8	57hi 2ng	COX1	22.2528	0.95998	22.2801	0.0386652
L9	183hi 20ng	COX1	18.8653	0.966177	18.8294	0.0508837
L10	183hi 20ng	COX1	18.7934	0.968568	18.8294	0.0508837
L11	183hi 2ng	COX1	22.5706	0.964886	22.5643	0.00881477
L12	183hi 2ng	COX1	22.5581	0.963181	22.5643	0.00881477
L13	147hi 20ng	FGF21	31.9734	0.961565	31.9038	0.0983642
L14	147hi 20ng	FGF21	31.8343	0.96382	31.9038	0.0983642
L15	147hi 2ng	FGF21	35.3891	0.930316	35.4359	0.0662408
L16	147hi 2ng	FGF21	35.4827	0.934822	35.4359	0.0662408
L17	58hi 20ng	GDF15	29.1932	0.9599	29.1484	0.0634626
L18	58hi 20ng	GDF15	29.1035	0.946156	29.1484	0.0634626
L19	58hi 2ng	GDF15	32.9709	0.956083	32.9253	0.0644802
L20	58hi 2ng	GDF15	32.8797	0.924214	32.9253	0.0644802
L21	113hi 20ng	GDF15	30.0896	0.949202	30.1228	0.0469608
L22	113hi 20ng	GDF15	30.156	0.943071	30.1228	0.0469608
L23	113hi 2ng	GDF15	33.7166	0.92621	33.6265	0.127397
L24	113hi 2ng	GDF15	33.5364	0.921978	33.6265	0.127397
M1	86hi 20ng	PPIA	24.4799	0.952985	24.4164	0.0898138
M2	86hi 20ng	PPIA	24.3529	0.964411	24.4164	0.0898138
M3	86hi 2ng	PPIA	28.2297	0.946696	28.2136	0.0227195
M4	86hi 2ng	PPIA	28.1976	0.955635	28.2136	0.0227195
M5	59hi 20ng	COX1	18.524	0.960875	18.5234	0.000804417
M6	59hi 20ng	COX1	18.5228	0.967419	18.5234	0.000804417
M7	59hi 2ng	COX1	22.3447	0.963438	22.3517	0.00987995
M8	59hi 2ng	COX1	22.3587	0.966455	22.3517	0.00987995
M9	179hi 20ng	COX1	19.2415	0.960983	18.9397	0.42677
M10	179hi 20ng	COX1	18.6379	0.979604	18.9397	0.42677
M11	179hi 2ng	COX1	23.2196	0.960469	23.2324	0.0180934
M12	179hi 2ng	COX1	23.2452	0.962807	23.2324	0.0180934
M13	105hi 20ng	FGF21	30.9642	0.961966	30.9277	0.0515095
M14	105hi 20ng	FGF21	30.8913	0.967021	30.9277	0.0515095
M15	105hi 2ng	FGF21	34.8825	0.943671	34.6207	0.370263
M16	105hi 2ng	FGF21	34.3589	0.949976	34.6207	0.370263
M17	125hi 20ng	GDF15	29.445	0.947134	29.3926	0.0740975
M18	125hi 20ng	GDF15	29.3402	0.947676	29.3926	0.0740975
M19	125hi 2ng	GDF15	33.1346	0.929054	33.0561	0.111012
M20	125hi 2ng	GDF15	32.9776	0.937354	33.0561	0.111012
M23	H2O	COX1	Undetermined	0
N1	147hi 20ng	PPIA	24.5883	0.950437	24.5289	0.0840281
N2	147hi 20ng	PPIA	24.4695	0.952904	24.5289	0.0840281
N3	147hi 2ng	PPIA	28.324	0.948195	28.2702	0.0760945
N4	147hi 2ng	PPIA	28.2164	0.955431	28.2702	0.0760945
N5	58hi 20ng	COX1	18.7745	0.964777	18.7908	0.0230423
N6	58hi 20ng	COX1	18.8071	0.975553	18.7908	0.0230423
N7	58hi 2ng	COX1	22.504	0.968149	22.5219	0.0254293
N8	58hi 2ng	COX1	22.5399	0.965962	22.5219	0.0254293
N9	113hi 20ng	COX1	19.2939	0.969475	19.3158	0.0309738
N10	113hi 20ng	COX1	19.3377	0.97172	19.3158	0.0309738
N11	113hi 2ng	COX1	23.0584	0.962935	23.0943	0.0506825
N12	113hi 2ng	COX1	23.1301	0.96279	23.0943	0.0506825
N13	175hi 20ng	FGF21	31.69	0.957423	31.83	0.198034
N14	175hi 20ng	FGF21	31.9701	0.959164	31.83	0.198034
N15	175hi 2ng	FGF21	35.8091	0.930937	35.8208	0.0165009
N16	175hi 2ng	FGF21	35.8325	0.93673	35.8208	0.0165009
N17	79hi 20ng	GDF15	27.5911	0.950887	27.6162	0.0355028
N18	79hi 20ng	GDF15	27.6413	0.953325	27.6162	0.0355028
N19	79hi 2ng	GDF15	31.4006	0.938758	31.4106	0.0141456
N20	79hi 2ng	GDF15	31.4206	0.936769	31.4106	0.0141456
N21		Target 1	Undetermined	0
N22		Target 1	Undetermined	0
N23		Target 1	Undetermined	0
N24		Target 1	Undetermined	0
O1	105hi 20ng	PPIA	25.0191	0.945657	24.9992	0.0280236
O2	105hi 20ng	PPIA	24.9794	0.96094	24.9992	0.0280236
O3	105hi 2ng	PPIA	28.7798	0.950249	28.7536	0.0371434
O4	105hi 2ng	PPIA	28.7273	0.954649	28.7536	0.0371434
O5	125hi 20ng	COX1	18.6893	0.97234	18.6693	0.02822
O6	125hi 20ng	COX1	18.6494	0.968417	18.6693	0.02822
O7	125hi 2ng	COX1	22.2917	0.963481	22.3251	0.0472604
O8	125hi 2ng	COX1	22.3585	0.965766	22.3251	0.0472604
O9	2hi 20ng	FGF21	31.4409	0.959889	31.4646	0.0335969
O10	2hi 20ng	FGF21	31.4884	0.966113	31.4646	0.0335969
O11	2hi 2ng	FGF21	35.1277	0.935717	35.0997	0.039583
O12	2hi 2ng	FGF21	35.0718	0.94543	35.0997	0.039583
O13	118hi 20ng	FGF21	30.423	0.962825	30.3488	0.104884
O14	118hi 20ng	FGF21	30.2747	0.960162	30.3488	0.104884
O15	118hi 2ng	FGF21	34.0763	0.95364	34.1374	0.0864588
O16	118hi 2ng	FGF21	34.1985	0.956426	34.1374	0.0864588
O17	121hi 20ng	GDF15	29.3382	0.946276	29.3641	0.0365823
O18	121hi 20ng	GDF15	29.39	0.945355	29.3641	0.0365823
O19	121hi 2ng	GDF15	33.0363	0.920881	32.9938	0.0601304
O20	121hi 2ng	GDF15	32.9512	0.928146	32.9938	0.0601304
O23	RNA 125	COX1	Undetermined	0
P1	175hi 20ng	PPIA	24.6774	0.955522	24.6167	0.0859395
P2	175hi 20ng	PPIA	24.5559	0.95359	24.6167	0.0859395
P3	175hi 2ng	PPIA	28.4763	0.949465	28.6481	0.243034
P4	175hi 2ng	PPIA	28.82	0.961073	28.6481	0.243034
P5	79hi 20ng	COX1	18.7556	0.968714	18.7447	0.0153902
P6	79hi 20ng	COX1	18.7338	0.966121	18.7447	0.0153902
P7	79hi 2ng	COX1	22.4488	0.961268	22.4431	0.00813712
P8	79hi 2ng	COX1	22.4373	0.971663	22.4431	0.00813712
P9	32hi 20ng	FGF21	31.8326	0.961653	31.8724	0.0562807
P10	32hi 20ng	FGF21	31.9122	0.96517	31.8724	0.0562807
P11	32hi 2ng	FGF21	35.2477	0.937031	35.2834	0.0504976
P12	32hi 2ng	FGF21	35.3191	0.93024	35.2834	0.0504976
P13	107hi 20ng	FGF21	31.9397	0.966306	31.8807	0.0835442
P14	107hi 20ng	FGF21	31.8216	0.96763	31.8807	0.0835442
P15	107hi 2ng	FGF21	35.5251	0.94024	35.7268	0.285269
P16	107hi 2ng	FGF21	35.9285	0.937943	35.7268	0.285269
P17	83hi 20ng	GDF15	30.2632	0.944225	30.1371	0.178238
P18	83hi 20ng	GDF15	30.0111	0.952199	30.1371	0.178238
P19	83hi 2ng	GDF15	33.8438	0.925939	33.975	0.185421
P20	83hi 2ng	GDF15	34.1061	0.900041	33.975	0.185421
P23	RNA 80	COX1	Undetermined	0

## Sheet: Resultats Sorted
Sample	Target	Cq	Cq Mean	Dif Ct
2hi 20ng	PPIA	24.7044	24.6473	3.74687
2hi 20ng	PPIA	24.5902
2hi 2ng	PPIA	28.3921	28.3942
2hi 2ng	PPIA	28.3964
118hi 20ng	PPIA	24.3874	24.4415	3.73385
118hi 20ng	PPIA	24.4956
118hi 2ng	PPIA	28.1287	28.1753
118hi 2ng	PPIA	28.222
32hi 20ng	PPIA	24.9984	24.953	3.83378
32hi 20ng	PPIA	24.9075
32hi 2ng	PPIA	28.8072	28.7867
32hi 2ng	PPIA	28.7663
107hi 20ng	PPIA	24.4059	24.4267	3.95351
107hi 20ng	PPIA	24.4474
107hi 2ng	PPIA	28.4108	28.3802
107hi 2ng	PPIA	28.3495
35hi 20ng	PPIA	24.6484	24.656	3.54454
35hi 20ng	PPIA	24.6635
35hi 2ng	PPIA	28.0375	28.2005
35hi 2ng	PPIA	28.3635
176hi 20ng	PPIA	24.6196	24.6457	4.24354
176hi 20ng	PPIA	24.6718
176hi 2ng	PPIA	28.9568	28.8893
176hi 2ng	PPIA	28.8218
63hi 20ng	PPIA	24.8819	24.8437	3.68349
63hi 20ng	PPIA	24.8056
63hi 2ng	PPIA	28.5457	28.5272
63hi 2ng	PPIA	28.5088
173hi 20ng	PPIA	26.1719	26.0907	3.60473
173hi 20ng	PPIA	26.0094
173hi 2ng	PPIA	29.6918	29.6954
173hi 2ng	PPIA	29.699
57hi 20ng	PPIA	24.3324	24.2749	3.71488
57hi 20ng	PPIA	24.2173
57hi 2ng	PPIA	27.9029	27.9897
57hi 2ng	PPIA	28.0766
183hi 20ng	PPIA	24.7302	24.7795	3.65527
183hi 20ng	PPIA	24.8288
183hi 2ng	PPIA	28.5338	28.4348
183hi 2ng	PPIA	28.3357
59hi 20ng	PPIA	24.7197	24.6431	3.86324
59hi 20ng	PPIA	24.5665
59hi 2ng	PPIA	28.4628	28.5063
59hi 2ng	PPIA	28.5499
179hi 20ng	PPIA	25.4368	25.4539	3.64613
179hi 20ng	PPIA	25.4709
179hi 2ng	PPIA	28.083	29.1
179hi 2ng	PPIA	29.1383
58hi 20ng	PPIA	24.6404	24.604	3.85795
58hi 20ng	PPIA	24.5676
58hi 2ng	PPIA	28.6908	28.462
58hi 2ng	PPIA	28.2332
113hi 20ng	PPIA	24.9535	24.9145	3.74989
113hi 20ng	PPIA	24.8755
113hi 2ng	PPIA	28.6537	28.6644
113hi 2ng	PPIA	28.6751
125hi 20ng	PPIA	24.561	24.4893	3.6176
125hi 20ng	PPIA	24.4176
125hi 2ng	PPIA	28.0785	28.1069
125hi 2ng	PPIA	28.1354
79hi 20ng	PPIA	24.439	24.404	3.66179
79hi 20ng	PPIA	24.369
79hi 2ng	PPIA	28.027	28.0658
79hi 2ng	PPIA	28.1047
121hi 20ng	PPIA	24.3126	24.3052	3.87458
121hi 20ng	PPIA	24.2978
121hi 2ng	PPIA	28.1435	28.1798
121hi 2ng	PPIA	28.2161
83hi 20ng	PPIA	25.1425	25.097	3.76242
83hi 20ng	PPIA	25.0514
83hi 2ng	PPIA	28.8498	28.8594
83hi 2ng	PPIA	28.8689
80hi 20ng	PPIA	24.2718	24.215	3.84023
80hi 20ng	PPIA	24.1581
80hi 2ng	PPIA	28.0106	28.0552
80hi 2ng	PPIA	28.0998
86hi 20ng	PPIA	24.4799	24.4164	3.79721
86hi 20ng	PPIA	24.3529
86hi 2ng	PPIA	28.2297	28.2136
86hi 2ng	PPIA	28.1976
147hi 20ng	PPIA	24.5883	24.5289	3.74134
147hi 20ng	PPIA	24.4695
147hi 2ng	PPIA	28.324	28.2702
147hi 2ng	PPIA	28.2164
105hi 20ng	PPIA	25.0191	24.9992	3.75435
105hi 20ng	PPIA	24.9794
105hi 2ng	PPIA	28.7798	28.7536
105hi 2ng	PPIA	28.7273
175hi 20ng	PPIA	24.6774	24.6167	4.03146
175hi 20ng	PPIA	24.5559
175hi 2ng	PPIA	28.4763	28.6481
175hi 2ng	PPIA	28.82
Sample	Target	Cq	Cq Mean	Dif Ct
121hi 20ng	COX1	18.5566	18.5737	3.85053
121hi 20ng	COX1	18.5908
121hi 2ng	COX1	22.4381	22.4242
121hi 2ng	COX1	22.4103
83hi 20ng	COX1	19.2856	19.3445	3.8825
83hi 20ng	COX1	19.4034
83hi 2ng	COX1	23.1933	23.227
83hi 2ng	COX1	23.2608
80hi 20ng	COX1	18.9828	18.9882	3.75018
80hi 20ng	COX1	18.9936
80hi 2ng	COX1	22.7458	22.7384
80hi 2ng	COX1	22.731
86hi 20ng	COX1	19.0995	19.0361	3.77598
86hi 20ng	COX1	18.9728
86hi 2ng	COX1	22.7857	22.8121
86hi 2ng	COX1	22.8385
147hi 20ng	COX1	18.7237	18.7143	3.6185
147hi 20ng	COX1	18.705
147hi 2ng	COX1	22.336	22.3328
147hi 2ng	COX1	22.3296
105hi 20ng	COX1	19.1286	19.1314	3.80098
105hi 20ng	COX1	19.1342
105hi 2ng	COX1	22.9053	22.9324
105hi 2ng	COX1	22.9594
175hi 20ng	COX1	18.6778	18.6693	3.79584
175hi 20ng	COX1	18.6609
175hi 2ng	COX1	22.4161	22.4652
175hi 2ng	COX1	22.5142
2hi 20ng	COX1	18.7823	18.7859	3.80523
2hi 20ng	COX1	18.7894
2hi 2ng	COX1	22.5994	22.5911
2hi 2ng	COX1	22.5828
118hi 20ng	COX1	18.7037	18.7006	3.76096
118hi 20ng	COX1	18.6975
118hi 2ng	COX1	22.4135	22.4616
118hi 2ng	COX1	22.5096
32hi 20ng	COX1	18.7294	18.7438	3.80029
32hi 20ng	COX1	18.7582
32hi 2ng	COX1	22.5298	22.5441
32hi 2ng	COX1	22.5584
107hi 20ng	COX1	18.9253	18.9112	3.72596
107hi 20ng	COX1	18.8972
107hi 2ng	COX1	22.6488	22.6372
107hi 2ng	COX1	22.6256
35hi 20ng	COX1	18.9368	18.9265	3.6579
35hi 20ng	COX1	18.9162
35hi 2ng	COX1	22.5158	22.5844
35hi 2ng	COX1	22.653
176hi 20ng	COX1	18.6765	18.6685	3.77898
176hi 20ng	COX1	18.6605
176hi 2ng	COX1	22.452	22.4475
176hi 2ng	COX1	22.443
63hi 20ng	COX1	19.0882	19.1016	3.74612
63hi 20ng	COX1	19.1149
63hi 2ng	COX1	22.8323	22.8477
63hi 2ng	COX1	22.8631
173hi 20ng	COX1	19.7631	19.7984	3.66483
173hi 20ng	COX1	19.8336
173hi 2ng	COX1	23.4557	23.4632
173hi 2ng	COX1	23.4706
57hi 20ng	COX1	18.4711	18.4925	3.78765
57hi 20ng	COX1	18.5138
57hi 2ng	COX1	22.3075	22.2801
57hi 2ng	COX1	22.2528
183hi 20ng	COX1	18.8653	18.8294	3.73498
183hi 20ng	COX1	18.7934
183hi 2ng	COX1	22.5706	22.5643
183hi 2ng	COX1	22.5581
59hi 20ng	COX1	18.524	18.5234	3.82828
59hi 20ng	COX1	18.5228
59hi 2ng	COX1	22.3447	22.3517
59hi 2ng	COX1	22.3587
179hi 20ng	COX1	19.2415	19.2	4.03237
179hi 20ng	COX1	18.6379
179hi 2ng	COX1	23.2196	23.2324
179hi 2ng	COX1	23.2452
58hi 20ng	COX1	18.7745	18.7908	3.73112
58hi 20ng	COX1	18.8071
58hi 2ng	COX1	22.504	22.5219
58hi 2ng	COX1	22.5399
113hi 20ng	COX1	19.2939	19.3158	3.77841
113hi 20ng	COX1	19.3377
113hi 2ng	COX1	23.0584	23.0943
113hi 2ng	COX1	23.1301
125hi 20ng	COX1	18.6893	18.6693	3.65578
125hi 20ng	COX1	18.6494
125hi 2ng	COX1	22.2917	22.3251
125hi 2ng	COX1	22.3585
79hi 20ng	COX1	18.7556	18.7447	3.69838
79hi 20ng	COX1	18.7338
79hi 2ng	COX1	22.4488	22.4431
79hi 2ng	COX1	22.4373
Sample	Target	Cq	Cq Mean	Dif Ct
35hi 20ng	FGF21	29.7526	29.6626	3.48466
35hi 20ng	FGF21	29.5726
35hi 2ng	FGF21	33.2142	33.1473
35hi 2ng	FGF21	33.0803
176hi 20ng	FGF21	33.0441	33.345	3.57349
176hi 20ng	FGF21	33.6458
176hi 2ng	FGF21	36.7945	36.9185
176hi 2ng	FGF21	37.0424
63hi 20ng	FGF21	31.8087	31.7369	3.68476
63hi 20ng	FGF21	31.6651
63hi 2ng	FGF21	34.9766	35.4216
63hi 2ng	FGF21	35.8667
173hi 20ng	FGF21	31.492	31.4401	4.09973
173hi 20ng	FGF21	31.3881
173hi 2ng	FGF21	35.3552	35.5398
173hi 2ng	FGF21	35.7244
57hi 20ng	FGF21	31.6666	31.8527	3.74472
57hi 20ng	FGF21	32.0388
57hi 2ng	FGF21	35.7895	35.5974
57hi 2ng	FGF21	35.4054
183hi 20ng	FGF21	30.1779	30.1831	3.44034
183hi 20ng	FGF21	30.1884
183hi 2ng	FGF21	33.5244	33.6235
183hi 2ng	FGF21	33.7226
59hi 20ng	FGF21	30.2097	30.225	3.81837
59hi 20ng	FGF21	30.2404
59hi 2ng	FGF21	33.9975	34.0434
59hi 2ng	FGF21	34.0893
179hi 20ng	FGF21	30.7312	30.7946	3.66432
179hi 20ng	FGF21	30.8581
179hi 2ng	FGF21	34.673	34.4589
179hi 2ng	FGF21	34.2449
58hi 20ng	FGF21	30.3541	30.4075	3.84622
58hi 20ng	FGF21	30.4609
58hi 2ng	FGF21	34.5619	34.2537
58hi 2ng	FGF21	33.9455
113hi 20ng	FGF21	31.856	31.8821	3.42846
113hi 20ng	FGF21	31.9082
113hi 2ng	FGF21	35.2917	35.3105
113hi 2ng	FGF21	35.3294
125hi 20ng	FGF21	30.7194	30.7176	3.48238
125hi 20ng	FGF21	30.7159
125hi 2ng	FGF21	33.507	34.2
125hi 2ng	FGF21	34.2166
79hi 20ng	FGF21	30.6598	30.7032	3.38549
79hi 20ng	FGF21	30.7465
79hi 2ng	FGF21	34.0303	34.0887
79hi 2ng	FGF21	34.147
121hi 20ng	FGF21	30.3538	30.3178	3.42639
121hi 20ng	FGF21	30.2818
121hi 2ng	FGF21	33.7389	33.7442
121hi 2ng	FGF21	33.7495
83hi 20ng	FGF21	31.9638	31.9486	3.85143
83hi 20ng	FGF21	31.9333
83hi 2ng	FGF21	34.9091	35.8
83hi 2ng	FGF21	35.7958
80hi 20ng	FGF21	29.9478	29.9568	3.36729
80hi 20ng	FGF21	29.9658
80hi 2ng	FGF21	33.2546	33.3241
80hi 2ng	FGF21	33.3937
86hi 20ng	FGF21	30.9406	30.8419	3.50055
86hi 20ng	FGF21	30.7433
86hi 2ng	FGF21	34.5385	34.3425
86hi 2ng	FGF21	34.1464
147hi 20ng	FGF21	31.9734	31.9038	3.5321
147hi 20ng	FGF21	31.8343
147hi 2ng	FGF21	35.3891	35.4359
147hi 2ng	FGF21	35.4827
105hi 20ng	FGF21	30.9642	30.9277	3.69296
105hi 20ng	FGF21	30.8913
105hi 2ng	FGF21	34.8825	34.6207
105hi 2ng	FGF21	34.3589
175hi 20ng	FGF21	31.69	31.83	3.99076
175hi 20ng	FGF21	31.9701
175hi 2ng	FGF21	35.8091	35.8208
175hi 2ng	FGF21	35.8325
2hi 20ng	FGF21	31.4409	31.4646	3.6351
2hi 20ng	FGF21	31.4884
2hi 2ng	FGF21	35.1277	35.0997
2hi 2ng	FGF21	35.0718
118hi 20ng	FGF21	30.423	30.3488	3.78858
118hi 20ng	FGF21	30.2747
118hi 2ng	FGF21	34.0763	34.1374
118hi 2ng	FGF21	34.1985
32hi 20ng	FGF21	31.8326	31.8724	3.41099
32hi 20ng	FGF21	31.9122
32hi 2ng	FGF21	35.2477	35.2834
32hi 2ng	FGF21	35.3191
107hi 20ng	FGF21	31.9397	31.8807	3.84615
107hi 20ng	FGF21	31.8216
107hi 2ng	FGF21	35.5251	35.7268
107hi 2ng	FGF21	35.9285
Sample	Target	Cq	Cq Mean	Dif Ct
80hi 20ng	GDF15	30.052	30.0292	3.58188
80hi 20ng	GDF15	30.0064
80hi 2ng	GDF15	33.5714	33.6111
80hi 2ng	GDF15	33.6508
86hi 20ng	GDF15	29.3278	29.2852	3.77437
86hi 20ng	GDF15	29.2426
86hi 2ng	GDF15	32.9841	33.0596
86hi 2ng	GDF15	33.1351
147hi 20ng	GDF15	28.3534	28.3857	3.75356
147hi 20ng	GDF15	28.4179
147hi 2ng	GDF15	32.0766	32.1392
147hi 2ng	GDF15	32.2019
105hi 20ng	GDF15	29.8158	29.8729	3.55882
105hi 20ng	GDF15	29.9299
105hi 2ng	GDF15	33.3671	33.4317
105hi 2ng	GDF15	33.4963
175hi 20ng	GDF15	29.3579	29.2545	3.70902
175hi 20ng	GDF15	29.151
175hi 2ng	GDF15	32.9492	32.9635
175hi 2ng	GDF15	32.9778
2hi 20ng	GDF15	28.4304	28.4707	3.63299
2hi 20ng	GDF15	28.5109
2hi 2ng	GDF15	32.0932	32.1037
2hi 2ng	GDF15	32.1142
118hi 20ng	GDF15	29.9526	29.8998	3.812
118hi 20ng	GDF15	29.847
118hi 2ng	GDF15	33.3882	33.7118
118hi 2ng	GDF15	34.0354
32hi 20ng	GDF15	28.8893	28.94	3.73881
32hi 20ng	GDF15	28.9907
32hi 2ng	GDF15	32.7783	32.6788
32hi 2ng	GDF15	32.5794
107hi 20ng	GDF15	30.5828	30.4914	3.91563
107hi 20ng	GDF15	30.4
107hi 2ng	GDF15	34.4331	34.4071
107hi 2ng	GDF15	34.381
35hi 20ng	GDF15	28.8248	28.9064	3.69686
35hi 20ng	GDF15	28.9881
35hi 2ng	GDF15	32.7023	32.6033
35hi 2ng	GDF15	32.5043
176hi 20ng	GDF15	30.5745	30.5886	4.00515
176hi 20ng	GDF15	30.6027
176hi 2ng	GDF15	34.5507	34.5937
176hi 2ng	GDF15	34.6367
63hi 20ng	GDF15	30.3455	30.3265	3.60081
63hi 20ng	GDF15	30.3074
63hi 2ng	GDF15	33.9291	33.9273
63hi 2ng	GDF15	33.9255
173hi 20ng	GDF15	30.6908	30.7006	3.65107
173hi 20ng	GDF15	30.7105
173hi 2ng	GDF15	34.243	34.3517
173hi 2ng	GDF15	34.4604
57hi 20ng	GDF15	29.0437	29.0471	3.93945
57hi 20ng	GDF15	29.0506
57hi 2ng	GDF15	32.9845	32.9866
57hi 2ng	GDF15	32.9886
183hi 20ng	GDF15	27.9634	27.9671	3.80625
183hi 20ng	GDF15	27.9708
183hi 2ng	GDF15	31.9406	31.7734
183hi 2ng	GDF15	31.6062
59hi 20ng	GDF15	28.8059	28.8054	3.75871
59hi 20ng	GDF15	28.8049
59hi 2ng	GDF15	32.5441	32.5642
59hi 2ng	GDF15	32.5842
179hi 20ng	GDF15	30.3808	30.4373	3.69547
179hi 20ng	GDF15	30.4938
179hi 2ng	GDF15	33.9547	34.1328
179hi 2ng	GDF15	34.3108
58hi 20ng	GDF15	29.1932	29.1484	3.7769
58hi 20ng	GDF15	29.1035
58hi 2ng	GDF15	32.9709	32.9253
58hi 2ng	GDF15	32.8797
113hi 20ng	GDF15	30.0896	30.1228	3.50373
113hi 20ng	GDF15	30.156
113hi 2ng	GDF15	33.7166	33.6265
113hi 2ng	GDF15	33.5364
125hi 20ng	GDF15	29.445	29.3926	3.66352
125hi 20ng	GDF15	29.3402
125hi 2ng	GDF15	33.1346	33.0561
125hi 2ng	GDF15	32.9776
79hi 20ng	GDF15	27.5911	27.6162	3.79439
79hi 20ng	GDF15	27.6413
79hi 2ng	GDF15	31.4006	31.4106
79hi 2ng	GDF15	31.4206
121hi 20ng	GDF15	29.3382	29.3641	3.62966
121hi 20ng	GDF15	29.39
121hi 2ng	GDF15	33.0363	32.9938
121hi 2ng	GDF15	32.9512
83hi 20ng	GDF15	30.2632	30.1371	3.8378
83hi 20ng	GDF15	30.0111
83hi 2ng	GDF15	33.8438	33.975
83hi 2ng	GDF15	34.1061

## Sheet: COX1
PPIA			COX1													Promedio Delta Ct WT 20ng	Promedio Delta Ct WT 2ng
Sample	Cq	Cq Mean	Cq	Cq Mean	Delta Ct	Delta Delta Ct	2^-DeltaDeltaCt
2hi 20ng	24.7044	24.6473	18.7823	18.7859	-5.86148	-0.270342	1.20609		20ng							-5.59114	-5.6363
2hi 20ng	24.5902		18.7894						WT		KI/KO V		KI/KO AAV
2hi 2ng	28.3921	28.3942	22.5994	22.5911	-5.80312	-0.166817	1.12258		2hi	1.20609	32hi	1.53478	118hi	1.10938
2hi 2ng	28.3964		22.5828						107hi	0.948867	176hi	1.30688	35hi	1.10062
118hi 20ng	24.3874	24.4415	18.7037	18.7006	-5.74089	-0.149754	1.10938		63hi	1.11035	57hi	1.14175	173hi	1.62582
118hi 20ng	24.4956		18.6975						58hi	1.16641	183hi	1.28254	59hi	1.4425
118hi 2ng	28.1287	28.1753	22.4135	22.4616	-5.71378	-0.0774758	1.05517		113hi	1.00522	125hi	1.17189	179hi	1.58307
118hi 2ng	28.222		22.5096						80hi	0.776808	121hi	1.10218	79hi	1.04839
32hi 20ng	24.9984	24.953	18.7294	18.7438	-6.20917	-0.618027	1.53478		86hi	0.86403	147hi	1.16748	83hi	1.11829
32hi 20ng	24.9075		18.7582								175hi	1.28007	105hi	1.21144
32hi 2ng	28.8072	28.7867	22.5298	22.5441	-6.24265	-0.606346	1.5224		1.01111		1.24845		1.27994
32hi 2ng	28.7663		22.5584
107hi 20ng	24.4059	24.4267	18.9253	18.9112	-5.51542	0.0757223	0.948867		2ng
107hi 20ng	24.4474		18.8972						WT		KI/KO V		KI/KO AAV
107hi 2ng	28.4108	28.3802	22.6488	22.6372	-5.74297	-0.106662	1.07673		2hi	1.12258	32hi	1.5224	118hi	1.05517
107hi 2ng	28.3495		22.6256						107hi	1.07673	176hi	1.74778	35hi	0.986093
35hi 20ng	24.6484	24.656	18.9368	18.9265	-5.72946	-0.138319	1.10062		63hi	1.03041	57hi	1.05214	173hi	1.51142
35hi 20ng	24.6635		18.9162						58hi	1.23434	183hi	1.1762	59hi	1.43233
35hi 2ng	28.0375	28.2005	22.5158	22.5844	-5.6161	0.0202048	0.986093		113hi	0.955163	125hi	1.10611	179hi	1.17391
35hi 2ng	28.3635		22.653						80hi	0.801357	121hi	1.08616	79hi	0.990631
176hi 20ng	24.6196	24.6457	18.6765	18.6685	-5.97726	-0.386122	1.30688		86hi	0.849814	147hi	1.23206	83hi	0.997257
176hi 20ng	24.6718		18.6605								175hi	1.46071	105hi	1.13675
176hi 2ng	28.9568	28.8893	22.452	22.4475	-6.44182	-0.80552	1.74778		1.01006		1.29794		1.16045
176hi 2ng	28.8218		22.443
63hi 20ng	24.8819	24.8437	19.0882	19.1016	-5.74216	-0.151019	1.11035		PROMEDIO 20-2ng
63hi 20ng	24.8056		19.1149						WT		KI/KO V		KI/KO AAV
63hi 2ng	28.5457	28.5272	22.8323	22.8477	-5.67953	-0.0432216	1.03041		2hi	1.16434	32hi	1.52859	118hi	1.08228
63hi 2ng	28.5088		22.8631						107hi	1.0128	176hi	1.52733	35hi	1.04336
173hi 20ng	26.1719	26.0907	19.7631	19.7984	-6.2923	-0.701163	1.62582		63hi	1.07038	57hi	1.09695	173hi	1.56862
173hi 20ng	26.0094		19.8336						58hi	1.20038	183hi	1.22937	59hi	1.43742
173hi 2ng	29.6918	29.6954	23.4557	23.4632	-6.23221	-0.595904	1.51142		113hi	0.98019	125hi	1.139	179hi	1.37849
173hi 2ng	29.699		23.4706						80hi	0.789083	121hi	1.09417	79hi	1.01951
57hi 20ng	24.3324	24.2749	18.4711	18.4925	-5.78239	-0.191253	1.14175		86hi	0.856922	147hi	1.19977	83hi	1.05777
57hi 20ng	24.2173		18.5138								175hi	1.37039	105hi	1.1741
57hi 2ng	27.9029	27.9897	22.3075	22.2801	-5.70963	-0.0733208	1.05214		1.01058		1.27319		1.22019
57hi 2ng	28.0766		22.2528
183hi 20ng	24.7302	24.7795	18.8653	18.8294	-5.95015	-0.359008	1.28254		PROMEDIO 20-2ng
183hi 20ng	24.8288		18.7934						WT		KI/KO V		KI/KO AAV
183hi 2ng	28.5338	28.4348	22.5706	22.5643	-5.87044	-0.234135	1.1762		2hi	115.214	32hi	151.258	118hi	107.094
183hi 2ng	28.3357		22.5581						107hi	100.219	176hi	151.133	35hi	103.243
59hi 20ng	24.7197	24.6431	18.524	18.5234	-6.11971	-0.528573	1.4425		63hi	105.917	57hi	108.546	173hi	155.219
59hi 20ng	24.5665		18.5228						58hi	118.78	183hi	121.65	59hi	142.236
59hi 2ng	28.4628	28.5063	22.3447	22.3517	-6.15467	-0.518365	1.43233		113hi	96.9924	125hi	112.707	179hi	136.405
59hi 2ng	28.5499		22.3587						80hi	78.0818	121hi	108.271	79hi	100.883
179hi 20ng	25.4368	25.4539	19.2415	19.2	-6.25387	-0.662728	1.58307		86hi	84.7947	147hi	118.72	83hi	104.669
179hi 20ng	25.4709		18.6379								175hi	135.604	105hi	116.18
179hi 2ng	28.083	29.1	23.2196	23.2324	-5.86763	-0.231323	1.17391		100		125.986		120.741
179hi 2ng	29.1383		23.2452
58hi 20ng	24.6404	24.604	18.7745	18.7908	-5.81321	-0.222072	1.16641			WT	KI/KO V	KI/KO AAV
58hi 20ng	24.5676		18.8071						Number of values	7	8	8
58hi 2ng	28.6908	28.462	22.504	22.5219	-5.94005	-0.303744	1.23434
58hi 2ng	28.2332		22.5399						Minimum	78.1	108.3	100.9
113hi 20ng	24.9535	24.9145	19.2939	19.3158	-5.59865	-0.00750752	1.00522		Maximum	118.8	151.3	155.2
113hi 20ng	24.8755		19.3377						Range	40.7	43	54.3
113hi 2ng	28.6537	28.6644	23.0584	23.0943	-5.57012	0.0661817	0.955163
113hi 2ng	28.6751		23.1301						Mean	100	126	120.7
125hi 20ng	24.561	24.4893	18.6893	18.6693	-5.81998	-0.228837	1.17189		Std. Deviation	14.94	17.85	20.9
125hi 20ng	24.4176		18.6494						Std. Error of Mean	5.646	6.312	7.39
125hi 2ng	28.0785	28.1069	22.2917	22.3251	-5.7818	-0.145493	1.10611
125hi 2ng	28.1354		22.3585
79hi 20ng	24.439	24.404	18.7556	18.7447	-5.65932	-0.0681762	1.04839
79hi 20ng	24.369		18.7338
79hi 2ng	28.027	28.0658	22.4488	22.4431	-5.62272	0.0135808	0.990631
79hi 2ng	28.1047		22.4373
121hi 20ng	24.3126	24.3052	18.5566	18.5737	-5.7315	-0.140357	1.10218
121hi 20ng	24.2978		18.5908
121hi 2ng	28.1435	28.1798	22.4381	22.4242	-5.75554	-0.119238	1.08616
121hi 2ng	28.2161		22.4103
83hi 20ng	25.1425	25.097	19.2856	19.3445	-5.75243	-0.161289	1.11829
83hi 20ng	25.0514		19.4034
83hi 2ng	28.8498	28.8594	23.1933	23.227	-5.63234	0.00396294	0.997257
83hi 2ng	28.8689		23.2608
80hi 20ng	24.2718	24.215	18.9828	18.9882	-5.22677	0.36437	0.776808
80hi 20ng	24.1581		18.9936
80hi 2ng	28.0106	28.0552	22.7458	22.7384	-5.31682	0.319482	0.801357
80hi 2ng	28.0998		22.731
86hi 20ng	24.4799	24.4164	19.0995	19.0361	-5.38029	0.210847	0.86403
86hi 20ng	24.3529		18.9728
86hi 2ng	28.2297	28.2136	22.7857	22.8121	-5.40152	0.23478	0.849814
86hi 2ng	28.1976		22.8385
147hi 20ng	24.5883	24.5289	18.7237	18.7143	-5.81453	-0.223395	1.16748
147hi 20ng	24.4695		18.705
147hi 2ng	28.324	28.2702	22.336	22.3328	-5.93737	-0.301069	1.23206
147hi 2ng	28.2164		22.3296
105hi 20ng	25.0191	24.9992	19.1286	19.1314	-5.86786	-0.276721	1.21144
105hi 20ng	24.9794		19.1342
105hi 2ng	28.7798	28.7536	22.9053	22.9324	-5.82123	-0.184921	1.13675
105hi 2ng	28.7273		22.9594
175hi 20ng	24.6774	24.6167	18.6778	18.6693	-5.94736	-0.356224	1.28007
175hi 20ng	24.5559		18.6609
175hi 2ng	28.4763	28.6481	22.4161	22.4652	-6.18298	-0.546674	1.46071
175hi 2ng	28.82		22.5142
