# Supplementary material for: Systemic delivery of AAV-GFM1 corrects COXPD1 molecular alterations in Gfm1R671C/− mice
Source: EMBO Mol Med. 2026 Apr 17;18(6):2152–79. doi: 10.1038/s44321-026-00426-4 (PMC13269562; doi:10.1038/s44321-026-00426-4)
Supplement: Supplementary file 8 — Source data Fig. 7 [file 44321_2026_426_MOESM8_ESM.zip › Figure 7 updated/7B/7B.xlsx]

## Sheet: Hoja 1
Figure 7B - RNA steady state levels from mtDNA encoded genes mt Nd4, mt Cox1, mt Rnr1 (12S) and mt Rnr2 (16S) were quantified by RT qPCR and normalized by Ppia mRNA levels. Determinations were performed on total RNA from brains of mice treated with the CNS targeted vector. The values are expressed as relative quantity (percentage of wild type mean),
																			hi=liver ce=brain
ND4 mRNA										Cox1 mRNA
Females - RQ (%)					Males RQ (%)					Females - RQ (%)					Males RQ (%)
Mouse ID	WT	KI/KO V	KI/KO AAV		Mouse ID	WT	KI/KO V	KI/KO AAV		Mouse ID	WT	KI/KO V	KI/KO AAV		Mouse ID	WT	KI/KO V	KI/KO AAV
79 ce	111.4				JT23-75ce	103.6				79 ce	116.7				JT23-75ce	108.8
113 ce	101.9				JT23-88ce	92.8				113 ce	96.1				JT23-88ce	95.2
91 ce	102.1				JT23-110ce	96.9				91 ce	97.5				JT23-110ce	104.9
140 ce	91.1				JT23-130ce	122.2				140 ce	91.9				JT23-130ce	121.1
104 ce	93.8				JT23-153ce	84.7				104 ce	100.4				JT23-153ce	86.1
105 ce	106.6				JT23-156ce	104.4				105 ce	107.2				JT23-156ce	99.1
106 ce	103.4				JT23-167ce	91.3				106 ce	99.3				JT23-167ce	90
107 ce	89.7				JT22-113ce	104.1				107 ce	91.1				JT22-113ce	102.8
182 ce		191.5			JT23-81ce		154.5			182 ce		165.3			JT23-81ce		154.9
80 ce		185.1			JT23-115ce		174.2			80 ce		171.2			JT23-115ce		164.6
184 ce		166.6			JT23-118ce		147.7			184 ce		144.6			JT23-118ce		135.4
97 ce		161			JT23-132ce		172.6			97 ce		141			JT23-132ce		152.6
186 ce		156.4			JT23-181ce		147.2			186 ce		140.2			JT23-181ce		131.8
112 ce		172			JT22-175ce		140.8			112 ce		166.5			JT22-175ce		125.4
117 ce		163.5			JT22-176ce		141.1			117 ce		148.7			JT22-176ce		125.7
120 ce		151.5			JT22-183ce		191.5			120 ce		138.5			JT22-183ce		164.2
175 ce		182.2								175 ce		160.3
					JT23-86ce			126.5							JT23-86ce			113.8
146 ce			166.4		JT23-111ce			131.4		146 ce			159.2		JT23-111ce			123.2
95 ce			163.9		JT23-114ce			127.9		95 ce			149.2		JT23-114ce			123.2
159 ce			174.4		JT23-142ce			153		159 ce			164.4		JT23-142ce			139.6
101 ce			164.5		JT23-143ce			143.1		101 ce			140		JT23-143ce			133.2
163 ce			150.5		JT23-144ce			141.1		163 ce			135.8		JT23-144ce			131
116 ce			140.6		JT23-149ce			146.2		116 ce			132		JT23-149ce			132.6
164 ce			157.5		JT23-162ce			136.8		164 ce			153.7		JT23-162ce			135.5
122 ce			147							122 ce			136.1
12S mRNA										16S mRNA
Females - RQ (%)					Males RQ (%)					Females - RQ (%)					Males RQ (%)
Mouse ID	WT	KI/KO V	KI/KO AAV		Mouse ID	WT	KI/KO V	KI/KO AAV		Mouse ID	WT	KI/KO V	KI/KO AAV		Mouse ID	WT	KI/KO V	KI/KO AAV
79 ce	112.6				JT23-75ce	93.8				79 ce	115.6				JT23-75ce	99.8
113 ce	93.6				JT23-88ce	92.8				113 ce	93.1				JT23-88ce	97.2
91 ce	102				JT23-110ce	111.2				91 ce	100.4				JT23-110ce	107.7
140 ce	91.8				JT23-130ce	114				140 ce	91.6				JT23-130ce	113.3
104 ce	91.3				JT23-153ce	75.6				104 ce	94.1				JT23-153ce	81.7
105 ce	112.6				JT23-156ce	103				105 ce	102.7				JT23-156ce	97.7
106 ce	98.7				JT23-167ce	104				106 ce	98				JT23-167ce	109.2
107 ce	97.4				JT22-113ce	105.6				107 ce	104.5				JT22-113ce	93.3
182 ce		197.2			JT23-81ce		141.9			182 ce		200.5			JT23-81ce		187.2
80 ce		218.1			JT23-115ce		215.5			80 ce		214.1			JT23-115ce		217.8
184 ce		197			JT23-118ce		165.2			184 ce		201.6			JT23-118ce		163.8
97 ce		161.8			JT23-132ce		209.3			97 ce		170.8			JT23-132ce		191.6
186 ce		175.3			JT23-181ce		173.6			186 ce		170.3			JT23-181ce		189.4
112 ce		188.8			JT22-175ce		153.2			112 ce		177.8			JT22-175ce		172.8
117 ce		173.1			JT22-176ce		165.3			117 ce		169.2			JT22-176ce		175.2
120 ce		173			JT22-183ce		222.6			120 ce		180			JT22-183ce		169.8
175 ce		199.1								175 ce		185.6
					JT23-86ce			135							JT23-86ce			146.5
146 ce			177.3		JT23-111ce			158.8		146 ce			164.9		JT23-111ce			167.2
95 ce			168.8		JT23-114ce			147.2		95 ce			164.2		JT23-114ce			147.6
159 ce			189.2		JT23-142ce			151.3		159 ce			173		JT23-142ce			156.9
101 ce			155.9		JT23-143ce			157.5		101 ce			152.6		JT23-143ce			173.6
163 ce			154.8		JT23-144ce			129.4		163 ce			138.1		JT23-144ce			142
116 ce			157.5		JT23-149ce			151.3		116 ce			150		JT23-149ce			148.9
164 ce			178.9		JT23-162ce			137.3		164 ce			150.5		JT23-162ce			141.4
122 ce			176.3							122 ce			177.1
