# Supplementary material for: Systemic delivery of AAV-GFM1 corrects COXPD1 molecular alterations in Gfm1R671C/− mice
Source: EMBO Mol Med. 2026 Apr 17;18(6):2152–79. doi: 10.1038/s44321-026-00426-4 (PMC13269562; doi:10.1038/s44321-026-00426-4)
Supplement: Supplementary file 8 — Source data Fig. 7 [file 44321_2026_426_MOESM8_ESM.zip › Figure 7 updated/7B/mRNA Females ce PPIA 12S 16S.xlsx]

## Sheet: Result
File Name	D:\211223 PCIR1004\Desktop\Miguel\Ratolins\Gene therapy\ssAAV9P31-hsyn-GFM1\RNA\280524 RNA expression FAM Femelles ce 16S 12S_20240528_124257.eds
Comment
Operator	Admin
Barcode
Instrument Type	QuantStudio™ 7 Pro System
Block Type	384-Well Block
Instrument Name	QS7Pro-2778722090019
Instrument Serial Number	2778722090019
Heated Cover Serial Number	2779321101337
Block Serial Number	2778322092313
Run Start Date/Time	2024-05-28 12:44:08 PM CEST
Run End Date/Time	2024-05-28 02:16:53 PM CEST
Run Duration	92 minutes 44 seconds
Sample Volume	10.0
Cover Temperature	105.0
Passive Reference	ROX
PCR Stage/Step Number	Stage 2 Step 2
Quantification Cycle Method	CT
Analysis Date/Time	2024-05-28 03:25:59 PM CEST
Software Name and Version	Design & Analysis Software v2.6.0
Plugin Name and Version	Primary Analysis v1.7.0, Standard Curve v1.6.0
Exported On	2024-05-28 03:35:35 PM CEST
Well	Well Position	Sample	Target	Cq	Cq Mean	Cq Confidence	Cq SD
1	A1	79 20ng	PPIA	21.8697	21.7743	0.953055	0.134874
2	A2	79 20ng	PPIA	21.679	21.7743	0.957367	0.134874
3	A3	79 2ng	PPIA	25.9522	25.9581	0.957044	0.00841742
4	A4	79 2ng	PPIA	25.9641	25.9581	0.958115	0.00841742
5	A5	182 20ng	PPIA	21.4411	21.473	0.961	0.0450669
6	A6	182 20ng	PPIA	21.5049	21.473	0.961161	0.0450669
7	A7	182 2ng	PPIA	25.6373	25.5875	0.961149	0.0703593
8	A8	182 2ng	PPIA	25.5377	25.5875	0.961638	0.0703593
9	A9	112 20ng	16S	11.4324	11.4066	0.950593	0.0365803
10	A10	112 20ng	16S	11.3807	11.4066	0.941432	0.0365803
11	A11	112 2ng	16S	15.7153	15.717	0.944842	0.00232256
12	A12	112 2ng	16S	15.7186	15.717	0.934015	0.00232256
13	A13	163 20ng	16S	11.9195	11.9124	0.916811	0.00996279
14	A14	163 20ng	16S	11.9054	11.9124	0.943172	0.00996279
15	A15	163 2ng	16S	15.6802	15.6672	0.947363	0.0183341
16	A16	163 2ng	16S	15.6543	15.6672	0.949599	0.0183341
17	A17	122 20ng	12S	12.2509	12.1817	0.961426	0.0977911
18	A18	122 20ng	12S	12.1126	12.1817	0.954688	0.0977911
19	A19	122 2ng	12S	16.0298	16.0211	0.962187	0.0123781
20	A20	122 2ng	12S	16.0123	16.0211	0.961031	0.0123781
25	B1	80 20ng	PPIA	21.5146	21.4745	0.951277	0.0567132
26	B2	80 20ng	PPIA	21.4343	21.4745	0.951857	0.0567132
27	B3	80 2ng	PPIA	25.5324	25.5119	0.959132	0.028971
28	B4	80 2ng	PPIA	25.4914	25.5119	0.954702	0.028971
29	B5	146 20ng	PPIA	21.4031	21.4592	0.963065	0.0792989
30	B6	146 20ng	PPIA	21.5153	21.4592	0.959882	0.0792989
31	B7	146 2ng	PPIA	25.7382	25.67	0.951112	0.096484
32	B8	146 2ng	PPIA	25.6018	25.67	0.957497	0.096484
33	B9	116 20ng	16S	11.7734	11.7554	0.92956	0.0253304
34	B10	116 20ng	16S	11.7375	11.7554	0.932251	0.0253304
35	B11	116 2ng	16S	15.6583	15.7079	0.952873	0.0701923
36	B12	116 2ng	16S	15.7576	15.7079	0.941256	0.0701923
37	B13	164 20ng	16S	11.8342	11.8562	0.959868	0.0311182
38	B14	164 20ng	16S	11.8782	11.8562	0.934315	0.0311182
39	B15	164 2ng	16S	15.8337	15.8595	0.945373	0.0364869
40	B16	164 2ng	16S	15.8853	15.8595	0.939909	0.0364869
41	B17	107 20ng	12S	12.8557	12.8738	0.966587	0.025667
42	B18	107 20ng	12S	12.8919	12.8738	0.971193	0.025667
43	B19	107 2ng	12S	16.3762	16.3734	0.966738	0.00407044
44	B20	107 2ng	12S	16.3705	16.3734	0.961589	0.00407044
49	C1	95 20ng	PPIA	21.2912	21.2951	0.953757	0.00556019
50	C2	95 20ng	PPIA	21.299	21.2951	0.949669	0.00556019
51	C3	95 2ng	PPIA	25.5103	25.5455	0.9583	0.0497117
52	C4	95 2ng	PPIA	25.5806	25.5455	0.961602	0.0497117
53	C5	113 20ng	PPIA	21.1152	21.2345	0.958604	0.168712
54	C6	113 20ng	PPIA	21.3538	21.2345	0.957916	0.168712
55	C7	113 2ng	PPIA	25.5197	25.5603	0.960266	0.0575121
56	C8	113 2ng	PPIA	25.601	25.5603	0.956506	0.0575121
57	C9	105 20ng	16S	11.9632	12.0195	0.916185	0.0797136
58	C10	105 20ng	16S	12.0759	12.0195	0.941726	0.0797136
59	C11	105 2ng	16S	16.3088	16.3491	0.931972	0.0570085
60	C12	105 2ng	16S	16.3894	16.3491	0.944265	0.0570085
61	C13	79 20ng	12S	13.1102	13.092	0.946923	0.0256627
62	C14	79 20ng	12S	13.0739	13.092	0.951976	0.0256627
63	C15	79 2ng	12S	16.8058	16.8312	0.959857	0.0359201
64	C16	79 2ng	12S	16.8566	16.8312	0.956459	0.0359201
65	C17	182 20ng	12S	11.9924	12.0027	0.95402	0.0146056
66	C18	182 20ng	12S	12.013	12.0027	0.95795	0.0146056
67	C19	182 2ng	12S	15.6059	15.6323	0.960871	0.0374008
68	C20	182 2ng	12S	15.6587	15.6323	0.959959	0.0374008
73	D1	91 20ng	PPIA	21.6853	21.6093	0.948548	0.107549
74	D2	91 20ng	PPIA	21.5332	21.6093	0.954357	0.107549
75	D3	91 2ng	PPIA	25.7633	25.7628	0.960384	0.00078923
76	D4	91 2ng	PPIA	25.7622	25.7628	0.964048	0.00078923
77	D5	184 20ng	PPIA	21.624	21.6235	0.96463	0.000749009
78	D6	184 20ng	PPIA	21.623	21.6235	0.959281	0.000749009
79	D7	184 2ng	PPIA	25.6903	25.6747	0.954569	0.0220586
80	D8	184 2ng	PPIA	25.6591	25.6747	0.957207	0.0220586
81	D9	117 20ng	16S	11.3178	11.2914	0.954276	0.0372815
82	D10	117 20ng	16S	11.2651	11.2914	0.917653	0.0372815
83	D11	117 2ng	16S	15.2066	15.2465	0.923	0.0564224
84	D12	117 2ng	16S	15.2864	15.2465	0.939938	0.0564224
85	D13	80 20ng	12S	11.7226	11.7305	0.938964	0.0112361
86	D14	80 20ng	12S	11.7384	11.7305	0.944085	0.0112361
87	D15	80 2ng	12S	15.5044	15.5469	0.963138	0.0602186
88	D16	80 2ng	12S	15.5895	15.5469	0.957422	0.0602186
89	D17	146 20ng	12S	12.056	12.0979	0.9401	0.0592916
90	D18	146 20ng	12S	12.1399	12.0979	0.94475	0.0592916
91	D19	146 2ng	12S	15.958	15.9137	0.960178	0.0626044
92	D20	146 2ng	12S	15.8695	15.9137	0.961426	0.0626044
97	E1	97 20ng	PPIA	21.2933	21.2187	0.952093	0.105424
98	E2	97 20ng	PPIA	21.1442	21.2187	0.959625	0.105424
99	E3	97 2ng	PPIA	25.4987	25.4867	0.955962	0.0170212
100	E4	97 2ng	PPIA	25.4746	25.4867	0.955312	0.0170212
101	E5	159 20ng	PPIA	21.9073	21.8241	0.95777	0.117558
102	E6	159 20ng	PPIA	21.741	21.8241	0.952003	0.117558
103	E7	159 2ng	PPIA	26.0193	26.0079	0.948165	0.0161587
104	E8	159 2ng	PPIA	25.9964	26.0079	0.956019	0.0161587
105	E9	120 20ng	16S	11.5184	11.5314	0.9216	0.0183622
106	E10	120 20ng	16S	11.5444	11.5314	0.940122	0.0183622
107	E11	120 2ng	16S	15.6368	15.5704	0.932327	0.0938907
108	E12	120 2ng	16S	15.504	15.5704	0.937218	0.0938907
109	E13	95 20ng	12S	11.9796	11.9718	0.947174	0.0109416
110	E14	95 20ng	12S	11.9641	11.9718	0.951911	0.0109416
111	E15	95 2ng	12S	15.8886	15.8936	0.954591	0.00698689
112	E16	95 2ng	12S	15.8985	15.8936	0.9563	0.00698689
113	E17	113 20ng	12S	12.836	12.8047	0.942741	0.0442662
114	E18	113 20ng	12S	12.7734	12.8047	0.954653	0.0442662
115	E19	113 2ng	12S	16.687	16.7157	0.963141	0.0405399
116	E20	113 2ng	12S	16.7444	16.7157	0.961986	0.0405399
121	F1	101 20ng	PPIA	21.1847	21.1582	0.955945	0.0374415
122	F2	101 20ng	PPIA	21.1317	21.1582	0.951273	0.0374415
123	F3	101 2ng	PPIA	25.4307	25.4195	0.956595	0.0159354
124	F4	101 2ng	PPIA	25.4082	25.4195	0.958422	0.0159354
125	F5	140 20ng	PPIA	20.8988	21.0771	0.962828	0.252109
126	F6	140 20ng	PPIA	21.2553	21.0771	0.955164	0.252109
127	F7	140 2ng	PPIA	25.499	25.51	0.953113	0.015593
128	F8	140 2ng	PPIA	25.5211	25.51	0.956901	0.015593
129	F9	106 20ng	16S	12.5722	12.5203	0.938967	0.0734253
130	F10	106 20ng	16S	12.4684	12.5203	0.923859	0.0734253
131	F11	106 2ng	16S	16.4823	16.4836	0.939763	0.00185637
132	F12	106 2ng	16S	16.4849	16.4836	0.938607	0.00185637
133	F13	91 20ng	12S	12.9735	12.993	0.953026	0.0275657
134	F14	91 20ng	12S	13.0125	12.993	0.956817	0.0275657
135	F15	91 2ng	12S	16.8211	16.8601	0.958057	0.0552451
136	F16	91 2ng	12S	16.8992	16.8601	0.963573	0.0552451
137	F17	184 20ng	12S	12.0892	12.0475	0.942182	0.0590748
138	F18	184 20ng	12S	12.0057	12.0475	0.950918	0.0590748
139	F19	184 2ng	12S	15.846	15.8337	0.958902	0.0174443
140	F20	184 2ng	12S	15.8213	15.8337	0.966552	0.0174443
145	G1	104 20ng	PPIA	21.3	21.366	0.956847	0.0934156
146	G2	104 20ng	PPIA	21.4321	21.366	0.958167	0.0934156
147	G3	104 2ng	PPIA	25.5181	25.5825	0.953826	0.0910198
148	G4	104 2ng	PPIA	25.6468	25.5825	0.95699	0.0910198
149	G5	186 20ng	PPIA	21.2956	21.3242	0.962194	0.0405242
150	G6	186 20ng	PPIA	21.3529	21.3242	0.980746	0.0405242
151	G7	186 2ng	PPIA	25.4905	25.4602	0.956772	0.0427938
152	G8	186 2ng	PPIA	25.43	25.4602	0.958621	0.0427938
153	G9	175 20ng	16S	11.1968	11.2834	0.930384	0.122383
154	G10	175 20ng	16S	11.3699	11.2834	0.908999	0.122383
155	G11	175 2ng	16S	15.4019	15.4009	0.940223	0.00145065
156	G12	175 2ng	16S	15.3998	15.4009	0.971977	0.00145065
157	G13	97 20ng	12S	11.9387	11.9247	0.95424	0.0198541
158	G14	97 20ng	12S	11.9106	11.9247	0.95133	0.0198541
159	G15	97 2ng	12S	15.9162	15.9313	0.960523	0.0213561
160	G16	97 2ng	12S	15.9464	15.9313	0.960203	0.0213561
161	G17	159 20ng	12S	12.3152	12.3505	0.956442	0.049824
162	G18	159 20ng	12S	12.3857	12.3505	0.941653	0.049824
163	G19	159 2ng	12S	16.2069	16.1764	0.962385	0.0430882
164	G20	159 2ng	12S	16.1459	16.1764	0.956938	0.0430882
169	H1	112 20ng	PPIA	21.3759	21.38	0.953282	0.00575603
170	H2	112 20ng	PPIA	21.3841	21.38	0.949262	0.00575603
171	H3	112 2ng	PPIA	25.8149	25.7782	0.953715	0.0518897
172	H4	112 2ng	PPIA	25.7416	25.7782	0.959097	0.0518897
173	H5	163 20ng	PPIA	21.3884	21.3974	0.955273	0.0127826
174	H6	163 20ng	PPIA	21.4065	21.3974	0.956654	0.0127826
175	H7	163 2ng	PPIA	25.5684	25.4892	0.954419	0.111885
176	H8	163 2ng	PPIA	25.4101	25.4892	0.959514	0.111885
177	H9	122 20ng	16S	11.6077	11.6721	0.92147	0.0911139
178	H10	122 20ng	16S	11.7365	11.6721	0.934824	0.0911139
179	H11	122 2ng	16S	15.6524	15.6057	0.936182	0.0659562
180	H12	122 2ng	16S	15.5591	15.6057	0.943229	0.0659562
181	H13	101 20ng	12S	11.9878	12.023	0.951803	0.0498555
182	H14	101 20ng	12S	12.0583	12.023	0.936728	0.0498555
183	H15	101 2ng	12S	15.7899	15.8073	0.96212	0.0245604
184	H16	101 2ng	12S	15.8247	15.8073	0.965738	0.0245604
185	H17	140 20ng	12S	12.8228	12.8194	0.945782	0.00472987
186	H18	140 20ng	12S	12.8161	12.8194	0.954875	0.00472987
187	H19	140 2ng	12S	16.5687	16.5605	0.963109	0.0115029
188	H20	140 2ng	12S	16.5524	16.5605	0.979953	0.0115029
193	I1	116 20ng	PPIA	21.4017	21.3973	0.9516	0.00615389
194	I2	116 20ng	PPIA	21.393	21.3973	0.953254	0.00615389
195	I3	116 2ng	PPIA	25.6523	25.614	0.954737	0.0541348
196	I4	116 2ng	PPIA	25.5758	25.614	0.953107	0.0541348
197	I5	164 20ng	PPIA	21.4982	21.4988	0.961186	0.000771188
198	I6	164 20ng	PPIA	21.4993	21.4988	0.967753	0.000771188
199	I7	164 2ng	PPIA	25.7784	25.7735	0.960726	0.00696891
200	I8	164 2ng	PPIA	25.7686	25.7735	0.960909	0.00696891
201	I9	107 20ng	16S	12.1709	12.1885	0.943653	0.0249533
202	I10	107 20ng	16S	12.2062	12.1885	0.942875	0.0249533
203	I11	107 2ng	16S	15.986	15.9471	0.951185	0.055012
204	I12	107 2ng	16S	15.9082	15.9471	0.940793	0.055012
205	I13	104 20ng	12S	12.9229	12.9488	0.953018	0.0365547
206	I14	104 20ng	12S	12.9746	12.9488	0.959241	0.0365547
207	I15	104 2ng	12S	16.7984	16.7954	0.961382	0.00426449
208	I16	104 2ng	12S	16.7924	16.7954	0.960491	0.00426449
209	I17	186 20ng	12S	11.9276	11.9729	0.942969	0.0640897
210	I18	186 20ng	12S	12.0183	11.9729	0.944115	0.0640897
211	I19	186 2ng	12S	15.7285	15.7266	0.955676	0.00257824
212	I20	186 2ng	12S	15.7248	15.7266	0.973112	0.00257824
217	J1	105 20ng	PPIA	21.2594	21.2346	0.945807	0.0349734
218	J2	105 20ng	PPIA	21.2099	21.2346	0.94458	0.0349734
219	J3	105 2ng	PPIA	25.6199	25.5794	0.957794	0.0573251
220	J4	105 2ng	PPIA	25.5389	25.5794	0.956736	0.0573251
221	J5	79 20ng	16S	12.477	12.4932	0.938333	0.0228781
222	J6	79 20ng	16S	12.5094	12.4932	0.931361	0.0228781
223	J7	79 2ng	16S	16.4388	16.4442	0.934009	0.00752987
224	J8	79 2ng	16S	16.4495	16.4442	0.931651	0.00752987
225	J9	182 20ng	16S	11.3861	11.4567	0.918585	0.0998653
226	J10	182 20ng	16S	11.5273	11.4567	0.934944	0.0998653
227	J11	182 2ng	16S	15.2517	15.2214	0.947522	0.0428438
228	J12	182 2ng	16S	15.1911	15.2214	0.926909	0.0428438
229	J13	112 20ng	12S	11.874	11.9246	0.951823	0.0716362
230	J14	112 20ng	12S	11.9753	11.9246	0.942898	0.0716362
231	J15	112 2ng	12S	15.9473	15.9347	0.957366	0.0178498
232	J16	112 2ng	12S	15.922	15.9347	0.974469	0.0178498
233	J17	163 20ng	12S	12.2068	12.237	0.955074	0.0427434
234	J18	163 20ng	12S	12.2673	12.237	0.952052	0.0427434
235	J19	163 2ng	12S	15.9371	15.9231	0.962255	0.019793
236	J20	163 2ng	12S	15.9091	15.9231	0.961495	0.019793
241	K1	117 20ng	PPIA	21.2551	21.1888	0.950898	0.0936423
242	K2	117 20ng	PPIA	21.1226	21.1888	0.951665	0.0936423
243	K3	117 2ng	PPIA	25.2128	25.2412	0.950722	0.040251
244	K4	117 2ng	PPIA	25.2697	25.2412	0.957875	0.040251
245	K5	80 20ng	16S	11.1343	11.252	0.929374	0.166431
246	K6	80 20ng	16S	11.3696	11.252	0.915525	0.166431
247	K7	80 2ng	16S	15.2279	15.1628	0.934303	0.0920069
248	K8	80 2ng	16S	15.0978	15.1628	0.943079	0.0920069
249	K9	146 20ng	16S	11.6658	11.684	0.93811	0.0256842
250	K10	146 20ng	16S	11.7022	11.684	0.949556	0.0256842
251	K11	146 2ng	16S	15.6321	15.6237	0.937764	0.0118931
252	K12	146 2ng	16S	15.6153	15.6237	0.944253	0.0118931
253	K13	116 20ng	12S	12.2409	12.2605	0.943742	0.0276693
254	K14	116 20ng	12S	12.28	12.2605	0.947419	0.0276693
255	K15	116 2ng	12S	15.9898	15.9744	0.97716	0.0217427
256	K16	116 2ng	12S	15.9591	15.9744	0.958605	0.0217427
257	K17	164 20ng	12S	12.2055	12.1305	0.960366	0.106082
258	K18	164 20ng	12S	12.0555	12.1305	0.973587	0.106082
259	K19	164 2ng	12S	15.9769	15.9971	0.96164	0.0286221
260	K20	164 2ng	12S	16.0173	15.9971	0.962287	0.0286221
265	L1	120 20ng	PPIA	21.6182	21.5567	0.950978	0.0870691
266	L2	120 20ng	PPIA	21.4951	21.5567	0.954655	0.0870691
267	L3	120 2ng	PPIA	25.6098	25.6094	0.951717	0.000543289
268	L4	120 2ng	PPIA	25.609	25.6094	0.953751	0.000543289
269	L5	95 20ng	16S	11.2657	11.3789	0.943516	0.1601
270	L6	95 20ng	16S	11.4921	11.3789	0.95338	0.1601
271	L7	95 2ng	16S	15.6587	15.6655	0.929331	0.00962167
272	L8	95 2ng	16S	15.6723	15.6655	0.930819	0.00962167
273	L9	113 20ng	16S	12.296	12.3343	0.933979	0.054093
274	L10	113 20ng	16S	12.3725	12.3343	0.929159	0.054093
275	L11	113 2ng	16S	16.3055	16.2914	0.940442	0.0198236
276	L12	113 2ng	16S	16.2774	16.2914	0.936091	0.0198236
277	L13	105 20ng	12S	12.4687	12.5138	0.951708	0.0638088
278	L14	105 20ng	12S	12.5589	12.5138	0.949076	0.0638088
279	L15	105 2ng	12S	16.4771	16.4928	0.958254	0.0222301
280	L16	105 2ng	12S	16.5085	16.4928	0.959312	0.0222301
289	M1	106 20ng	PPIA	21.6554	21.6048	0.951274	0.0715035
290	M2	106 20ng	PPIA	21.5543	21.6048	0.95347	0.0715035
291	M3	106 2ng	PPIA	25.6859	25.7177	0.954055	0.0450056
292	M4	106 2ng	PPIA	25.7496	25.7177	0.953697	0.0450056
293	M5	91 20ng	16S	12.4991	12.4914	0.938984	0.0108168
294	M6	91 20ng	16S	12.4838	12.4914	0.925284	0.0108168
295	M7	91 2ng	16S	16.5213	16.4923	0.941509	0.040965
296	M8	91 2ng	16S	16.4633	16.4923	0.9443	0.040965
297	M9	184 20ng	16S	11.4394	11.4482	0.916754	0.0123558
298	M10	184 20ng	16S	11.4569	11.4482	0.927993	0.0123558
299	M11	184 2ng	16S	15.4658	15.4552	0.942688	0.0149964
300	M12	184 2ng	16S	15.4446	15.4552	0.929426	0.0149964
301	M13	117 20ng	12S	11.836	11.8416	0.939316	0.00786933
302	M14	117 20ng	12S	11.8471	11.8416	0.941988	0.00786933
303	M15	117 2ng	12S	15.5464	15.5406	0.953464	0.00827332
304	M16	117 2ng	12S	15.5347	15.5406	0.960614	0.00827332
310	M22	Tris 10mM	PPIA	Undetermined		0
311	M23	Tris 10mM	16S	Undetermined		0
312	M24	Tris 10mM	12S	Undetermined		0
313	N1	175 20ng	PPIA	21.2663	21.2678	0.940463	0.00203348
314	N2	175 20ng	PPIA	21.2692	21.2678	0.957577	0.00203348
315	N3	175 2ng	PPIA	25.5665	25.578	0.950792	0.0163698
316	N4	175 2ng	PPIA	25.5896	25.578	0.962041	0.0163698
317	N5	97 20ng	16S	11.4591	11.3309	0.936495	0.181308
318	N6	97 20ng	16S	11.2027	11.3309	0.936869	0.181308
319	N7	97 2ng	16S	15.4628	15.4537	0.948566	0.0128603
320	N8	97 2ng	16S	15.4446	15.4537	0.941978	0.0128603
321	N9	159 20ng	16S	11.9029	11.9111	0.946273	0.0116461
322	N10	159 20ng	16S	11.9193	11.9111	0.933875	0.0116461
323	N11	159 2ng	16S	15.9835	15.963	0.934709	0.0291255
324	N12	159 2ng	16S	15.9424	15.963	0.937949	0.0291255
325	N13	120 20ng	12S	12.1779	12.1754	0.94774	0.00349286
326	N14	120 20ng	12S	12.173	12.1754	0.942163	0.00349286
327	N15	120 2ng	12S	15.9591	15.9478	0.955977	0.0159157
328	N16	120 2ng	12S	15.9365	15.9478	0.964889	0.0159157
337	O1	122 20ng	PPIA	21.4865	21.5513	0.945007	0.091676
338	O2	122 20ng	PPIA	21.6161	21.5513	0.950372	0.091676
339	O3	122 2ng	PPIA	25.6357	25.7534	0.952665	0.166497
340	O4	122 2ng	PPIA	25.8711	25.7534	0.953758	0.166497
341	O5	101 20ng	16S	11.457	11.4514	0.920196	0.00793182
342	O6	101 20ng	16S	11.4458	11.4514	0.958746	0.00793182
343	O7	101 2ng	16S	15.6048	15.5291	0.937218	0.107082
344	O8	101 2ng	16S	15.4534	15.5291	0.943996	0.107082
345	O9	140 20ng	16S	12.0971	12.2849	0.952148	0.265469
346	O10	140 20ng	16S	12.4726	12.2849	0.931277	0.265469
347	O11	140 2ng	16S	16.3129	16.1914	0.94108	0.171846
348	O12	140 2ng	16S	16.0699	16.1914	0.945624	0.171846
349	O13	106 20ng	12S	13.0793	13.1436	0.943028	0.0909598
350	O14	106 20ng	12S	13.2079	13.1436	0.943951	0.0909598
351	O15	106 2ng	12S	16.7629	16.7526	0.970652	0.0145347
352	O16	106 2ng	12S	16.7423	16.7526	0.956486	0.0145347
358	O22	79 RNA	PPIA	Undetermined		0
359	O23	79 RNA	16S	29.2189	29.2189	0.942969
360	O24	79 RNA	12S	29.7421	29.7421	0.965099
361	P1	107 20ng	PPIA	21.2552	21.3767	0.946929	0.171763
362	P2	107 20ng	PPIA	21.4981	21.3767	0.941902	0.171763
363	P3	107 2ng	PPIA	25.2721	25.2608	0.953244	0.0159538
364	P4	107 2ng	PPIA	25.2496	25.2608	0.954888	0.0159538
365	P5	104 20ng	16S	12.4068	12.4307	0.941925	0.0338345
366	P6	104 20ng	16S	12.4546	12.4307	0.947494	0.0338345
367	P7	104 2ng	16S	16.3626	16.317	0.948149	0.0644383
368	P8	104 2ng	16S	16.2715	16.317	0.942661	0.0644383
369	P9	186 20ng	16S	11.4335	11.4875	0.924519	0.0763132
370	P10	186 20ng	16S	11.5415	11.4875	0.928884	0.0763132
371	P11	186 2ng	16S	15.4257	15.3829	0.933686	0.0605253
372	P12	186 2ng	16S	15.3401	15.3829	0.924926	0.0605253
373	P13	175 20ng	12S	11.8172	11.7182	0.941211	0.139974
374	P14	175 20ng	12S	11.6193	11.7182	0.951102	0.139974
375	P15	175 2ng	12S	15.7019	15.6756	0.961167	0.0372374
376	P16	175 2ng	12S	15.6493	15.6756	0.965236	0.0372374
382	P22	95 RNA	PPIA	Undetermined		0
383	P23	95 RNA	16S	27.0703	27.0703	0.942699
384	P24	95 RNA	12S	27.6811	27.6811	0.964904

## Sheet: PPIA
Well	Well Position	Sample	Target	Cq	Cq Mean	Cq Confidence	Cq SD
1	A1	79 20ng	PPIA	21.8697	21.7743	0.953055	0.134874
2	A2	79 20ng	PPIA	21.679	21.7743	0.957367	0.134874
3	A3	79 2ng	PPIA	25.9522	25.9581	0.957044	0.00841742
4	A4	79 2ng	PPIA	25.9641	25.9581	0.958115	0.00841742
5	A5	182 20ng	PPIA	21.4411	21.473	0.961	0.0450669
6	A6	182 20ng	PPIA	21.5049	21.473	0.961161	0.0450669
7	A7	182 2ng	PPIA	25.6373	25.5875	0.961149	0.0703593
8	A8	182 2ng	PPIA	25.5377	25.5875	0.961638	0.0703593
25	B1	80 20ng	PPIA	21.5146	21.4745	0.951277	0.0567132
26	B2	80 20ng	PPIA	21.4343	21.4745	0.951857	0.0567132
27	B3	80 2ng	PPIA	25.5324	25.5119	0.959132	0.028971
28	B4	80 2ng	PPIA	25.4914	25.5119	0.954702	0.028971
29	B5	146 20ng	PPIA	21.4031	21.4592	0.963065	0.0792989
30	B6	146 20ng	PPIA	21.5153	21.4592	0.959882	0.0792989
31	B7	146 2ng	PPIA	25.7382	25.67	0.951112	0.096484
32	B8	146 2ng	PPIA	25.6018	25.67	0.957497	0.096484
49	C1	95 20ng	PPIA	21.2912	21.2951	0.953757	0.00556019
50	C2	95 20ng	PPIA	21.299	21.2951	0.949669	0.00556019
51	C3	95 2ng	PPIA	25.5103	25.5455	0.9583	0.0497117
52	C4	95 2ng	PPIA	25.5806	25.5455	0.961602	0.0497117
53	C5	113 20ng	PPIA	21.1152	21.2345	0.958604	0.168712
54	C6	113 20ng	PPIA	21.3538	21.2345	0.957916	0.168712
55	C7	113 2ng	PPIA	25.5197	25.5603	0.960266	0.0575121
56	C8	113 2ng	PPIA	25.601	25.5603	0.956506	0.0575121
73	D1	91 20ng	PPIA	21.6853	21.6093	0.948548	0.107549
74	D2	91 20ng	PPIA	21.5332	21.6093	0.954357	0.107549
75	D3	91 2ng	PPIA	25.7633	25.7628	0.960384	0.00078923
76	D4	91 2ng	PPIA	25.7622	25.7628	0.964048	0.00078923
77	D5	184 20ng	PPIA	21.624	21.6235	0.96463	0.000749009
78	D6	184 20ng	PPIA	21.623	21.6235	0.959281	0.000749009
79	D7	184 2ng	PPIA	25.6903	25.6747	0.954569	0.0220586
80	D8	184 2ng	PPIA	25.6591	25.6747	0.957207	0.0220586
97	E1	97 20ng	PPIA	21.2933	21.2187	0.952093	0.105424
98	E2	97 20ng	PPIA	21.1442	21.2187	0.959625	0.105424
99	E3	97 2ng	PPIA	25.4987	25.4867	0.955962	0.0170212
100	E4	97 2ng	PPIA	25.4746	25.4867	0.955312	0.0170212
101	E5	159 20ng	PPIA	21.9073	21.8241	0.95777	0.117558
102	E6	159 20ng	PPIA	21.741	21.8241	0.952003	0.117558
103	E7	159 2ng	PPIA	26.0193	26.0079	0.948165	0.0161587
104	E8	159 2ng	PPIA	25.9964	26.0079	0.956019	0.0161587
121	F1	101 20ng	PPIA	21.1847	21.1582	0.955945	0.0374415
122	F2	101 20ng	PPIA	21.1317	21.1582	0.951273	0.0374415
123	F3	101 2ng	PPIA	25.4307	25.4195	0.956595	0.0159354
124	F4	101 2ng	PPIA	25.4082	25.4195	0.958422	0.0159354
125	F5	140 20ng	PPIA	20.8988	21.0771	0.962828	0.252109
126	F6	140 20ng	PPIA	21.2553	21.0771	0.955164	0.252109
127	F7	140 2ng	PPIA	25.499	25.51	0.953113	0.015593
128	F8	140 2ng	PPIA	25.5211	25.51	0.956901	0.015593
145	G1	104 20ng	PPIA	21.3	21.366	0.956847	0.0934156
146	G2	104 20ng	PPIA	21.4321	21.366	0.958167	0.0934156
147	G3	104 2ng	PPIA	25.5181	25.5825	0.953826	0.0910198
148	G4	104 2ng	PPIA	25.6468	25.5825	0.95699	0.0910198
149	G5	186 20ng	PPIA	21.2956	21.3242	0.962194	0.0405242
150	G6	186 20ng	PPIA	21.3529	21.3242	0.980746	0.0405242
151	G7	186 2ng	PPIA	25.4905	25.4602	0.956772	0.0427938
152	G8	186 2ng	PPIA	25.43	25.4602	0.958621	0.0427938
169	H1	112 20ng	PPIA	21.3759	21.38	0.953282	0.00575603
170	H2	112 20ng	PPIA	21.3841	21.38	0.949262	0.00575603
171	H3	112 2ng	PPIA	25.8149	25.7782	0.953715	0.0518897
172	H4	112 2ng	PPIA	25.7416	25.7782	0.959097	0.0518897
173	H5	163 20ng	PPIA	21.3884	21.3974	0.955273	0.0127826
174	H6	163 20ng	PPIA	21.4065	21.3974	0.956654	0.0127826
175	H7	163 2ng	PPIA	25.5684	25.4892	0.954419	0.111885
176	H8	163 2ng	PPIA	25.4101	25.4892	0.959514	0.111885
193	I1	116 20ng	PPIA	21.4017	21.3973	0.9516	0.00615389
194	I2	116 20ng	PPIA	21.393	21.3973	0.953254	0.00615389
195	I3	116 2ng	PPIA	25.6523	25.614	0.954737	0.0541348
196	I4	116 2ng	PPIA	25.5758	25.614	0.953107	0.0541348
197	I5	164 20ng	PPIA	21.4982	21.4988	0.961186	0.000771188
198	I6	164 20ng	PPIA	21.4993	21.4988	0.967753	0.000771188
199	I7	164 2ng	PPIA	25.7784	25.7735	0.960726	0.00696891
200	I8	164 2ng	PPIA	25.7686	25.7735	0.960909	0.00696891
217	J1	105 20ng	PPIA	21.2594	21.2346	0.945807	0.0349734
218	J2	105 20ng	PPIA	21.2099	21.2346	0.94458	0.0349734
219	J3	105 2ng	PPIA	25.6199	25.5794	0.957794	0.0573251
220	J4	105 2ng	PPIA	25.5389	25.5794	0.956736	0.0573251
241	K1	117 20ng	PPIA	21.2551	21.1888	0.950898	0.0936423
242	K2	117 20ng	PPIA	21.1226	21.1888	0.951665	0.0936423
243	K3	117 2ng	PPIA	25.2128	25.2412	0.950722	0.040251
244	K4	117 2ng	PPIA	25.2697	25.2412	0.957875	0.040251
265	L1	120 20ng	PPIA	21.6182	21.5567	0.950978	0.0870691
266	L2	120 20ng	PPIA	21.4951	21.5567	0.954655	0.0870691
267	L3	120 2ng	PPIA	25.6098	25.6094	0.951717	0.000543289
268	L4	120 2ng	PPIA	25.609	25.6094	0.953751	0.000543289
289	M1	106 20ng	PPIA	21.6554	21.6048	0.951274	0.0715035
290	M2	106 20ng	PPIA	21.5543	21.6048	0.95347	0.0715035
291	M3	106 2ng	PPIA	25.6859	25.7177	0.954055	0.0450056
292	M4	106 2ng	PPIA	25.7496	25.7177	0.953697	0.0450056
310	M22	Tris 10mM	PPIA	Undetermined		0
313	N1	175 20ng	PPIA	21.2663	21.2678	0.940463	0.00203348
314	N2	175 20ng	PPIA	21.2692	21.2678	0.957577	0.00203348
315	N3	175 2ng	PPIA	25.5665	25.578	0.950792	0.0163698
316	N4	175 2ng	PPIA	25.5896	25.578	0.962041	0.0163698
337	O1	122 20ng	PPIA	21.4865	21.5513	0.945007	0.091676
338	O2	122 20ng	PPIA	21.6161	21.5513	0.950372	0.091676
339	O3	122 2ng	PPIA	25.6357	25.7534	0.952665	0.166497
340	O4	122 2ng	PPIA	25.8711	25.7534	0.953758	0.166497
358	O22	79 RNA	PPIA	Undetermined		0
361	P1	107 20ng	PPIA	21.2552	21.3767	0.946929	0.171763
362	P2	107 20ng	PPIA	21.4981	21.3767	0.941902	0.171763
363	P3	107 2ng	PPIA	25.2721	25.2608	0.953244	0.0159538
364	P4	107 2ng	PPIA	25.2496	25.2608	0.954888	0.0159538
382	P22	95 RNA	PPIA	Undetermined		0

## Sheet: 16S
Sample	Target	Cq	Cq Mean	Dif Cts		Sample	Target	Cq	Cq Mean	Dif Cts	Delta Ct	Delta Delta Ct	2^-DeltaDeltaCt
79 20ng	PPIA	21.8697	21.7743	4.18379		79 20ng	16S	12.477	12.4932	3.95097	-9.28114	-0.216817	1.16217			Promedio DeltaCt WT	-9.06432
79 20ng	PPIA	21.679	21.7743			79 20ng	16S	12.5094	12.4932							Promedio DeltaCt WT	-9.30195
79 2ng	PPIA	25.9522	25.9581			79 2ng	16S	16.4388	16.4442		-9.51396	-0.212012	1.1583
79 2ng	PPIA	25.9641	25.9581			79 2ng	16S	16.4495	16.4442
182 20ng	PPIA	21.4411	21.473	4.1145		182 20ng	16S	11.3861	11.4567	3.76466	-10.0163	-0.951955	1.93449			20ng
182 20ng	PPIA	21.5049	21.473			182 20ng	16S	11.5273	11.4567							WT		KI/KO V		KI/KO AAV
182 2ng	PPIA	25.6373	25.5875			182 2ng	16S	15.2517	15.2214		-10.3661	-1.06417	2.09097			79 20ng	1.16217	182 20ng	1.93449	146 20ng	1.63681
182 2ng	PPIA	25.5377	25.5875			182 2ng	16S	15.1911	15.2214							113 20ng	0.892506	80 20ng	2.23174	95 20ng	1.80486
80 20ng	PPIA	21.5146	21.4745	4.03747		80 20ng	16S	11.1343	11.252	3.91087	-10.2225	-1.15817	2.23174			91 20ng	1.0378	184 20ng	2.16001	159 20ng	1.80089
80 20ng	PPIA	21.4343	21.4745			80 20ng	16S	11.3696	11.252							140 20ng	0.82811	97 20ng	1.76972	101 20ng	1.56097
80 2ng	PPIA	25.5324	25.5119			80 2ng	16S	15.2279	15.1628		-10.3491	-1.04715	2.06644			104 20ng	0.914472	186 20ng	1.70811	163 20ng	1.33857
80 2ng	PPIA	25.4914	25.5119			80 2ng	16S	15.0978	15.1628							105 20ng	1.11016	112 20ng	1.87791	116 20ng	1.49233
146 20ng	PPIA	21.4031	21.4592	4.2108		146 20ng	16S	11.6658	11.684	3.93973	-9.77521	-0.710887	1.63681			106 20ng	1.01412	117 20ng	1.78148	164 20ng	1.493
146 20ng	PPIA	21.5153	21.4592			146 20ng	16S	11.7022	11.684							107 20ng	1.08962	120 20ng	1.94658	122 20ng	1.75914
146 2ng	PPIA	25.7382	25.67			146 2ng	16S	15.6321	15.6237		-10.0463	-0.744324	1.67519					175 20ng	1.89224
146 2ng	PPIA	25.6018	25.67			146 2ng	16S	15.6153	15.6237							Promedio WT	1.00612	Promedio KI/KO V	1.92248	Promedio KI/KO AAV	1.61082
95 20ng	PPIA	21.2912	21.2951	4.25036		95 20ng	16S	11.2657	11.3789	4.28661	-9.91621	-0.851891	1.80486
95 20ng	PPIA	21.299	21.2951			95 20ng	16S	11.4921	11.3789							2ng
95 2ng	PPIA	25.5103	25.5455			95 2ng	16S	15.6587	15.6655		-9.87996	-0.57801	1.49279			WT		KI/KO V		KI/KO AAV
95 2ng	PPIA	25.5806	25.5455			95 2ng	16S	15.6723	15.6655							79 2ng	1.1583	182 2ng	2.09097	146 2ng	1.67519
113 20ng	PPIA	21.1152	21.2345	4.32582		113 20ng	16S	12.296	12.3343	3.95718	-8.90026	0.164067	0.892506			113 2ng	0.977351	80 2ng	2.06644	95 2ng	1.49279
113 20ng	PPIA	21.3538	21.2345			113 20ng	16S	12.3725	12.3343							91 2ng	0.97841	184 2ng	1.88882	159 2ng	1.6736
113 2ng	PPIA	25.5197	25.5603			113 2ng	16S	16.3055	16.2914		-9.2689	0.0330517	0.977351			140 2ng	1.01164	97 2ng	1.65981	101 2ng	1.50363
113 2ng	PPIA	25.601	25.5603			113 2ng	16S	16.2774	16.2914							104 2ng	0.975023	186 2ng	1.71172	163 2ng	1.434
91 20ng	PPIA	21.6853	21.6093	4.1535		91 20ng	16S	12.4991	12.4914	4.00088	-9.11784	-0.0535228	1.0378			105 2ng	0.951548	112 2ng	1.69269	116 2ng	1.52008
91 20ng	PPIA	21.5332	21.6093			91 20ng	16S	12.4838	12.4914							106 2ng	0.954078	117 2ng	1.61641	164 2ng	1.52849
91 2ng	PPIA	25.7633	25.7628			91 2ng	16S	16.5213	16.4923		-9.27046	0.031489	0.97841			107 2ng	1.00821	120 2ng	1.66671	122 2ng	1.79717
91 2ng	PPIA	25.7622	25.7628			91 2ng	16S	16.4633	16.4923									175 2ng	1.8343
184 20ng	PPIA	21.624	21.6235	4.05114		184 20ng	16S	11.4394	11.4482	4.00707	-10.1754	-1.11104	2.16001			Promedio WT	1.00182	Promedio KI/KO V	1.80309	Promedio KI/KO AAV	1.57812
184 20ng	PPIA	21.623	21.6235			184 20ng	16S	11.4569	11.4482
184 2ng	PPIA	25.6903	25.6747			184 2ng	16S	15.4658	15.4552		-10.2194	-0.917486	1.88882			PROMEDIO
184 2ng	PPIA	25.6591	25.6747			184 2ng	16S	15.4446	15.4552							WT		KI/KO V		KI/KO AAV
97 20ng	PPIA	21.2933	21.2187	4.26797		97 20ng	16S	11.4591	11.3309	4.12285	-9.88784	-0.82352	1.76972			79 ce	1.16023	182 ce	2.01273	146 ce	1.656
97 20ng	PPIA	21.1442	21.2187			97 20ng	16S	11.2027	11.3309							113 ce	0.934928	80 ce	2.14909	95 ce	1.64883
97 2ng	PPIA	25.4987	25.4867			97 2ng	16S	15.4628	15.4537		-10.033	-0.731015	1.65981			91 ce	1.0081	184 ce	2.02442	159 ce	1.73724
97 2ng	PPIA	25.4746	25.4867			97 2ng	16S	15.4446	15.4537							140 ce	0.919874	97 ce	1.71476	101 ce	1.5323
159 20ng	PPIA	21.9073	21.8241	4.18372		159 20ng	16S	11.9029	11.9111	4.05185	-9.91304	-0.848713	1.80089			104 ce	0.944747	186 ce	1.70991	163 ce	1.38629
159 20ng	PPIA	21.741	21.8241			159 20ng	16S	11.9193	11.9111							105 ce	1.03085	112 ce	1.7853	116 ce	1.50621
159 2ng	PPIA	26.0193	26.0079			159 2ng	16S	15.9835	15.963		-10.0449	-0.742951	1.6736			106 ce	0.984101	117 ce	1.69894	164 ce	1.51074
159 2ng	PPIA	25.9964	26.0079			159 2ng	16S	15.9424	15.963							107 ce	1.04891	120 ce	1.80664	122 ce	1.77815
101 20ng	PPIA	21.1847	21.1582	4.26129		101 20ng	16S	11.457	11.4514	4.07766	-9.70677	-0.642447	1.56097					175 ce	1.86327
101 20ng	PPIA	21.1317	21.1582			101 20ng	16S	11.4458	11.4514							Promedio WT	1.00397	Promedio KI/KO V	1.86279	Promedio KI/KO AAV	1.59447
101 2ng	PPIA	25.4307	25.4195			101 2ng	16S	15.6048	15.5291		-9.8904	-0.588452	1.50363
101 2ng	PPIA	25.4082	25.4195			101 2ng	16S	15.4534	15.5291							PROMEDIO %
140 20ng	PPIA	20.8988	21.0771	4.43297		140 20ng	16S	12.0971	12.2849	3.90654	-8.79222	0.272106	0.82811			WT		KI/KO V		KI/KO AAV
140 20ng	PPIA	21.2553	21.0771			140 20ng	16S	12.4726	12.2849							79 ce	115.565	182 ce	200.477	146 ce	164.945
140 2ng	PPIA	25.499	25.51			140 2ng	16S	16.3129	16.1914		-9.31864	-0.0166931	1.01164			113 ce	93.1232	80 ce	214.059	95 ce	164.231
140 2ng	PPIA	25.5211	25.51			140 2ng	16S	16.0699	16.1914							91 ce	100.412	184 ce	201.641	159 ce	173.038
104 20ng	PPIA	21.3	21.366	4.21646		104 20ng	16S	12.4068	12.4307	3.88634	-8.93533	0.128989	0.914472			140 ce	91.6237	97 ce	170.798	101 ce	152.625
104 20ng	PPIA	21.4321	21.366			104 20ng	16S	12.4546	12.4307							104 ce	94.1012	186 ce	170.315	163 ce	138.081
104 2ng	PPIA	25.5181	25.5825			104 2ng	16S	16.3626	16.317		-9.26546	0.0364922	0.975023			105 ce	102.678	112 ce	177.824	116 ce	150.025
104 2ng	PPIA	25.6468	25.5825			104 2ng	16S	16.2715	16.317							106 ce	98.021	117 ce	169.223	164 ce	150.477
186 20ng	PPIA	21.2956	21.3242	4.13603		186 20ng	16S	11.4335	11.4875	3.89535	-9.83672	-0.772399	1.70811			107 ce	104.477	120 ce	179.95	122 ce	177.112
186 20ng	PPIA	21.3529	21.3242			186 20ng	16S	11.5415	11.4875									175 ce	185.59
186 2ng	PPIA	25.4905	25.4602			186 2ng	16S	15.4257	15.3829		-10.0774	-0.775444	1.71172			Promedio WT	100	Promedio KI/KO V	185.542	Promedio KI/KO AAV	158.817
186 2ng	PPIA	25.43	25.4602			186 2ng	16S	15.3401	15.3829
112 20ng	PPIA	21.3759	21.38	4.39824		112 20ng	16S	11.4324	11.4066	4.31042	-9.97345	-0.909128	1.87791
112 20ng	PPIA	21.3841	21.38			112 20ng	16S	11.3807	11.4066
112 2ng	PPIA	25.8149	25.7782			112 2ng	16S	15.7153	15.717		-10.0613	-0.759315	1.69269
112 2ng	PPIA	25.7416	25.7782			112 2ng	16S	15.7186	15.717
163 20ng	PPIA	21.3884	21.3974	4.0918		163 20ng	16S	11.9195	11.9124	3.75482	-9.48502	-0.420697	1.33857
163 20ng	PPIA	21.4065	21.3974			163 20ng	16S	11.9054	11.9124
163 2ng	PPIA	25.5684	25.4892			163 2ng	16S	15.6802	15.6672		-9.822	-0.520047	1.434
163 2ng	PPIA	25.4101	25.4892			163 2ng	16S	15.6543	15.6672
116 20ng	PPIA	21.4017	21.3973	4.21672		116 20ng	16S	11.7734	11.7554	3.9525	-9.64189	-0.577564	1.49233
116 20ng	PPIA	21.393	21.3973			116 20ng	16S	11.7375	11.7554
116 2ng	PPIA	25.6523	25.614			116 2ng	16S	15.6583	15.7079		-9.9061	-0.604151	1.52008
116 2ng	PPIA	25.5758	25.614			116 2ng	16S	15.7576	15.7079
164 20ng	PPIA	21.4982	21.4988	4.27474		164 20ng	16S	11.8342	11.8562	4.00322	-9.64254	-0.578216	1.493
164 20ng	PPIA	21.4993	21.4988			164 20ng	16S	11.8782	11.8562
164 2ng	PPIA	25.7784	25.7735			164 2ng	16S	15.8337	15.8595		-9.91405	-0.612104	1.52849
164 2ng	PPIA	25.7686	25.7735			164 2ng	16S	15.8853	15.8595
105 20ng	PPIA	21.2594	21.2346	4.34475		105 20ng	16S	11.9632	12.0195	4.32954	-9.21509	-0.150768	1.11016
105 20ng	PPIA	21.2099	21.2346			105 20ng	16S	12.0759	12.0195
105 2ng	PPIA	25.6199	25.5794			105 2ng	16S	16.3088	16.3491		-9.2303	0.0716516	0.951548
105 2ng	PPIA	25.5389	25.5794			105 2ng	16S	16.3894	16.3491
117 20ng	PPIA	21.2551	21.1888	4.05238		117 20ng	16S	11.3178	11.2914	3.95504	-9.8974	-0.833077	1.78148
117 20ng	PPIA	21.1226	21.1888			117 20ng	16S	11.2651	11.2914
117 2ng	PPIA	25.2128	25.2412			117 2ng	16S	15.2066	15.2465		-9.99474	-0.692789	1.61641
117 2ng	PPIA	25.2697	25.2412			117 2ng	16S	15.2864	15.2465
120 20ng	PPIA	21.6182	21.5567	4.0527		120 20ng	16S	11.5184	11.5314	4.03902	-10.0253	-0.960943	1.94658
120 20ng	PPIA	21.4951	21.5567			120 20ng	16S	11.5444	11.5314
120 2ng	PPIA	25.6098	25.6094			120 2ng	16S	15.6368	15.5704		-10.0389	-0.736999	1.66671
120 2ng	PPIA	25.609	25.6094			120 2ng	16S	15.504	15.5704
106 20ng	PPIA	21.6554	21.6048	4.1129		106 20ng	16S	12.5722	12.5203	3.96333	-9.08455	-0.0202325	1.01412
106 20ng	PPIA	21.5543	21.6048			106 20ng	16S	12.4684	12.5203
106 2ng	PPIA	25.6859	25.7177			106 2ng	16S	16.4823	16.4836		-9.23413	0.0678203	0.954078
106 2ng	PPIA	25.7496	25.7177			106 2ng	16S	16.4849	16.4836
175 20ng	PPIA	21.2663	21.2678	4.31025		175 20ng	16S	11.1968	11.2834	4.11749	-9.98441	-0.920091	1.89224
175 20ng	PPIA	21.2692	21.2678			175 20ng	16S	11.3699	11.2834
175 2ng	PPIA	25.5665	25.578			175 2ng	16S	15.4019	15.4009		-10.1772	-0.875229	1.8343
175 2ng	PPIA	25.5896	25.578			175 2ng	16S	15.3998	15.4009
122 20ng	PPIA	21.4865	21.5513	4.20212		122 20ng	16S	11.6077	11.6721	3.93364	-9.87919	-0.814871	1.75914
122 20ng	PPIA	21.6161	21.5513			122 20ng	16S	11.7365	11.6721
122 2ng	PPIA	25.6357	25.7534			122 2ng	16S	15.6524	15.6057		-10.1477	-0.845726	1.79717
122 2ng	PPIA	25.8711	25.7534			122 2ng	16S	15.5591	15.6057
107 20ng	PPIA	21.2552	21.3767	3.88415		107 20ng	16S	12.1709	12.1885	3.75855	-9.18814	-0.123822	1.08962
107 20ng	PPIA	21.4981	21.3767			107 20ng	16S	12.2062	12.1885
107 2ng	PPIA	25.2721	25.2608			107 2ng	16S	15.986	15.9471		-9.31375	-0.0117994	1.00821
107 2ng	PPIA	25.2496	25.2608			107 2ng	16S	15.9082	15.9471
Tris 10mM	PPIA	Undetermined				Tris 10mM	16S	Undetermined
79 RNA	PPIA	Undetermined				79 RNA	16S	29.2189	29.2189
95 RNA	PPIA	Undetermined				95 RNA	16S	27.0703	27.0703

## Sheet: 12S
Sample	Target	Cq	Cq Mean	Dif Cts		Sample	Target	Cq	Cq Mean	Dif Cts	Delta Ct	Delta Delta Ct	2^-DeltaDeltaCt
79 20ng	PPIA	21.8697	21.7743	4.18379		79 20ng	12S	13.1102	13.092	3.73914	-8.68232	-0.171292	1.12607			Promedio DeltaCt WT	-8.51103
79 20ng	PPIA	21.679	21.7743			79 20ng	12S	13.0739	13.092							Promedio DeltaCt WT	-8.94375
79 2ng	PPIA	25.9522	25.9581			79 2ng	12S	16.8058	16.8312		-9.12697	-0.183223	1.13542
79 2ng	PPIA	25.9641	25.9581			79 2ng	12S	16.8566	16.8312
182 20ng	PPIA	21.4411	21.473	4.1145		182 20ng	12S	11.9924	12.0027	3.6296	-9.4703	-0.959265	1.94432			20ng
182 20ng	PPIA	21.5049	21.473			182 20ng	12S	12.013	12.0027							WT		KI/KO V		KI/KO AAV
182 2ng	PPIA	25.6373	25.5875			182 2ng	12S	15.6059	15.6323		-9.9552	-1.01145	2.01594			79 20ng	1.12607	182 20ng	1.94432	146 20ng	1.80279
182 2ng	PPIA	25.5377	25.5875			182 2ng	12S	15.6587	15.6323							113 20ng	0.945273	80 20ng	2.35043	95 20ng	1.75594
80 20ng	PPIA	21.5146	21.4745	4.03747		80 20ng	12S	11.7226	11.7305	3.81645	-9.74395	-1.23292	2.35043			91 20ng	1.07564	184 20ng	2.09221	159 20ng	1.94887
80 20ng	PPIA	21.4343	21.4745			80 20ng	12S	11.7384	11.7305							140 20ng	0.838917	97 20ng	1.72072	101 20ng	1.5413
80 2ng	PPIA	25.5324	25.5119			80 2ng	12S	15.5044	15.5469		-9.96498	-1.02123	2.02965			104 20ng	0.937068	186 20ng	1.79036	163 20ng	1.56848
80 2ng	PPIA	25.4914	25.5119			80 2ng	12S	15.5895	15.5469							105 20ng	1.15654	112 20ng	1.92431	116 20ng	1.54309
146 20ng	PPIA	21.4031	21.4592	4.2108		146 20ng	12S	12.056	12.0979	3.81579	-9.36126	-0.85023	1.80279			106 20ng	0.966076	117 20ng	1.7854	164 20ng	1.81155
146 20ng	PPIA	21.5153	21.4592			146 20ng	12S	12.1399	12.0979							107 20ng	0.994372	120 20ng	1.82793	122 20ng	1.81322
146 2ng	PPIA	25.7382	25.67			146 2ng	12S	15.958	15.9137		-9.75627	-0.812519	1.75628					175 20ng	2.05411
146 2ng	PPIA	25.6018	25.67			146 2ng	12S	15.8695	15.9137							Promedio WT	1.00499	Promedio KI/KO V	1.94331	Promedio KI/KO AAV	1.72315
95 20ng	PPIA	21.2912	21.2951	4.25036		95 20ng	12S	11.9796	11.9718	3.92173	-9.32328	-0.812246	1.75594
95 20ng	PPIA	21.299	21.2951			95 20ng	12S	11.9641	11.9718							2ng
95 2ng	PPIA	25.5103	25.5455			95 2ng	12S	15.8886	15.8936		-9.6519	-0.708153	1.63371			WT		KI/KO V		KI/KO AAV
95 2ng	PPIA	25.5806	25.5455			95 2ng	12S	15.8985	15.8936							79 2ng	1.13542	182 2ng	2.01594	146 2ng	1.75628
113 20ng	PPIA	21.1152	21.2345	4.32582		113 20ng	12S	12.836	12.8047	3.91102	-8.42983	0.0811974	0.945273			113 2ng	0.933607	80 2ng	2.02965	95 2ng	1.63371
113 20ng	PPIA	21.3538	21.2345			113 20ng	12S	12.7734	12.8047							91 2ng	0.971898	184 2ng	1.86252	159 2ng	1.85022
113 2ng	PPIA	25.5197	25.5603			113 2ng	12S	16.687	16.7157		-8.84463	0.099113	0.933607			140 2ng	1.004	97 2ng	1.52797	101 2ng	1.58932
113 2ng	PPIA	25.601	25.5603			113 2ng	12S	16.7444	16.7157							104 2ng	0.897071	186 2ng	1.7289	163 2ng	1.53942
91 20ng	PPIA	21.6853	21.6093	4.1535		91 20ng	12S	12.9735	12.993	3.8671	-8.61623	-0.105195	1.07564			105 2ng	1.10407	112 2ng	1.86586	116 2ng	1.61985
91 20ng	PPIA	21.5332	21.6093			91 20ng	12S	13.0125	12.993							106 2ng	1.01494	117 2ng	1.68987	164 2ng	1.78096
91 2ng	PPIA	25.7633	25.7628			91 2ng	12S	16.8211	16.8601		-8.90263	0.0411225	0.971898			107 2ng	0.961752	120 2ng	1.64471	122 2ng	1.72738
91 2ng	PPIA	25.7622	25.7628			91 2ng	12S	16.8992	16.8601									175 2ng	1.94357
184 20ng	PPIA	21.624	21.6235	4.05114		184 20ng	12S	12.0892	12.0475	3.7862	-9.57606	-1.06503	2.09221			Promedio WT	1.00284	Promedio KI/KO V	1.81211	Promedio KI/KO AAV	1.68714
184 20ng	PPIA	21.623	21.6235			184 20ng	12S	12.0057	12.0475
184 2ng	PPIA	25.6903	25.6747			184 2ng	12S	15.846	15.8337		-9.841	-0.897253	1.86252			PROMEDIO
184 2ng	PPIA	25.6591	25.6747			184 2ng	12S	15.8213	15.8337							WT		KI/KO V		KI/KO AAV
97 20ng	PPIA	21.2933	21.2187	4.26797		97 20ng	12S	11.9387	11.9247	4.00665	-9.29404	-0.783011	1.72072			79 ce	1.13074	182 ce	1.98013	146 ce	1.77953
97 20ng	PPIA	21.1442	21.2187			97 20ng	12S	11.9106	11.9247							113 ce	0.93944	80 ce	2.19004	95 ce	1.69483
97 2ng	PPIA	25.4987	25.4867			97 2ng	12S	15.9162	15.9313		-9.55536	-0.611615	1.52797			91 ce	1.02377	184 ce	1.97736	159 ce	1.89955
97 2ng	PPIA	25.4746	25.4867			97 2ng	12S	15.9464	15.9313							140 ce	0.921458	97 ce	1.62434	101 ce	1.56531
159 20ng	PPIA	21.9073	21.8241	4.18372		159 20ng	12S	12.3152	12.3505	3.82594	-9.47367	-0.96264	1.94887			104 ce	0.917069	186 ce	1.75963	163 ce	1.55395
159 20ng	PPIA	21.741	21.8241			159 20ng	12S	12.3857	12.3505							105 ce	1.13031	112 ce	1.89508	116 ce	1.58147
159 2ng	PPIA	26.0193	26.0079			159 2ng	12S	16.2069	16.1764		-9.83145	-0.887698	1.85022			106 ce	0.990509	117 ce	1.73763	164 ce	1.79626
159 2ng	PPIA	25.9964	26.0079			159 2ng	12S	16.1459	16.1764							107 ce	0.978062	120 ce	1.73632	122 ce	1.7703
101 20ng	PPIA	21.1847	21.1582	4.26129		101 20ng	12S	11.9878	12.023	3.78431	-9.13518	-0.624145	1.5413					175 ce	1.99884
101 20ng	PPIA	21.1317	21.1582			101 20ng	12S	12.0583	12.023							Promedio WT	1.00392	Promedio KI/KO V	1.87771	Promedio KI/KO AAV	1.70515
101 2ng	PPIA	25.4307	25.4195			101 2ng	12S	15.7899	15.8073		-9.61216	-0.668409	1.58932
101 2ng	PPIA	25.4082	25.4195			101 2ng	12S	15.8247	15.8073							PROMEDIO %
140 20ng	PPIA	20.8988	21.0771	4.43297		140 20ng	12S	12.8228	12.8194	3.74109	-8.25763	0.2534	0.838917			WT		KI/KO V		KI/KO AAV
140 20ng	PPIA	21.2553	21.0771			140 20ng	12S	12.8161	12.8194							79 ce	112.633	182 ce	197.24	146 ce	177.258
140 2ng	PPIA	25.499	25.51			140 2ng	12S	16.5687	16.5605		-8.9495	-0.00575619	1.004			113 ce	93.5772	80 ce	218.149	95 ce	168.821
140 2ng	PPIA	25.5211	25.51			140 2ng	12S	16.5524	16.5605							91 ce	101.977	184 ce	196.964	159 ce	189.213
104 20ng	PPIA	21.3	21.366	4.21646		104 20ng	12S	12.9229	12.9488	3.84667	-8.41726	0.093775	0.937068			140 ce	91.786	97 ce	161.8	101 ce	155.92
104 20ng	PPIA	21.4321	21.366			104 20ng	12S	12.9746	12.9488							104 ce	91.3489	186 ce	175.276	163 ce	154.788
104 2ng	PPIA	25.5181	25.5825			104 2ng	12S	16.7984	16.7954		-8.78704	0.156706	0.897071			105 ce	112.589	112 ce	188.768	116 ce	157.529
104 2ng	PPIA	25.6468	25.5825			104 2ng	12S	16.7924	16.7954							106 ce	98.6642	117 ce	173.085	164 ce	178.925
186 20ng	PPIA	21.2956	21.3242	4.13603		186 20ng	12S	11.9276	11.9729	3.75371	-9.35128	-0.840251	1.79036			107 ce	97.4244	120 ce	172.954	122 ce	176.339
186 20ng	PPIA	21.3529	21.3242			186 20ng	12S	12.0183	11.9729									175 ce	199.104
186 2ng	PPIA	25.4905	25.4602			186 2ng	12S	15.7285	15.7266		-9.7336	-0.789853	1.7289			Promedio WT	100	Promedio KI/KO V	187.038	Promedio KI/KO AAV	169.849
186 2ng	PPIA	25.43	25.4602			186 2ng	12S	15.7248	15.7266
112 20ng	PPIA	21.3759	21.38	4.39824		112 20ng	12S	11.874	11.9246	4.01002	-9.45537	-0.944338	1.92431
112 20ng	PPIA	21.3841	21.38			112 20ng	12S	11.9753	11.9246
112 2ng	PPIA	25.8149	25.7782			112 2ng	12S	15.9473	15.9347		-9.84359	-0.899839	1.86586
112 2ng	PPIA	25.7416	25.7782			112 2ng	12S	15.922	15.9347
163 20ng	PPIA	21.3884	21.3974	4.0918		163 20ng	12S	12.2068	12.237	3.68605	-9.16039	-0.649363	1.56848
163 20ng	PPIA	21.4065	21.3974			163 20ng	12S	12.2673	12.237
163 2ng	PPIA	25.5684	25.4892			163 2ng	12S	15.9371	15.9231		-9.56614	-0.622391	1.53942
163 2ng	PPIA	25.4101	25.4892			163 2ng	12S	15.9091	15.9231
116 20ng	PPIA	21.4017	21.3973	4.21672		116 20ng	12S	12.2409	12.2605	3.71396	-9.13685	-0.625818	1.54309
116 20ng	PPIA	21.393	21.3973			116 20ng	12S	12.28	12.2605
116 2ng	PPIA	25.6523	25.614			116 2ng	12S	15.9898	15.9744		-9.63961	-0.695862	1.61985
116 2ng	PPIA	25.5758	25.614			116 2ng	12S	15.9591	15.9744
164 20ng	PPIA	21.4982	21.4988	4.27474		164 20ng	12S	12.2055	12.1305	3.86659	-9.36826	-0.857227	1.81155
164 20ng	PPIA	21.4993	21.4988			164 20ng	12S	12.0555	12.1305
164 2ng	PPIA	25.7784	25.7735			164 2ng	12S	15.9769	15.9971		-9.7764	-0.832657	1.78096
164 2ng	PPIA	25.7686	25.7735			164 2ng	12S	16.0173	15.9971
105 20ng	PPIA	21.2594	21.2346	4.34475		105 20ng	12S	12.4687	12.5138	3.97902	-8.72085	-0.209818	1.15654
105 20ng	PPIA	21.2099	21.2346			105 20ng	12S	12.5589	12.5138
105 2ng	PPIA	25.6199	25.5794			105 2ng	12S	16.4771	16.4928		-9.08658	-0.14283	1.10407
105 2ng	PPIA	25.5389	25.5794			105 2ng	12S	16.5085	16.4928
117 20ng	PPIA	21.2551	21.1888	4.05238		117 20ng	12S	11.836	11.8416	3.699	-9.34728	-0.836248	1.7854
117 20ng	PPIA	21.1226	21.1888			117 20ng	12S	11.8471	11.8416
117 2ng	PPIA	25.2128	25.2412			117 2ng	12S	15.5464	15.5406		-9.70066	-0.756911	1.68987
117 2ng	PPIA	25.2697	25.2412			117 2ng	12S	15.5347	15.5406
120 20ng	PPIA	21.6182	21.5567	4.0527		120 20ng	12S	12.1779	12.1754	3.77236	-9.38124	-0.870208	1.82793
120 20ng	PPIA	21.4951	21.5567			120 20ng	12S	12.173	12.1754
120 2ng	PPIA	25.6098	25.6094			120 2ng	12S	15.9591	15.9478		-9.66158	-0.717832	1.64471
120 2ng	PPIA	25.609	25.6094			120 2ng	12S	15.9365	15.9478
106 20ng	PPIA	21.6554	21.6048	4.1129		106 20ng	12S	13.0793	13.1436	3.609	-8.46124	0.0497917	0.966076
106 20ng	PPIA	21.5543	21.6048			106 20ng	12S	13.2079	13.1436
106 2ng	PPIA	25.6859	25.7177			106 2ng	12S	16.7629	16.7526		-8.96514	-0.0213965	1.01494
106 2ng	PPIA	25.7496	25.7177			106 2ng	12S	16.7423	16.7526
175 20ng	PPIA	21.2663	21.2678	4.31025		175 20ng	12S	11.8172	11.7182	3.95734	-9.54954	-1.03851	2.05411
175 20ng	PPIA	21.2692	21.2678			175 20ng	12S	11.6193	11.7182
175 2ng	PPIA	25.5665	25.578			175 2ng	12S	15.7019	15.6756		-9.90246	-0.958709	1.94357
175 2ng	PPIA	25.5896	25.578			175 2ng	12S	15.6493	15.6756
122 20ng	PPIA	21.4865	21.5513	4.20212		122 20ng	12S	12.2509	12.1817	3.83937	-9.36958	-0.858552	1.81322
122 20ng	PPIA	21.6161	21.5513			122 20ng	12S	12.1126	12.1817
122 2ng	PPIA	25.6357	25.7534			122 2ng	12S	16.0298	16.0211		-9.73233	-0.788587	1.72738
122 2ng	PPIA	25.8711	25.7534			122 2ng	12S	16.0123	16.0211
107 20ng	PPIA	21.2552	21.3767	3.88415		107 20ng	12S	12.8557	12.8738	3.49956	-8.50289	0.00814211	0.994372
107 20ng	PPIA	21.4981	21.3767			107 20ng	12S	12.8919	12.8738
107 2ng	PPIA	25.2721	25.2608			107 2ng	12S	16.3762	16.3734		-8.88748	0.0562636	0.961752
107 2ng	PPIA	25.2496	25.2608			107 2ng	12S	16.3705	16.3734
Tris 10mM	PPIA	Undetermined
79 RNA	PPIA	Undetermined
95 RNA	PPIA	Undetermined
