# Supplementary material for: Systemic delivery of AAV-GFM1 corrects COXPD1 molecular alterations in Gfm1R671C/− mice
Source: EMBO Mol Med. 2026 Apr 17;18(6):2152–79. doi: 10.1038/s44321-026-00426-4 (PMC13269562; doi:10.1038/s44321-026-00426-4)
Supplement: Supplementary file 8 — Source data Fig. 7 [file 44321_2026_426_MOESM8_ESM.zip › Figure 7 updated/7B/mRNA Females ce PPIA ND4 COX1.xlsx]

## Sheet: Result
File Name	D:\211223 PCIR1004\Desktop\Miguel\Ratolins\Gene therapy\ssAAV9P31-hsyn-GFM1\RNA\290524 RNA expression FAM Femelles ce ND4 COX1_20240529_130556.eds
Comment
Operator	Admin
Barcode
Instrument Type	QuantStudio™ 7 Pro System
Block Type	384-Well Block
Instrument Name	QS7Pro-2778722090019
Instrument Serial Number	2778722090019
Heated Cover Serial Number	2779321101337
Block Serial Number	2778322092313
Run Start Date/Time	2024-05-29 01:06:23 PM CEST
Run End Date/Time	2024-05-29 02:39:08 PM CEST
Run Duration	92 minutes 45 seconds
Sample Volume	10.0
Cover Temperature	105.0
Passive Reference	ROX
PCR Stage/Step Number	Stage 2 Step 2
Quantification Cycle Method	CT
Analysis Date/Time	2024-05-29 02:59:16 PM CEST
Software Name and Version	Design & Analysis Software v2.6.0
Plugin Name and Version	Primary Analysis v1.7.0, Standard Curve v1.6.0
Exported On	2024-05-29 02:59:53 PM CEST
Well	Well Position	Sample	Target	Cq	Cq Mean	Cq Confidence	Cq SD
1	A1	79 20ng	PPIA	21.9279	21.8474	0.95408	0.113878
2	A2	79 20ng	PPIA	21.7669	21.8474	0.968192	0.113878
3	A3	79 2ng	PPIA	26.0601	26.0517	0.964057	0.0118932
4	A4	79 2ng	PPIA	26.0433	26.0517	0.950659	0.0118932
5	A5	182 20ng	PPIA	21.5364	21.513	0.956451	0.0330792
6	A6	182 20ng	PPIA	21.4897	21.513	0.959019	0.0330792
7	A7	182 2ng	PPIA	25.9691	25.9605	0.955671	0.0120539
8	A8	182 2ng	PPIA	25.952	25.9605	0.96492	0.0120539
9	A9	112 20ng	ND4	16.688	16.7464	0.962698	0.0826414
10	A10	112 20ng	ND4	16.8048	16.7464	0.967452	0.0826414
11	A11	112 2ng	ND4	21.4906	21.4861	0.967898	0.00628864
12	A12	112 2ng	ND4	21.4817	21.4861	0.965025	0.00628864
13	A13	163 20ng	ND4	16.9781	16.9854	0.966643	0.0103075
14	A14	163 20ng	ND4	16.9926	16.9854	0.970042	0.0103075
15	A15	163 2ng	ND4	21.6	21.66	0.977084	0.0848837
16	A16	163 2ng	ND4	21.7201	21.66	0.968024	0.0848837
17	A17	122 20ng	COX1	16.9792	16.9641	0.963881	0.0213963
18	A18	122 20ng	COX1	16.949	16.9641	0.978913	0.0213963
19	A19	122 2ng	COX1	21.561	21.6086	0.962537	0.0672607
20	A20	122 2ng	COX1	21.6561	21.6086	0.954952	0.0672607
25	B1	80 20ng	PPIA	21.1961	21.216	0.94699	0.0282311
26	B2	80 20ng	PPIA	21.236	21.216	0.957613	0.0282311
27	B3	80 2ng	PPIA	25.9411	25.9139	0.959305	0.0384996
28	B4	80 2ng	PPIA	25.8867	25.9139	0.953286	0.0384996
29	B5	146 20ng	PPIA	21.4697	21.4526	0.947875	0.0241449
30	B6	146 20ng	PPIA	21.4355	21.4526	0.953975	0.0241449
31	B7	146 2ng	PPIA	26.0483	26.0122	0.953984	0.0511231
32	B8	146 2ng	PPIA	25.976	26.0122	0.959764	0.0511231
33	B9	116 20ng	ND4	16.9861	16.9511	0.963487	0.0495023
34	B10	116 20ng	ND4	16.9161	16.9511	0.960875	0.0495023
35	B11	116 2ng	ND4	21.5061	21.5499	0.975197	0.0619734
36	B12	116 2ng	ND4	21.5937	21.5499	0.965772	0.0619734
37	B13	164 20ng	ND4	16.9004	16.94	0.962713	0.0560227
38	B14	164 20ng	ND4	16.9796	16.94	0.96391	0.0560227
39	B15	164 2ng	ND4	21.468	21.4617	0.966273	0.00893136
40	B16	164 2ng	ND4	21.4554	21.4617	0.968618	0.00893136
41	B17	107 20ng	COX1	17.4277	17.4873	0.96035	0.0842532
42	B18	107 20ng	COX1	17.5469	17.4873	0.962613	0.0842532
43	B19	107 2ng	COX1	21.6557	21.6798	0.961147	0.0340835
44	B20	107 2ng	COX1	21.7039	21.6798	0.956425	0.0340835
49	C1	95 20ng	PPIA	21.2566	21.2443	0.950994	0.0174575
50	C2	95 20ng	PPIA	21.2319	21.2443	0.957992	0.0174575
51	C3	95 2ng	PPIA	25.8638	25.8975	0.955293	0.0476353
52	C4	95 2ng	PPIA	25.9311	25.8975	0.957391	0.0476353
53	C5	113 20ng	PPIA	21.4035	21.4743	0.95971	0.100044
54	C6	113 20ng	PPIA	21.545	21.4743	0.967411	0.100044
55	C7	113 2ng	PPIA	25.6982	25.7143	0.954176	0.0227388
56	C8	113 2ng	PPIA	25.7304	25.7143	0.965284	0.0227388
57	C9	105 20ng	ND4	17.3727	17.4311	0.96818	0.0824814
58	C10	105 20ng	ND4	17.4894	17.4311	0.964037	0.0824814
59	C11	105 2ng	ND4	21.9396	21.9595	0.968472	0.0282072
60	C12	105 2ng	ND4	21.9795	21.9595	0.968795	0.0282072
61	C13	79 20ng	COX1	17.6699	17.6988	0.953034	0.0408919
62	C14	79 20ng	COX1	17.7277	17.6988	0.95743	0.0408919
63	C15	79 2ng	COX1	21.8525	21.8388	0.959517	0.0193444
64	C16	79 2ng	COX1	21.8251	21.8388	0.957915	0.0193444
65	C17	182 20ng	COX1	16.9026	16.9287	0.963553	0.0370037
66	C18	182 20ng	COX1	16.9549	16.9287	0.966728	0.0370037
67	C19	182 2ng	COX1	21.1417	21.1796	0.963448	0.0536888
68	C20	182 2ng	COX1	21.2176	21.1796	0.950919	0.0536888
73	D1	91 20ng	PPIA	21.5758	21.5306	0.947904	0.0639492
74	D2	91 20ng	PPIA	21.4854	21.5306	0.952081	0.0639492
75	D3	91 2ng	PPIA	26.2474	26.1976	0.954501	0.0704292
76	D4	91 2ng	PPIA	26.1478	26.1976	0.967002	0.0704292
77	D5	184 20ng	PPIA	21.4467	21.4048	0.964238	0.0591672
78	D6	184 20ng	PPIA	21.363	21.4048	0.947509	0.0591672
79	D7	184 2ng	PPIA	26.0556	26.0851	0.952479	0.0416473
80	D8	184 2ng	PPIA	26.1145	26.0851	0.956281	0.0416473
81	D9	117 20ng	ND4	16.5152	16.5122	0.968442	0.00420176
82	D10	117 20ng	ND4	16.5093	16.5122	0.959518	0.00420176
83	D11	117 2ng	ND4	20.9373	20.9492	0.965015	0.0167252
84	D12	117 2ng	ND4	20.961	20.9492	0.977544	0.0167252
85	D13	80 20ng	COX1	16.5919	16.6307	0.959614	0.0547766
86	D14	80 20ng	COX1	16.6694	16.6307	0.959184	0.0547766
87	D15	80 2ng	COX1	21.051	21.039	0.946341	0.0169774
88	D16	80 2ng	COX1	21.027	21.039	0.958263	0.0169774
89	D17	146 20ng	COX1	16.8782	16.9335	0.98394	0.0781513
90	D18	146 20ng	COX1	16.9888	16.9335	0.965107	0.0781513
91	D19	146 2ng	COX1	21.3276	21.2763	0.962997	0.0726064
92	D20	146 2ng	COX1	21.2249	21.2763	0.950128	0.0726064
97	E1	97 20ng	PPIA	21.079	21.1014	0.9489	0.0315985
98	E2	97 20ng	PPIA	21.1237	21.1014	0.954744	0.0315985
99	E3	97 2ng	PPIA	25.9012	25.8825	0.957922	0.0264591
100	E4	97 2ng	PPIA	25.8637	25.8825	0.956068	0.0264591
101	E5	159 20ng	PPIA	21.6862	21.7336	0.967785	0.0670188
102	E6	159 20ng	PPIA	21.781	21.7336	0.956387	0.0670188
103	E7	159 2ng	PPIA	26.3899	26.3921	0.96066	0.00322732
104	E8	159 2ng	PPIA	26.3944	26.3921	0.957667	0.00322732
105	E9	120 20ng	ND4	16.8791	16.9152	0.96538	0.0510579
106	E10	120 20ng	ND4	16.9513	16.9152	0.963384	0.0510579
107	E11	120 2ng	ND4	21.4637	21.466	0.961343	0.00325546
108	E12	120 2ng	ND4	21.4683	21.466	0.962943	0.00325546
109	E13	95 20ng	COX1	16.7905	16.7996	0.960358	0.0127743
110	E14	95 20ng	COX1	16.8086	16.7996	0.96013	0.0127743
111	E15	95 2ng	COX1	21.2895	21.2724	0.957581	0.0242328
112	E16	95 2ng	COX1	21.2552	21.2724	0.958874	0.0242328
113	E17	113 20ng	COX1	17.5204	17.5722	0.960861	0.0733416
114	E18	113 20ng	COX1	17.6241	17.5722	0.97009	0.0733416
115	E19	113 2ng	COX1	21.8391	21.816	0.956416	0.0327661
116	E20	113 2ng	COX1	21.7928	21.816	0.959468	0.0327661
121	F1	101 20ng	PPIA	21.1709	21.1831	0.946047	0.0172202
122	F2	101 20ng	PPIA	21.1952	21.1831	0.946048	0.0172202
123	F3	101 2ng	PPIA	25.9733	26.0085	0.955912	0.0498085
124	F4	101 2ng	PPIA	26.0437	26.0085	0.952454	0.0498085
125	F5	140 20ng	PPIA	21.0426	21.0046	0.951157	0.05386
126	F6	140 20ng	PPIA	20.9665	21.0046	0.95327	0.05386
127	F7	140 2ng	PPIA	25.2908	25.3704	0.952562	0.11263
128	F8	140 2ng	PPIA	25.45	25.3704	0.953627	0.11263
129	F9	106 20ng	ND4	17.7349	17.7078	0.961201	0.0382784
130	F10	106 20ng	ND4	17.6807	17.7078	0.962043	0.0382784
131	F11	106 2ng	ND4	22.0232	22.0485	0.964035	0.0358319
132	F12	106 2ng	ND4	22.0739	22.0485	0.965565	0.0358319
133	F13	91 20ng	COX1	17.6897	17.6744	0.963126	0.0214977
134	F14	91 20ng	COX1	17.6592	17.6744	0.961356	0.0214977
135	F15	91 2ng	COX1	22.1536	22.2108	0.958949	0.0808789
136	F16	91 2ng	COX1	22.2679	22.2108	0.961765	0.0808789
137	F17	184 20ng	COX1	16.9826	16.9705	0.964305	0.0171436
138	F18	184 20ng	COX1	16.9584	16.9705	0.966807	0.0171436
139	F19	184 2ng	COX1	21.5431	21.5374	0.961813	0.00802213
140	F20	184 2ng	COX1	21.5318	21.5374	0.953914	0.00802213
145	G1	104 20ng	PPIA	21.4156	21.4179	0.952534	0.00317164
146	G2	104 20ng	PPIA	21.4201	21.4179	0.953995	0.00317164
147	G3	104 2ng	PPIA	25.8818	25.7936	0.953045	0.124799
148	G4	104 2ng	PPIA	25.7053	25.7936	0.95751	0.124799
149	G5	186 20ng	PPIA	21.3524	21.2565	0.961419	0.135708
150	G6	186 20ng	PPIA	21.1605	21.2565	0.959441	0.135708
151	G7	186 2ng	PPIA	25.7158	25.7327	0.957402	0.0238781
152	G8	186 2ng	PPIA	25.7496	25.7327	0.972214	0.0238781
153	G9	175 20ng	ND4	16.4846	16.5598	0.973529	0.10644
154	G10	175 20ng	ND4	16.6351	16.5598	0.967879	0.10644
155	G11	175 2ng	ND4	21.2103	21.2122	0.966045	0.00264518
156	G12	175 2ng	ND4	21.214	21.2122	0.965969	0.00264518
157	G13	97 20ng	COX1	16.7833	16.7471	0.96104	0.0512459
158	G14	97 20ng	COX1	16.7109	16.7471	0.964913	0.0512459
159	G15	97 2ng	COX1	21.3212	21.3304	0.965081	0.0131078
160	G16	97 2ng	COX1	21.3397	21.3304	0.960576	0.0131078
161	G17	159 20ng	COX1	17.1262	17.1477	0.960402	0.0303753
162	G18	159 20ng	COX1	17.1692	17.1477	0.969873	0.0303753
163	G19	159 2ng	COX1	21.6692	21.6276	0.971671	0.0588643
164	G20	159 2ng	COX1	21.5859	21.6276	0.954978	0.0588643
169	H1	112 20ng	PPIA	21.4124	21.3743	0.946848	0.0538478
170	H2	112 20ng	PPIA	21.3363	21.3743	0.945008	0.0538478
171	H3	112 2ng	PPIA	26.1221	26.1847	0.952286	0.088576
172	H4	112 2ng	PPIA	26.2474	26.1847	0.949924	0.088576
173	H5	163 20ng	PPIA	21.4151	21.4274	0.934788	0.0174744
174	H6	163 20ng	PPIA	21.4398	21.4274	0.958853	0.0174744
175	H7	163 2ng	PPIA	26.0739	26.1594	0.951824	0.121018
176	H8	163 2ng	PPIA	26.245	26.1594	0.952931	0.121018
177	H9	122 20ng	ND4	16.858	16.8723	0.964841	0.0202102
178	H10	122 20ng	ND4	16.8866	16.8723	0.958322	0.0202102
179	H11	122 2ng	ND4	21.6999	21.6359	0.973986	0.090561
180	H12	122 2ng	ND4	21.5718	21.6359	0.942767	0.090561
181	H13	101 20ng	COX1	16.8796	16.8635	0.956488	0.0227989
182	H14	101 20ng	COX1	16.8473	16.8635	0.963088	0.0227989
183	H15	101 2ng	COX1	21.4405	21.4445	0.965026	0.00573692
184	H16	101 2ng	COX1	21.4486	21.4445	0.967862	0.00573692
185	H17	140 20ng	COX1	17.2025	17.2293	0.970816	0.037886
186	H18	140 20ng	COX1	17.2561	17.2293	0.968663	0.037886
187	H19	140 2ng	COX1	21.464	21.4734	0.962365	0.013396
188	H20	140 2ng	COX1	21.4829	21.4734	0.96485	0.013396
193	I1	116 20ng	PPIA	21.4128	21.3833	0.944963	0.0417212
194	I2	116 20ng	PPIA	21.3538	21.3833	0.951705	0.0417212
195	I3	116 2ng	PPIA	25.8451	25.8588	0.953968	0.019319
196	I4	116 2ng	PPIA	25.8725	25.8588	0.961622	0.019319
197	I5	164 20ng	PPIA	21.3573	21.4775	0.959891	0.169932
198	I6	164 20ng	PPIA	21.5977	21.4775	0.956519	0.169932
199	I7	164 2ng	PPIA	25.9809	25.9964	0.952671	0.0220195
200	I8	164 2ng	PPIA	26.012	25.9964	0.965459	0.0220195
201	I9	107 20ng	ND4	17.5507	17.5505	0.955518	0.000390188
202	I10	107 20ng	ND4	17.5502	17.5505	0.965675	0.000390188
203	I11	107 2ng	ND4	21.8067	21.8147	0.963244	0.0112808
204	I12	107 2ng	ND4	21.8226	21.8147	0.96663	0.0112808
205	I13	104 20ng	COX1	17.4464	17.5015	0.960028	0.0778895
206	I14	104 20ng	COX1	17.5566	17.5015	0.960755	0.0778895
207	I15	104 2ng	COX1	21.7668	21.7808	0.967411	0.0197901
208	I16	104 2ng	COX1	21.7948	21.7808	0.958991	0.0197901
209	I17	186 20ng	COX1	16.9119	16.9389	0.968169	0.038158
210	I18	186 20ng	COX1	16.9658	16.9389	0.95276	0.038158
211	I19	186 2ng	COX1	21.1878	21.1632	0.959089	0.0349015
212	I20	186 2ng	COX1	21.1385	21.1632	0.957236	0.0349015
217	J1	105 20ng	PPIA	21.5609	21.4616	0.944298	0.140323
218	J2	105 20ng	PPIA	21.3624	21.4616	0.947713	0.140323
219	J3	105 2ng	PPIA	25.8455	25.8709	0.953324	0.0358912
220	J4	105 2ng	PPIA	25.8962	25.8709	0.953538	0.0358912
221	J5	79 20ng	ND4	17.7543	17.7612	0.960152	0.00981023
222	J6	79 20ng	ND4	17.7682	17.7612	0.962514	0.00981023
223	J7	79 2ng	ND4	22.1378	22.0678	0.904904	0.0989691
224	J8	79 2ng	ND4	21.9978	22.0678	0.961919	0.0989691
225	J9	182 20ng	ND4	16.6169	16.7148	0.969013	0.138396
226	J10	182 20ng	ND4	16.8126	16.7148	0.971322	0.138396
227	J11	182 2ng	ND4	21.135	21.1231	0.962985	0.0169227
228	J12	182 2ng	ND4	21.1111	21.1231	0.962251	0.0169227
229	J13	112 20ng	COX1	16.8172	16.7652	0.955091	0.0734756
230	J14	112 20ng	COX1	16.7132	16.7652	0.970223	0.0734756
231	J15	112 2ng	COX1	21.4033	21.4074	0.972602	0.00577546
232	J16	112 2ng	COX1	21.4115	21.4074	0.96545	0.00577546
233	J17	163 20ng	COX1	16.9713	17.0226	0.960125	0.0725018
234	J18	163 20ng	COX1	17.0739	17.0226	0.955646	0.0725018
235	J19	163 2ng	COX1	21.7898	21.765	0.960471	0.0350752
236	J20	163 2ng	COX1	21.7402	21.765	0.956323	0.0350752
241	K1	117 20ng	PPIA	21.1642	21.1182	0.945632	0.0651287
242	K2	117 20ng	PPIA	21.0721	21.1182	0.955669	0.0651287
243	K3	117 2ng	PPIA	25.4538	25.5224	0.950441	0.0970146
244	K4	117 2ng	PPIA	25.591	25.5224	0.961926	0.0970146
245	K5	80 20ng	ND4	16.491	16.5696	0.957205	0.111173
246	K6	80 20ng	ND4	16.6482	16.5696	0.95584	0.111173
247	K7	80 2ng	ND4	21.0453	21.0309	0.961834	0.020399
248	K8	80 2ng	ND4	21.0165	21.0309	0.965673	0.020399
249	K9	146 20ng	ND4	16.9114	16.9494	0.960886	0.0537364
250	K10	146 20ng	ND4	16.9874	16.9494	0.969674	0.0537364
251	K11	146 2ng	ND4	21.2687	21.2924	0.964176	0.0335381
252	K12	146 2ng	ND4	21.3162	21.2924	0.979627	0.0335381
253	K13	116 20ng	COX1	17.0172	17.0545	0.960835	0.0527846
254	K14	116 20ng	COX1	17.0918	17.0545	0.967201	0.0527846
255	K15	116 2ng	COX1	21.449	21.4688	0.96837	0.0279691
256	K16	116 2ng	COX1	21.4885	21.4688	0.959754	0.0279691
257	K17	164 20ng	COX1	16.9831	16.887	0.959547	0.135966
258	K18	164 20ng	COX1	16.7908	16.887	0.976056	0.135966
259	K19	164 2ng	COX1	21.4434	21.4313	0.957806	0.0171498
260	K20	164 2ng	COX1	21.4192	21.4313	0.962603	0.0171498
265	L1	120 20ng	PPIA	21.2949	21.3146	0.954675	0.0279109
266	L2	120 20ng	PPIA	21.3344	21.3146	0.952457	0.0279109
267	L3	120 2ng	PPIA	26.0701	26.0233	0.949977	0.0661446
268	L4	120 2ng	PPIA	25.9765	26.0233	0.933673	0.0661446
269	L5	95 20ng	ND4	16.6999	16.7192	0.977213	0.0273056
270	L6	95 20ng	ND4	16.7385	16.7192	0.954947	0.0273056
271	L7	95 2ng	ND4	21.2261	21.2371	0.962117	0.0155351
272	L8	95 2ng	ND4	21.2481	21.2371	0.986261	0.0155351
273	L9	113 20ng	ND4	17.5068	17.5686	0.964875	0.0874356
274	L10	113 20ng	ND4	17.6304	17.5686	0.958455	0.0874356
275	L11	113 2ng	ND4	21.8071	21.8035	0.985596	0.00498652
276	L12	113 2ng	ND4	21.8	21.8035	0.968457	0.00498652
277	L13	105 20ng	COX1	17.4417	17.3944	0.95909	0.0669653
278	L14	105 20ng	COX1	17.347	17.3944	0.952294	0.0669653
279	L15	105 2ng	COX1	21.85	21.8233	0.924252	0.0376653
280	L16	105 2ng	COX1	21.7967	21.8233	0.961647	0.0376653
289	M1	106 20ng	PPIA	21.6642	21.6686	0.952485	0.00614025
290	M2	106 20ng	PPIA	21.6729	21.6686	0.954863	0.00614025
291	M3	106 2ng	PPIA	25.9273	25.9458	0.95098	0.0262627
292	M4	106 2ng	PPIA	25.9644	25.9458	0.954517	0.0262627
293	M5	91 20ng	ND4	17.6196	17.6782	0.956211	0.082912
294	M6	91 20ng	ND4	17.7369	17.6782	0.966824	0.082912
295	M7	91 2ng	ND4	22.2186	22.2313	0.965278	0.0179414
296	M8	91 2ng	ND4	22.244	22.2313	0.963915	0.0179414
297	M9	184 20ng	ND4	16.7977	16.7945	0.963357	0.00440875
298	M10	184 20ng	ND4	16.7914	16.7945	0.956571	0.00440875
299	M11	184 2ng	ND4	21.496	21.4606	0.954131	0.050093
300	M12	184 2ng	ND4	21.4251	21.4606	0.964507	0.050093
301	M13	117 20ng	COX1	16.6504	16.631	0.952578	0.0273288
302	M14	117 20ng	COX1	16.6117	16.631	0.970554	0.0273288
303	M15	117 2ng	COX1	20.9439	20.948	0.955348	0.00577954
304	M16	117 2ng	COX1	20.952	20.948	0.962668	0.00577954
310	M22	Tris 10mM	PPIA	Undetermined		0
311	M23	Tris 10mM	ND4	38.5279	38.5279	0.529831
312	M24	Tris 10mM	COX1	37.5873	37.5873	0.835532
313	N1	175 20ng	PPIA	21.2581	21.2653	0.93243	0.0102472
314	N2	175 20ng	PPIA	21.2726	21.2653	0.948361	0.0102472
315	N3	175 2ng	PPIA	25.9532	25.9977	0.954537	0.0628313
316	N4	175 2ng	PPIA	26.0421	25.9977	0.9507	0.0628313
317	N5	97 20ng	ND4	16.5971	16.6092	0.969857	0.017169
318	N6	97 20ng	ND4	16.6213	16.6092	0.957517	0.017169
319	N7	97 2ng	ND4	21.2794	21.2415	0.958523	0.0536226
320	N8	97 2ng	ND4	21.2036	21.2415	0.968606	0.0536226
321	N9	159 20ng	ND4	17.0694	17.0932	0.956229	0.0337088
322	N10	159 20ng	ND4	17.117	17.0932	0.968531	0.0337088
323	N11	159 2ng	ND4	21.7111	21.6676	0.976732	0.0614699
324	N12	159 2ng	ND4	21.6241	21.6676	0.965152	0.0614699
325	N13	120 20ng	COX1	17.0198	17.0327	0.967183	0.0182103
326	N14	120 20ng	COX1	17.0456	17.0327	0.957086	0.0182103
327	N15	120 2ng	COX1	21.4413	21.4561	0.9561	0.0209571
328	N16	120 2ng	COX1	21.4709	21.4561	0.960591	0.0209571
337	O1	122 20ng	PPIA	21.2667	21.3643	0.941315	0.138007
338	O2	122 20ng	PPIA	21.4619	21.3643	0.950159	0.138007
339	O3	122 2ng	PPIA	26.0094	26.0144	0.946904	0.00703923
340	O4	122 2ng	PPIA	26.0193	26.0144	0.955079	0.00703923
341	O5	101 20ng	ND4	16.7868	16.729	0.953661	0.081701
342	O6	101 20ng	ND4	16.6713	16.729	0.970437	0.081701
343	O7	101 2ng	ND4	21.328	21.276	0.973926	0.0735915
344	O8	101 2ng	ND4	21.2239	21.276	0.977011	0.0735915
345	O9	140 20ng	ND4	17.2902	17.2902	0.963895
347	O11	140 2ng	ND4	21.5936	21.5929	0.964293	0.00111102
348	O12	140 2ng	ND4	21.5921	21.5929	0.967362	0.00111102
349	O13	106 20ng	COX1	17.7216	17.7366	0.962777	0.0211324
350	O14	106 20ng	COX1	17.7515	17.7366	0.967146	0.0211324
351	O15	106 2ng	COX1	22.0078	21.9814	0.964359	0.0373581
352	O16	106 2ng	COX1	21.955	21.9814	0.960783	0.0373581
358	O22	79 RNA	PPIA	Undetermined		0
359	O23	79 RNA	ND4	30.1948	30.1948	0.961377
360	O24	79 RNA	COX1	30.411	30.411	0.945245
361	P1	107 20ng	PPIA	21.1647	21.2113	0.951852	0.0658003
362	P2	107 20ng	PPIA	21.2578	21.2113	0.950036	0.0658003
363	P3	107 2ng	PPIA	25.6317	25.6003	0.951077	0.044355
364	P4	107 2ng	PPIA	25.569	25.6003	0.948703	0.044355
365	P5	104 20ng	ND4	17.689	17.6848	0.956775	0.00600735
366	P6	104 20ng	ND4	17.6805	17.6848	0.962082	0.00600735
367	P7	104 2ng	ND4	21.9559	21.9513	0.972233	0.00653973
368	P8	104 2ng	ND4	21.9466	21.9513	0.976028	0.00653973
369	P9	186 20ng	ND4	16.8633	16.8699	0.967101	0.00940903
370	P10	186 20ng	ND4	16.8766	16.8699	0.961187	0.00940903
371	P11	186 2ng	ND4	21.0521	21.0786	0.961798	0.0375864
372	P12	186 2ng	ND4	21.1052	21.0786	0.971535	0.0375864
373	P13	175 20ng	COX1	16.7971	16.7508	0.953219	0.0656093
374	P14	175 20ng	COX1	16.7044	16.7508	0.963197	0.0656093
375	P15	175 2ng	COX1	21.2597	21.2383	0.970957	0.0303259
376	P16	175 2ng	COX1	21.2168	21.2383	0.970503	0.0303259
382	P22	95 RNA	PPIA	Undetermined		0
383	P23	95 RNA	ND4	28.109	28.109	0.964252
384	P24	95 RNA	COX1	28.3965	28.3965	0.951676

## Sheet: PPIA
Sample	Target	Cq	Cq Mean		Sample	Target	Cq	Cq Mean		Sample	Target	Cq	Cq Mean
79 20ng	PPIA	21.9279	21.8474		79 20ng	ND4	17.7543	17.7612		79 20ng	COX1	17.6699	17.6988
79 20ng	PPIA	21.7669	21.8474		79 20ng	ND4	17.7682	17.7612		79 20ng	COX1	17.7277	17.6988
79 2ng	PPIA	26.0601	26.0517		79 2ng	ND4	22.1378	22.0678		79 2ng	COX1	21.8525	21.8388
79 2ng	PPIA	26.0433	26.0517		79 2ng	ND4	21.9978	22.0678		79 2ng	COX1	21.8251	21.8388
182 20ng	PPIA	21.5364	21.513		182 20ng	ND4	16.6169	16.7148		182 20ng	COX1	16.9026	16.9287
182 20ng	PPIA	21.4897	21.513		182 20ng	ND4	16.8126	16.7148		182 20ng	COX1	16.9549	16.9287
182 2ng	PPIA	25.9691	25.9605		182 2ng	ND4	21.135	21.1231		182 2ng	COX1	21.1417	21.1796
182 2ng	PPIA	25.952	25.9605		182 2ng	ND4	21.1111	21.1231		182 2ng	COX1	21.2176	21.1796
80 20ng	PPIA	21.1961	21.216		80 20ng	ND4	16.491	16.5696		80 20ng	COX1	16.5919	16.6307
80 20ng	PPIA	21.236	21.216		80 20ng	ND4	16.6482	16.5696		80 20ng	COX1	16.6694	16.6307
80 2ng	PPIA	25.9411	25.9139		80 2ng	ND4	21.0453	21.0309		80 2ng	COX1	21.051	21.039
80 2ng	PPIA	25.8867	25.9139		80 2ng	ND4	21.0165	21.0309		80 2ng	COX1	21.027	21.039
146 20ng	PPIA	21.4697	21.4526		146 20ng	ND4	16.9114	16.9494		146 20ng	COX1	16.8782	16.9335
146 20ng	PPIA	21.4355	21.4526		146 20ng	ND4	16.9874	16.9494		146 20ng	COX1	16.9888	16.9335
146 2ng	PPIA	26.0483	26.0122		146 2ng	ND4	21.2687	21.2924		146 2ng	COX1	21.3276	21.2763
146 2ng	PPIA	25.976	26.0122		146 2ng	ND4	21.3162	21.2924		146 2ng	COX1	21.2249	21.2763
95 20ng	PPIA	21.2566	21.2443		95 20ng	ND4	16.6999	16.7192		95 20ng	COX1	16.7905	16.7996
95 20ng	PPIA	21.2319	21.2443		95 20ng	ND4	16.7385	16.7192		95 20ng	COX1	16.8086	16.7996
95 2ng	PPIA	25.8638	25.8975		95 2ng	ND4	21.2261	21.2371		95 2ng	COX1	21.2895	21.2724
95 2ng	PPIA	25.9311	25.8975		95 2ng	ND4	21.2481	21.2371		95 2ng	COX1	21.2552	21.2724
113 20ng	PPIA	21.4035	21.4743		113 20ng	ND4	17.5068	17.5686		113 20ng	COX1	17.5204	17.5722
113 20ng	PPIA	21.545	21.4743		113 20ng	ND4	17.6304	17.5686		113 20ng	COX1	17.6241	17.5722
113 2ng	PPIA	25.6982	25.7143		113 2ng	ND4	21.8071	21.8035		113 2ng	COX1	21.8391	21.816
113 2ng	PPIA	25.7304	25.7143		113 2ng	ND4	21.8	21.8035		113 2ng	COX1	21.7928	21.816
91 20ng	PPIA	21.5758	21.5306		91 20ng	ND4	17.6196	17.6782		91 20ng	COX1	17.6897	17.6744
91 20ng	PPIA	21.4854	21.5306		91 20ng	ND4	17.7369	17.6782		91 20ng	COX1	17.6592	17.6744
91 2ng	PPIA	26.2474	26.1976		91 2ng	ND4	22.2186	22.2313		91 2ng	COX1	22.1536	22.2108
91 2ng	PPIA	26.1478	26.1976		91 2ng	ND4	22.244	22.2313		91 2ng	COX1	22.2679	22.2108
184 20ng	PPIA	21.4467	21.4048		184 20ng	ND4	16.7977	16.7945		184 20ng	COX1	16.9826	16.9705
184 20ng	PPIA	21.363	21.4048		184 20ng	ND4	16.7914	16.7945		184 20ng	COX1	16.9584	16.9705
184 2ng	PPIA	26.0556	26.0851		184 2ng	ND4	21.496	21.4606		184 2ng	COX1	21.5431	21.5374
184 2ng	PPIA	26.1145	26.0851		184 2ng	ND4	21.4251	21.4606		184 2ng	COX1	21.5318	21.5374
97 20ng	PPIA	21.079	21.1014		97 20ng	ND4	16.5971	16.6092		97 20ng	COX1	16.7833	16.7471
97 20ng	PPIA	21.1237	21.1014		97 20ng	ND4	16.6213	16.6092		97 20ng	COX1	16.7109	16.7471
97 2ng	PPIA	25.9012	25.8825		97 2ng	ND4	21.2794	21.2415		97 2ng	COX1	21.3212	21.3304
97 2ng	PPIA	25.8637	25.8825		97 2ng	ND4	21.2036	21.2415		97 2ng	COX1	21.3397	21.3304
159 20ng	PPIA	21.6862	21.7336		159 20ng	ND4	17.0694	17.0932		159 20ng	COX1	17.1262	17.1477
159 20ng	PPIA	21.781	21.7336		159 20ng	ND4	17.117	17.0932		159 20ng	COX1	17.1692	17.1477
159 2ng	PPIA	26.3899	26.3921		159 2ng	ND4	21.7111	21.6676		159 2ng	COX1	21.6692	21.6276
159 2ng	PPIA	26.3944	26.3921		159 2ng	ND4	21.6241	21.6676		159 2ng	COX1	21.5859	21.6276
101 20ng	PPIA	21.1952	21.1831		101 20ng	ND4	16.7868	16.729		101 20ng	COX1	16.8796	16.8635
101 20ng	PPIA	21.1709	21.1831		101 20ng	ND4	16.6713	16.729		101 20ng	COX1	16.8473	16.8635
101 2ng	PPIA	25.9733	26.0085		101 2ng	ND4	21.328	21.276		101 2ng	COX1	21.4405	21.4445
101 2ng	PPIA	26.0437	26.0085		101 2ng	ND4	21.2239	21.276		101 2ng	COX1	21.4486	21.4445
140 20ng	PPIA	21.0426	21.0046		140 20ng	ND4	17.2902	17.2902		140 20ng	COX1	17.2025	17.2293
140 20ng	PPIA	20.9665	21.0046		140 20ng	ND4	17.2902	17.2902		140 20ng	COX1	17.2561	17.2293
140 2ng	PPIA	25.2908	25.3704		140 2ng	ND4	21.5936	21.5929		140 2ng	COX1	21.464	21.4734
140 2ng	PPIA	25.45	25.3704		140 2ng	ND4	21.5921	21.5929		140 2ng	COX1	21.4829	21.4734
104 20ng	PPIA	21.4156	21.4179		104 20ng	ND4	17.689	17.6848		104 20ng	COX1	17.4464	17.5015
104 20ng	PPIA	21.4201	21.4179		104 20ng	ND4	17.6805	17.6848		104 20ng	COX1	17.5566	17.5015
104 2ng	PPIA	25.8818	25.7936		104 2ng	ND4	21.9559	21.9513		104 2ng	COX1	21.7668	21.7808
104 2ng	PPIA	25.7053	25.7936		104 2ng	ND4	21.9466	21.9513		104 2ng	COX1	21.7948	21.7808
186 20ng	PPIA	21.3524	21.2565		186 20ng	ND4	16.8633	16.8699		186 20ng	COX1	16.9119	16.9389
186 20ng	PPIA	21.1605	21.2565		186 20ng	ND4	16.8766	16.8699		186 20ng	COX1	16.9658	16.9389
186 2ng	PPIA	25.7158	25.7327		186 2ng	ND4	21.0521	21.0786		186 2ng	COX1	21.1878	21.1632
186 2ng	PPIA	25.7496	25.7327		186 2ng	ND4	21.1052	21.0786		186 2ng	COX1	21.1385	21.1632
112 20ng	PPIA	21.4124	21.3743		112 20ng	ND4	16.688	16.7464		112 20ng	COX1	16.8172	16.7652
112 20ng	PPIA	21.3363	21.3743		112 20ng	ND4	16.8048	16.7464		112 20ng	COX1	16.7132	16.7652
112 2ng	PPIA	26.1221	26.1847		112 2ng	ND4	21.4906	21.4861		112 2ng	COX1	21.4033	21.4074
112 2ng	PPIA	26.2474	26.1847		112 2ng	ND4	21.4817	21.4861		112 2ng	COX1	21.4115	21.4074
163 20ng	PPIA	21.4151	21.4274		163 20ng	ND4	16.9781	16.9854		163 20ng	COX1	16.9713	17.0226
163 20ng	PPIA	21.4398	21.4274		163 20ng	ND4	16.9926	16.9854		163 20ng	COX1	17.0739	17.0226
163 2ng	PPIA	26.0739	26.1594		163 2ng	ND4	21.6	21.66		163 2ng	COX1	21.7898	21.765
163 2ng	PPIA	26.245	26.1594		163 2ng	ND4	21.7201	21.66		163 2ng	COX1	21.7402	21.765
116 20ng	PPIA	21.4128	21.3833		116 20ng	ND4	16.9861	16.9511		116 20ng	COX1	17.0172	17.0545
116 20ng	PPIA	21.3538	21.3833		116 20ng	ND4	16.9161	16.9511		116 20ng	COX1	17.0918	17.0545
116 2ng	PPIA	25.8451	25.8588		116 2ng	ND4	21.5061	21.5499		116 2ng	COX1	21.449	21.4688
116 2ng	PPIA	25.8725	25.8588		116 2ng	ND4	21.5937	21.5499		116 2ng	COX1	21.4885	21.4688
164 20ng	PPIA	21.3573	21.4775		164 20ng	ND4	16.9004	16.94		164 20ng	COX1	16.9831	16.887
164 20ng	PPIA	21.5977	21.4775		164 20ng	ND4	16.9796	16.94		164 20ng	COX1	16.7908	16.887
164 2ng	PPIA	25.9809	25.9964		164 2ng	ND4	21.468	21.4617		164 2ng	COX1	21.4434	21.4313
164 2ng	PPIA	26.012	25.9964		164 2ng	ND4	21.4554	21.4617		164 2ng	COX1	21.4192	21.4313
105 20ng	PPIA	21.5609	21.4616		105 20ng	ND4	17.3727	17.4311		105 20ng	COX1	17.4417	17.3944
105 20ng	PPIA	21.3624	21.4616		105 20ng	ND4	17.4894	17.4311		105 20ng	COX1	17.347	17.3944
105 2ng	PPIA	25.8455	25.8709		105 2ng	ND4	21.9396	21.9595		105 2ng	COX1	21.85	21.8233
105 2ng	PPIA	25.8962	25.8709		105 2ng	ND4	21.9795	21.9595		105 2ng	COX1	21.7967	21.8233
117 20ng	PPIA	21.1642	21.1182		117 20ng	ND4	16.5152	16.5122		117 20ng	COX1	16.6504	16.631
117 20ng	PPIA	21.0721	21.1182		117 20ng	ND4	16.5093	16.5122		117 20ng	COX1	16.6117	16.631
117 2ng	PPIA	25.4538	25.5224		117 2ng	ND4	20.9373	20.9492		117 2ng	COX1	20.9439	20.948
117 2ng	PPIA	25.591	25.5224		117 2ng	ND4	20.961	20.9492		117 2ng	COX1	20.952	20.948
120 20ng	PPIA	21.2949	21.3146		120 20ng	ND4	16.8791	16.9152		120 20ng	COX1	17.0198	17.0327
120 20ng	PPIA	21.3344	21.3146		120 20ng	ND4	16.9513	16.9152		120 20ng	COX1	17.0456	17.0327
120 2ng	PPIA	26.0701	26.0233		120 2ng	ND4	21.4637	21.466		120 2ng	COX1	21.4413	21.4561
120 2ng	PPIA	25.9765	26.0233		120 2ng	ND4	21.4683	21.466		120 2ng	COX1	21.4709	21.4561
106 20ng	PPIA	21.6642	21.6686		106 20ng	ND4	17.7349	17.7078		106 20ng	COX1	17.7216	17.7366
106 20ng	PPIA	21.6729	21.6686		106 20ng	ND4	17.6807	17.7078		106 20ng	COX1	17.7515	17.7366
106 2ng	PPIA	25.9273	25.9458		106 2ng	ND4	22.0232	22.0485		106 2ng	COX1	22.0078	21.9814
106 2ng	PPIA	25.9644	25.9458		106 2ng	ND4	22.0739	22.0485		106 2ng	COX1	21.955	21.9814
175 20ng	PPIA	21.2581	21.2653		175 20ng	ND4	16.4846	16.5598		175 20ng	COX1	16.7971	16.7508
175 20ng	PPIA	21.2726	21.2653		175 20ng	ND4	16.6351	16.5598		175 20ng	COX1	16.7044	16.7508
175 2ng	PPIA	25.9532	25.9977		175 2ng	ND4	21.2103	21.2122		175 2ng	COX1	21.2597	21.2383
175 2ng	PPIA	26.0421	25.9977		175 2ng	ND4	21.214	21.2122		175 2ng	COX1	21.2168	21.2383
122 20ng	PPIA	21.2667	21.3643		122 20ng	ND4	16.858	16.8723		122 20ng	COX1	16.9792	16.9641
122 20ng	PPIA	21.4619	21.3643		122 20ng	ND4	16.8866	16.8723		122 20ng	COX1	16.949	16.9641
122 2ng	PPIA	26.0094	26.0144		122 2ng	ND4	21.6999	21.6359		122 2ng	COX1	21.561	21.6086
122 2ng	PPIA	26.0193	26.0144		122 2ng	ND4	21.5718	21.6359		122 2ng	COX1	21.6561	21.6086
107 20ng	PPIA	21.1647	21.2113		107 20ng	ND4	17.5507	17.5505		107 20ng	COX1	17.4277	17.4873
107 20ng	PPIA	21.2578	21.2113		107 20ng	ND4	17.5502	17.5505		107 20ng	COX1	17.5469	17.4873
107 2ng	PPIA	25.6317	25.6003		107 2ng	ND4	21.8067	21.8147		107 2ng	COX1	21.6557	21.6798
107 2ng	PPIA	25.569	25.6003		107 2ng	ND4	21.8226	21.8147		107 2ng	COX1	21.7039	21.6798

## Sheet: ND4
Sample	Target	Cq	Cq Mean	Dif Cts		Sample	Target	Cq	Cq Mean	Dif Cts	Delta Ct	Delta Delta Ct	2^-DeltaDeltaCt
79 20ng	PPIA	21.9279	21.8474	4.20431		79 20ng	ND4	17.7543	17.7612	4.30658	-4.08616	-0.218193	1.16328			Promedio DeltaCt WT	-3.86797
79 20ng	PPIA	21.7669	21.8474			79 20ng	ND4	17.7682	17.7612							Promedio DeltaCt WT	-3.88438
79 2ng	PPIA	26.0601	26.0517			79 2ng	ND4	22.1378	22.0678		-3.98389	-0.0995111	1.07141
79 2ng	PPIA	26.0433	26.0517			79 2ng	ND4	21.9978	22.0678
182 20ng	PPIA	21.5364	21.513	4.44748		182 20ng	ND4	16.6169	16.7148	4.4083	-4.79828	-0.930308	1.90568			20ng
182 20ng	PPIA	21.4897	21.513			182 20ng	ND4	16.8126	16.7148							WT		KI/KO V		KI/KO AAV
182 2ng	PPIA	25.9691	25.9605			182 2ng	ND4	21.135	21.1231		-4.83746	-0.953076	1.936			79 20ng	1.16328	182 20ng	1.90568	146 20ng	1.55322
182 2ng	PPIA	25.952	25.9605			182 2ng	ND4	21.1111	21.1231							113 20ng	1.02647	80 20ng	1.71534	95 20ng	1.57697
80 20ng	PPIA	21.1961	21.216	4.69787		80 20ng	ND4	16.491	16.5696	4.46133	-4.64647	-0.778495	1.71534			91 20ng	0.989256	184 20ng	1.67286	159 20ng	1.70818
80 20ng	PPIA	21.236	21.216			80 20ng	ND4	16.6482	16.5696							140 20ng	0.898996	97 20ng	1.54134	101 20ng	1.50116
80 2ng	PPIA	25.9411	25.9139			80 2ng	ND4	21.0453	21.0309		-4.883	-0.998621	1.99809			104 20ng	0.910748	186 20ng	1.43252	163 20ng	1.48876
80 2ng	PPIA	25.8867	25.9139			80 2ng	ND4	21.0165	21.0309							105 20ng	1.1193	112 20ng	1.69344	116 20ng	1.47864
146 20ng	PPIA	21.4697	21.4526	4.55959		146 20ng	ND4	16.9114	16.9494	4.34308	-4.50323	-0.635261	1.55322			106 20ng	1.06642	117 20ng	1.66783	164 20ng	1.59059
146 20ng	PPIA	21.4355	21.4526			146 20ng	ND4	16.9874	16.9494							107 20ng	0.866229	120 20ng	1.44537	122 20ng	1.54118
146 2ng	PPIA	26.0483	26.0122			146 2ng	ND4	21.2687	21.2924		-4.71975	-0.835368	1.78431					175 20ng	1.78701
146 2ng	PPIA	25.976	26.0122			146 2ng	ND4	21.3162	21.2924							Promedio WT	1.00509	Promedio KI/KO V	1.65127	Promedio KI/KO AAV	1.55484
95 20ng	PPIA	21.2566	21.2443	4.65316		95 20ng	ND4	16.6999	16.7192	4.51791	-4.52513	-0.657158	1.57697
95 20ng	PPIA	21.2319	21.2443			95 20ng	ND4	16.7385	16.7192							2ng
95 2ng	PPIA	25.8638	25.8975			95 2ng	ND4	21.2261	21.2371		-4.66038	-0.775996	1.71237			WT		KI/KO V		KI/KO AAV
95 2ng	PPIA	25.9311	25.8975			95 2ng	ND4	21.2481	21.2371							79 2ng	1.07141	182 2ng	1.936	146 2ng	1.78431
113 20ng	PPIA	21.4035	21.4743	4.24		113 20ng	ND4	17.5068	17.5686	4.23493	-3.90566	-0.0376871	1.02647			113 2ng	1.01843	80 2ng	1.99809	95 2ng	1.71237
113 20ng	PPIA	21.545	21.4743			113 20ng	ND4	17.6304	17.5686							91 2ng	1.05842	184 2ng	1.6703	159 2ng	1.79024
113 2ng	PPIA	25.6982	25.7143			113 2ng	ND4	21.8071	21.8035		-3.91073	-0.0263521	1.01843			140 2ng	0.928628	97 2ng	1.68949	101 2ng	1.8002
113 2ng	PPIA	25.7304	25.7143			113 2ng	ND4	21.8	21.8035							104 2ng	0.971248	186 2ng	1.70489	163 2ng	1.53156
91 20ng	PPIA	21.5758	21.5306	4.66696		91 20ng	ND4	17.6196	17.6782	4.55305	-3.85239	0.0155842	0.989256			105 2ng	1.01885	112 2ng	1.75835	116 2ng	1.34212
91 20ng	PPIA	21.4854	21.5306			91 20ng	ND4	17.7369	17.6782							106 2ng	1.00899	117 2ng	1.61197	164 2ng	1.56954
91 2ng	PPIA	26.2474	26.1976			91 2ng	ND4	22.2186	22.2313		-3.9663	-0.081919	1.05842			107 2ng	0.933861	120 2ng	1.5943	122 2ng	1.40845
91 2ng	PPIA	26.1478	26.1976			91 2ng	ND4	22.244	22.2313									175 2ng	1.8675
184 20ng	PPIA	21.4467	21.4048	4.68023		184 20ng	ND4	16.7977	16.7945	4.66602	-4.61029	-0.742321	1.67286			Promedio WT	1.00123	Promedio KI/KO V	1.75899	Promedio KI/KO AAV	1.61735
184 20ng	PPIA	21.363	21.4048			184 20ng	ND4	16.7914	16.7945
184 2ng	PPIA	26.0556	26.0851			184 2ng	ND4	21.496	21.4606		-4.62449	-0.74011	1.6703			PROMEDIO
184 2ng	PPIA	26.1145	26.0851			184 2ng	ND4	21.4251	21.4606							WT		KI/KO V		KI/KO AAV
97 20ng	PPIA	21.079	21.1014	4.78109		97 20ng	ND4	16.5971	16.6092	4.63228	-4.49215	-0.624183	1.54134			79 ce	1.11734	182 ce	1.92084	146 ce	1.66877
97 20ng	PPIA	21.1237	21.1014			97 20ng	ND4	16.6213	16.6092							113 ce	1.02245	80 ce	1.85672	95 ce	1.64467
97 2ng	PPIA	25.9012	25.8825			97 2ng	ND4	21.2794	21.2415		-4.64097	-0.75659	1.68949			91 ce	1.02384	184 ce	1.67158	159 ce	1.74921
97 2ng	PPIA	25.8637	25.8825			97 2ng	ND4	21.2036	21.2415							140 ce	0.913812	97 ce	1.61541	101 ce	1.65068
159 20ng	PPIA	21.6862	21.7336	4.65851		159 20ng	ND4	17.0694	17.0932	4.5744	-4.64043	-0.772456	1.70818			104 ce	0.940998	186 ce	1.5687	163 ce	1.51016
159 20ng	PPIA	21.781	21.7336			159 20ng	ND4	17.117	17.0932							105 ce	1.06907	112 ce	1.7259	116 ce	1.41038
159 2ng	PPIA	26.3899	26.3921			159 2ng	ND4	21.7111	21.6676		-4.72454	-0.840154	1.79024			106 ce	1.03771	117 ce	1.6399	164 ce	1.58007
159 2ng	PPIA	26.3944	26.3921			159 2ng	ND4	21.6241	21.6676							107 ce	0.900045	120 ce	1.51984	122 ce	1.47482
101 20ng	PPIA	21.1952	21.1831	4.82544		101 20ng	ND4	16.7868	16.729	4.54695	-4.45405	-0.586073	1.50116					175 ce	1.82725
101 20ng	PPIA	21.1709	21.1831			101 20ng	ND4	16.6713	16.729							Promedio WT	1.00316	Promedio KI/KO V	1.70513	Promedio KI/KO AAV	1.58609
101 2ng	PPIA	25.9733	26.0085			101 2ng	ND4	21.328	21.276		-4.73254	-0.848158	1.8002
101 2ng	PPIA	26.0437	26.0085			101 2ng	ND4	21.2239	21.276							PROMEDIO %
140 20ng	PPIA	21.0426	21.0046	4.36584		140 20ng	ND4	17.2902	17.2902	4.30264	-3.71436	0.153614	0.898996			WT		KI/KO V		KI/KO AAV
140 20ng	PPIA	20.9665	21.0046			140 20ng	ND4	17.2902	17.2902							79 ce	111.382	182 ce	191.479	146 ce	166.351
140 2ng	PPIA	25.2908	25.3704			140 2ng	ND4	21.5936	21.5929		-3.77756	0.106827	0.928628			113 ce	101.923	80 ce	185.087	95 ce	163.949
140 2ng	PPIA	25.45	25.3704			140 2ng	ND4	21.5921	21.5929							91 ce	102.062	184 ce	166.632	159 ce	174.37
104 20ng	PPIA	21.4156	21.4179	4.37568		104 20ng	ND4	17.689	17.6848	4.26649	-3.7331	0.134876	0.910748			140 ce	91.0935	97 ce	161.033	101 ce	164.548
104 20ng	PPIA	21.4201	21.4179			104 20ng	ND4	17.6805	17.6848							104 ce	93.8035	186 ce	156.376	163 ce	150.54
104 2ng	PPIA	25.8818	25.7936			104 2ng	ND4	21.9559	21.9513		-3.84229	0.0420881	0.971248			105 ce	106.571	112 ce	172.046	116 ce	140.594
104 2ng	PPIA	25.7053	25.7936			104 2ng	ND4	21.9466	21.9513							106 ce	103.444	117 ce	163.473	164 ce	157.509
186 20ng	PPIA	21.3524	21.2565	4.47623		186 20ng	ND4	16.8633	16.8699	4.2087	-4.38652	-0.518551	1.43252			107 ce	89.7211	120 ce	151.505	122 ce	147.017
186 20ng	PPIA	21.1605	21.2565			186 20ng	ND4	16.8766	16.8699									175 ce	182.15
186 2ng	PPIA	25.7158	25.7327			186 2ng	ND4	21.0521	21.0786		-4.65406	-0.769677	1.70489			Promedio WT	100	Promedio KI/KO V	169.976	Promedio KI/KO AAV	158.11
186 2ng	PPIA	25.7496	25.7327			186 2ng	ND4	21.1052	21.0786
112 20ng	PPIA	21.4124	21.3743	4.81042		112 20ng	ND4	16.688	16.7464	4.73974	-4.62793	-0.759959	1.69344
112 20ng	PPIA	21.3363	21.3743			112 20ng	ND4	16.8048	16.7464
112 2ng	PPIA	26.1221	26.1847			112 2ng	ND4	21.4906	21.4861		-4.69861	-0.814225	1.75835
112 2ng	PPIA	26.2474	26.1847			112 2ng	ND4	21.4817	21.4861
163 20ng	PPIA	21.4151	21.4274	4.73199		163 20ng	ND4	16.9781	16.9854	4.67469	-4.44209	-0.574113	1.48876
163 20ng	PPIA	21.4398	21.4274			163 20ng	ND4	16.9926	16.9854
163 2ng	PPIA	26.0739	26.1594			163 2ng	ND4	21.6	21.66		-4.49938	-0.614998	1.53156
163 2ng	PPIA	26.245	26.1594			163 2ng	ND4	21.7201	21.66
116 20ng	PPIA	21.4128	21.3833	4.47547		116 20ng	ND4	16.9861	16.9511	4.59883	-4.43224	-0.564272	1.47864
116 20ng	PPIA	21.3538	21.3833			116 20ng	ND4	16.9161	16.9511
116 2ng	PPIA	25.8451	25.8588			116 2ng	ND4	21.5061	21.5499		-4.30889	-0.424509	1.34212
116 2ng	PPIA	25.8725	25.8588			116 2ng	ND4	21.5937	21.5499
164 20ng	PPIA	21.3573	21.4775	4.51894		164 20ng	ND4	16.9004	16.94	4.52175	-4.53753	-0.669563	1.59059
164 20ng	PPIA	21.5977	21.4775			164 20ng	ND4	16.9796	16.94
164 2ng	PPIA	25.9809	25.9964			164 2ng	ND4	21.468	21.4617		-4.53473	-0.650343	1.56954
164 2ng	PPIA	26.012	25.9964			164 2ng	ND4	21.4554	21.4617
105 20ng	PPIA	21.5609	21.4616	4.40923		105 20ng	ND4	17.3727	17.4311	4.52848	-4.03057	-0.162597	1.1193
105 20ng	PPIA	21.3624	21.4616			105 20ng	ND4	17.4894	17.4311
105 2ng	PPIA	25.8455	25.8709			105 2ng	ND4	21.9396	21.9595		-3.91132	-0.0269366	1.01885
105 2ng	PPIA	25.8962	25.8709			105 2ng	ND4	21.9795	21.9595
117 20ng	PPIA	21.1642	21.1182	4.4042		117 20ng	ND4	16.5152	16.5122	4.43693	-4.60594	-0.737968	1.66783
117 20ng	PPIA	21.0721	21.1182			117 20ng	ND4	16.5093	16.5122
117 2ng	PPIA	25.4538	25.5224			117 2ng	ND4	20.9373	20.9492		-4.57321	-0.688826	1.61197
117 2ng	PPIA	25.591	25.5224			117 2ng	ND4	20.961	20.9492
120 20ng	PPIA	21.2949	21.3146	4.70868		120 20ng	ND4	16.8791	16.9152	4.55079	-4.39941	-0.53144	1.44537
120 20ng	PPIA	21.3344	21.3146			120 20ng	ND4	16.9513	16.9152
120 2ng	PPIA	26.0701	26.0233			120 2ng	ND4	21.4637	21.466		-4.55731	-0.672923	1.5943
120 2ng	PPIA	25.9765	26.0233			120 2ng	ND4	21.4683	21.466
106 20ng	PPIA	21.6642	21.6686	4.27727		106 20ng	ND4	17.7349	17.7078	4.34072	-3.96075	-0.0927759	1.06642
106 20ng	PPIA	21.6729	21.6686			106 20ng	ND4	17.6807	17.7078
106 2ng	PPIA	25.9273	25.9458			106 2ng	ND4	22.0232	22.0485		-3.8973	-0.0129166	1.00899
106 2ng	PPIA	25.9644	25.9458			106 2ng	ND4	22.0739	22.0485
175 20ng	PPIA	21.2581	21.2653	4.73234		175 20ng	ND4	16.4846	16.5598	4.65236	-4.70552	-0.837545	1.78701
175 20ng	PPIA	21.2726	21.2653			175 20ng	ND4	16.6351	16.5598
175 2ng	PPIA	25.9532	25.9977			175 2ng	ND4	21.2103	21.2122		-4.78549	-0.90111	1.8675
175 2ng	PPIA	26.0421	25.9977			175 2ng	ND4	21.214	21.2122
122 20ng	PPIA	21.2667	21.3643	4.65009		122 20ng	ND4	16.858	16.8723	4.76362	-4.49201	-0.62404	1.54118
122 20ng	PPIA	21.4619	21.3643			122 20ng	ND4	16.8866	16.8723
122 2ng	PPIA	26.0094	26.0144			122 2ng	ND4	21.6999	21.6359		-4.37849	-0.494104	1.40845
122 2ng	PPIA	26.0193	26.0144			122 2ng	ND4	21.5718	21.6359
107 20ng	PPIA	21.1647	21.2113	4.38906		107 20ng	ND4	17.5507	17.5505	4.26419	-3.66079	0.207179	0.866229
107 20ng	PPIA	21.2578	21.2113			107 20ng	ND4	17.5502	17.5505
107 2ng	PPIA	25.6317	25.6003			107 2ng	ND4	21.8067	21.8147		-3.78566	0.0987199	0.933861
107 2ng	PPIA	25.569	25.6003			107 2ng	ND4	21.8226	21.8147
Tris 10mM	PPIA	Undetermined				Tris 10mM	16S	Undetermined
79 RNA	PPIA	Undetermined				79 RNA	16S	29.2189	29.2189
95 RNA	PPIA	Undetermined				95 RNA	16S	27.0703	27.0703

## Sheet: COX1
Sample	Target	Cq	Cq Mean	Dif Cts		Sample	Target	Cq	Cq Mean	Dif Cts	Delta Ct	Delta Delta Ct	2^-DeltaDeltaCt
79 20ng	PPIA	21.9279	21.8474	4.20431		79 20ng	COX1	17.6699	17.6988	4.13997	-4.14857	-0.233374	1.17558			Promedio DeltaCt WT	-3.9152
79 20ng	PPIA	21.7669	21.8474			79 20ng	COX1	17.7277	17.6988							Promedio DeltaCt WT	-3.99254
79 2ng	PPIA	26.0601	26.0517			79 2ng	COX1	21.8525	21.8388		-4.21292	-0.22038	1.16504
79 2ng	PPIA	26.0433	26.0517			79 2ng	COX1	21.8251	21.8388
182 20ng	PPIA	21.5364	21.513	4.44748		182 20ng	COX1	16.9026	16.9287	4.25088	-4.5843	-0.669102	1.59008			20ng
182 20ng	PPIA	21.4897	21.513			182 20ng	COX1	16.9549	16.9287							WT		KI/KO V		KI/KO AAV
182 2ng	PPIA	25.9691	25.9605			182 2ng	COX1	21.1417	21.1796		-4.7809	-0.788364	1.72711			79 20ng	1.17558	182 20ng	1.59008	146 20ng	1.51981
182 2ng	PPIA	25.952	25.9605			182 2ng	COX1	21.2176	21.1796							113 20ng	0.990919	80 20ng	1.59128	95 20ng	1.44345
80 20ng	PPIA	21.1961	21.216	4.69787		80 20ng	COX1	16.5919	16.6307	4.40838	-4.58538	-0.670183	1.59128			91 20ng	0.959906	184 20ng	1.43309	159 20ng	1.5919
80 20ng	PPIA	21.236	21.216			80 20ng	COX1	16.6694	16.6307							140 20ng	0.907542	97 20ng	1.35572	101 20ng	1.32354
80 2ng	PPIA	25.9411	25.9139			80 2ng	COX1	21.051	21.039		-4.87487	-0.882332	1.84335			104 20ng	1.00082	186 20ng	1.32171	163 20ng	1.4041
80 2ng	PPIA	25.8867	25.9139			80 2ng	COX1	21.027	21.039							105 20ng	1.11116	112 20ng	1.61768	116 20ng	1.33203
146 20ng	PPIA	21.4697	21.4526	4.55959		146 20ng	COX1	16.8782	16.9335	4.34275	-4.51909	-0.603892	1.51981			106 20ng	1.01171	117 20ng	1.48652	164 20ng	1.59696
146 20ng	PPIA	21.4355	21.4526			146 20ng	COX1	16.9888	16.9335							107 20ng	0.875843	120 20ng	1.28941	122 20ng	1.39954
146 2ng	PPIA	26.0483	26.0122			146 2ng	COX1	21.3276	21.2763		-4.73594	-0.7434	1.67412					175 20ng	1.51506
146 2ng	PPIA	25.976	26.0122			146 2ng	COX1	21.2249	21.2763							Promedio WT	1.00418	Promedio KI/KO V	1.46673	Promedio KI/KO AAV	1.45142
95 20ng	PPIA	21.2566	21.2443	4.65316		95 20ng	COX1	16.7905	16.7996	4.4728	-4.44472	-0.529521	1.44345
95 20ng	PPIA	21.2319	21.2443			95 20ng	COX1	16.8086	16.7996							2ng
95 2ng	PPIA	25.8638	25.8975			95 2ng	COX1	21.2895	21.2724		-4.62508	-0.632545	1.5503			WT		KI/KO V		KI/KO AAV
95 2ng	PPIA	25.9311	25.8975			95 2ng	COX1	21.2552	21.2724							79 2ng	1.16504	182 2ng	1.72711	146 2ng	1.67412
113 20ng	PPIA	21.4035	21.4743	4.24		113 20ng	COX1	17.5204	17.5722	4.24374	-3.90204	0.0131615	0.990919			113 2ng	0.936769	80 2ng	1.84335	95 2ng	1.5503
113 20ng	PPIA	21.545	21.4743			113 20ng	COX1	17.6241	17.5722							91 2ng	0.996043	184 2ng	1.46925	159 2ng	1.70768
113 2ng	PPIA	25.6982	25.7143			113 2ng	COX1	21.8391	21.816		-3.8983	0.0942341	0.936769			140 2ng	0.935897	97 2ng	1.47373	101 2ng	1.48601
113 2ng	PPIA	25.7304	25.7143			113 2ng	COX1	21.7928	21.816							104 2ng	1.01414	186 2ng	1.49174	163 2ng	1.32122
91 20ng	PPIA	21.5758	21.5306	4.66696		91 20ng	COX1	17.6897	17.6744	4.53631	-3.85616	0.0590349	0.959906			105 2ng	1.03884	112 2ng	1.72286	116 2ng	1.31722
91 20ng	PPIA	21.4854	21.5306			91 20ng	COX1	17.6592	17.6744							106 2ng	0.980711	117 2ng	1.49681	164 2ng	1.4872
91 2ng	PPIA	26.2474	26.1976			91 2ng	COX1	22.1536	22.2108		-3.98682	0.00572059	0.996043			107 2ng	0.951327	120 2ng	1.48934	122 2ng	1.33169
91 2ng	PPIA	26.1478	26.1976			91 2ng	COX1	22.2679	22.2108									175 2ng	1.70154
184 20ng	PPIA	21.4467	21.4048	4.68023		184 20ng	COX1	16.9826	16.9705	4.56694	-4.43433	-0.519129	1.43309			Promedio WT	1.00235	Promedio KI/KO V	1.60175	Promedio KI/KO AAV	1.48443
184 20ng	PPIA	21.363	21.4048			184 20ng	COX1	16.9584	16.9705
184 2ng	PPIA	26.0556	26.0851			184 2ng	COX1	21.5431	21.5374		-4.54762	-0.555082	1.46925			PROMEDIO
184 2ng	PPIA	26.1145	26.0851			184 2ng	COX1	21.5318	21.5374							WT		KI/KO V		KI/KO AAV
97 20ng	PPIA	21.079	21.1014	4.78109		97 20ng	COX1	16.7833	16.7471	4.58334	-4.35426	-0.439057	1.35572			79 ce	1.17031	182 ce	1.6586	146 ce	1.59696
97 20ng	PPIA	21.1237	21.1014			97 20ng	COX1	16.7109	16.7471							113 ce	0.963844	80 ce	1.71731	95 ce	1.49687
97 2ng	PPIA	25.9012	25.8825			97 2ng	COX1	21.3212	21.3304		-4.55201	-0.55947	1.47373			91 ce	0.977974	184 ce	1.45117	159 ce	1.64979
97 2ng	PPIA	25.8637	25.8825			97 2ng	COX1	21.3397	21.3304							140 ce	0.921719	97 ce	1.41472	101 ce	1.40478
159 20ng	PPIA	21.6862	21.7336	4.65851		159 20ng	COX1	17.1262	17.1477	4.47989	-4.58595	-0.670754	1.5919			104 ce	1.00748	186 ce	1.40673	163 ce	1.36266
159 20ng	PPIA	21.781	21.7336			159 20ng	COX1	17.1692	17.1477							105 ce	1.075	112 ce	1.67027	116 ce	1.32462
159 2ng	PPIA	26.3899	26.3921			159 2ng	COX1	21.6692	21.6276		-4.76457	-0.772035	1.70768			106 ce	0.996209	117 ce	1.49167	164 ce	1.54208
159 2ng	PPIA	26.3944	26.3921			159 2ng	COX1	21.5859	21.6276							107 ce	0.913585	120 ce	1.38938	122 ce	1.36562
101 20ng	PPIA	21.1952	21.1831	4.82544		101 20ng	COX1	16.8796	16.8635	4.58107	-4.31961	-0.404407	1.32354					175 ce	1.6083
101 20ng	PPIA	21.1709	21.1831			101 20ng	COX1	16.8473	16.8635							Promedio WT	1.00327	Promedio KI/KO V	1.53424	Promedio KI/KO AAV	1.46792
101 2ng	PPIA	25.9733	26.0085			101 2ng	COX1	21.4405	21.4445		-4.56398	-0.571441	1.48601
101 2ng	PPIA	26.0437	26.0085			101 2ng	COX1	21.4486	21.4445							PROMEDIO %
140 20ng	PPIA	21.0426	21.0046	4.36584		140 20ng	COX1	17.2025	17.2293	4.24412	-3.77523	0.139964	0.907542			WT		KI/KO V		KI/KO AAV
140 20ng	PPIA	20.9665	21.0046			140 20ng	COX1	17.2561	17.2293							79 ce	116.65	182 ce	165.32	146 ce	159.177
140 2ng	PPIA	25.2908	25.3704			140 2ng	COX1	21.464	21.4734		-3.89696	0.0955787	0.935897			113 ce	96.0707	80 ce	171.172	95 ce	149.2
140 2ng	PPIA	25.45	25.3704			140 2ng	COX1	21.4829	21.4734							91 ce	97.4791	184 ce	144.645	159 ce	164.442
104 20ng	PPIA	21.4156	21.4179	4.37568		104 20ng	COX1	17.4464	17.5015	4.27927	-3.91638	-0.00118097	1.00082			140 ce	91.8719	97 ce	141.012	101 ce	140.02
104 20ng	PPIA	21.4201	21.4179			104 20ng	COX1	17.5566	17.5015							104 ce	100.42	186 ce	140.215	163 ce	135.822
104 2ng	PPIA	25.8818	25.7936			104 2ng	COX1	21.7668	21.7808		-4.0128	-0.0202604	1.01414			105 ce	107.15	112 ce	166.483	116 ce	132.031
104 2ng	PPIA	25.7053	25.7936			104 2ng	COX1	21.7948	21.7808							106 ce	99.2966	117 ce	148.681	164 ce	153.706
186 20ng	PPIA	21.3524	21.2565	4.47623		186 20ng	COX1	16.9119	16.9389	4.2243	-4.3176	-0.402405	1.32171			107 ce	91.0611	120 ce	138.486	122 ce	136.117
186 20ng	PPIA	21.1605	21.2565			186 20ng	COX1	16.9658	16.9389									175 ce	160.307
186 2ng	PPIA	25.7158	25.7327			186 2ng	COX1	21.1878	21.1632		-4.56953	-0.576997	1.49174			Promedio WT	100	Promedio KI/KO V	152.924	Promedio KI/KO AAV	146.314
186 2ng	PPIA	25.7496	25.7327			186 2ng	COX1	21.1385	21.1632
112 20ng	PPIA	21.4124	21.3743	4.81042		112 20ng	COX1	16.8172	16.7652	4.6422	-4.60912	-0.693924	1.61768
112 20ng	PPIA	21.3363	21.3743			112 20ng	COX1	16.7132	16.7652
112 2ng	PPIA	26.1221	26.1847			112 2ng	COX1	21.4033	21.4074		-4.77734	-0.784808	1.72286
112 2ng	PPIA	26.2474	26.1847			112 2ng	COX1	21.4115	21.4074
163 20ng	PPIA	21.4151	21.4274	4.73199		163 20ng	COX1	16.9713	17.0226	4.74242	-4.40484	-0.489642	1.4041
163 20ng	PPIA	21.4398	21.4274			163 20ng	COX1	17.0739	17.0226
163 2ng	PPIA	26.0739	26.1594			163 2ng	COX1	21.7898	21.765		-4.3944	-0.401867	1.32122
163 2ng	PPIA	26.245	26.1594			163 2ng	COX1	21.7402	21.765
116 20ng	PPIA	21.4128	21.3833	4.47547		116 20ng	COX1	17.0172	17.0545	4.41427	-4.32882	-0.413622	1.33203
116 20ng	PPIA	21.3538	21.3833			116 20ng	COX1	17.0918	17.0545
116 2ng	PPIA	25.8451	25.8588			116 2ng	COX1	21.449	21.4688		-4.39003	-0.397492	1.31722
116 2ng	PPIA	25.8725	25.8588			116 2ng	COX1	21.4885	21.4688
164 20ng	PPIA	21.3573	21.4775	4.51894		164 20ng	COX1	16.9831	16.887	4.54433	-4.59053	-0.675331	1.59696
164 20ng	PPIA	21.5977	21.4775			164 20ng	COX1	16.7908	16.887
164 2ng	PPIA	25.9809	25.9964			164 2ng	COX1	21.4434	21.4313		-4.56514	-0.572601	1.4872
164 2ng	PPIA	26.012	25.9964			164 2ng	COX1	21.4192	21.4313
105 20ng	PPIA	21.5609	21.4616	4.40923		105 20ng	COX1	17.4417	17.3944	4.42898	-4.06727	-0.152073	1.11116
105 20ng	PPIA	21.3624	21.4616			105 20ng	COX1	17.347	17.3944
105 2ng	PPIA	25.8455	25.8709			105 2ng	COX1	21.85	21.8233		-4.04751	-0.0549786	1.03884
105 2ng	PPIA	25.8962	25.8709			105 2ng	COX1	21.7967	21.8233
117 20ng	PPIA	21.1642	21.1182	4.4042		117 20ng	COX1	16.6504	16.631	4.3169	-4.48714	-0.57194	1.48652
117 20ng	PPIA	21.0721	21.1182			117 20ng	COX1	16.6117	16.631
117 2ng	PPIA	25.4538	25.5224			117 2ng	COX1	20.9439	20.948		-4.57443	-0.581896	1.49681
117 2ng	PPIA	25.591	25.5224			117 2ng	COX1	20.952	20.948
120 20ng	PPIA	21.2949	21.3146	4.70868		120 20ng	COX1	17.0198	17.0327	4.42338	-4.28191	-0.366713	1.28941
120 20ng	PPIA	21.3344	21.3146			120 20ng	COX1	17.0456	17.0327
120 2ng	PPIA	26.0701	26.0233			120 2ng	COX1	21.4413	21.4561		-4.56721	-0.574677	1.48934
120 2ng	PPIA	25.9765	26.0233			120 2ng	COX1	21.4709	21.4561
106 20ng	PPIA	21.6642	21.6686	4.27727		106 20ng	COX1	17.7216	17.7366	4.24482	-3.93199	-0.0167896	1.01171
106 20ng	PPIA	21.6729	21.6686			106 20ng	COX1	17.7515	17.7366
106 2ng	PPIA	25.9273	25.9458			106 2ng	COX1	22.0078	21.9814		-3.96444	0.0280994	0.980711
106 2ng	PPIA	25.9644	25.9458			106 2ng	COX1	21.955	21.9814
175 20ng	PPIA	21.2581	21.2653	4.73234		175 20ng	COX1	16.7971	16.7508	4.48754	-4.51458	-0.599379	1.51506
175 20ng	PPIA	21.2726	21.2653			175 20ng	COX1	16.7044	16.7508
175 2ng	PPIA	25.9532	25.9977			175 2ng	COX1	21.2597	21.2383		-4.75938	-0.766844	1.70154
175 2ng	PPIA	26.0421	25.9977			175 2ng	COX1	21.2168	21.2383
122 20ng	PPIA	21.2667	21.3643	4.65009		122 20ng	COX1	16.9792	16.9641	4.64446	-4.40016	-0.484957	1.39954
122 20ng	PPIA	21.4619	21.3643			122 20ng	COX1	16.949	16.9641
122 2ng	PPIA	26.0094	26.0144			122 2ng	COX1	21.561	21.6086		-4.40579	-0.413257	1.33169
122 2ng	PPIA	26.0193	26.0144			122 2ng	COX1	21.6561	21.6086
107 20ng	PPIA	21.1647	21.2113	4.38906		107 20ng	COX1	17.4277	17.4873	4.19245	-3.72394	0.191257	0.875843
107 20ng	PPIA	21.2578	21.2113			107 20ng	COX1	17.5469	17.4873
107 2ng	PPIA	25.6317	25.6003			107 2ng	COX1	21.6557	21.6798		-3.92055	0.0719864	0.951327
107 2ng	PPIA	25.569	25.6003			107 2ng	COX1	21.7039	21.6798
Tris 10mM	PPIA	Undetermined				Tris 10mM	16S	Undetermined
79 RNA	PPIA	Undetermined				79 RNA	16S	29.2189	29.2189
95 RNA	PPIA	Undetermined				95 RNA	16S	27.0703	27.0703
