# Supplementary material for: Systemic delivery of AAV-GFM1 corrects COXPD1 molecular alterations in Gfm1R671C/− mice
Source: EMBO Mol Med. 2026 Apr 17;18(6):2152–79. doi: 10.1038/s44321-026-00426-4 (PMC13269562; doi:10.1038/s44321-026-00426-4)
Supplement: Supplementary file 8 — Source data Fig. 7 [file 44321_2026_426_MOESM8_ESM.zip › Figure 7 updated/7B/mRNA Males ce PPIA 12S 16S.xlsx]

## Sheet: Result
File Name	D:\211223 PCIR1004\Desktop\Miguel\Ratolins\Gene therapy\ssAAV9P31-hsyn-GFM1\RNA\030624 RNA expression FAM Mascles ce 16S 12S_20240603_125918.eds
Comment
Operator	Admin
Barcode
Instrument Type	QuantStudio™ 7 Pro System
Block Type	384-Well Block
Instrument Name	QS7Pro-2778722090019
Instrument Serial Number	2778722090019
Heated Cover Serial Number	2779321101337
Block Serial Number	2778322092313
Run Start Date/Time	2024-06-03 12:59:42 PM CEST
Run End Date/Time	2024-06-03 02:32:28 PM CEST
Run Duration	92 minutes 45 seconds
Sample Volume	10.0
Cover Temperature	105.0
Passive Reference	ROX
PCR Stage/Step Number	Stage 2 Step 2
Quantification Cycle Method	CT
Analysis Date/Time	2024-06-03 03:05:14 PM CEST
Software Name and Version	Design & Analysis Software v2.6.0
Plugin Name and Version	Primary Analysis v1.7.0, Standard Curve v1.6.0
Exported On	2024-06-03 03:05:52 PM CEST
Well	Well Position	Sample	Target	Cq	Cq Mean	Cq Confidence	Cq SD
1	A1	75 20ng	PPIA	21.3539	21.3302	0.952178	0.0335037
2	A2	75 20ng	PPIA	21.3065	21.3302	0.970032	0.0335037
3	A3	75 2ng	PPIA	26.1669	26.1172	0.950067	0.0702374
4	A4	75 2ng	PPIA	26.0675	26.1172	0.955161	0.0702374
5	A5	22-175 20ng	PPIA	20.8014	20.8287	0.960274	0.0385939
6	A6	22-175 20ng	PPIA	20.856	20.8287	0.963225	0.0385939
7	A7	22-175 2ng	PPIA	25.7913	25.7686	0.958253	0.0320729
8	A8	22-175 2ng	PPIA	25.7459	25.7686	0.954687	0.0320729
9	A9	114 20ng	16S	11.3561	11.3992	0.928399	0.0608686
10	A10	114 20ng	16S	11.4422	11.3992	0.935054	0.0608686
11	A11	143 2ng	16S	15.9513	15.8359	0.939676	0.136362
12	A12	143 2ng	16S	15.9382	15.8359	0.953127	0.136362
13	A13	75 20ng	12S	13.1661	13.1229	0.955294	0.0610771
14	A14	75 20ng	12S	13.0797	13.1229	0.957367	0.0610771
15	A15	75 2ng	12S	17.198	17.1647	0.959321	0.0471876
16	A16	75 2ng	12S	17.1313	17.1647	0.960971	0.0471876
17	A17	22-175 20ng	12S	11.9738	11.9492	0.951915	0.034889
18	A18	22-175 20ng	12S	11.9245	11.9492	0.947099	0.034889
19	A19	22-175 2ng	12S	16.1767	16.0729	0.959162	0.146831
20	A20	22-175 2ng	12S	15.9691	16.0729	0.957795	0.146831
25	B1	81 20ng	PPIA	20.3014	20.4087	0.944219	0.15173
26	B2	81 20ng	PPIA	20.516	20.4087	0.945584	0.15173
27	B3	81 2ng	PPIA	24.9456	24.9477	0.963445	0.00292512
28	B4	81 2ng	PPIA	24.9498	24.9477	0.956014	0.00292512
29	B5	144 20ng	PPIA	20.453	20.7234	0.951357	0.382456
30	B6	144 20ng	PPIA	20.9938	20.7234	0.973853	0.382456
31	B7	144 2ng	PPIA	25.6882	25.6319	0.974716	0.0796939
32	B8	144 2ng	PPIA	25.5755	25.6319	0.968701	0.0796939
33	B9	130 20ng	16S	12.2675	12.1977	0.938612	0.0986523
34	B10	130 20ng	16S	12.128	12.1977	0.927375	0.0986523
35	B11	130 2ng	16S	16.3098	16.3184	0.935191	0.0120929
36	B12	130 2ng	16S	16.3269	16.3184	0.94626	0.0120929
37	B13	81 20ng	12S	11.376	11.3319	0.939195	0.0624523
38	B14	81 20ng	12S	11.2877	11.3319	0.951054	0.0624523
39	B15	81 2ng	12S	15.8135	15.7282	0.955766	0.120674
40	B16	81 2ng	12S	15.6428	15.7282	0.967387	0.120674
41	B17	144 20ng	12S	12.133	12.1105	0.961514	0.0318968
42	B18	144 20ng	12S	12.0879	12.1105	0.969534	0.0318968
43	B19	144 2ng	12S	16.1394	16.1583	0.960945	0.0266931
44	B20	144 2ng	12S	16.1772	16.1583	0.949914	0.0266931
49	C1	86 20ng	PPIA	20.9863	20.9786	0.949274	0.0109217
50	C2	86 20ng	PPIA	20.9708	20.9786	0.956161	0.0109217
51	C3	86 2ng	PPIA	25.3955	25.4291	0.951975	0.0475599
52	C4	86 2ng	PPIA	25.4627	25.4291	0.952574	0.0475599
53	C5	167 20ng	PPIA	20.7236	20.7666	0.959781	0.0607252
54	C6	167 20ng	PPIA	20.8095	20.7666	0.968325	0.0607252
55	C7	167 2ng	PPIA	25.5535	25.4983	0.976815	0.0780575
56	C8	167 2ng	PPIA	25.4431	25.4983	0.959334	0.0780575
57	C9	132 20ng	16S	11.1749	11.1999	0.927842	0.0354391
58	C10	132 20ng	16S	11.225	11.1999	0.929631	0.0354391
59	C11	132 2ng	16S	15.1276	15.1672	0.934639	0.0559112
60	C12	132 2ng	16S	15.2067	15.1672	0.936924	0.0559112
61	C13	86 20ng	12S	11.9673	12.0289	0.937264	0.0871677
62	C14	86 20ng	12S	12.0906	12.0289	0.948863	0.0871677
63	C15	86 2ng	12S	16.243	16.2024	0.961695	0.0574502
64	C16	86 2ng	12S	16.1618	16.2024	0.956264	0.0574502
65	C17	167 20ng	12S	12.3923	12.3337	0.959034	0.0828035
66	C18	167 20ng	12S	12.2752	12.3337	0.957016	0.0828035
67	C19	167 2ng	12S	16.4737	16.474	0.97475	0.000391785
68	C20	167 2ng	12S	16.4743	16.474	0.954994	0.000391785
73	D1	88 20ng	PPIA	21.113	20.9702	0.941582	0.201925
74	D2	88 20ng	PPIA	20.8274	20.9702	0.956528	0.201925
75	D3	88 2ng	PPIA	25.6553	25.6441	0.953787	0.015748
76	D4	88 2ng	PPIA	25.633	25.6441	0.949669	0.015748
77	D5	22-176 20ng	PPIA	20.8741	20.9284	0.966941	0.0767112
78	D6	22-176 20ng	PPIA	20.9826	20.9284	0.959871	0.0767112
79	D7	22-176 2ng	PPIA	25.4967	25.432	0.960168	0.0915531
80	D8	22-176 2ng	PPIA	25.3673	25.432	0.958308	0.0915531
81	D9	142 20ng	16S	11.6577	11.4245	0.946887	0.329775
82	D10	142 20ng	16S	11.1913	11.4245	0.943576	0.329775
83	D11	142 2ng	16S	16.048	16.0184	0.964915	0.0418585
84	D12	142 2ng	16S	15.9888	16.0184	0.953603	0.0418585
85	D13	88 20ng	12S	12.6822	12.6706	0.949121	0.0163499
86	D14	88 20ng	12S	12.659	12.6706	0.950722	0.0163499
87	D15	88 2ng	12S	16.8116	16.821	0.957496	0.0131616
88	D16	88 2ng	12S	16.8303	16.821	0.960172	0.0131616
89	D17	22-176 20ng	12S	11.759	11.7924	0.955306	0.0473333
90	D18	22-176 20ng	12S	11.8259	11.7924	0.957636	0.0473333
91	D19	22-176 2ng	12S	15.7877	15.7799	0.963091	0.0109907
92	D20	22-176 2ng	12S	15.7721	15.7799	0.969179	0.0109907
97	E1	115 20ng	PPIA	20.9736	21.0026	0.94879	0.0409722
98	E2	115 20ng	PPIA	21.0315	21.0026	0.960514	0.0409722
99	E3	115 2ng	PPIA	25.6244	25.5752	0.956788	0.0696162
100	E4	115 2ng	PPIA	25.526	25.5752	0.954433	0.0696162
101	E5	149 20ng	PPIA	20.8844	20.922	0.975105	0.053268
102	E6	149 20ng	PPIA	20.9597	20.922	0.961141	0.053268
103	E7	149 2ng	PPIA	25.7126	25.692	0.95492	0.0291139
104	E8	149 2ng	PPIA	25.6714	25.692	0.95116	0.0291139
105	E9	153 20ng	16S	12.3989	12.4267	0.929091	0.0393663
106	E10	153 20ng	16S	12.4546	12.4267	0.950434	0.0393663
107	E11	153 2ng	16S	16.368	16.3716	0.93843	0.00511293
108	E12	153 2ng	16S	16.3752	16.3716	0.949752	0.00511293
109	E13	115 20ng	12S	11.4064	11.4056	0.945644	0.00114045
110	E14	115 20ng	12S	11.4048	11.4056	0.939386	0.00114045
111	E15	115 2ng	12S	15.6621	15.6371	0.962953	0.035277
112	E16	115 2ng	12S	15.6122	15.6371	0.961479	0.035277
113	E17	149 20ng	12S	11.9555	11.9629	0.95639	0.0103628
114	E18	149 20ng	12S	11.9702	11.9629	0.952164	0.0103628
115	E19	149 2ng	12S	16.1219	16.112	0.951819	0.0139143
116	E20	149 2ng	12S	16.1022	16.112	0.951433	0.0139143
121	F1	111 20ng	PPIA	21.2921	21.2724	0.949006	0.027769
122	F2	111 20ng	PPIA	21.2528	21.2724	0.94784	0.027769
123	F3	111 2ng	PPIA	26.0348	26.024	0.95192	0.0152177
124	F4	111 2ng	PPIA	26.0133	26.024	0.953156	0.0152177
125	F5	22-113 20ng	PPIA	21.1621	21.0726	0.952839	0.126487
126	F6	22-113 20ng	PPIA	20.9832	21.0726	0.954502	0.126487
127	F7	22-113 2ng	PPIA	25.4764	25.5054	0.956996	0.0410122
128	F8	22-113 2ng	PPIA	25.5344	25.5054	0.958073	0.0410122
129	F9	181 20ng	16S	10.8935	10.8131	0.949192	0.113686
130	F10	181 20ng	16S	10.7327	10.8131	0.928477	0.113686
131	F11	181 2ng	16S	15.1806	15.161	0.929567	0.0278375
132	F12	181 2ng	16S	15.1413	15.161	0.92522	0.0278375
133	F13	111 20ng	12S	12.2422	12.3087	0.950681	0.0940402
134	F14	111 20ng	12S	12.3752	12.3087	0.953574	0.0940402
135	F15	111 2ng	12S	16.2702	16.3074	0.96829	0.0526243
136	F16	111 2ng	12S	16.3446	16.3074	0.963242	0.0526243
137	F17	22-113 20ng	12S	12.7049	12.6767	0.954276	0.0398175
138	F18	22-113 20ng	12S	12.6486	12.6767	0.953429	0.0398175
139	F19	22-113 2ng	12S	16.4126	16.3976	0.955866	0.0211271
140	F20	22-113 2ng	12S	16.3827	16.3976	0.9643	0.0211271
145	G1	110 20ng	PPIA	21.1324	21.0509	0.952611	0.115203
146	G2	110 20ng	PPIA	20.9695	21.0509	0.956869	0.115203
147	G3	110 2ng	PPIA	26.0021	25.9831	0.953552	0.0268771
148	G4	110 2ng	PPIA	25.9641	25.9831	0.954139	0.0268771
149	G5	22-183 20ng	PPIA	21.3343	21.3504	0.955683	0.0228195
150	G6	22-183 20ng	PPIA	21.3665	21.3504	0.963321	0.0228195
151	G7	22-183 2ng	PPIA	25.8992	25.9532	0.957246	0.076304
152	G8	22-183 2ng	PPIA	26.0071	25.9532	0.956816	0.076304
153	G9	143 20ng	16S	11.3124	11.2637	0.935	0.0689608
154	G10	143 20ng	16S	11.2149	11.2637	0.950083	0.0689608
155	G11	143 2ng	16S	15.7913	15.8359	0.938354	0.136362
156	G12	143 2ng	16S	15.6626	15.8359	0.942963	0.136362
157	G13	110 20ng	12S	12.6039	12.6096	0.947991	0.00810436
158	G14	110 20ng	12S	12.6153	12.6096	0.948428	0.00810436
159	G15	110 2ng	12S	16.7397	16.7718	0.94953	0.0454471
160	G16	110 2ng	12S	16.804	16.7718	0.959887	0.0454471
161	G17	22-183 20ng	12S	11.8285	11.8161	0.945755	0.0176252
162	G18	22-183 20ng	12S	11.8036	11.8161	0.955805	0.0176252
163	G19	22-183 2ng	12S	15.8278	15.8358	0.972882	0.0113255
164	G20	22-183 2ng	12S	15.8438	15.8358	0.9507	0.0113255
169	H1	118 20ng	PPIA	21.0283	21.0529	0.947751	0.0347281
170	H2	118 20ng	PPIA	21.0775	21.0529	0.950402	0.0347281
171	H3	118 2ng	PPIA	25.0082	25.062	0.950903	0.0761068
172	H4	118 2ng	PPIA	25.1159	25.062	0.951775	0.0761068
173	H5	162 20ng	PPIA	20.888	20.9134	0.954899	0.0358643
174	H6	162 20ng	PPIA	20.9387	20.9134	0.961478	0.0358643
175	H7	162 2ng	PPIA	26.0406	26.0129	0.948389	0.0392382
176	H8	162 2ng	PPIA	25.9851	26.0129	0.956705	0.0392382
177	H9	156 20ng	16S	12.0803	12.0286	0.910003	0.0731735
178	H10	156 20ng	16S	11.9768	12.0286	0.950403	0.0731735
179	H11	156 2ng	16S	16.6721	16.7163	0.941439	0.0625434
180	H12	156 2ng	16S	16.7606	16.7163	0.944233	0.0625434
181	H13	118 20ng	12S	11.9273	11.9391	0.94852	0.0167225
182	H14	118 20ng	12S	11.9509	11.9391	0.95402	0.0167225
183	H15	118 2ng	12S	15.4217	15.3862	0.958001	0.0502162
184	H16	118 2ng	12S	15.3507	15.3862	0.959166	0.0502162
185	H17	162 20ng	12S	12.089	12.1443	0.954872	0.0782468
186	H18	162 20ng	12S	12.1996	12.1443	0.946453	0.0782468
187	H19	162 2ng	12S	16.5346	16.5221	0.971161	0.0176715
188	H20	162 2ng	12S	16.5096	16.5221	0.956144	0.0176715
193	I1	114 20ng	PPIA	21.0026	20.944	0.945989	0.0828114
194	I2	114 20ng	PPIA	20.8855	20.944	0.961298	0.0828114
195	I3	114 2ng	PPIA	25.5334	25.6408	0.957708	0.149155
196	I4	114 2ng	PPIA	25.5193	25.6408	0.956924	0.149155
197	I5	75 20ng	16S	12.393	12.3867	0.933137	0.00886206
198	I6	75 20ng	16S	12.3805	12.3867	0.934151	0.00886206
199	I7	75 2ng	16S	16.8442	16.8382	0.931952	0.00849317
200	I8	75 2ng	16S	16.8322	16.8382	0.939517	0.00849317
201	I9	22-175 20ng	16S	11.1157	11.1683	0.933958	0.0743472
202	I10	22-175 20ng	16S	11.2208	11.1683	0.907008	0.0743472
203	I11	22-175 2ng	16S	15.618	15.6223	0.940634	0.00602195
204	I12	22-175 2ng	16S	15.6265	15.6223	0.95946	0.00602195
205	I13	114 20ng	12S	11.9252	12.0069	0.949966	0.115457
206	I14	114 20ng	12S	12.0885	12.0069	0.95309	0.115457
208	I16	114 2ng	12S	16.1431	16.121	0.95894	0.0301445
217	J1	130 20ng	PPIA	21.3764	21.3841	0.945882	0.0109059
218	J2	130 20ng	PPIA	21.3918	21.3841	0.9535	0.0109059
219	J3	130 2ng	PPIA	25.7725	25.7177	0.951462	0.0773993
220	J4	130 2ng	PPIA	25.663	25.7177	0.954935	0.0773993
221	J5	81 20ng	16S	10.1819	10.2513	0.909966	0.098192
222	J6	81 20ng	16S	10.3208	10.2513	0.936197	0.098192
223	J7	81 2ng	16S	15.1862	15.1673	0.929681	0.0267829
224	J8	81 2ng	16S	15.1484	15.1673	0.929031	0.0267829
225	J9	144 20ng	16S	11.379	11.3713	0.942259	0.0108771
226	J10	144 20ng	16S	11.3636	11.3713	0.913273	0.0108771
227	J11	144 2ng	16S	15.7434	15.7453	0.93713	0.00267796
228	J12	144 2ng	16S	15.7472	15.7453	0.951213	0.00267796
229	J13	130 20ng	12S	12.9322	12.8758	0.957964	0.0797132
230	J14	130 20ng	12S	12.8195	12.8758	0.964066	0.0797132
231	J15	130 2ng	12S	16.4788	16.5024	0.965106	0.0333973
232	J16	130 2ng	12S	16.526	16.5024	0.95938	0.0333973
241	K1	132 20ng	PPIA	21.1437	21.1157	0.948267	0.0396591
242	K2	132 20ng	PPIA	21.0876	21.1157	0.968678	0.0396591
243	K3	132 2ng	PPIA	25.4022	25.356	0.950512	0.0653813
244	K4	132 2ng	PPIA	25.3098	25.356	0.961023	0.0653813
245	K5	86 20ng	16S	11.3747	11.3434	0.923782	0.0443389
246	K6	86 20ng	16S	11.312	11.3434	0.93471	0.0443389
247	K7	86 2ng	16S	15.8381	15.7538	0.923109	0.119141
248	K8	86 2ng	16S	15.6696	15.7538	0.946579	0.119141
249	K9	167 20ng	16S	11.3936	11.5501	0.931827	0.221314
250	K10	167 20ng	16S	11.7066	11.5501	0.917903	0.221314
251	K11	167 2ng	16S	16.4149	16.2537	0.928589	0.227981
252	K12	167 2ng	16S	16.0925	16.2537	0.954017	0.227981
253	K13	132 20ng	12S	11.6273	11.6157	0.937146	0.0163389
254	K14	132 20ng	12S	11.6042	11.6157	0.94764	0.0163389
255	K15	132 2ng	12S	15.3831	15.3903	0.959017	0.0102097
256	K16	132 2ng	12S	15.3975	15.3903	0.965657	0.0102097
265	L1	142 20ng	PPIA	21.0193	21.0361	0.945353	0.0237255
266	L2	142 20ng	PPIA	21.0529	21.0361	0.953449	0.0237255
267	L3	142 2ng	PPIA	25.9873	25.9359	0.950086	0.0726165
268	L4	142 2ng	PPIA	25.8846	25.9359	0.957567	0.0726165
269	L5	88 20ng	16S	11.9441	11.9635	0.955471	0.0274969
270	L6	88 20ng	16S	11.9829	11.9635	0.938399	0.0274969
271	L7	88 2ng	16S	16.5309	16.5155	0.937599	0.0217928
272	L8	88 2ng	16S	16.5001	16.5155	0.932863	0.0217928
273	L9	22-176 20ng	16S	11.0166	11.1319	0.948921	0.163034
274	L10	22-176 20ng	16S	11.2472	11.1319	0.928573	0.163034
275	L11	22-176 2ng	16S	15.3305	15.3834	0.953687	0.0748041
276	L12	22-176 2ng	16S	15.4363	15.3834	0.926863	0.0748041
277	L13	142 20ng	12S	12.0647	12.0656	0.940157	0.00131816
278	L14	142 20ng	12S	12.0665	12.0656	0.947405	0.00131816
279	L15	142 2ng	12S	16.3442	16.3684	0.950445	0.0343352
280	L16	142 2ng	12S	16.3927	16.3684	0.965151	0.0343352
291	M3	153 2ng	PPIA	25.72	25.7059	0.956538	0.0199024
292	M4	153 2ng	PPIA	25.6918	25.7059	0.957102	0.0199024
293	M5	115 20ng	16S	10.8055	10.7846	0.963039	0.0296347
294	M6	115 20ng	16S	10.7636	10.7846	0.916175	0.0296347
295	M7	115 2ng	16S	15.3636	15.3413	0.957055	0.0314376
296	M8	115 2ng	16S	15.3191	15.3413	0.931478	0.0314376
297	M9	149 20ng	16S	11.1689	11.3058	0.920844	0.193668
298	M10	149 20ng	16S	11.4428	11.3058	0.965434	0.193668
299	M11	149 2ng	16S	15.9485	15.9403	0.93569	0.0116119
300	M12	149 2ng	16S	15.932	15.9403	0.946829	0.0116119
301	M13	153 20ng	12S	12.9817	12.9859	0.968526	0.00598938
302	M14	153 20ng	12S	12.9902	12.9859	0.955002	0.00598938
303	M15	153 2ng	12S	16.853	16.8669	0.968943	0.0197104
304	M16	153 2ng	12S	16.8809	16.8669	0.966297	0.0197104
305	M17	153 20ng	PPIA	20.6316	20.6506	0.957253	0.0268567
306	M18	153 20ng	PPIA	20.6696	20.6506	0.962234	0.0268567
310	M22	Tris	PPIA	Undetermined		0
311	M23	Tris	16S	36.1557	36.1557	0.886352
312	M24	Tris	12S	Undetermined		0
313	N1	181 20ng	PPIA	20.9694	20.9599	0.940177	0.0134697
314	N2	181 20ng	PPIA	20.9504	20.9599	0.952316	0.0134697
315	N3	181 2ng	PPIA	24.9767	25.0044	0.95954	0.0392772
316	N4	181 2ng	PPIA	25.0322	25.0044	0.951416	0.0392772
317	N5	111 20ng	16S	11.4932	11.5792	0.941691	0.121648
318	N6	111 20ng	16S	11.6652	11.5792	0.930197	0.121648
319	N7	111 2ng	16S	15.9851	16.0055	0.958401	0.0288517
320	N8	111 2ng	16S	16.0259	16.0055	0.927498	0.0288517
321	N9	22-113 20ng	16S	12.1931	12.3555	0.923748	0.229644
322	N10	22-113 20ng	16S	12.5179	12.3555	0.97003	0.229644
323	N11	22-113 2ng	16S	16.21	16.1991	0.935486	0.0154124
324	N12	22-113 2ng	16S	16.1882	16.1991	0.962514	0.0154124
325	N13	181 20ng	12S	11.5108	11.5065	0.944496	0.0061405
326	N14	181 20ng	12S	11.5022	11.5065	0.951178	0.0061405
327	N15	181 2ng	12S	15.6239	15.6333	0.957346	0.0132958
328	N16	181 2ng	12S	15.6427	15.6333	0.959041	0.0132958
337	O1	143 20ng	PPIA	21.2084	21.2278	0.952062	0.0274423
338	O2	143 20ng	PPIA	21.2472	21.2278	0.960397	0.0274423
339	O3	143 2ng	PPIA	25.8396	25.6408	0.955297	0.149155
340	O4	143 2ng	PPIA	25.6711	25.6408	0.953005	0.149155
341	O5	110 20ng	16S	12.0018	12.0095	0.938108	0.010911
342	O6	110 20ng	16S	12.0172	12.0095	0.950971	0.010911
343	O7	110 2ng	16S	16.6693	16.58	0.937617	0.126397
344	O8	110 2ng	16S	16.4906	16.58	0.950013	0.126397
345	O9	22-183 20ng	16S	11.6155	11.6539	0.93297	0.0542062
346	O10	22-183 20ng	16S	11.6922	11.6539	0.928205	0.0542062
347	O11	22-183 2ng	16S	15.8914	15.892	0.927741	0.000911474
348	O12	22-183 2ng	16S	15.8927	15.892	0.947975	0.000911474
349	O13	143 20ng	12S	12.0813	12.1097	0.951975	0.0400789
350	O14	143 20ng	12S	12.138	12.1097	0.954437	0.0400789
351	O15	143 2ng	12S	16.1332	16.121	0.967768	0.0301445
352	O16	143 2ng	12S	16.0866	16.121	0.962207	0.0301445
358	O22	Ctrl RNA 86	PPIA	Undetermined		0
359	O23	Ctrl RNA 86	16S	27.7162	27.7162	0.934877
360	O24	Ctrl RNA 86	12S	28.3001	28.3001	0.967722
361	P1	156 20ng	PPIA	20.8961	20.9164	0.957946	0.0286036
362	P2	156 20ng	PPIA	20.9366	20.9164	0.949162	0.0286036
363	P3	156 2ng	PPIA	25.9684	25.9907	0.958996	0.0315696
364	P4	156 2ng	PPIA	26.013	25.9907	0.95052	0.0315696
365	P5	118 20ng	16S	11.3511	11.3375	0.928999	0.0192337
366	P6	118 20ng	16S	11.3239	11.3375	0.923008	0.0192337
367	P7	118 2ng	16S	15.1306	15.1289	0.925098	0.00238328
368	P8	118 2ng	16S	15.1272	15.1289	0.94207	0.00238328
370	P10	162 20ng	16S	11.4881	11.4565	0.898754	0.0446038
371	P11	162 2ng	16S	16.2564	16.2407	0.929904	0.0222506
372	P12	162 2ng	16S	16.225	16.2407	0.941981	0.0222506
373	P13	156 20ng	12S	12.5143	12.5013	0.951539	0.0184345
374	P14	156 20ng	12S	12.4883	12.5013	0.96007	0.0184345
375	P15	156 2ng	12S	16.9748	16.978	0.961922	0.00445017
376	P16	156 2ng	12S	16.9811	16.978	0.966637	0.00445017
377	P17	162 20ng	16S	11.425	11.4565	0.920247	0.0446038
382	P22	Ctrl RNA 111	PPIA	Undetermined		0
383	P23	Ctrl RNA 111	16S	27.274	27.274	0.926992
384	P24	Ctrl RNA 111	12S	28.13	28.13	0.960197

## Sheet: Samples
Sample	Target	Cq	Cq Mean		Sample	Target	Cq	Cq Mean		Sample	Target	Cq	Cq Mean
75 20ng	PPIA	21.3539	21.3302		75 20ng	16S	12.393	12.3867		75 20ng	12S	13.1661	13.1229
75 20ng	PPIA	21.3065	21.3302		75 20ng	16S	12.3805	12.3867		75 20ng	12S	13.0797	13.1229
75 2ng	PPIA	26.1669	26.1172		75 2ng	16S	16.8442	16.8382		75 2ng	12S	17.198	17.1647
75 2ng	PPIA	26.0675	26.1172		75 2ng	16S	16.8322	16.8382		75 2ng	12S	17.1313	17.1647
22-175 20ng	PPIA	20.8014	20.8287		22-175 20ng	16S	11.1157	11.1683		22-175 20ng	12S	11.9738	11.9492
22-175 20ng	PPIA	20.856	20.8287		22-175 20ng	16S	11.2208	11.1683		22-175 20ng	12S	11.9245	11.9492
22-175 2ng	PPIA	25.7913	25.7686		22-175 2ng	16S	15.618	15.6223		22-175 2ng	12S	16.1767	16.0729
22-175 2ng	PPIA	25.7459	25.7686		22-175 2ng	16S	15.6265	15.6223		22-175 2ng	12S	15.9691	16.0729
81 20ng	PPIA	20.3014	20.4087		81 20ng	16S	10.1819	10.2513		81 20ng	12S	11.376	11.3319
81 20ng	PPIA	20.516	20.4087		81 20ng	16S	10.3208	10.2513		81 20ng	12S	11.2877	11.3319
81 2ng	PPIA	24.9456	24.9477		81 2ng	16S	15.1862	15.1673		81 2ng	12S	15.8135	15.7282
81 2ng	PPIA	24.9498	24.9477		81 2ng	16S	15.1484	15.1673		81 2ng	12S	15.6428	15.7282
144 20ng	PPIA	20.453	20.7234		144 20ng	16S	11.379	11.3713		144 20ng	12S	12.133	12.1105
144 20ng	PPIA	20.9938	20.7234		144 20ng	16S	11.3636	11.3713		144 20ng	12S	12.0879	12.1105
144 2ng	PPIA	25.6882	25.6319		144 2ng	16S	15.7434	15.7453		144 2ng	12S	16.1394	16.1583
144 2ng	PPIA	25.5755	25.6319		144 2ng	16S	15.7472	15.7453		144 2ng	12S	16.1772	16.1583
86 20ng	PPIA	20.9863	20.9786		86 20ng	16S	11.3747	11.3434		86 20ng	12S	11.9673	12.0289
86 20ng	PPIA	20.9708	20.9786		86 20ng	16S	11.312	11.3434		86 20ng	12S	12.0906	12.0289
86 2ng	PPIA	25.3955	25.4291		86 2ng	16S	15.8381	15.7538		86 2ng	12S	16.243	16.2024
86 2ng	PPIA	25.4627	25.4291		86 2ng	16S	15.6696	15.7538		86 2ng	12S	16.1618	16.2024
167 20ng	PPIA	20.7236	20.7666		167 20ng	16S	11.3936	11.5501		167 20ng	12S	12.3923	12.3337
167 20ng	PPIA	20.8095	20.7666		167 20ng	16S	11.7066	11.5501		167 20ng	12S	12.2752	12.3337
167 2ng	PPIA	25.5535	25.4983		167 2ng	16S	16.4149	16.2537		167 2ng	12S	16.4737	16.474
167 2ng	PPIA	25.4431	25.4983		167 2ng	16S	16.0925	16.2537		167 2ng	12S	16.4743	16.474
88 20ng	PPIA	21.113	20.9702		88 20ng	16S	11.9441	11.9635		88 20ng	12S	12.6822	12.6706
88 20ng	PPIA	20.8274	20.9702		88 20ng	16S	11.9829	11.9635		88 20ng	12S	12.659	12.6706
88 2ng	PPIA	25.6553	25.6441		88 2ng	16S	16.5309	16.5155		88 2ng	12S	16.8116	16.821
88 2ng	PPIA	25.633	25.6441		88 2ng	16S	16.5001	16.5155		88 2ng	12S	16.8303	16.821
22-176 20ng	PPIA	20.8741	20.9284		22-176 20ng	16S	11.0166	11.1319		22-176 20ng	12S	11.759	11.7924
22-176 20ng	PPIA	20.9826	20.9284		22-176 20ng	16S	11.2472	11.1319		22-176 20ng	12S	11.8259	11.7924
22-176 2ng	PPIA	25.4967	25.432		22-176 2ng	16S	15.3305	15.3834		22-176 2ng	12S	15.7877	15.7799
22-176 2ng	PPIA	25.3673	25.432		22-176 2ng	16S	15.4363	15.3834		22-176 2ng	12S	15.7721	15.7799
115 20ng	PPIA	20.9736	21.0026		115 20ng	16S	10.8055	10.7846		115 20ng	12S	11.4064	11.4056
115 20ng	PPIA	21.0315	21.0026		115 20ng	16S	10.7636	10.7846		115 20ng	12S	11.4048	11.4056
115 2ng	PPIA	25.6244	25.5752		115 2ng	16S	15.3636	15.3413		115 2ng	12S	15.6621	15.6371
115 2ng	PPIA	25.526	25.5752		115 2ng	16S	15.3191	15.3413		115 2ng	12S	15.6122	15.6371
149 20ng	PPIA	20.8844	20.922		149 20ng	16S	11.1689	11.3058		149 20ng	12S	11.9555	11.9629
149 20ng	PPIA	20.9597	20.922		149 20ng	16S	11.4428	11.3058		149 20ng	12S	11.9702	11.9629
149 2ng	PPIA	25.7126	25.692		149 2ng	16S	15.9485	15.9403		149 2ng	12S	16.1219	16.112
149 2ng	PPIA	25.6714	25.692		149 2ng	16S	15.932	15.9403		149 2ng	12S	16.1022	16.112
111 20ng	PPIA	21.2921	21.2724		111 20ng	16S	11.4932	11.5792		111 20ng	12S	12.2422	12.3087
111 20ng	PPIA	21.2528	21.2724		111 20ng	16S	11.6652	11.5792		111 20ng	12S	12.3752	12.3087
111 2ng	PPIA	26.0348	26.024		111 2ng	16S	15.9851	16.0055		111 2ng	12S	16.2702	16.3074
111 2ng	PPIA	26.0133	26.024		111 2ng	16S	16.0259	16.0055		111 2ng	12S	16.3446	16.3074
22-113 20ng	PPIA	21.1621	21.0726		22-113 20ng	16S	12.1931	12.3555		22-113 20ng	12S	12.7049	12.6767
22-113 20ng	PPIA	20.9832	21.0726		22-113 20ng	16S	12.5179	12.3555		22-113 20ng	12S	12.6486	12.6767
22-113 2ng	PPIA	25.4764	25.5054		22-113 2ng	16S	16.21	16.1991		22-113 2ng	12S	16.4126	16.3976
22-113 2ng	PPIA	25.5344	25.5054		22-113 2ng	16S	16.1882	16.1991		22-113 2ng	12S	16.3827	16.3976
110 20ng	PPIA	21.1324	21.0509		110 20ng	16S	12.0018	12.0095		110 20ng	12S	12.6039	12.6096
110 20ng	PPIA	20.9695	21.0509		110 20ng	16S	12.0172	12.0095		110 20ng	12S	12.6153	12.6096
110 2ng	PPIA	26.0021	25.9831		110 2ng	16S	16.6693	16.58		110 2ng	12S	16.7397	16.7718
110 2ng	PPIA	25.9641	25.9831		110 2ng	16S	16.4906	16.58		110 2ng	12S	16.804	16.7718
22-183 20ng	PPIA	21.3343	21.3504		22-183 20ng	16S	11.6155	11.6539		22-183 20ng	12S	11.8285	11.8161
22-183 20ng	PPIA	21.3665	21.3504		22-183 20ng	16S	11.6922	11.6539		22-183 20ng	12S	11.8036	11.8161
22-183 2ng	PPIA	25.8992	25.9532		22-183 2ng	16S	15.8914	15.892		22-183 2ng	12S	15.8278	15.8358
22-183 2ng	PPIA	26.0071	25.9532		22-183 2ng	16S	15.8927	15.892		22-183 2ng	12S	15.8438	15.8358
118 20ng	PPIA	21.0283	21.0529		118 20ng	16S	11.3511	11.3375		118 20ng	12S	11.9273	11.9391
118 20ng	PPIA	21.0775	21.0529		118 20ng	16S	11.3239	11.3375		118 20ng	12S	11.9509	11.9391
118 2ng	PPIA	25.0082	25.062		118 2ng	16S	15.1306	15.1289		118 2ng	12S	15.4217	15.3862
118 2ng	PPIA	25.1159	25.062		118 2ng	16S	15.1272	15.1289		118 2ng	12S	15.3507	15.3862
162 20ng	PPIA	20.888	20.9134		162 20ng	16S	11.4881	11.4565		162 20ng	12S	12.089	12.1443
162 20ng	PPIA	20.9387	20.9134		162 20ng	16S	11.425	11.4565		162 20ng	12S	12.1996	12.1443
162 2ng	PPIA	26.0406	26.0129		162 2ng	16S	16.2564	16.2407		162 2ng	12S	16.5346	16.5221
162 2ng	PPIA	25.9851	26.0129		162 2ng	16S	16.225	16.2407		162 2ng	12S	16.5096	16.5221
114 20ng	PPIA	21.0026	20.944		114 20ng	16S	11.3561	11.3992		114 20ng	12S	11.9252	12.0069
114 20ng	PPIA	20.8855	20.944		114 20ng	16S	11.4422	11.3992		114 20ng	12S	12.0885	12.0069
114 2ng	PPIA	25.5334	25.6408		114 2ng	16S	15.9513	15.8359		114 2ng	12S	16.1431	16.121
114 2ng	PPIA	25.5193	25.6408		114 2ng	16S	15.9382	15.8359		114 2ng	12S	16.1431	16.121
130 20ng	PPIA	21.3764	21.3841		130 20ng	16S	12.2675	12.1977		130 20ng	12S	12.9322	12.8758
130 20ng	PPIA	21.3918	21.3841		130 20ng	16S	12.128	12.1977		130 20ng	12S	12.8195	12.8758
130 2ng	PPIA	25.7725	25.7177		130 2ng	16S	16.3098	16.3184		130 2ng	12S	16.4788	16.5024
130 2ng	PPIA	25.663	25.7177		130 2ng	16S	16.3269	16.3184		130 2ng	12S	16.526	16.5024
132 20ng	PPIA	21.1437	21.1157		132 20ng	16S	11.1749	11.1999		132 20ng	12S	11.6273	11.6157
132 20ng	PPIA	21.0876	21.1157		132 20ng	16S	11.225	11.1999		132 20ng	12S	11.6042	11.6157
132 2ng	PPIA	25.4022	25.356		132 2ng	16S	15.1276	15.1672		132 2ng	12S	15.3831	15.3903
132 2ng	PPIA	25.3098	25.356		132 2ng	16S	15.2067	15.1672		132 2ng	12S	15.3975	15.3903
142 20ng	PPIA	21.0193	21.0361		142 20ng	16S	11.6577	11.4245		142 20ng	12S	12.0647	12.0656
142 20ng	PPIA	21.0529	21.0361		142 20ng	16S	11.1913	11.4245		142 20ng	12S	12.0665	12.0656
142 2ng	PPIA	25.9873	25.9359		142 2ng	16S	16.048	16.0184		142 2ng	12S	16.3442	16.3684
142 2ng	PPIA	25.8846	25.9359		142 2ng	16S	15.9888	16.0184		142 2ng	12S	16.3927	16.3684
153 2ng	PPIA	25.72	25.7059		153 20ng	16S	12.3989	12.4267		153 20ng	12S	12.9817	12.9859
153 2ng	PPIA	25.6918	25.7059		153 20ng	16S	12.4546	12.4267		153 20ng	12S	12.9902	12.9859
153 20ng	PPIA	20.6316	20.6506		153 2ng	16S	16.368	16.3716		153 2ng	12S	16.853	16.8669
153 20ng	PPIA	20.6696	20.6506		153 2ng	16S	16.3752	16.3716		153 2ng	12S	16.8809	16.8669
181 20ng	PPIA	20.9694	20.9599		181 20ng	16S	10.8935	10.8131		181 20ng	12S	11.5108	11.5065
181 20ng	PPIA	20.9504	20.9599		181 20ng	16S	10.7327	10.8131		181 20ng	12S	11.5022	11.5065
181 2ng	PPIA	24.9767	25.0044		181 2ng	16S	15.1806	15.161		181 2ng	12S	15.6239	15.6333
181 2ng	PPIA	25.0322	25.0044		181 2ng	16S	15.1413	15.161		181 2ng	12S	15.6427	15.6333
143 20ng	PPIA	21.2084	21.2278		143 20ng	16S	11.3124	11.2637		143 20ng	12S	12.0813	12.1097
143 20ng	PPIA	21.2472	21.2278		143 20ng	16S	11.2149	11.2637		143 20ng	12S	12.138	12.1097
143 2ng	PPIA	25.8396	25.6408		143 2ng	16S	15.7913	15.8359		143 2ng	12S	16.1332	16.121
143 2ng	PPIA	25.6711	25.6408		143 2ng	16S	15.6626	15.8359		143 2ng	12S	16.0866	16.121
156 20ng	PPIA	20.8961	20.9164		156 20ng	16S	12.0803	12.0286		156 20ng	12S	12.5143	12.5013
156 20ng	PPIA	20.9366	20.9164		156 20ng	16S	11.9768	12.0286		156 20ng	12S	12.4883	12.5013
156 2ng	PPIA	25.9684	25.9907		156 2ng	16S	16.6721	16.7163		156 2ng	12S	16.9748	16.978
156 2ng	PPIA	26.013	25.9907		156 2ng	16S	16.7606	16.7163		156 2ng	12S	16.9811	16.978

## Sheet: 16S Males ce
Sample	Target	Cq	Cq Mean	Dif Cts		Sample	Target	Cq	Cq Mean	Dif Cts	Delta Ct	Delta Delta Ct	2^-DeltaDeltaCt
75 20ng	PPIA	21.3539	21.3302	4.78699		75 20ng	16S	12.393	12.3867	4.45145	-8.94349	-0.0405835	1.02853			Promedio DeltaCt WT	-8.9029
75 20ng	PPIA	21.3065	21.3302			75 20ng	16S	12.3805	12.3867							Promedio DeltaCt WT	-9.29622
75 2ng	PPIA	26.1669	26.1172			75 2ng	16S	16.8442	16.8382		-9.27903	0.0171986	0.98815
75 2ng	PPIA	26.0675	26.1172			75 2ng	16S	16.8322	16.8382
22-175 20ng	PPIA	20.8014	20.8287	4.93991		22-175 20ng	16S	11.1157	11.1683	4.45402	-9.6604	-0.7575	1.69056				20ng
22-175 20ng	PPIA	20.856	20.8287			22-175 20ng	16S	11.2208	11.1683								WT		KI/KO V		KI/KO AAV
22-175 2ng	PPIA	25.7913	25.7686			22-175 2ng	16S	15.618	15.6223		-10.1463	-0.85007	1.80259				JT23-75ce	1.02853	JT23-81ce	2.38577	JT23-86ce	1.66126
22-175 2ng	PPIA	25.7459	25.7686			22-175 2ng	16S	15.6265	15.6223								JT23-88ce	1.07461	JT23-115ce	2.48813	JT23-111ce	1.72946
81 20ng	PPIA	20.3014	20.4087	4.53898		81 20ng	16S	10.1819	10.2513	4.91595	-10.1574	-1.25445	2.38577				JT23-110ce	1.1008	JT23-118ce	1.75631	JT23-114ce	1.56042
81 20ng	PPIA	20.516	20.4087			81 20ng	16S	10.3208	10.2513								JT23-130ce	1.2171	JT23-132ce	2.01793	JT23-142ce	1.63436
81 2ng	PPIA	24.9456	24.9477			81 2ng	16S	15.1862	15.1673		-9.78038	-0.484154	1.39877				JT23-153ce	0.624581	JT23-181ce	2.36838	JT23-143ce	2.0867
81 2ng	PPIA	24.9498	24.9477			81 2ng	16S	15.1484	15.1673								JT23-156ce	0.989583	JT22-175ce	1.69056	JT23-144ce	1.36526
144 20ng	PPIA	20.453	20.7234	4.90849		144 20ng	16S	11.379	11.3713	4.37394	-9.35207	-0.449171	1.36526				JT23-167ce	1.24275	JT22-176ce	1.8578	JT23-149ce	1.63959
144 20ng	PPIA	20.9938	20.7234			144 20ng	16S	11.3636	11.3713								JT22-113ce	0.879168	JT22-183ce	1.73343	JT23-162ce	1.46807
144 2ng	PPIA	25.6882	25.6319			144 2ng	16S	15.7434	15.7453		-9.88662	-0.590394	1.50566
144 2ng	PPIA	25.5755	25.6319			144 2ng	16S	15.7472	15.7453
86 20ng	PPIA	20.9863	20.9786	4.45054		86 20ng	16S	11.3747	11.3434	4.41044	-9.63518	-0.732282	1.66126				2ng
86 20ng	PPIA	20.9708	20.9786			86 20ng	16S	11.312	11.3434								WT		KI/KO V		KI/KO AAV
86 2ng	PPIA	25.3955	25.4291			86 2ng	16S	15.8381	15.7538		-9.67528	-0.379059	1.30049				JT23-75ce	0.98815	JT23-81ce	1.39877	JT23-86ce	1.30049
86 2ng	PPIA	25.4627	25.4291			86 2ng	16S	15.6696	15.7538								JT23-88ce	0.890325	JT23-115ce	1.9154	JT23-111ce	1.64982
167 20ng	PPIA	20.7236	20.7666	4.73172		167 20ng	16S	11.3936	11.5501	4.70359	-9.21644	-0.313542	1.24275				JT23-110ce	1.07696	JT23-118ce	1.55504	JT23-114ce	1.42282
167 20ng	PPIA	20.8095	20.7666			167 20ng	16S	11.7066	11.5501								JT23-130ce	1.0741	JT23-132ce	1.8565	JT23-142ce	1.53826
167 2ng	PPIA	25.5535	25.4983			167 2ng	16S	16.4149	16.2537		-9.24457	0.0516557	0.964828				JT23-153ce	1.02676	JT23-181ce	1.46129	JT23-143ce	1.42282
167 2ng	PPIA	25.4431	25.4983			167 2ng	16S	16.0925	16.2537								JT23-156ce	0.98497	JT22-175ce	1.80259	JT23-144ce	1.50566
88 20ng	PPIA	21.113	20.9702	4.67391		88 20ng	16S	11.9441	11.9635	4.55199	-9.00671	-0.103809	1.07461				JT23-167ce	0.964828	JT22-176ce	1.6846	JT23-149ce	1.37128
88 20ng	PPIA	20.8274	20.9702			88 20ng	16S	11.9829	11.9635								JT22-113ce	1.00703	JT22-183ce	1.69931	JT23-162ce	1.39085
88 2ng	PPIA	25.6553	25.6441			88 2ng	16S	16.5309	16.5155		-9.12863	0.167596	0.890325
88 2ng	PPIA	25.633	25.6441			88 2ng	16S	16.5001	16.5155
22-176 20ng	PPIA	20.8741	20.9284	4.50363		22-176 20ng	16S	11.0166	11.1319	4.2515	-9.79649	-0.893591	1.8578				PROMEDIO
22-176 20ng	PPIA	20.9826	20.9284			22-176 20ng	16S	11.2472	11.1319								WT		KI/KO V		KI/KO AAV
22-176 2ng	PPIA	25.4967	25.432			22-176 2ng	16S	15.3305	15.3834		-10.0486	-0.752402	1.6846				JT23-75ce	1.00834	JT23-81ce	1.89227	JT23-86ce	1.48088
22-176 2ng	PPIA	25.3673	25.432			22-176 2ng	16S	15.4363	15.3834								JT23-88ce	0.982466	JT23-115ce	2.20176	JT23-111ce	1.68964
115 20ng	PPIA	20.9736	21.0026	4.57266		115 20ng	16S	10.8055	10.7846	4.55675	-10.218	-1.31506	2.48813				JT23-110ce	1.08888	JT23-118ce	1.65567	JT23-114ce	1.49162
115 20ng	PPIA	21.0315	21.0026			115 20ng	16S	10.7636	10.7846								JT23-130ce	1.1456	JT23-132ce	1.93721	JT23-142ce	1.58631
115 2ng	PPIA	25.6244	25.5752			115 2ng	16S	15.3636	15.3413		-10.2339	-0.937648	1.9154				JT23-153ce	0.825668	JT23-181ce	1.91484	JT23-143ce	1.75476
115 2ng	PPIA	25.526	25.5752			115 2ng	16S	15.3191	15.3413								JT23-156ce	0.987276	JT22-175ce	1.74657	JT23-144ce	1.43546
149 20ng	PPIA	20.8844	20.922	4.76996		149 20ng	16S	11.1689	11.3058	4.63445	-9.61624	-0.713334	1.63959				JT23-167ce	1.10379	JT22-176ce	1.7712	JT23-149ce	1.50543
149 20ng	PPIA	20.9597	20.922			149 20ng	16S	11.4428	11.3058								JT22-113ce	0.943099	JT22-183ce	1.71637	JT23-162ce	1.42946
149 2ng	PPIA	25.7126	25.692			149 2ng	16S	15.9485	15.9403		-9.75175	-0.455522	1.37128					1.01084
149 2ng	PPIA	25.6714	25.692			149 2ng	16S	15.932	15.9403
111 20ng	PPIA	21.2921	21.2724	4.75161		111 20ng	16S	11.4932	11.5792	4.4263	-9.69322	-0.790323	1.72946				PROMEDIO %
111 20ng	PPIA	21.2528	21.2724			111 20ng	16S	11.6652	11.5792								WT		KI/KO V		KI/KO AAV
111 2ng	PPIA	26.0348	26.024			111 2ng	16S	15.9851	16.0055		-10.0185	-0.722312	1.64982				JT23-75ce	99.7522	JT23-81ce	187.197	JT23-86ce	146.499
111 2ng	PPIA	26.0133	26.024			111 2ng	16S	16.0259	16.0055								JT23-88ce	97.1926	JT23-115ce	217.814	JT23-111ce	167.152
22-113 20ng	PPIA	21.1621	21.0726	4.43279		22-113 20ng	16S	12.1931	12.3555	3.84357	-8.71711	0.185789	0.879168				JT23-110ce	107.72	JT23-118ce	163.791	JT23-114ce	147.562
22-113 20ng	PPIA	20.9832	21.0726			22-113 20ng	16S	12.5179	12.3555								JT23-130ce	113.331	JT23-132ce	191.643	JT23-142ce	156.929
22-113 2ng	PPIA	25.4764	25.5054			22-113 2ng	16S	16.21	16.1991		-9.30633	-0.0101053	1.00703				JT23-153ce	81.681	JT23-181ce	189.429	JT23-143ce	173.594
22-113 2ng	PPIA	25.5344	25.5054			22-113 2ng	16S	16.1882	16.1991								JT23-156ce	97.6684	JT22-175ce	172.784	JT23-144ce	142.006
110 20ng	PPIA	21.1324	21.0509	4.93221		110 20ng	16S	12.0018	12.0095	4.57048	-9.04146	-0.138558	1.1008				JT23-167ce	109.195	JT22-176ce	175.219	JT23-149ce	148.928
110 20ng	PPIA	20.9695	21.0509			110 20ng	16S	12.0172	12.0095								JT22-113ce	93.2981	JT22-183ce	169.796	JT23-162ce	141.412
110 2ng	PPIA	26.0021	25.9831			110 2ng	16S	16.6693	16.58		-9.40319	-0.106968	1.07696
110 2ng	PPIA	25.9641	25.9831			110 2ng	16S	16.4906	16.58									99.9798		183.459		153.01
22-183 20ng	PPIA	21.3343	21.3504	4.60277		22-183 20ng	16S	11.6155	11.6539	4.23813	-9.69653	-0.793628	1.73343
22-183 20ng	PPIA	21.3665	21.3504			22-183 20ng	16S	11.6922	11.6539
22-183 2ng	PPIA	25.8992	25.9532			22-183 2ng	16S	15.8914	15.892		-10.0612	-0.76495	1.69931
22-183 2ng	PPIA	26.0071	25.9532			22-183 2ng	16S	15.8927	15.892
118 20ng	PPIA	21.0283	21.0529	4.00915		118 20ng	16S	11.3511	11.3375	3.79142	-9.71545	-0.812547	1.75631
118 20ng	PPIA	21.0775	21.0529			118 20ng	16S	11.3239	11.3375
118 2ng	PPIA	25.0082	25.062			118 2ng	16S	15.1306	15.1289		-9.93318	-0.636951	1.55504
118 2ng	PPIA	25.1159	25.062			118 2ng	16S	15.1272	15.1289
162 20ng	PPIA	20.888	20.9134	5.09953		162 20ng	16S	11.4881	11.4565	4.78416	-9.45682	-0.553917	1.46807
162 20ng	PPIA	20.9387	20.9134			162 20ng	16S	11.425	11.4565
162 2ng	PPIA	26.0406	26.0129			162 2ng	16S	16.2564	16.2407		-9.77219	-0.475965	1.39085
162 2ng	PPIA	25.9851	26.0129			162 2ng	16S	16.225	16.2407
114 20ng	PPIA	21.0026	20.944	4.69683		114 20ng	16S	11.3561	11.3992	4.43668	-9.54483	-0.641932	1.56042
114 20ng	PPIA	20.8855	20.944			114 20ng	16S	11.4422	11.3992
114 2ng	PPIA	25.5334	25.6408			114 2ng	16S	15.9513	15.8359		-9.80498	-0.508756	1.42282
114 2ng	PPIA	25.5193	25.6408			114 2ng	16S	15.9382	15.8359
130 20ng	PPIA	21.3764	21.3841	4.33366		130 20ng	16S	12.2675	12.1977	4.12065	-9.18635	-0.283444	1.2171
130 20ng	PPIA	21.3918	21.3841			130 20ng	16S	12.128	12.1977
130 2ng	PPIA	25.7725	25.7177			130 2ng	16S	16.3098	16.3184		-9.39936	-0.103132	1.0741
130 2ng	PPIA	25.663	25.7177			130 2ng	16S	16.3269	16.3184
132 20ng	PPIA	21.1437	21.1157	4.2403		132 20ng	16S	11.1749	11.1999	3.96727	-9.91578	-1.01288	2.01793
132 20ng	PPIA	21.0876	21.1157			132 20ng	16S	11.225	11.1999
132 2ng	PPIA	25.4022	25.356			132 2ng	16S	15.1276	15.1672		-10.1888	-0.892584	1.8565
132 2ng	PPIA	25.3098	25.356			132 2ng	16S	15.2067	15.1672
142 20ng	PPIA	21.0193	21.0361	4.8998		142 20ng	16S	11.6577	11.4245	4.59391	-9.61163	-0.708729	1.63436
142 20ng	PPIA	21.0529	21.0361			142 20ng	16S	11.1913	11.4245
142 2ng	PPIA	25.9873	25.9359			142 2ng	16S	16.048	16.0184		-9.91752	-0.621296	1.53826
142 2ng	PPIA	25.8846	25.9359			142 2ng	16S	15.9888	16.0184
153 20ng	PPIA	20.6316	20.6506	5.0553		153 20ng	16S	12.3989	12.4267	3.94484	-8.22386	0.67904	0.624581
153 20ng	PPIA	20.6696	20.6506			153 20ng	16S	12.4546	12.4267
153 2ng	PPIA	25.72	25.7059			153 2ng	16S	16.368	16.3716		-9.33432	-0.0380934	1.02676
153 2ng	PPIA	25.6918	25.7059			153 2ng	16S	16.3752	16.3716
181 20ng	PPIA	20.9694	20.9599	4.04455		181 20ng	16S	10.8935	10.8131	4.34789	-10.1468	-1.2439	2.36838
181 20ng	PPIA	20.9504	20.9599			181 20ng	16S	10.7327	10.8131
181 2ng	PPIA	24.9767	25.0044			181 2ng	16S	15.1806	15.161		-9.84347	-0.547244	1.46129
181 2ng	PPIA	25.0322	25.0044			181 2ng	16S	15.1413	15.161
143 20ng	PPIA	21.2084	21.2278	4.41306		143 20ng	16S	11.3124	11.2637	4.57221	-9.96413	-1.06122	2.0867
143 20ng	PPIA	21.2472	21.2278			143 20ng	16S	11.2149	11.2637
143 2ng	PPIA	25.8396	25.6408			143 2ng	16S	15.7913	15.8359		-9.80498	-0.508756	1.42282
143 2ng	PPIA	25.6711	25.6408			143 2ng	16S	15.6626	15.8359
156 20ng	PPIA	20.8961	20.9164	5.07435		156 20ng	16S	12.0803	12.0286	4.68777	-8.88779	0.0151079	0.989583
156 20ng	PPIA	20.9366	20.9164			156 20ng	16S	11.9768	12.0286
156 2ng	PPIA	25.9684	25.9907			156 2ng	16S	16.6721	16.7163		-9.27438	0.0218486	0.98497
156 2ng	PPIA	26.013	25.9907			156 2ng	16S	16.7606	16.7163

## Sheet: 12S Males ce
Sample	Target	Cq	Cq Mean	Dif Cts		Sample	Target	Cq	Cq Mean	Dif Cts	Delta Ct	Delta Delta Ct	2^-DeltaDeltaCt
75 20ng	PPIA	21.3539	21.3302	4.78699		75 20ng	12S	13.1661	13.1229	4.0418	-8.20735	0.0882774	0.940645			Promedio DeltaCt WT	-8.29562
75 20ng	PPIA	21.3065	21.3302			75 20ng	12S	13.0797	13.1229							Promedio DeltaCt WT	-9.02326
75 2ng	PPIA	26.1669	26.1172			75 2ng	12S	17.198	17.1647		-8.95253	0.0707307	0.952156
75 2ng	PPIA	26.0675	26.1172			75 2ng	12S	17.1313	17.1647
22-175 20ng	PPIA	20.8014	20.8287	4.93991		22-175 20ng	12S	11.9738	11.9492	4.12376	-8.87952	-0.583895	1.49889				20ng
22-175 20ng	PPIA	20.856	20.8287			22-175 20ng	12S	11.9245	11.9492								WT		KI/KO V		KI/KO AAV
22-175 2ng	PPIA	25.7913	25.7686			22-175 2ng	12S	16.1767	16.0729		-9.69567	-0.672414	1.59374				JT23-75ce	0.940645	JT23-81ce	1.71857	JT23-86ce	1.57354
22-175 2ng	PPIA	25.7459	25.7686			22-175 2ng	12S	15.9691	16.0729								JT23-88ce	1.00277	JT23-115ce	2.46456	JT23-111ce	1.589
81 20ng	PPIA	20.3014	20.4087	4.53898		81 20ng	12S	11.376	11.3319	4.39628	-9.07683	-0.781208	1.71857				JT23-110ce	1.10628	JT23-118ce	1.76316	JT23-114ce	1.55998
81 20ng	PPIA	20.516	20.4087			81 20ng	12S	11.2877	11.3319								JT23-130ce	1.1588	JT23-132ce	2.30435	JT23-142ce	1.59648
81 2ng	PPIA	24.9456	24.9477			81 2ng	12S	15.8135	15.7282		-9.21953	-0.196264	1.14573				JT23-153ce	0.645747	JT23-181ce	2.23111	JT23-143ce	1.76845
81 2ng	PPIA	24.9498	24.9477			81 2ng	12S	15.6428	15.7282								JT23-156ce	1.08632	JT22-175ce	1.49889	JT23-144ce	1.24602
144 20ng	PPIA	20.453	20.7234	4.90849		144 20ng	12S	12.133	12.1105	4.04785	-8.61295	-0.31733	1.24602				JT23-167ce	1.09977	JT22-176ce	1.79043	JT23-149ce	1.58397
144 20ng	PPIA	20.9938	20.7234			144 20ng	12S	12.0879	12.1105								JT22-113ce	1.07195	JT22-183ce	2.35989	JT23-162ce	1.38841
144 2ng	PPIA	25.6882	25.6319			144 2ng	12S	16.1394	16.1583		-9.4736	-0.450334	1.36636
144 2ng	PPIA	25.5755	25.6319			144 2ng	12S	16.1772	16.1583
86 20ng	PPIA	20.9863	20.9786	4.45054		86 20ng	12S	11.9673	12.0289	4.17348	-8.94963	-0.654011	1.57354				2ng
86 20ng	PPIA	20.9708	20.9786			86 20ng	12S	12.0906	12.0289								WT		KI/KO V		KI/KO AAV
86 2ng	PPIA	25.3955	25.4291			86 2ng	12S	16.243	16.2024		-9.22669	-0.203429	1.15143				JT23-75ce	0.952156	JT23-81ce	1.14573	JT23-86ce	1.15143
86 2ng	PPIA	25.4627	25.4291			86 2ng	12S	16.1618	16.2024								JT23-88ce	0.870493	JT23-115ce	1.88532	JT23-111ce	1.61703
167 20ng	PPIA	20.7236	20.7666	4.73172		167 20ng	12S	12.3923	12.3337	4.14025	-8.43283	-0.137204	1.09977				JT23-110ce	1.13922	JT23-118ce	1.57201	JT23-114ce	1.41091
167 20ng	PPIA	20.8095	20.7666			167 20ng	12S	12.2752	12.3337								JT23-130ce	1.1424	JT23-132ce	1.92179	JT23-142ce	1.45822
167 2ng	PPIA	25.5535	25.4983			167 2ng	12S	16.4737	16.474		-9.02429	-0.00103169	1.00072				JT23-153ce	0.880086	JT23-181ce	1.27271	JT23-143ce	1.41091
167 2ng	PPIA	25.4431	25.4983			167 2ng	12S	16.4743	16.474								JT23-156ce	0.992724	JT22-175ce	1.59374	JT23-144ce	1.36636
88 20ng	PPIA	21.113	20.9702	4.67391		88 20ng	12S	12.6822	12.6706	4.15035	-8.29961	-0.00399121	1.00277				JT23-167ce	1.00072	JT22-176ce	1.54631	JT23-149ce	1.47092
88 20ng	PPIA	20.8274	20.9702			88 20ng	12S	12.659	12.6706								JT22-113ce	1.06032	JT22-183ce	2.13483	JT23-162ce	1.38274
88 2ng	PPIA	25.6553	25.6441			88 2ng	12S	16.8116	16.821		-8.82317	0.200095	0.870493
88 2ng	PPIA	25.633	25.6441			88 2ng	12S	16.8303	16.821
22-176 20ng	PPIA	20.8741	20.9284	4.50363		22-176 20ng	12S	11.759	11.7924	3.98748	-9.13593	-0.840307	1.79043				PROMEDIO
22-176 20ng	PPIA	20.9826	20.9284			22-176 20ng	12S	11.8259	11.7924								WT		KI/KO V		KI/KO AAV
22-176 2ng	PPIA	25.4967	25.432			22-176 2ng	12S	15.7877	15.7799		-9.65209	-0.628825	1.54631				JT23-75ce	0.9464	JT23-81ce	1.43215	JT23-86ce	1.36248
22-176 2ng	PPIA	25.3673	25.432			22-176 2ng	12S	15.7721	15.7799								JT23-88ce	0.936632	JT23-115ce	2.17494	JT23-111ce	1.60301
115 20ng	PPIA	20.9736	21.0026	4.57266		115 20ng	12S	11.4064	11.4056	4.23154	-9.59696	-1.30133	2.46456				JT23-110ce	1.12275	JT23-118ce	1.66758	JT23-114ce	1.48545
115 20ng	PPIA	21.0315	21.0026			115 20ng	12S	11.4048	11.4056								JT23-130ce	1.1506	JT23-132ce	2.11307	JT23-142ce	1.52735
115 2ng	PPIA	25.6244	25.5752			115 2ng	12S	15.6621	15.6371		-9.93807	-0.914811	1.88532				JT23-153ce	0.762916	JT23-181ce	1.75191	JT23-143ce	1.58968
115 2ng	PPIA	25.526	25.5752			115 2ng	12S	15.6122	15.6371								JT23-156ce	1.03952	JT22-175ce	1.54631	JT23-144ce	1.30619
149 20ng	PPIA	20.8844	20.922	4.76996		149 20ng	12S	11.9555	11.9629	4.14915	-8.95917	-0.663549	1.58397				JT23-167ce	1.05024	JT22-176ce	1.66837	JT23-149ce	1.52745
149 20ng	PPIA	20.9597	20.922			149 20ng	12S	11.9702	11.9629								JT22-113ce	1.06614	JT22-183ce	2.24736	JT23-162ce	1.38557
149 2ng	PPIA	25.7126	25.692			149 2ng	12S	16.1219	16.112		-9.57998	-0.55672	1.47092					1.0094
149 2ng	PPIA	25.6714	25.692			149 2ng	12S	16.1022	16.112
111 20ng	PPIA	21.2921	21.2724	4.75161		111 20ng	12S	12.2422	12.3087	3.99874	-8.96374	-0.668118	1.589				PROMEDIO %
111 20ng	PPIA	21.2528	21.2724			111 20ng	12S	12.3752	12.3087								WT		KI/KO V		KI/KO AAV
111 2ng	PPIA	26.0348	26.024			111 2ng	12S	16.2702	16.3074		-9.71661	-0.693345	1.61703				JT23-75ce	93.7587	JT23-81ce	141.881	JT23-86ce	134.98
111 2ng	PPIA	26.0133	26.024			111 2ng	12S	16.3446	16.3074								JT23-88ce	92.7909	JT23-115ce	215.469	JT23-111ce	158.809
22-113 20ng	PPIA	21.1621	21.0726	4.43279		22-113 20ng	12S	12.7049	12.6767	3.72089	-8.39587	-0.100243	1.07195				JT23-110ce	111.229	JT23-118ce	165.205	JT23-114ce	147.161
22-113 20ng	PPIA	20.9832	21.0726			22-113 20ng	12S	12.6486	12.6767								JT23-130ce	113.988	JT23-132ce	209.339	JT23-142ce	151.313
22-113 2ng	PPIA	25.4764	25.5054			22-113 2ng	12S	16.4126	16.3976		-9.10776	-0.0844971	1.06032				JT23-153ce	75.5812	JT23-181ce	173.56	JT23-143ce	157.487
22-113 2ng	PPIA	25.5344	25.5054			22-113 2ng	12S	16.3827	16.3976								JT23-156ce	102.984	JT22-175ce	153.191	JT23-144ce	129.403
110 20ng	PPIA	21.1324	21.0509	4.93221		110 20ng	12S	12.6039	12.6096	4.16224	-8.44134	-0.145716	1.10628				JT23-167ce	104.046	JT22-176ce	165.283	JT23-149ce	151.322
110 20ng	PPIA	20.9695	21.0509			110 20ng	12S	12.6153	12.6096								JT22-113ce	105.621	JT22-183ce	222.643	JT23-162ce	137.267
110 2ng	PPIA	26.0021	25.9831			110 2ng	12S	16.7397	16.7718		-9.21131	-0.188045	1.13922
110 2ng	PPIA	25.9641	25.9831			110 2ng	12S	16.804	16.7718									100		180.821		145.968
22-183 20ng	PPIA	21.3343	21.3504	4.60277		22-183 20ng	12S	11.8285	11.8161	4.01973	-9.53434	-1.23872	2.35989
22-183 20ng	PPIA	21.3665	21.3504			22-183 20ng	12S	11.8036	11.8161
22-183 2ng	PPIA	25.8992	25.9532			22-183 2ng	12S	15.8278	15.8358		-10.1174	-1.09412	2.13483
22-183 2ng	PPIA	26.0071	25.9532			22-183 2ng	12S	15.8438	15.8358
118 20ng	PPIA	21.0283	21.0529	4.00915		118 20ng	12S	11.9273	11.9391	3.44706	-9.11378	-0.818159	1.76316
118 20ng	PPIA	21.0775	21.0529			118 20ng	12S	11.9509	11.9391
118 2ng	PPIA	25.0082	25.062			118 2ng	12S	15.4217	15.3862		-9.67587	-0.65261	1.57201
118 2ng	PPIA	25.1159	25.062			118 2ng	12S	15.3507	15.3862
162 20ng	PPIA	20.888	20.9134	5.09953		162 20ng	12S	12.089	12.1443	4.3778	-8.76905	-0.473431	1.38841
162 20ng	PPIA	20.9387	20.9134			162 20ng	12S	12.1996	12.1443
162 2ng	PPIA	26.0406	26.0129			162 2ng	12S	16.5346	16.5221		-9.49079	-0.46753	1.38274
162 2ng	PPIA	25.9851	26.0129			162 2ng	12S	16.5096	16.5221
114 20ng	PPIA	21.0026	20.944	4.69683		114 20ng	12S	11.9252	12.0069	4.11409	-8.93715	-0.641529	1.55998
114 20ng	PPIA	20.8855	20.944			114 20ng	12S	12.0885	12.0069
114 2ng	PPIA	25.5334	25.6408			114 2ng	12S	16.1431	16.121		-9.51989	-0.496625	1.41091
114 2ng	PPIA	25.5193	25.6408			114 2ng	12S	16.1431	16.121
130 20ng	PPIA	21.3764	21.3841	4.33366		130 20ng	12S	12.9322	12.8758	3.62658	-8.50825	-0.212627	1.1588
130 20ng	PPIA	21.3918	21.3841			130 20ng	12S	12.8195	12.8758
130 2ng	PPIA	25.7725	25.7177			130 2ng	12S	16.4788	16.5024		-9.21533	-0.192071	1.1424
130 2ng	PPIA	25.663	25.7177			130 2ng	12S	16.526	16.5024
132 20ng	PPIA	21.1437	21.1157	4.2403		132 20ng	12S	11.6273	11.6157	3.77458	-9.49998	-1.20436	2.30435
132 20ng	PPIA	21.0876	21.1157			132 20ng	12S	11.6042	11.6157
132 2ng	PPIA	25.4022	25.356			132 2ng	12S	15.3831	15.3903		-9.96571	-0.942447	1.92179
132 2ng	PPIA	25.3098	25.356			132 2ng	12S	15.3975	15.3903
142 20ng	PPIA	21.0193	21.0361	4.8998		142 20ng	12S	12.0647	12.0656	4.30285	-8.97052	-0.674897	1.59648
142 20ng	PPIA	21.0529	21.0361			142 20ng	12S	12.0665	12.0656
142 2ng	PPIA	25.9873	25.9359			142 2ng	12S	16.3442	16.3684		-9.56747	-0.54421	1.45822
142 2ng	PPIA	25.8846	25.9359			142 2ng	12S	16.3927	16.3684
153 20ng	PPIA	20.6316	20.6506	5.0553		153 20ng	12S	12.9817	12.9859	3.88099	-7.66466	0.630959	0.645747
153 20ng	PPIA	20.6696	20.6506			153 20ng	12S	12.9902	12.9859
153 2ng	PPIA	25.72	25.7059			153 2ng	12S	16.853	16.8669		-8.83898	0.184283	0.880086
153 2ng	PPIA	25.6918	25.7059			153 2ng	12S	16.8809	16.8669
181 20ng	PPIA	20.9694	20.9599	4.04455		181 20ng	12S	11.5108	11.5065	4.12677	-9.45338	-1.15776	2.23111
181 20ng	PPIA	20.9504	20.9599			181 20ng	12S	11.5022	11.5065
181 2ng	PPIA	24.9767	25.0044			181 2ng	12S	15.6239	15.6333		-9.37117	-0.347908	1.27271
181 2ng	PPIA	25.0322	25.0044			181 2ng	12S	15.6427	15.6333
143 20ng	PPIA	21.2084	21.2278	4.41306		143 20ng	12S	12.0813	12.1097	4.01128	-9.11811	-0.822484	1.76845
143 20ng	PPIA	21.2472	21.2278			143 20ng	12S	12.138	12.1097
143 2ng	PPIA	25.8396	25.6408			143 2ng	12S	16.1332	16.121		-9.51989	-0.496625	1.41091
143 2ng	PPIA	25.6711	25.6408			143 2ng	12S	16.0866	16.121
156 20ng	PPIA	20.8961	20.9164	5.07435		156 20ng	12S	12.5143	12.5013	4.4767	-8.41508	-0.119455	1.08632
156 20ng	PPIA	20.9366	20.9164			156 20ng	12S	12.4883	12.5013
156 2ng	PPIA	25.9684	25.9907			156 2ng	12S	16.9748	16.978		-9.01273	0.0105355	0.992724
156 2ng	PPIA	26.013	25.9907			156 2ng	12S	16.9811	16.978
