# Supplementary material for: Systemic delivery of AAV-GFM1 corrects COXPD1 molecular alterations in Gfm1R671C/− mice
Source: EMBO Mol Med. 2026 Apr 17;18(6):2152–79. doi: 10.1038/s44321-026-00426-4 (PMC13269562; doi:10.1038/s44321-026-00426-4)
Supplement: Supplementary file 8 — Source data Fig. 7 [file 44321_2026_426_MOESM8_ESM.zip › Figure 7 updated/7B/mRNA Males ce PPIA ND4 COX1.xlsx]

## Sheet: Result
File Name	D:\211223 PCIR1004\Desktop\Miguel\Ratolins\Gene therapy\ssAAV9P31-hsyn-GFM1\RNA\040624 RNA expression FAM Mascles ce ND4 COX1_20240604_125651.eds
Comment
Operator	Admin
Barcode
Instrument Type	QuantStudio™ 7 Pro System
Block Type	384-Well Block
Instrument Name	QS7Pro-2778722090019
Instrument Serial Number	2778722090019
Heated Cover Serial Number	2779321101337
Block Serial Number	2778322092313
Run Start Date/Time	2024-06-04 12:57:15 PM CEST
Run End Date/Time	2024-06-04 02:30:00 PM CEST
Run Duration	92 minutes 45 seconds
Sample Volume	10.0
Cover Temperature	105.0
Passive Reference	ROX
PCR Stage/Step Number	Stage 2 Step 2
Quantification Cycle Method	CT
Analysis Date/Time	2024-06-04 03:32:40 PM CEST
Software Name and Version	Design & Analysis Software v2.6.0
Plugin Name and Version	Primary Analysis v1.7.0, Standard Curve v1.6.0
Exported On	2024-06-04 03:35:19 PM CEST
Well	Well Position	Sample	Target	Cq	Cq Mean	Cq Confidence	Cq SD
1	A1	75 20ng	PPIA	21.5244	21.5517	0.9569	0.0385497
2	A2	75 20ng	PPIA	21.579	21.5517	0.962912	0.0385497
3	A3	75 2ng	PPIA	26.249	26.1765	0.950949	0.102521
4	A4	75 2ng	PPIA	26.104	26.1765	0.956213	0.102521
5	A5	22-175 20ng	PPIA	20.9565	20.9645	0.96027	0.0113508
6	A6	22-175 20ng	PPIA	20.9725	20.9645	0.962966	0.0113508
7	A7	22-175 2ng	PPIA	25.7959	25.7699	0.962474	0.0367771
8	A8	22-175 2ng	PPIA	25.7439	25.7699	0.957133	0.0367771
9	A9	114 20ng	ND4	15.9995	15.9219	0.970585	0.109759
10	A10	114 20ng	ND4	15.8443	15.9219	0.980254	0.109759
11	A11	114 2ng	ND4	20.5417	20.5438	0.970882	0.00288337
12	A12	114 2ng	ND4	20.5458	20.5438	0.970025	0.00288337
13	A13	75 20ng	COX1	17.4587	17.4211	0.959094	0.0531585
14	A14	75 20ng	COX1	17.3835	17.4211	0.969923	0.0531585
15	A15	75 2ng	COX1	21.8422	21.8457	0.963257	0.00491656
16	A16	75 2ng	COX1	21.8491	21.8457	0.978659	0.00491656
17	A17	22-175 20ng	COX1	16.621	16.6063	0.961297	0.0206755
18	A18	22-175 20ng	COX1	16.5917	16.6063	0.965865	0.0206755
19	A19	22-175 2ng	COX1	21.2223	21.2547	0.968692	0.0459048
20	A20	22-175 2ng	COX1	21.2872	21.2547	0.962755	0.0459048
25	B1	81 20ng	PPIA	20.7556	20.5103	0.947963	0.346954
26	B2	81 20ng	PPIA	20.2649	20.5103	0.963241	0.346954
27	B3	81 2ng	PPIA	24.9871	24.9365	0.960907	0.0715512
28	B4	81 2ng	PPIA	24.8859	24.9365	0.957787	0.0715512
29	B5	144 20ng	PPIA	20.9968	20.9719	0.962837	0.0351652
30	B6	144 20ng	PPIA	20.9471	20.9719	0.968456	0.0351652
31	B7	144 2ng	PPIA	25.4966	25.4744	0.963579	0.0313959
32	B8	144 2ng	PPIA	25.4522	25.4744	0.963911	0.0313959
33	B9	130 20ng	ND4	16.5309	16.5659	0.98519	0.0494272
34	B10	130 20ng	ND4	16.6008	16.5659	0.960412	0.0494272
35	B11	130 2ng	ND4	20.8669	20.8378	0.971677	0.0412033
36	B12	130 2ng	ND4	20.8086	20.8378	0.969871	0.0412033
37	B13	81 20ng	COX1	15.3698	15.6456	0.950382	0.390035
38	B14	81 20ng	COX1	15.9214	15.6456	0.967091	0.390035
39	B15	81 2ng	COX1	20.4007	20.3565	0.959382	0.0625881
40	B16	81 2ng	COX1	20.3122	20.3565	0.973917	0.0625881
41	B17	144 20ng	COX1	16.524	16.5828	0.967438	0.0831071
42	B18	144 20ng	COX1	16.6415	16.5828	0.977061	0.0831071
43	B19	144 2ng	COX1	20.8289	20.8652	0.963909	0.0513903
44	B20	144 2ng	COX1	20.9015	20.8652	0.959528	0.0513903
49	C1	86 20ng	PPIA	20.9797	20.9514	0.954543	0.0400709
50	C2	86 20ng	PPIA	20.923	20.9514	0.961536	0.0400709
51	C3	86 2ng	PPIA	25.2941	25.3087	0.956639	0.0206266
52	C4	86 2ng	PPIA	25.3233	25.3087	0.958106	0.0206266
53	C5	167 20ng	PPIA	20.9716	20.9262	0.952062	0.0642901
54	C6	167 20ng	PPIA	20.8807	20.9262	0.959606	0.0642901
55	C7	167 2ng	PPIA	25.3246	25.336	0.960581	0.0161183
56	C8	167 2ng	PPIA	25.3474	25.336	0.963353	0.0161183
57	C9	132 20ng	ND4	15.6186	15.6444	0.965574	0.0364879
58	C10	132 20ng	ND4	15.6702	15.6444	0.974157	0.0364879
59	C11	132 2ng	ND4	19.8487	19.8536	0.970433	0.00684555
60	C12	132 2ng	ND4	19.8584	19.8536	0.966962	0.00684555
61	C13	86 20ng	COX1	16.7448	16.7389	0.958549	0.00829067
62	C14	86 20ng	COX1	16.7331	16.7389	0.967388	0.00829067
63	C15	86 2ng	COX1	20.8871	20.9299	0.961592	0.0605268
64	C16	86 2ng	COX1	20.9727	20.9299	0.96799	0.0605268
65	C17	167 20ng	COX1	16.9714	16.9631	0.970174	0.0118034
66	C18	167 20ng	COX1	16.9547	16.9631	0.975464	0.0118034
67	C19	167 2ng	COX1	21.3497	21.3921	0.966477	0.0599718
68	C20	167 2ng	COX1	21.4345	21.3921	0.978917	0.0599718
73	D1	88 20ng	PPIA	21.1852	21.0993	0.950689	0.121463
74	D2	88 20ng	PPIA	21.0134	21.0993	0.969864	0.121463
75	D3	88 2ng	PPIA	25.424	25.4579	0.958527	0.0478599
76	D4	88 2ng	PPIA	25.4917	25.4579	0.95856	0.0478599
77	D5	22-176 20ng	PPIA	20.974	20.9712	0.963342	0.00387906
78	D6	22-176 20ng	PPIA	20.9685	20.9712	0.95416	0.00387906
79	D7	22-176 2ng	PPIA	25.4934	25.3933	0.961801	0.141654
80	D8	22-176 2ng	PPIA	25.2931	25.3933	0.961767	0.141654
81	D9	142 20ng	ND4	15.9408	15.9028	0.966626	0.0537173
82	D10	142 20ng	ND4	15.8648	15.9028	0.975138	0.0537173
83	D11	142 2ng	ND4	20.5886	20.6085	0.970222	0.0281712
84	D12	142 2ng	ND4	20.6284	20.6085	0.968659	0.0281712
85	D13	88 20ng	COX1	17.1378	17.1187	0.954915	0.0270091
86	D14	88 20ng	COX1	17.0996	17.1187	0.960535	0.0270091
87	D15	88 2ng	COX1	21.3576	21.3615	0.966219	0.0055723
88	D16	88 2ng	COX1	21.3654	21.3615	0.960606	0.0055723
89	D17	22-176 20ng	COX1	16.5602	16.5459	0.964024	0.0201726
90	D18	22-176 20ng	COX1	16.5317	16.5459	0.968356	0.0201726
91	D19	22-176 2ng	COX1	20.9372	20.9434	0.962383	0.00874102
92	D20	22-176 2ng	COX1	20.9495	20.9434	0.961929	0.00874102
97	E1	115 20ng	PPIA	20.9936	21.0372	0.953314	0.0615808
98	E2	115 20ng	PPIA	21.0807	21.0372	0.964231	0.0615808
99	E3	115 2ng	PPIA	25.7448	25.7951	0.961788	0.0711583
100	E4	115 2ng	PPIA	25.8455	25.7951	0.961117	0.0711583
101	E5	149 20ng	PPIA	21.2204	21.16	0.972812	0.0854284
102	E6	149 20ng	PPIA	21.0996	21.16	0.971526	0.0854284
103	E7	149 2ng	PPIA	25.4715	25.3913	0.974132	0.113489
104	E8	149 2ng	PPIA	25.311	25.3913	0.952391	0.113489
105	E9	153 20ng	ND4	16.5879	16.6076	0.966329	0.0277596
106	E10	153 20ng	ND4	16.6272	16.6076	0.961996	0.0277596
107	E11	153 2ng	ND4	21.272	21.2502	0.96791	0.0308205
108	E12	153 2ng	ND4	21.2284	21.2502	0.969569	0.0308205
109	E13	115 20ng	COX1	16.3476	16.2864	0.966826	0.0865723
110	E14	115 20ng	COX1	16.2252	16.2864	0.968061	0.0865723
111	E15	115 2ng	COX1	20.8823	20.8895	0.973874	0.0102669
112	E16	115 2ng	COX1	20.8968	20.8895	0.968222	0.0102669
113	E17	149 20ng	COX1	16.5894	16.5949	0.969957	0.00782556
114	E18	149 20ng	COX1	16.6004	16.5949	0.974889	0.00782556
115	E19	149 2ng	COX1	20.9154	20.9361	0.967764	0.0291978
116	E20	149 2ng	COX1	20.9567	20.9361	0.967029	0.0291978
121	F1	111 20ng	PPIA	21.4614	21.4102	0.960394	0.0724104
122	F2	111 20ng	PPIA	21.359	21.4102	0.956801	0.0724104
123	F3	111 2ng	PPIA	25.6582	25.6965	0.970483	0.0541245
124	F4	111 2ng	PPIA	25.7348	25.6965	0.958546	0.0541245
125	F5	22-113 20ng	PPIA	21.135	21.0734	0.959649	0.0870299
126	F6	22-113 20ng	PPIA	21.0119	21.0734	0.955002	0.0870299
127	F7	22-113 2ng	PPIA	25.556	25.5848	0.959294	0.0406973
128	F8	22-113 2ng	PPIA	25.6136	25.5848	0.959668	0.0406973
129	F9	181 20ng	ND4	15.7586	15.7457	0.960294	0.0183239
130	F10	181 20ng	ND4	15.7327	15.7457	0.961517	0.0183239
131	F11	181 2ng	ND4	19.8717	19.8228	0.966344	0.0690954
132	F12	181 2ng	ND4	19.7739	19.8228	0.96756	0.0690954
133	F13	111 20ng	COX1	16.9896	17.0279	0.965339	0.0542281
134	F14	111 20ng	COX1	17.0663	17.0279	0.960116	0.0542281
135	F15	111 2ng	COX1	21.2361	21.2606	0.963106	0.0346029
136	F16	111 2ng	COX1	21.285	21.2606	0.977191	0.0346029
137	F17	22-113 20ng	COX1	17.1044	17.1474	0.967782	0.0607941
138	F18	22-113 20ng	COX1	17.1904	17.1474	0.966351	0.0607941
139	F19	22-113 2ng	COX1	21.2477	21.2223	0.965591	0.0358947
140	F20	22-113 2ng	COX1	21.1969	21.2223	0.960778	0.0358947
145	G1	110 20ng	PPIA	21.1137	21.0956	0.951456	0.0255826
146	G2	110 20ng	PPIA	21.0775	21.0956	0.959581	0.0255826
147	G3	110 2ng	PPIA	25.7695	25.7764	0.964108	0.00969145
148	G4	110 2ng	PPIA	25.7832	25.7764	0.961688	0.00969145
149	G5	22-183 20ng	PPIA	21.4705	21.4977	0.976342	0.0384831
150	G6	22-183 20ng	PPIA	21.5249	21.4977	0.963725	0.0384831
151	G7	22-183 2ng	PPIA	25.962	25.7757	0.97319	0.263502
152	G8	22-183 2ng	PPIA	25.5894	25.7757	0.964827	0.263502
153	G9	143 20ng	ND4	16.002	15.9813	0.964958	0.0293266
154	G10	143 20ng	ND4	15.9605	15.9813	0.969169	0.0293266
155	G11	143 2ng	ND4	20.2121	20.2244	0.967719	0.0174731
156	G12	143 2ng	ND4	20.2368	20.2244	0.96917	0.0174731
157	G13	110 20ng	COX1	17.0225	16.9955	0.960379	0.0381971
158	G14	110 20ng	COX1	16.9685	16.9955	0.96813	0.0381971
159	G15	110 2ng	COX1	21.5339	21.519	0.966909	0.0211037
160	G16	110 2ng	COX1	21.5041	21.519	0.964136	0.0211037
161	G17	22-183 20ng	COX1	16.6994	16.6865	0.957428	0.0182502
162	G18	22-183 20ng	COX1	16.6735	16.6865	0.965169	0.0182502
163	G19	22-183 2ng	COX1	20.9537	20.9412	0.965622	0.0176058
164	G20	22-183 2ng	COX1	20.9288	20.9412	0.965088	0.0176058
169	H1	118 20ng	PPIA	21.1145	21.117	0.956908	0.00359868
170	H2	118 20ng	PPIA	21.1196	21.117	0.948203	0.00359868
171	H3	118 2ng	PPIA	25.1472	25.1772	0.954837	0.0423887
172	H4	118 2ng	PPIA	25.2071	25.1772	0.95546	0.0423887
173	H5	162 20ng	PPIA	21.1092	21.0826	0.955262	0.0376763
174	H6	162 20ng	PPIA	21.056	21.0826	0.981265	0.0376763
175	H7	162 2ng	PPIA	25.8311	25.8483	0.956763	0.0244221
176	H8	162 2ng	PPIA	25.8656	25.8483	0.95998	0.0244221
177	H9	156 20ng	ND4	16.3586	16.3412	0.957095	0.0246951
178	H10	156 20ng	ND4	16.3237	16.3412	0.96851	0.0246951
179	H11	156 2ng	ND4	21.1704	21.1206	0.966062	0.0703291
180	H12	156 2ng	ND4	21.0709	21.1206	0.970662	0.0703291
181	H13	118 20ng	COX1	16.7406	16.6976	0.963521	0.0607025
182	H14	118 20ng	COX1	16.6547	16.6976	0.963537	0.0607025
183	H15	118 2ng	COX1	20.5356	20.5038	0.96493	0.0449345
184	H16	118 2ng	COX1	20.472	20.5038	0.963568	0.0449345
185	H17	162 20ng	COX1	16.7769	16.7131	0.965548	0.0903059
186	H18	162 20ng	COX1	16.6492	16.7131	0.969563	0.0903059
187	H19	162 2ng	COX1	21.2542	21.1283	0.960593	0.178164
188	H20	162 2ng	COX1	21.0023	21.1283	0.967183	0.178164
193	I1	114 20ng	PPIA	21.0413	21.0361	0.949883	0.00723996
194	I2	114 20ng	PPIA	21.031	21.0361	0.955042	0.00723996
195	I3	114 2ng	PPIA	25.5459	25.5216	0.961223	0.0342488
196	I4	114 2ng	PPIA	25.4974	25.5216	0.965208	0.0342488
197	I5	75 20ng	ND4	16.8725	16.8419	0.983686	0.0431655
198	I6	75 20ng	ND4	16.8114	16.8419	0.962449	0.0431655
199	I7	75 2ng	ND4	21.4065	21.3968	0.965287	0.0137448
200	I8	75 2ng	ND4	21.3871	21.3968	0.99274	0.0137448
201	I9	22-175 20ng	ND4	15.7835	15.7957	0.969649	0.017231
202	I10	22-175 20ng	ND4	15.8079	15.7957	0.964495	0.017231
203	I11	22-175 2ng	ND4	20.578	20.5629	0.96553	0.0212587
204	I12	22-175 2ng	ND4	20.5479	20.5629	0.967324	0.0212587
205	I13	114 20ng	COX1	16.653	16.6844	0.967547	0.0444958
206	I14	114 20ng	COX1	16.7159	16.6844	0.969258	0.0444958
207	I15	114 2ng	COX1	21.103	21.0517	0.961775	0.0725376
208	I16	114 2ng	COX1	21.0004	21.0517	0.964888	0.0725376
217	J1	130 20ng	PPIA	21.453	21.5022	0.954431	0.0696445
218	J2	130 20ng	PPIA	21.5515	21.5022	0.953282	0.0696445
219	J3	130 2ng	PPIA	25.9229	25.8688	0.958918	0.0764698
220	J4	130 2ng	PPIA	25.8147	25.8688	0.964072	0.0764698
221	J5	81 20ng	ND4	15.006	15.0228	0.960466	0.0237615
222	J6	81 20ng	ND4	15.0396	15.0228	0.976055	0.0237615
223	J7	81 2ng	ND4	19.808	19.8121	0.969686	0.00577887
224	J8	81 2ng	ND4	19.8162	19.8121	0.966953	0.00577887
225	J9	144 20ng	ND4	15.8287	15.832	0.961121	0.00462694
226	J10	144 20ng	ND4	15.8353	15.832	0.970651	0.00462694
227	J11	144 2ng	ND4	20.2743	20.2339	0.968154	0.0571613
228	J12	144 2ng	ND4	20.1934	20.2339	0.972253	0.0571613
229	J13	130 20ng	COX1	17.2293	17.2195	0.962623	0.0139178
230	J14	130 20ng	COX1	17.2096	17.2195	0.967088	0.0139178
231	J15	130 2ng	COX1	21.3735	21.3806	0.96638	0.0100926
232	J16	130 2ng	COX1	21.3877	21.3806	0.964279	0.0100926
241	K1	132 20ng	PPIA	21.1702	21.1356	0.948464	0.0489111
242	K2	132 20ng	PPIA	21.101	21.1356	0.955412	0.0489111
243	K3	132 2ng	PPIA	25.3434	25.3237	0.957875	0.0278581
244	K4	132 2ng	PPIA	25.304	25.3237	0.966901	0.0278581
245	K5	86 20ng	ND4	15.942	15.9867	0.982391	0.0631698
246	K6	86 20ng	ND4	16.0314	15.9867	0.958798	0.0631698
247	K7	86 2ng	ND4	20.2907	20.2076	0.973343	0.117466
248	K8	86 2ng	ND4	20.1245	20.2076	0.970465	0.117466
249	K9	167 20ng	ND4	16.2762	16.3072	0.961432	0.0437113
250	K10	167 20ng	ND4	16.3381	16.3072	0.966723	0.0437113
251	K11	167 2ng	ND4	20.8411	20.8335	0.964933	0.0106937
252	K12	167 2ng	ND4	20.826	20.8335	0.971089	0.0106937
253	K13	132 20ng	COX1	16.5451	16.517	0.960603	0.0398509
254	K14	132 20ng	COX1	16.4888	16.517	0.969625	0.0398509
255	K15	132 2ng	COX1	20.4628	20.5041	0.960516	0.0583112
256	K16	132 2ng	COX1	20.5453	20.5041	0.981997	0.0583112
265	L1	142 20ng	PPIA	21.183	21.1506	0.950221	0.0458823
266	L2	142 20ng	PPIA	21.1181	21.1506	0.955619	0.0458823
267	L3	142 2ng	PPIA	25.9765	25.976	0.958695	0.000693785
268	L4	142 2ng	PPIA	25.9755	25.976	0.963901	0.000693785
269	L5	88 20ng	ND4	16.4729	16.5071	0.9622	0.048324
270	L6	88 20ng	ND4	16.5412	16.5071	0.968245	0.048324
271	L7	88 2ng	ND4	20.8456	20.8774	0.986123	0.045013
272	L8	88 2ng	ND4	20.9092	20.8774	0.966024	0.045013
273	L9	22-176 20ng	ND4	15.7479	15.7355	0.968212	0.0175237
274	L10	22-176 20ng	ND4	15.7231	15.7355	0.961613	0.0175237
275	L11	22-176 2ng	ND4	20.3006	20.2519	0.970982	0.0688197
276	L12	22-176 2ng	ND4	20.2033	20.2519	0.967976	0.0688197
277	L13	142 20ng	COX1	16.7446	16.7534	0.965221	0.0124496
278	L14	142 20ng	COX1	16.7622	16.7534	0.973251	0.0124496
279	L15	142 2ng	COX1	21.163	21.1985	0.961811	0.0502976
280	L16	142 2ng	COX1	21.2341	21.1985	0.961052	0.0502976
289	M1	153 20ng	PPIA	21.1403	21.0805	0.965353	0.0846704
290	M2	153 20ng	PPIA	21.0206	21.0805	0.950092	0.0846704
291	M3	153 2ng	PPIA	25.6649	25.6849	0.958348	0.028205
292	M4	153 2ng	PPIA	25.7048	25.6849	0.960723	0.028205
293	M5	115 20ng	ND4	15.5672	15.5615	0.964952	0.0080252
294	M6	115 20ng	ND4	15.5558	15.5615	0.968738	0.0080252
295	M7	115 2ng	ND4	20.3042	20.2817	0.9624	0.0318334
296	M8	115 2ng	ND4	20.2592	20.2817	0.970166	0.0318334
297	M9	149 20ng	ND4	15.9001	15.8705	0.968822	0.0419673
298	M10	149 20ng	ND4	15.8408	15.8705	0.968538	0.0419673
299	M11	149 2ng	ND4	20.2052	20.2018	0.963916	0.00472884
300	M12	149 2ng	ND4	20.1985	20.2018	0.966216	0.00472884
301	M13	153 20ng	COX1	17.1928	17.2123	0.953659	0.0275997
302	M14	153 20ng	COX1	17.2318	17.2123	0.961356	0.0275997
303	M15	153 2ng	COX1	21.7524	21.7669	0.96457	0.0204891
304	M16	153 2ng	COX1	21.7814	21.7669	0.964176	0.0204891
310	M22	Tris	PPIA	Undetermined		0
311	M23	Tris	ND4	38.6292	38.6292	0.351239
312	M24	Tris	COX1	Undetermined		0
313	N1	181 20ng	PPIA	21.1349	21.1011	0.948688	0.0478207
314	N2	181 20ng	PPIA	21.0672	21.1011	0.950964	0.0478207
315	N3	181 2ng	PPIA	24.948	24.9575	0.959702	0.0135038
316	N4	181 2ng	PPIA	24.9671	24.9575	0.957139	0.0135038
317	N5	111 20ng	ND4	16.2577	16.2871	0.966908	0.0414853
318	N6	111 20ng	ND4	16.3164	16.2871	0.96322	0.0414853
319	N7	111 2ng	ND4	20.655	20.6463	0.96585	0.0123033
320	N8	111 2ng	ND4	20.6376	20.6463	0.969492	0.0123033
321	N9	22-113 20ng	ND4	16.5191	16.4906	0.968172	0.0402646
322	N10	22-113 20ng	ND4	16.4622	16.4906	0.966631	0.0402646
323	N11	22-113 2ng	ND4	20.6832	20.6748	0.969008	0.0117825
324	N12	22-113 2ng	ND4	20.6665	20.6748	0.973908	0.0117825
325	N13	181 20ng	COX1	16.6113	16.5481	0.952762	0.0894207
326	N14	181 20ng	COX1	16.4848	16.5481	0.968588	0.0894207
327	N15	181 2ng	COX1	20.5477	20.5074	0.960407	0.0570094
328	N16	181 2ng	COX1	20.467	20.5074	0.969735	0.0570094
337	O1	143 20ng	PPIA	21.3184	21.302	0.94865	0.0231199
338	O2	143 20ng	PPIA	21.2857	21.302	0.949978	0.0231199
340	O4	143 2ng	PPIA	25.4132	25.3108	0.961803	0.144692
341	O5	110 20ng	ND4	16.399	16.455	0.958246	0.0791631
342	O6	110 20ng	ND4	16.511	16.455	0.958543	0.0791631
343	O7	110 2ng	ND4	21.2109	21.1202	0.969531	0.128338
344	O8	110 2ng	ND4	21.0294	21.1202	0.972272	0.128338
345	O9	22-183 20ng	ND4	15.7461	15.7621	0.967142	0.0226702
346	O10	22-183 20ng	ND4	15.7782	15.7621	0.97213	0.0226702
347	O11	22-183 2ng	ND4	20.2758	20.2623	0.963433	0.0190984
348	O12	22-183 2ng	ND4	20.2488	20.2623	0.969017	0.0190984
349	O13	143 20ng	COX1	16.7315	16.7433	0.966925	0.0166222
350	O14	143 20ng	COX1	16.755	16.7433	0.971924	0.0166222
351	O15	143 2ng	COX1	20.8884	20.834	0.965239	0.0770222
352	O16	143 2ng	COX1	20.7795	20.834	0.965753	0.0770222
355	O19	143 2ng	PPIA	25.2085	25.3108	0.969392	0.144692
358	O22	Ctrl RNA 86	PPIA	Undetermined		0
359	O23	Ctrl RNA 86	ND4	27.898	27.898	0.967388
360	O24	Ctrl RNA 86	COX1	29.0483	29.0483	0.95425
361	P1	156 20ng	PPIA	20.983	21.0117	0.962816	0.0405655
362	P2	156 20ng	PPIA	21.0404	21.0117	0.946435	0.0405655
363	P3	156 2ng	PPIA	25.9624	25.9614	0.956702	0.00132401
364	P4	156 2ng	PPIA	25.9605	25.9614	0.9563	0.00132401
365	P5	118 20ng	ND4	15.8697	15.8531	0.971834	0.0234194
366	P6	118 20ng	ND4	15.8366	15.8531	0.970614	0.0234194
367	P7	118 2ng	ND4	19.9491	19.9287	0.965858	0.028875
368	P8	118 2ng	ND4	19.9083	19.9287	0.969585	0.028875
369	P9	162 20ng	ND4	16.0111	16.0228	0.966254	0.0164626
370	P10	162 20ng	ND4	16.0344	16.0228	0.970304	0.0164626
371	P11	162 2ng	ND4	20.5998	20.6176	0.976158	0.0250727
372	P12	162 2ng	ND4	20.6353	20.6176	0.971125	0.0250727
373	P13	156 20ng	COX1	17.0538	17.0468	0.968415	0.00985777
374	P14	156 20ng	COX1	17.0398	17.0468	0.968971	0.00985777
375	P15	156 2ng	COX1	21.7011	21.7331	0.968398	0.0451973
376	P16	156 2ng	COX1	21.765	21.7331	0.965474	0.0451973
382	P22	Ctrl RNA 111	PPIA	Undetermined		0
383	P23	Ctrl RNA 111	ND4	27.3564	27.3564	0.966119
384	P24	Ctrl RNA 111	COX1	28.5494	28.5494	0.950228

## Sheet: Samples
Sample	Target	Cq	Cq Mean		Sample	Target	Cq	Cq Mean		Sample	Target	Cq	Cq Mean
75 20ng	PPIA	21.5244	21.5517		75 20ng	ND4	16.8725	16.8419		75 20ng	COX1	17.4587	17.4211
75 20ng	PPIA	21.579	21.5517		75 20ng	ND4	16.8114	16.8419		75 20ng	COX1	17.3835	17.4211
75 2ng	PPIA	26.249	26.1765		75 2ng	ND4	21.4065	21.3968		75 2ng	COX1	21.8422	21.8457
75 2ng	PPIA	26.104	26.1765		75 2ng	ND4	21.3871	21.3968		75 2ng	COX1	21.8491	21.8457
22-175 20ng	PPIA	20.9565	20.9645		22-175 20ng	ND4	15.7835	15.7957		22-175 20ng	COX1	16.621	16.6063
22-175 20ng	PPIA	20.9725	20.9645		22-175 20ng	ND4	15.8079	15.7957		22-175 20ng	COX1	16.5917	16.6063
22-175 2ng	PPIA	25.7959	25.7699		22-175 2ng	ND4	20.578	20.5629		22-175 2ng	COX1	21.2223	21.2547
22-175 2ng	PPIA	25.7439	25.7699		22-175 2ng	ND4	20.5479	20.5629		22-175 2ng	COX1	21.2872	21.2547
81 20ng	PPIA	20.7556	20.5103		81 20ng	ND4	15.006	15.0228		81 20ng	COX1	15.3698	15.6456
81 20ng	PPIA	20.2649	20.5103		81 20ng	ND4	15.0396	15.0228		81 20ng	COX1	15.9214	15.6456
81 2ng	PPIA	24.9871	24.9365		81 2ng	ND4	19.808	19.8121		81 2ng	COX1	20.4007	20.3565
81 2ng	PPIA	24.8859	24.9365		81 2ng	ND4	19.8162	19.8121		81 2ng	COX1	20.3122	20.3565
144 20ng	PPIA	20.9968	20.9719		144 20ng	ND4	15.8287	15.832		144 20ng	COX1	16.524	16.5828
144 20ng	PPIA	20.9471	20.9719		144 20ng	ND4	15.8353	15.832		144 20ng	COX1	16.6415	16.5828
144 2ng	PPIA	25.4966	25.4744		144 2ng	ND4	20.2743	20.2339		144 2ng	COX1	20.8289	20.8652
144 2ng	PPIA	25.4522	25.4744		144 2ng	ND4	20.1934	20.2339		144 2ng	COX1	20.9015	20.8652
86 20ng	PPIA	20.9797	20.9514		86 20ng	ND4	15.942	15.9867		86 20ng	COX1	16.7448	16.7389
86 20ng	PPIA	20.923	20.9514		86 20ng	ND4	16.0314	15.9867		86 20ng	COX1	16.7331	16.7389
86 2ng	PPIA	25.2941	25.3087		86 2ng	ND4	20.2907	20.2076		86 2ng	COX1	20.8871	20.9299
86 2ng	PPIA	25.3233	25.3087		86 2ng	ND4	20.1245	20.2076		86 2ng	COX1	20.9727	20.9299
167 20ng	PPIA	20.9716	20.9262		167 20ng	ND4	16.2762	16.3072		167 20ng	COX1	16.9714	16.9631
167 20ng	PPIA	20.8807	20.9262		167 20ng	ND4	16.3381	16.3072		167 20ng	COX1	16.9547	16.9631
167 2ng	PPIA	25.3246	25.336		167 2ng	ND4	20.8411	20.8335		167 2ng	COX1	21.3497	21.3921
167 2ng	PPIA	25.3474	25.336		167 2ng	ND4	20.826	20.8335		167 2ng	COX1	21.4345	21.3921
88 20ng	PPIA	21.1852	21.0993		88 20ng	ND4	16.4729	16.5071		88 20ng	COX1	17.1378	17.1187
88 20ng	PPIA	21.0134	21.0993		88 20ng	ND4	16.5412	16.5071		88 20ng	COX1	17.0996	17.1187
88 2ng	PPIA	25.424	25.4579		88 2ng	ND4	20.8456	20.8774		88 2ng	COX1	21.3576	21.3615
88 2ng	PPIA	25.4917	25.4579		88 2ng	ND4	20.9092	20.8774		88 2ng	COX1	21.3654	21.3615
22-176 20ng	PPIA	20.974	20.9712		22-176 20ng	ND4	15.7479	15.7355		22-176 20ng	COX1	16.5602	16.5459
22-176 20ng	PPIA	20.9685	20.9712		22-176 20ng	ND4	15.7231	15.7355		22-176 20ng	COX1	16.5317	16.5459
22-176 2ng	PPIA	25.4934	25.3933		22-176 2ng	ND4	20.3006	20.2519		22-176 2ng	COX1	20.9372	20.9434
22-176 2ng	PPIA	25.2931	25.3933		22-176 2ng	ND4	20.2033	20.2519		22-176 2ng	COX1	20.9495	20.9434
115 20ng	PPIA	20.9936	21.0372		115 20ng	ND4	15.5672	15.5615		115 20ng	COX1	16.3476	16.2864
115 20ng	PPIA	21.0807	21.0372		115 20ng	ND4	15.5558	15.5615		115 20ng	COX1	16.2252	16.2864
115 2ng	PPIA	25.7448	25.7951		115 2ng	ND4	20.3042	20.2817		115 2ng	COX1	20.8823	20.8895
115 2ng	PPIA	25.8455	25.7951		115 2ng	ND4	20.2592	20.2817		115 2ng	COX1	20.8968	20.8895
149 20ng	PPIA	21.2204	21.16		149 20ng	ND4	15.9001	15.8705		149 20ng	COX1	16.5894	16.5949
149 20ng	PPIA	21.0996	21.16		149 20ng	ND4	15.8408	15.8705		149 20ng	COX1	16.6004	16.5949
149 2ng	PPIA	25.4715	25.3913		149 2ng	ND4	20.2052	20.2018		149 2ng	COX1	20.9154	20.9361
149 2ng	PPIA	25.311	25.3913		149 2ng	ND4	20.1985	20.2018		149 2ng	COX1	20.9567	20.9361
111 20ng	PPIA	21.4614	21.4102		111 20ng	ND4	16.2577	16.2871		111 20ng	COX1	16.9896	17.0279
111 20ng	PPIA	21.359	21.4102		111 20ng	ND4	16.3164	16.2871		111 20ng	COX1	17.0663	17.0279
111 2ng	PPIA	25.6582	25.6965		111 2ng	ND4	20.655	20.6463		111 2ng	COX1	21.2361	21.2606
111 2ng	PPIA	25.7348	25.6965		111 2ng	ND4	20.6376	20.6463		111 2ng	COX1	21.285	21.2606
22-113 20ng	PPIA	21.135	21.0734		22-113 20ng	ND4	16.5191	16.4906		22-113 20ng	COX1	17.1044	17.1474
22-113 20ng	PPIA	21.0119	21.0734		22-113 20ng	ND4	16.4622	16.4906		22-113 20ng	COX1	17.1904	17.1474
22-113 2ng	PPIA	25.556	25.5848		22-113 2ng	ND4	20.6832	20.6748		22-113 2ng	COX1	21.2477	21.2223
22-113 2ng	PPIA	25.6136	25.5848		22-113 2ng	ND4	20.6665	20.6748		22-113 2ng	COX1	21.1969	21.2223
110 20ng	PPIA	21.1137	21.0956		110 20ng	ND4	16.399	16.455		110 20ng	COX1	17.0225	16.9955
110 20ng	PPIA	21.0775	21.0956		110 20ng	ND4	16.511	16.455		110 20ng	COX1	16.9685	16.9955
110 2ng	PPIA	25.7695	25.7764		110 2ng	ND4	21.2109	21.1202		110 2ng	COX1	21.5339	21.519
110 2ng	PPIA	25.7832	25.7764		110 2ng	ND4	21.0294	21.1202		110 2ng	COX1	21.5041	21.519
22-183 20ng	PPIA	21.4705	21.4977		22-183 20ng	ND4	15.7461	15.7621		22-183 20ng	COX1	16.6994	16.6865
22-183 20ng	PPIA	21.5249	21.4977		22-183 20ng	ND4	15.7782	15.7621		22-183 20ng	COX1	16.6735	16.6865
22-183 2ng	PPIA	25.962	25.7757		22-183 2ng	ND4	20.2758	20.2623		22-183 2ng	COX1	20.9537	20.9412
22-183 2ng	PPIA	25.5894	25.7757		22-183 2ng	ND4	20.2488	20.2623		22-183 2ng	COX1	20.9288	20.9412
118 20ng	PPIA	21.1145	21.117		118 20ng	ND4	15.8697	15.8531		118 20ng	COX1	16.7406	16.6976
118 20ng	PPIA	21.1196	21.117		118 20ng	ND4	15.8366	15.8531		118 20ng	COX1	16.6547	16.6976
118 2ng	PPIA	25.1472	25.1772		118 2ng	ND4	19.9491	19.9287		118 2ng	COX1	20.5356	20.5038
118 2ng	PPIA	25.2071	25.1772		118 2ng	ND4	19.9083	19.9287		118 2ng	COX1	20.472	20.5038
162 20ng	PPIA	21.1092	21.0826		162 20ng	ND4	16.0111	16.0228		162 20ng	COX1	16.7769	16.7131
162 20ng	PPIA	21.056	21.0826		162 20ng	ND4	16.0344	16.0228		162 20ng	COX1	16.6492	16.7131
162 2ng	PPIA	25.8311	25.8483		162 2ng	ND4	20.5998	20.6176		162 2ng	COX1	21.2542	21.1283
162 2ng	PPIA	25.8656	25.8483		162 2ng	ND4	20.6353	20.6176		162 2ng	COX1	21.0023	21.1283
114 20ng	PPIA	21.0413	21.0361		114 20ng	ND4	15.9995	15.9219		114 20ng	COX1	16.653	16.6844
114 20ng	PPIA	21.031	21.0361		114 20ng	ND4	15.8443	15.9219		114 20ng	COX1	16.7159	16.6844
114 2ng	PPIA	25.5459	25.5216		114 2ng	ND4	20.5417	20.5438		114 2ng	COX1	21.103	21.0517
114 2ng	PPIA	25.4974	25.5216		114 2ng	ND4	20.5458	20.5438		114 2ng	COX1	21.0004	21.0517
130 20ng	PPIA	21.453	21.5022		130 20ng	ND4	16.5309	16.5659		130 20ng	COX1	17.2293	17.2195
130 20ng	PPIA	21.5515	21.5022		130 20ng	ND4	16.6008	16.5659		130 20ng	COX1	17.2096	17.2195
130 2ng	PPIA	25.9229	25.8688		130 2ng	ND4	20.8669	20.8378		130 2ng	COX1	21.3735	21.3806
130 2ng	PPIA	25.8147	25.8688		130 2ng	ND4	20.8086	20.8378		130 2ng	COX1	21.3877	21.3806
132 20ng	PPIA	21.1702	21.1356		132 20ng	ND4	15.6186	15.6444		132 20ng	COX1	16.5451	16.517
132 20ng	PPIA	21.101	21.1356		132 20ng	ND4	15.6702	15.6444		132 20ng	COX1	16.4888	16.517
132 2ng	PPIA	25.3434	25.3237		132 2ng	ND4	19.8487	19.8536		132 2ng	COX1	20.4628	20.5041
132 2ng	PPIA	25.304	25.3237		132 2ng	ND4	19.8584	19.8536		132 2ng	COX1	20.5453	20.5041
142 20ng	PPIA	21.183	21.1506		142 20ng	ND4	15.9408	15.9028		142 20ng	COX1	16.7446	16.7534
142 20ng	PPIA	21.1181	21.1506		142 20ng	ND4	15.8648	15.9028		142 20ng	COX1	16.7622	16.7534
142 2ng	PPIA	25.9765	25.976		142 2ng	ND4	20.5886	20.6085		142 2ng	COX1	21.163	21.1985
142 2ng	PPIA	25.9755	25.976		142 2ng	ND4	20.6284	20.6085		142 2ng	COX1	21.2341	21.1985
153 20ng	PPIA	21.1403	21.0805		153 20ng	ND4	16.5879	16.6076		153 20ng	COX1	17.1928	17.2123
153 20ng	PPIA	21.0206	21.0805		153 20ng	ND4	16.6272	16.6076		153 20ng	COX1	17.2318	17.2123
153 2ng	PPIA	25.6649	25.6849		153 2ng	ND4	21.272	21.2502		153 2ng	COX1	21.7524	21.7669
153 2ng	PPIA	25.7048	25.6849		153 2ng	ND4	21.2284	21.2502		153 2ng	COX1	21.7814	21.7669
181 20ng	PPIA	21.1349	21.1011		181 20ng	ND4	15.7586	15.7457		181 20ng	COX1	16.6113	16.5481
181 20ng	PPIA	21.0672	21.1011		181 20ng	ND4	15.7327	15.7457		181 20ng	COX1	16.4848	16.5481
181 2ng	PPIA	24.948	24.9575		181 2ng	ND4	19.8717	19.8228		181 2ng	COX1	20.5477	20.5074
181 2ng	PPIA	24.9671	24.9575		181 2ng	ND4	19.7739	19.8228		181 2ng	COX1	20.467	20.5074
143 20ng	PPIA	21.3184	21.302		143 20ng	ND4	16.002	15.9813		143 20ng	COX1	16.7315	16.7433
143 20ng	PPIA	21.2857	21.302		143 20ng	ND4	15.9605	15.9813		143 20ng	COX1	16.755	16.7433
143 2ng	PPIA	25.4132	25.3108		143 2ng	ND4	20.2121	20.2244		143 2ng	COX1	20.8884	20.834
143 2ng	PPIA	25.2085	25.3108		143 2ng	ND4	20.2368	20.2244		143 2ng	COX1	20.7795	20.834
156 20ng	PPIA	20.983	21.0117		156 20ng	ND4	16.3586	16.3412		156 20ng	COX1	17.0538	17.0468
156 20ng	PPIA	21.0404	21.0117		156 20ng	ND4	16.3237	16.3412		156 20ng	COX1	17.0398	17.0468
156 2ng	PPIA	25.9624	25.9614		156 2ng	ND4	21.1704	21.1206		156 2ng	COX1	21.7011	21.7331
156 2ng	PPIA	25.9605	25.9614		156 2ng	ND4	21.0709	21.1206		156 2ng	COX1	21.765	21.7331

## Sheet: ND4
Sample	Target	Cq	Cq Mean	Dif Cts		Sample	Target	Cq	Cq Mean	Dif Cts	Delta Ct	Delta Delta Ct	2^-DeltaDeltaCt
75 20ng	PPIA	21.5244	21.5517	4.62479		75 20ng	ND4	16.8725	16.8419	4.55486	-4.70976	-0.0567312	1.04011			Promedio DeltaCt WT	-4.65302
75 20ng	PPIA	21.579	21.5517			75 20ng	ND4	16.8114	16.8419							Promedio DeltaCt WT	-4.71691
75 2ng	PPIA	26.249	26.1765			75 2ng	ND4	21.4065	21.3968		-4.77969	-0.0627739	1.04447
75 2ng	PPIA	26.104	26.1765			75 2ng	ND4	21.3871	21.3968
22-175 20ng	PPIA	20.9565	20.9645	4.80537		22-175 20ng	ND4	15.7835	15.7957	4.76722	-5.16881	-0.515788	1.42978				20ng
22-175 20ng	PPIA	20.9725	20.9645			22-175 20ng	ND4	15.8079	15.7957								WT		KI/KO V		KI/KO AAV
22-175 2ng	PPIA	25.7959	25.7699			22-175 2ng	ND4	20.578	20.5629		-5.20696	-0.490051	1.40449				JT23-75ce	1.04011	JT23-81ce	1.7832	JT23-86ce	1.24113
22-175 2ng	PPIA	25.7439	25.7699			22-175 2ng	ND4	20.5479	20.5629								JT23-88ce	0.958723	JT23-115ce	1.76867	JT23-111ce	1.38525
81 20ng	PPIA	20.7556	20.5103	4.42625		81 20ng	ND4	15.006	15.0228	4.78934	-5.48749	-0.834465	1.7832				JT23-110ce	0.991411	JT23-118ce	1.52722	JT23-114ce	1.37673
81 20ng	PPIA	20.2649	20.5103			81 20ng	ND4	15.0396	15.0228								JT23-130ce	1.21702	JT23-132ce	1.78783	JT23-142ce	1.5102
81 2ng	PPIA	24.9871	24.9365			81 2ng	ND4	19.808	19.8121		-5.1244	-0.407488	1.32637				JT23-153ce	0.882616	JT23-181ce	1.62715	JT23-143ce	1.58858
81 2ng	PPIA	24.8859	24.9365			81 2ng	ND4	19.8162	19.8121								JT23-156ce	1.01222	JT22-175ce	1.42978	JT23-144ce	1.40146
144 20ng	PPIA	20.9968	20.9719	4.50251		144 20ng	ND4	15.8287	15.832	4.40187	-5.13995	-0.486929	1.40146				JT23-167ce	0.976714	JT22-176ce	1.49768	JT23-149ce	1.55454
144 20ng	PPIA	20.9471	20.9719			144 20ng	ND4	15.8353	15.832								JT22-113ce	0.952496	JT22-183ce	2.11779	JT23-162ce	1.32575
144 2ng	PPIA	25.4966	25.4744			144 2ng	ND4	20.2743	20.2339		-5.2406	-0.523685	1.43762
144 2ng	PPIA	25.4522	25.4744			144 2ng	ND4	20.1934	20.2339
86 20ng	PPIA	20.9797	20.9514	4.35733		86 20ng	ND4	15.942	15.9867	4.22091	-4.96467	-0.31165	1.24113				2ng
86 20ng	PPIA	20.923	20.9514			86 20ng	ND4	16.0314	15.9867								WT		KI/KO V		KI/KO AAV
86 2ng	PPIA	25.2941	25.3087			86 2ng	ND4	20.2907	20.2076		-5.1011	-0.384191	1.30513				JT23-75ce	1.04447	JT23-81ce	1.32637	JT23-86ce	1.30513
86 2ng	PPIA	25.3233	25.3087			86 2ng	ND4	20.1245	20.2076								JT23-88ce	0.909766	JT23-115ce	1.73691	JT23-111ce	1.25988
167 20ng	PPIA	20.9716	20.9262	4.4098		167 20ng	ND4	16.2762	16.3072	4.52636	-4.61903	0.0339919	0.976714				JT23-110ce	0.958795	JT23-118ce	1.44548	JT23-114ce	1.19829
167 20ng	PPIA	20.8807	20.9262			167 20ng	ND4	16.3381	16.3072								JT23-130ce	1.24323	JT23-132ce	1.68552	JT23-142ce	1.56984
167 2ng	PPIA	25.3246	25.336			167 2ng	ND4	20.8411	20.8335		-4.50248	0.214435	0.861884				JT23-153ce	0.822317	JT23-181ce	1.33589	JT23-143ce	1.29192
167 2ng	PPIA	25.3474	25.336			167 2ng	ND4	20.826	20.8335								JT23-156ce	1.08967	JT22-175ce	1.40449	JT23-144ce	1.43762
88 20ng	PPIA	21.1852	21.0993	4.35858		88 20ng	ND4	16.4729	16.5071	4.37031	-4.59221	0.060814	0.958723				JT23-167ce	0.861884	JT22-176ce	1.34204	JT23-149ce	1.38756
88 20ng	PPIA	21.0134	21.0993			88 20ng	ND4	16.5412	16.5071								JT22-113ce	1.14318	JT22-183ce	1.73681	JT23-162ce	1.42787
88 2ng	PPIA	25.424	25.4579			88 2ng	ND4	20.8456	20.8774		-4.58048	0.136433	0.909766
88 2ng	PPIA	25.4917	25.4579			88 2ng	ND4	20.9092	20.8774
22-176 20ng	PPIA	20.974	20.9712	4.42204		22-176 20ng	ND4	15.7479	15.7355	4.51645	-5.23575	-0.582729	1.49768				PROMEDIO
22-176 20ng	PPIA	20.9685	20.9712			22-176 20ng	ND4	15.7231	15.7355								WT		KI/KO V		KI/KO AAV
22-176 2ng	PPIA	25.4934	25.3933			22-176 2ng	ND4	20.3006	20.2519		-5.14134	-0.424431	1.34204				JT23-75ce	1.04229	JT23-81ce	1.55478	JT23-86ce	1.27313
22-176 2ng	PPIA	25.2931	25.3933			22-176 2ng	ND4	20.2033	20.2519								JT23-88ce	0.934244	JT23-115ce	1.75279	JT23-111ce	1.32256
115 20ng	PPIA	20.9936	21.0372	4.75796		115 20ng	ND4	15.5672	15.5615	4.72022	-5.47569	-0.822667	1.76867				JT23-110ce	0.975103	JT23-118ce	1.48635	JT23-114ce	1.28751
115 20ng	PPIA	21.0807	21.0372			115 20ng	ND4	15.5558	15.5615								JT23-130ce	1.23013	JT23-132ce	1.73667	JT23-142ce	1.54002
115 2ng	PPIA	25.7448	25.7951			115 2ng	ND4	20.3042	20.2817		-5.51344	-0.796524	1.73691				JT23-153ce	0.852466	JT23-181ce	1.48152	JT23-143ce	1.44025
115 2ng	PPIA	25.8455	25.7951			115 2ng	ND4	20.2592	20.2817								JT23-156ce	1.05094	JT22-175ce	1.41713	JT23-144ce	1.41954
149 20ng	PPIA	21.2204	21.16	4.23132		149 20ng	ND4	15.9001	15.8705	4.33137	-5.28951	-0.63649	1.55454				JT23-167ce	0.919299	JT22-176ce	1.41986	JT23-149ce	1.47105
149 20ng	PPIA	21.0996	21.16			149 20ng	ND4	15.8408	15.8705								JT22-113ce	1.04784	JT22-183ce	1.9273	JT23-162ce	1.37681
149 2ng	PPIA	25.4715	25.3913			149 2ng	ND4	20.2052	20.2018		-5.18946	-0.472549	1.38756					1.0064
149 2ng	PPIA	25.311	25.3913			149 2ng	ND4	20.1985	20.2018
111 20ng	PPIA	21.4614	21.4102	4.28628		111 20ng	ND4	16.2577	16.2871	4.35926	-5.12317	-0.470145	1.38525				PROMEDIO %
111 20ng	PPIA	21.359	21.4102			111 20ng	ND4	16.3164	16.2871								WT		KI/KO V		KI/KO AAV
111 2ng	PPIA	25.6582	25.6965			111 2ng	ND4	20.655	20.6463		-5.05019	-0.333283	1.25988				JT23-75ce	103.566	JT23-81ce	154.49	JT23-86ce	126.503
111 2ng	PPIA	25.7348	25.6965			111 2ng	ND4	20.6376	20.6463								JT23-88ce	92.8304	JT23-115ce	174.165	JT23-111ce	131.415
22-113 20ng	PPIA	21.135	21.0734	4.51137		22-113 20ng	ND4	16.5191	16.4906	4.18421	-4.58281	0.0702155	0.952496				JT23-110ce	96.8903	JT23-118ce	147.69	JT23-114ce	127.932
22-113 20ng	PPIA	21.0119	21.0734			22-113 20ng	ND4	16.4622	16.4906								JT23-130ce	122.231	JT23-132ce	172.563	JT23-142ce	153.023
22-113 2ng	PPIA	25.556	25.5848			22-113 2ng	ND4	20.6832	20.6748		-4.90997	-0.193053	1.14318				JT23-153ce	84.7046	JT23-181ce	147.21	JT23-143ce	143.109
22-113 2ng	PPIA	25.6136	25.5848			22-113 2ng	ND4	20.6665	20.6748								JT23-156ce	104.426	JT22-175ce	140.812	JT23-144ce	141.051
110 20ng	PPIA	21.1137	21.0956	4.68081		110 20ng	ND4	16.399	16.455	4.66518	-4.64058	0.0124452	0.991411				JT23-167ce	91.3454	JT22-176ce	141.083	JT23-149ce	146.17
110 20ng	PPIA	21.0775	21.0956			110 20ng	ND4	16.511	16.455								JT22-113ce	104.118	JT22-183ce	191.505	JT23-162ce	136.805
110 2ng	PPIA	25.7695	25.7764			110 2ng	ND4	21.2109	21.1202		-4.65621	0.060706	0.958795					100		158.447		139.094
110 2ng	PPIA	25.7832	25.7764			110 2ng	ND4	21.0294	21.1202
22-183 20ng	PPIA	21.4705	21.4977	4.27797		22-183 20ng	ND4	15.7461	15.7621	4.50021	-5.73559	-1.08256	2.11779
22-183 20ng	PPIA	21.5249	21.4977			22-183 20ng	ND4	15.7782	15.7621
22-183 2ng	PPIA	25.962	25.7757			22-183 2ng	ND4	20.2758	20.2623		-5.51335	-0.796437	1.73681
22-183 2ng	PPIA	25.5894	25.7757			22-183 2ng	ND4	20.2488	20.2623
118 20ng	PPIA	21.1145	21.117	4.06013		118 20ng	ND4	15.8697	15.8531	4.0756	-5.26393	-0.610903	1.52722
118 20ng	PPIA	21.1196	21.117			118 20ng	ND4	15.8366	15.8531
118 2ng	PPIA	25.1472	25.1772			118 2ng	ND4	19.9491	19.9287		-5.24846	-0.531546	1.44548
118 2ng	PPIA	25.2071	25.1772			118 2ng	ND4	19.9083	19.9287
162 20ng	PPIA	21.1092	21.0826	4.76573		162 20ng	ND4	16.0111	16.0228	4.59479	-5.05983	-0.406807	1.32575
162 20ng	PPIA	21.056	21.0826			162 20ng	ND4	16.0344	16.0228
162 2ng	PPIA	25.8311	25.8483			162 2ng	ND4	20.5998	20.6176		-5.23077	-0.513861	1.42787
162 2ng	PPIA	25.8656	25.8483			162 2ng	ND4	20.6353	20.6176
114 20ng	PPIA	21.0413	21.0361	4.48549		114 20ng	ND4	15.9995	15.9219	4.62188	-5.11427	-0.461244	1.37673
114 20ng	PPIA	21.031	21.0361			114 20ng	ND4	15.8443	15.9219
114 2ng	PPIA	25.5459	25.5216			114 2ng	ND4	20.5417	20.5438		-4.97788	-0.260972	1.19829
114 2ng	PPIA	25.4974	25.5216			114 2ng	ND4	20.5458	20.5438
130 20ng	PPIA	21.453	21.5022	4.36654		130 20ng	ND4	16.5309	16.5659	4.27191	-4.93638	-0.283358	1.21702
130 20ng	PPIA	21.5515	21.5022			130 20ng	ND4	16.6008	16.5659
130 2ng	PPIA	25.9229	25.8688			130 2ng	ND4	20.8669	20.8378		-5.03101	-0.314093	1.24323
130 2ng	PPIA	25.8147	25.8688			130 2ng	ND4	20.8086	20.8378
132 20ng	PPIA	21.1702	21.1356	4.18809		132 20ng	ND4	15.6186	15.6444	4.20922	-5.49123	-0.838208	1.78783
132 20ng	PPIA	21.101	21.1356			132 20ng	ND4	15.6702	15.6444
132 2ng	PPIA	25.3434	25.3237			132 2ng	ND4	19.8487	19.8536		-5.4701	-0.753192	1.68552
132 2ng	PPIA	25.304	25.3237			132 2ng	ND4	19.8584	19.8536
142 20ng	PPIA	21.183	21.1506	4.82547		142 20ng	ND4	15.9408	15.9028	4.7057	-5.24776	-0.594736	1.5102
142 20ng	PPIA	21.1181	21.1506			142 20ng	ND4	15.8648	15.9028
142 2ng	PPIA	25.9765	25.976			142 2ng	ND4	20.5886	20.6085		-5.36753	-0.650621	1.56984
142 2ng	PPIA	25.9755	25.976			142 2ng	ND4	20.6284	20.6085
153 20ng	PPIA	21.1403	21.0805	4.60444		153 20ng	ND4	16.5879	16.6076	4.64264	-4.47288	0.180143	0.882616
153 20ng	PPIA	21.0206	21.0805			153 20ng	ND4	16.6272	16.6076
153 2ng	PPIA	25.6649	25.6849			153 2ng	ND4	21.272	21.2502		-4.43468	0.282233	0.822317
153 2ng	PPIA	25.7048	25.6849			153 2ng	ND4	21.2284	21.2502
181 20ng	PPIA	21.1349	21.1011	3.85645		181 20ng	ND4	15.7586	15.7457	4.07712	-5.35538	-0.702351	1.62715
181 20ng	PPIA	21.0672	21.1011			181 20ng	ND4	15.7327	15.7457
181 2ng	PPIA	24.948	24.9575			181 2ng	ND4	19.8717	19.8228		-5.13471	-0.417798	1.33589
181 2ng	PPIA	24.9671	24.9575			181 2ng	ND4	19.7739	19.8228
143 20ng	PPIA	21.3184	21.302	4.00883		143 20ng	ND4	16.002	15.9813	4.24316	-5.32076	-0.667738	1.58858
143 20ng	PPIA	21.2857	21.302			143 20ng	ND4	15.9605	15.9813
143 2ng	PPIA	25.4132	25.3108			143 2ng	ND4	20.2121	20.2244		-5.08643	-0.369519	1.29192
143 2ng	PPIA	25.2085	25.3108			143 2ng	ND4	20.2368	20.2244
156 20ng	PPIA	20.983	21.0117	4.94971		156 20ng	ND4	16.3586	16.3412	4.77946	-4.67054	-0.0175198	1.01222
156 20ng	PPIA	21.0404	21.0117			156 20ng	ND4	16.3237	16.3412
156 2ng	PPIA	25.9624	25.9614			156 2ng	ND4	21.1704	21.1206		-4.8408	-0.123887	1.08967
156 2ng	PPIA	25.9605	25.9614			156 2ng	ND4	21.0709	21.1206

## Sheet: COX1
Sample	Target	Cq	Cq Mean	Dif Cts		Sample	Target	Cq	Cq Mean	Dif Cts	Delta Ct	Delta Delta Ct	2^-DeltaDeltaCt
75 20ng	PPIA	21.5244	21.5517	4.62479		75 20ng	COX1	17.4587	17.4211	4.42453	-4.13056	-0.103523	1.07439			Promedio DeltaCt WT	-4.02703
75 20ng	PPIA	21.579	21.5517			75 20ng	COX1	17.3835	17.4211							Promedio DeltaCt WT	-4.20319
75 2ng	PPIA	26.249	26.1765			75 2ng	COX1	21.8422	21.8457		-4.33082	-0.12763	1.0925
75 2ng	PPIA	26.104	26.1765			75 2ng	COX1	21.8491	21.8457
22-175 20ng	PPIA	20.9565	20.9645	4.80537		22-175 20ng	COX1	16.621	16.6063	4.64838	-4.35819	-0.33115	1.25802				20ng
22-175 20ng	PPIA	20.9725	20.9645			22-175 20ng	COX1	16.5917	16.6063								WT		KI/KO V		KI/KO AAV
22-175 2ng	PPIA	25.7959	25.7699			22-175 2ng	COX1	21.2223	21.2547		-4.51518	-0.311991	1.24142				JT23-75ce	1.07439	JT23-81ce	1.78714	JT23-86ce	1.13712
22-175 2ng	PPIA	25.7439	25.7699			22-175 2ng	COX1	21.2872	21.2547								JT23-88ce	0.96829	JT23-115ce	1.65148	JT23-111ce	1.27922
81 20ng	PPIA	20.7556	20.5103	4.42625		81 20ng	COX1	15.3698	15.6456	4.71089	-4.86469	-0.837651	1.78714				JT23-110ce	1.05196	JT23-118ce	1.31254	JT23-114ce	1.25237
81 20ng	PPIA	20.2649	20.5103			81 20ng	COX1	15.9214	15.6456								JT23-130ce	1.19396	JT23-132ce	1.50692	JT23-142ce	1.29249
81 2ng	PPIA	24.9871	24.9365			81 2ng	COX1	20.4007	20.3565		-4.58005	-0.376861	1.29851				JT23-153ce	0.895728	JT23-181ce	1.43989	JT23-143ce	1.44563
81 2ng	PPIA	24.8859	24.9365			81 2ng	COX1	20.3122	20.3565								JT23-156ce	0.957864	JT22-175ce	1.25802	JT23-144ce	1.28532
144 20ng	PPIA	20.9968	20.9719	4.50251		144 20ng	COX1	16.524	16.5828	4.28243	-4.38916	-0.362126	1.28532				JT23-167ce	0.956672	JT22-176ce	1.31794	JT23-149ce	1.45201
144 20ng	PPIA	20.9471	20.9719			144 20ng	COX1	16.6415	16.5828								JT22-113ce	0.932398	JT22-183ce	1.72218	JT23-162ce	1.26793
144 2ng	PPIA	25.4966	25.4744			144 2ng	COX1	20.8289	20.8652		-4.60924	-0.406055	1.32506
144 2ng	PPIA	25.4522	25.4744			144 2ng	COX1	20.9015	20.8652
86 20ng	PPIA	20.9797	20.9514	4.35733		86 20ng	COX1	16.7448	16.7389	4.19096	-4.21243	-0.185391	1.13712				2ng
86 20ng	PPIA	20.923	20.9514			86 20ng	COX1	16.7331	16.7389								WT		KI/KO V		KI/KO AAV
86 2ng	PPIA	25.2941	25.3087			86 2ng	COX1	20.8871	20.9299		-4.3788	-0.175616	1.12945				JT23-75ce	1.0925	JT23-81ce	1.29851	JT23-86ce	1.12945
86 2ng	PPIA	25.3233	25.3087			86 2ng	COX1	20.9727	20.9299								JT23-88ce	0.928633	JT23-115ce	1.62722	JT23-111ce	1.17509
167 20ng	PPIA	20.9716	20.9262	4.4098		167 20ng	COX1	16.9714	16.9631	4.42902	-3.96313	0.0639039	0.956672				JT23-110ce	1.03828	JT23-118ce	1.3853	JT23-114ce	1.20312
167 20ng	PPIA	20.8807	20.9262			167 20ng	COX1	16.9547	16.9631								JT23-130ce	1.2184	JT23-132ce	1.53309	JT23-142ce	1.48894
167 2ng	PPIA	25.3246	25.336			167 2ng	COX1	21.3497	21.3921		-3.94392	0.259265	0.835513				JT23-153ce	0.82062	JT23-181ce	1.18672	JT23-143ce	1.20891
167 2ng	PPIA	25.3474	25.336			167 2ng	COX1	21.4345	21.3921								JT23-156ce	1.01758	JT22-175ce	1.24142	JT23-144ce	1.32506
88 20ng	PPIA	21.1852	21.0993	4.35858		88 20ng	COX1	17.1378	17.1187	4.24276	-3.98055	0.0464893	0.96829				JT23-167ce	0.835513	JT22-176ce	1.18651	JT23-149ce	1.1909
88 20ng	PPIA	21.0134	21.0993			88 20ng	COX1	17.0996	17.1187								JT22-113ce	1.11677	JT22-183ce	1.54896	JT23-162ce	1.43088
88 2ng	PPIA	25.424	25.4579			88 2ng	COX1	21.3576	21.3615		-4.09637	0.10682	0.928633
88 2ng	PPIA	25.4917	25.4579			88 2ng	COX1	21.3654	21.3615
22-176 20ng	PPIA	20.974	20.9712	4.42204		22-176 20ng	COX1	16.5602	16.5459	4.39745	-4.42532	-0.398282	1.31794				PROMEDIO
22-176 20ng	PPIA	20.9685	20.9712			22-176 20ng	COX1	16.5317	16.5459								WT		KI/KO V		KI/KO AAV
22-176 2ng	PPIA	25.4934	25.3933			22-176 2ng	COX1	20.9372	20.9434		-4.44991	-0.24672	1.18651				JT23-75ce	1.08345	JT23-81ce	1.54283	JT23-86ce	1.13329
22-176 2ng	PPIA	25.2931	25.3933			22-176 2ng	COX1	20.9495	20.9434								JT23-88ce	0.948461	JT23-115ce	1.63935	JT23-111ce	1.22715
115 20ng	PPIA	20.9936	21.0372	4.75796		115 20ng	COX1	16.3476	16.2864	4.60316	-4.7508	-0.723763	1.65148				JT23-110ce	1.04512	JT23-118ce	1.34892	JT23-114ce	1.22774
115 20ng	PPIA	21.0807	21.0372			115 20ng	COX1	16.2252	16.2864								JT23-130ce	1.20618	JT23-132ce	1.52	JT23-142ce	1.39071
115 2ng	PPIA	25.7448	25.7951			115 2ng	COX1	20.8823	20.8895		-4.9056	-0.702411	1.62722				JT23-153ce	0.858174	JT23-181ce	1.31331	JT23-143ce	1.32727
115 2ng	PPIA	25.8455	25.7951			115 2ng	COX1	20.8968	20.8895								JT23-156ce	0.987724	JT22-175ce	1.24972	JT23-144ce	1.30519
149 20ng	PPIA	21.2204	21.16	4.23132		149 20ng	COX1	16.5894	16.5949	4.34117	-4.56509	-0.538054	1.45201				JT23-167ce	0.896093	JT22-176ce	1.25222	JT23-149ce	1.32145
149 20ng	PPIA	21.0996	21.16			149 20ng	COX1	16.6004	16.5949								JT22-113ce	1.02458	JT22-183ce	1.63557	JT23-162ce	1.34941
149 2ng	PPIA	25.4715	25.3913			149 2ng	COX1	20.9154	20.9361		-4.45523	-0.252048	1.1909					0.996198
149 2ng	PPIA	25.311	25.3913			149 2ng	COX1	20.9567	20.9361
111 20ng	PPIA	21.4614	21.4102	4.28628		111 20ng	COX1	16.9896	17.0279	4.23262	-4.3823	-0.355263	1.27922				PROMEDIO %
111 20ng	PPIA	21.359	21.4102			111 20ng	COX1	17.0663	17.0279								WT		KI/KO V		KI/KO AAV
111 2ng	PPIA	25.6582	25.6965			111 2ng	COX1	21.2361	21.2606		-4.43596	-0.232772	1.17509				JT23-75ce	108.758	JT23-81ce	154.871	JT23-86ce	113.761
111 2ng	PPIA	25.7348	25.6965			111 2ng	COX1	21.285	21.2606								JT23-88ce	95.2081	JT23-115ce	164.561	JT23-111ce	123.184
22-113 20ng	PPIA	21.135	21.0734	4.51137		22-113 20ng	COX1	17.1044	17.1474	4.0749	-3.92605	0.100982	0.932398				JT23-110ce	104.911	JT23-118ce	135.407	JT23-114ce	123.243
22-113 20ng	PPIA	21.0119	21.0734			22-113 20ng	COX1	17.1904	17.1474								JT23-130ce	121.078	JT23-132ce	152.58	JT23-142ce	139.602
22-113 2ng	PPIA	25.556	25.5848			22-113 2ng	COX1	21.2477	21.2223		-4.36252	-0.159333	1.11677				JT23-153ce	86.1449	JT23-181ce	131.832	JT23-143ce	133.234
22-113 2ng	PPIA	25.6136	25.5848			22-113 2ng	COX1	21.1969	21.2223								JT23-156ce	99.1494	JT22-175ce	125.449	JT23-144ce	131.017
110 20ng	PPIA	21.1137	21.0956	4.68081		110 20ng	COX1	17.0225	16.9955	4.52353	-4.10011	-0.0730739	1.05196				JT23-167ce	89.9512	JT22-176ce	125.7	JT23-149ce	132.65
110 20ng	PPIA	21.0775	21.0956			110 20ng	COX1	16.9685	16.9955								JT22-113ce	102.849	JT22-183ce	164.181	JT23-162ce	135.455
110 2ng	PPIA	25.7695	25.7764			110 2ng	COX1	21.5339	21.519		-4.25738	-0.0541983	1.03828					100		142.719		130.115
110 2ng	PPIA	25.7832	25.7764			110 2ng	COX1	21.5041	21.519
22-183 20ng	PPIA	21.4705	21.4977	4.27797		22-183 20ng	COX1	16.6994	16.6865	4.25476	-4.81127	-0.784236	1.72218
22-183 20ng	PPIA	21.5249	21.4977			22-183 20ng	COX1	16.6735	16.6865
22-183 2ng	PPIA	25.962	25.7757			22-183 2ng	COX1	20.9537	20.9412		-4.83448	-0.631297	1.54896
22-183 2ng	PPIA	25.5894	25.7757			22-183 2ng	COX1	20.9288	20.9412
118 20ng	PPIA	21.1145	21.117	4.06013		118 20ng	COX1	16.7406	16.6976	3.80614	-4.41939	-0.392359	1.31254
118 20ng	PPIA	21.1196	21.117			118 20ng	COX1	16.6547	16.6976
118 2ng	PPIA	25.1472	25.1772			118 2ng	COX1	20.5356	20.5038		-4.67339	-0.470201	1.3853
118 2ng	PPIA	25.2071	25.1772			118 2ng	COX1	20.472	20.5038
162 20ng	PPIA	21.1092	21.0826	4.76573		162 20ng	COX1	16.7769	16.7131	4.41516	-4.36951	-0.34248	1.26793
162 20ng	PPIA	21.056	21.0826			162 20ng	COX1	16.6492	16.7131
162 2ng	PPIA	25.8311	25.8483			162 2ng	COX1	21.2542	21.1283		-4.72008	-0.516899	1.43088
162 2ng	PPIA	25.8656	25.8483			162 2ng	COX1	21.0023	21.1283
114 20ng	PPIA	21.0413	21.0361	4.48549		114 20ng	COX1	16.653	16.6844	4.36723	-4.3517	-0.324664	1.25237
114 20ng	PPIA	21.031	21.0361			114 20ng	COX1	16.7159	16.6844
114 2ng	PPIA	25.5459	25.5216			114 2ng	COX1	21.103	21.0517		-4.46996	-0.266776	1.20312
114 2ng	PPIA	25.4974	25.5216			114 2ng	COX1	21.0004	21.0517
130 20ng	PPIA	21.453	21.5022	4.36654		130 20ng	COX1	17.2293	17.2195	4.16115	-4.28279	-0.255754	1.19396
130 20ng	PPIA	21.5515	21.5022			130 20ng	COX1	17.2096	17.2195
130 2ng	PPIA	25.9229	25.8688			130 2ng	COX1	21.3735	21.3806		-4.48818	-0.284989	1.2184
130 2ng	PPIA	25.8147	25.8688			130 2ng	COX1	21.3877	21.3806
132 20ng	PPIA	21.1702	21.1356	4.18809		132 20ng	COX1	16.5451	16.517	3.98709	-4.61863	-0.5916	1.50692
132 20ng	PPIA	21.101	21.1356			132 20ng	COX1	16.4888	16.517
132 2ng	PPIA	25.3434	25.3237			132 2ng	COX1	20.4628	20.5041		-4.81963	-0.616443	1.53309
132 2ng	PPIA	25.304	25.3237			132 2ng	COX1	20.5453	20.5041
142 20ng	PPIA	21.183	21.1506	4.82547		142 20ng	COX1	16.7446	16.7534	4.44518	-4.39718	-0.37015	1.29249
142 20ng	PPIA	21.1181	21.1506			142 20ng	COX1	16.7622	16.7534
142 2ng	PPIA	25.9765	25.976			142 2ng	COX1	21.163	21.1985		-4.77747	-0.574287	1.48894
142 2ng	PPIA	25.9755	25.976			142 2ng	COX1	21.2341	21.1985
153 20ng	PPIA	21.1403	21.0805	4.60444		153 20ng	COX1	17.1928	17.2123	4.55463	-3.86817	0.158868	0.895728
153 20ng	PPIA	21.0206	21.0805			153 20ng	COX1	17.2318	17.2123
153 2ng	PPIA	25.6649	25.6849			153 2ng	COX1	21.7524	21.7669		-3.91797	0.285213	0.82062
153 2ng	PPIA	25.7048	25.6849			153 2ng	COX1	21.7814	21.7669
181 20ng	PPIA	21.1349	21.1011	3.85645		181 20ng	COX1	16.6113	16.5481	3.95929	-4.553	-0.525963	1.43989
181 20ng	PPIA	21.0672	21.1011			181 20ng	COX1	16.4848	16.5481
181 2ng	PPIA	24.948	24.9575			181 2ng	COX1	20.5477	20.5074		-4.45016	-0.246975	1.18672
181 2ng	PPIA	24.9671	24.9575			181 2ng	COX1	20.467	20.5074
143 20ng	PPIA	21.3184	21.302	4.00883		143 20ng	COX1	16.7315	16.7433	4.09067	-4.55874	-0.531701	1.44563
143 20ng	PPIA	21.2857	21.302			143 20ng	COX1	16.755	16.7433
143 2ng	PPIA	25.4132	25.3108			143 2ng	COX1	20.8884	20.834		-4.4769	-0.27371	1.20891
143 2ng	PPIA	25.2085	25.3108			143 2ng	COX1	20.7795	20.834
156 20ng	PPIA	20.983	21.0117	4.94971		156 20ng	COX1	17.0538	17.0468	4.68631	-3.96493	0.062107	0.957864
156 20ng	PPIA	21.0404	21.0117			156 20ng	COX1	17.0398	17.0468
156 2ng	PPIA	25.9624	25.9614			156 2ng	COX1	21.7011	21.7331		-4.22833	-0.0251482	1.01758
156 2ng	PPIA	25.9605	25.9614			156 2ng	COX1	21.765	21.7331
