# Supplementary material for: Systemic delivery of AAV-GFM1 corrects COXPD1 molecular alterations in Gfm1R671C/− mice
Source: EMBO Mol Med. 2026 Apr 17;18(6):2152–79. doi: 10.1038/s44321-026-00426-4 (PMC13269562; doi:10.1038/s44321-026-00426-4)
Supplement: Supplementary file 9 — Figure EV1 Source Data [file 44321_2026_426_MOESM9_ESM.zip]

Archive with 44 entries (39 files):
- EV1 updated/EV1A/
- EV1 updated/EV1A/EV1A - EFG1 30w mice in liver and brain.pdf
- EV1 updated/EV1A/EV1A Brain EFG1.tif
- EV1 updated/EV1A/EV1A Brain SDHA a b.tif
- EV1 updated/EV1A/EV1A Liver EFG1.tif
- EV1 updated/EV1A/EV1A Liver SDHA a b.tif
- EV1 updated/EV1A/S3A.xlsx
- EV1 updated/EV1A/WB EFG1 brain mt 30w.xlsx
- EV1 updated/EV1A/WB EFG1 liver mt 30w.xlsx
- EV1 updated/EV1B/
- EV1 updated/EV1B/Autoradiography brain.png
- EV1 updated/EV1B/Autoradiography liver.jpg
- EV1 updated/EV1B/Coomassie brain.jpg
- EV1 updated/EV1B/Coomassie liver.png
- EV1 updated/EV1C/
- EV1 updated/EV1C/EV1C - NDUFA9, COXII - 30w mice liver and brain.pdf
- EV1 updated/EV1C/EV1C Brain COX2 a i b.tif
- EV1 updated/EV1C/EV1C Brain NDUFA9.tif
- EV1 updated/EV1C/EV1C Brain SDHA a b.tif
- EV1 updated/EV1C/EV1C Liver COX2.tif
- EV1 updated/EV1C/EV1C Liver NDUFA9.tif
- EV1 updated/EV1C/EV1C Liver SDHA a b.tif
- EV1 updated/EV1C/S3C.xlsx
- EV1 updated/EV1C/WB brain mt 30w.xlsx
- EV1 updated/EV1C/WB liver mt 30w.xlsx
- EV1 updated/EV1D/
- EV1 updated/EV1D/BN-PAGE brain 30w.xlsx
- EV1 updated/EV1D/BN-PAGE liver 30w.xlsx
- EV1 updated/EV1D/EV1D - BN-PAGE 30w liver and brain.pdf
- EV1 updated/EV1D/EV1D Brain CI a i b.tif
- EV1 updated/EV1D/EV1D Brain CII a i b.tif
- EV1 updated/EV1D/EV1D Brain CIV a i b.tif
- EV1 updated/EV1D/EV1D Liver CI a i b.tif
- EV1 updated/EV1D/EV1D Liver CII a i b.tif
- EV1 updated/EV1D/EV1D Liver CIV a i b.tif
- EV1 updated/EV1D/S2D.xlsx
- EV1 updated/EV1E/
- EV1 updated/EV1E/CI ce 30w.xlsx
- EV1 updated/EV1E/CI hi 30w.xls
- EV1 updated/EV1E/CIV ce 30w.xlsx
- EV1 updated/EV1E/CIV hi 30w.xlsx
- EV1 updated/EV1E/CS ce 30w.xls
- EV1 updated/EV1E/CS hi 30w.xlsx
- EV1 updated/EV1E/S3E.xlsx
