# Supplementary material for: Systemic delivery of AAV-GFM1 corrects COXPD1 molecular alterations in Gfm1R671C/− mice
Source: EMBO Mol Med. 2026 Apr 17;18(6):2152–79. doi: 10.1038/s44321-026-00426-4 (PMC13269562; doi:10.1038/s44321-026-00426-4)
Supplement: Supplementary file 9 — Figure EV1 Source Data [file 44321_2026_426_MOESM9_ESM.zip › EV1 updated/EV1A/S3A.xlsx]

## Sheet: Hoja 1
Liver and brain COXPD molecular phenotype in 30-week-old Gfm1R671C/- mice.
Suppl. Figure 3A - Mitochondrial EFG1 immunodetection in liver and brain by western blot SDS-PAGE. EFG1 protein levels were normalized to SDHA levels (used as mitochondrial loading control)
EFG1 levels in liver - RQ (%)				EFG1 levels in brain - RQ (%)
Mouse ID	WT	KI/KO		Mouse ID	WT	KI/KO
JT20-53 hi	98.5931			JT20-53 ce	70.3765
JT20-55 hi	98.1135			JT20-55 ce	91.6316
JT20-70 hi	107.601			JT20-70 ce	80.8101
JT20-71 hi	86.0391			JT20-71 ce	106.898
RMS20-10 hi	120.331			RMS20-10 ce	123.075
RMS20-14 hi	89.3223			RMS20-14 ce	127.208
JT20-56 hi		1.4649		JT20-56 ce		3.4955
JT20-57 hi		1.4588		JT20-57 ce		3.4749
JT20-59 hi		1.9386		JT20-59 ce		2.4683
JT20-60 hi		2.1937		JT20-60 ce		2.948
JT20-61 hi		2.4842		JT20-61 ce		2.9251
JT20-64 hi		3.3125		JT20-64 ce		3.7534
JT20-72 hi		3.2206		JT20-72 ce		1.9252
