# Supplementary material for: Systemic delivery of AAV-GFM1 corrects COXPD1 molecular alterations in Gfm1R671C/− mice
Source: EMBO Mol Med. 2026 Apr 17;18(6):2152–79. doi: 10.1038/s44321-026-00426-4 (PMC13269562; doi:10.1038/s44321-026-00426-4)
Supplement: Supplementary file 9 — Figure EV1 Source Data [file 44321_2026_426_MOESM9_ESM.zip › EV1 updated/EV1A/WB EFG1 brain mt 30w.xlsx]

## Sheet: mb A
SDHA											pROMEDIO WT
Image Name	Channel	Name	Signal	Total	Area	Bkgnd.	Type		% Signal normalised vs WT		16.1667
0000082_01	WT		23.8	48.3	1056	0.0208	Signal		147.216
0000082_01	KI/KO		23.4	41.4	840	0.0215	Signal		144.742		A		B		PROMEDIO
0000082_01	WT		15	29.7	630	0.0234	Signal		92.7835		158.593	141.106	100	129.839	129.296	135.472
0000082_01	KI/KO		18.2	38.1	760	0.0262	Signal		112.577		90.4523	109.749	109.677	138.71	100.065	124.229
0000082_01	WT		14.4	36.5	840	0.0263	Signal		89.0722		86.8342	91.0553	104.032	89.5161	95.4332	90.2857
0000082_01	KI/KO		15.1	39.8	741	0.0333	Signal		93.4021		76.5829	76.5829	114.516	108.065	95.5495	92.3237
0000082_01	WT		12.7	33.7	684	0.0307	Signal		78.5567		82.0101	126.03	77.4194	121.774	79.7147	123.902
0000082_01	KI/KO		12.7	31.6	817	0.0231	Signal		78.5567		105.528	98.8945	94.3548	95.9677	99.9412	97.4311
0000082_01	WT		13.6	30.1	608	0.0272	Signal		84.1237			132.06		82.2581		107.159
0000082_01	KI/KO		20.9	46.1	840	0.03	Signal		129.278
0000082_01	WT		17.5	34.4	656	0.0258	Signal		108.247
0000082_01	KI/KO		16.4	29.9	540	0.025	Signal		101.443
0000082_01	KI/KO		21.9	36.8	704	0.0211	Signal		135.464
											Promedio WT
											0.0240104
EFG1
Image Name	Channel	Name	Signal	Total	Area	Bkgnd.	Type		Ratio EFG1/SDHA	% Signal Ratio normalised vs WT
0000082_01	WT		0.439	0.575	1960	6.91e-05	Signal		0.0184454	76.8225		70.3765	3.49546
0000082_01	KI/KO		0.0194	0.059	560	7.08e-05	Signal		0.00082906	3.45292		91.6316	3.47487
0000082_01	WT		0.326	0.417	1247	7.32e-05	Signal		0.0217333	90.5164		80.8101	2.46828
0000082_01	KI/KO		0.015	0.0547	560	7.08e-05	Signal		0.000824176	3.43258		106.898	2.94801
0000082_01	WT		0.276	0.386	1334	8.26e-05	Signal		0.0191667	79.8266		123.075	2.9251
0000082_01	KI/KO		0.00884	0.0442	420	8.41e-05	Signal		0.00058543	2.43824		127.208	3.75343
0000082_01	WT		0.322	0.442	1421	8.45e-05	Signal		0.0253543	105.597			1.9252
0000082_01	KI/KO		0.00888	0.054	672	6.72e-05	Signal		0.000699213	2.91213
0000082_01	WT		0.397	0.494	1305	7.46e-05	Signal		0.0291912	121.577
0000082_01	KI/KO		0.0145	0.0499	490	7.23e-05	Signal		0.00069378	2.8895
0000082_01	WT		0.528	0.646	1260	9.42e-05	Signal		0.0301714	125.66
0000082_01	KI/KO		0.0146	0.0472	462	7.05e-05	Signal		0.000890244	3.70775
0000082_01	KI/KO		0.01	0.0461	546	6.6e-05	Signal		0.000456621	1.90176
