# Supplementary material for: Systemic delivery of AAV-GFM1 corrects COXPD1 molecular alterations in Gfm1R671C/− mice
Source: EMBO Mol Med. 2026 Apr 17;18(6):2152–79. doi: 10.1038/s44321-026-00426-4 (PMC13269562; doi:10.1038/s44321-026-00426-4)
Supplement: Supplementary file 9 — Figure EV1 Source Data [file 44321_2026_426_MOESM9_ESM.zip › EV1 updated/EV1A/WB EFG1 liver mt 30w.xlsx]

## Sheet: mbB - EFG1
SDHA											pROMEDIO WT
Image Name	Channel	Name	Signal	Total	Area	Bkgnd.	Type		% Signal normalised vs WT		25.95
0000082_01	WT		33.8	75.3	912	0.0455	Signal		130.25
0000082_01	KI/KO		26.5	65.5	741	0.0527	Signal		102.119		b		a		PROMEDIO
0000082_01	WT		25.2	57.7	680	0.0478	Signal		97.1098		130.25	102.119	167.119	106.576	148.685	104.348
0000082_01	KI/KO		26.2	63.4	722	0.0516	Signal		100.963		97.1098	100.963	116.583	129.593	106.847	115.278
0000082_01	WT		23.2	54.7	646	0.0488	Signal		89.4027		89.4027	97.1098	75.0536	106.076	82.2282	101.593
0000082_01	KI/KO		25.2	57	702	0.0453	Signal		97.1098		90.9441	96.7245	111.58	80.0572	101.262	88.3908
0000082_01	WT		23.6	55.3	648	0.0489	Signal		90.9441		103.661	110.983	80.0572	80.0572	91.859	95.5199
0000082_01	KI/KO		25.1	58.4	656	0.0508	Signal		96.7245		88.632	95.183	80.5575	97.5697	84.5948	96.3764
0000082_01	WT		26.9	59.5	648	0.0503	Signal		103.661			125.626	69.0493	105.575	69.0493	115.601
0000082_01	KI/KO		28.8	65.3	720	0.0506	Signal		110.983
0000082_01	WT		23	56.7	648	0.052	Signal		88.632
0000082_01	KI/KO		24.7	69.4	756	0.0592	Signal		95.183
0000082_01	KI/KO		32.6	78.9	940	0.0492	Signal		125.626
											Promedio WT
											0.0217259
EFG1
Image Name	Channel	Name	Signal	Total	Area	Bkgnd.	Type		Ratio EFG1/SDHA	% Signal Ratio normalised vs WT
0000082_01	WT	JT20-53	2.79	3.2	1664	0.000245	Signal		0.0214203	98.5931	JT20-53	98.5931	JT20-56	1.46486
0000082_01	KI/KO	JT20-56	0.0325	0.102	341	0.000205	Signal		0.000318255	1.46486	JT20-55	98.1135	JT20-57	1.45884
0000082_01	WT	JT20-55	2.07	2.41	1392	0.000249	Signal		0.0213161	98.1135	JT20-70	107.601	JT20-59	1.93857
0000082_01	KI/KO	JT20-57	0.032	0.115	416	0.0002	Signal		0.000316947	1.45884	JT20-71	86.0391	JT20-60	2.19375
0000082_01	WT	JT20-70	2.09	2.41	1426	0.000228	Signal		0.0233774	107.601	RMS20-10	120.331	JT20-61	2.48424
0000082_01	KI/KO	JT20-59	0.0409	0.123	442	0.000186	Signal		0.000421173	1.93857	RMS20-14	89.3223	JT20-64	3.31248
0000082_01	WT	JT20-71	1.7	1.99	1350	0.000214	Signal		0.0186928	86.0391			JT20-72	3.22055
0000082_01	KI/KO	JT20-60	0.0461	0.119	384	0.000189	Signal		0.000476612	2.19375
0000082_01	WT	RMS20-10	2.71	3.12	1536	0.000267	Signal		0.0261429	120.331
0000082_01	KI/KO	JT20-61	0.0599	0.15	396	0.000228	Signal		0.000539724	2.48424
0000082_01	WT	RMS20-14	1.72	2.02	1290	0.000233	Signal		0.0194061	89.3223
0000082_01	KI/KO	JT20-64	0.0685	0.12	384	0.000134	Signal		0.000719666	3.31248
0000082_01	KI/KO	JT20-72	0.0879	0.132	468	9.4e-05	Signal		0.000699695	3.22055
