# Supplementary material for: Systemic delivery of AAV-GFM1 corrects COXPD1 molecular alterations in Gfm1R671C/− mice
Source: EMBO Mol Med. 2026 Apr 17;18(6):2152–79. doi: 10.1038/s44321-026-00426-4 (PMC13269562; doi:10.1038/s44321-026-00426-4)
Supplement: Supplementary file 9 — Figure EV1 Source Data [file 44321_2026_426_MOESM9_ESM.zip › EV1 updated/EV1C/S3C.xlsx]

## Sheet: Hoja 1
Liver and brain COXPD molecular phenotype in 30-week-old Gfm1R671C/- mice.
Suppl. Figure 3C - Western-blot SDS-PAGE of NDUFA9 (CI subunit, nDNA encoded) and COX2 (CIV subunit, mtDNA encoded) in liver and brain mitochondria. Protein levels were normalized to SDHA levels.
NDUFA9 levels in liver - RQ (%)				NDUFA9 levels in brain - RQ (%)
Mouse ID	WT	KI/KO		Mouse ID	WT	KI/KO
JT20-53 hi	82.6339			JT20-53 hi	121.979
JT20-55 hi	73.3102			JT20-55 hi	102.055
JT20-70 hi	97.4931			JT20-70 hi	108.133
JT20-71 hi	71.088			JT20-71 hi	97.2855
RMS20-10 hi	132.605			RMS20-10 hi	103.383
RMS20-14 hi	119.31			RMS20-14 hi	67.1633
RMS20-16hi	123.56
JT20-56 hi		61.6226		JT20-56 hi		101.919
JT20-57 hi		55.3061		JT20-57 hi		59.5048
JT20-59 hi		57.8139		JT20-59 hi		83.7034
JT20-60 hi		62.3691		JT20-60 hi		78.3015
JT20-61 hi		67.8006		JT20-61 hi		69.8925
JT20-64 hi		66.2351		JT20-64 hi		53.2476
JT20-72 hi		114.33
COX2 levels in liver - RQ (%)				COX2 levels in brain - RQ (%)
Mouse ID	WT	KI/KO		Mouse ID	WT	KI/KO
JT20-53 hi	77.5876			JT20-53 ce	127.819
JT20-55 hi	93.1868			JT20-55 ce	117.348
JT20-70 hi	118.528			JT20-70 ce	88.2777
JT20-71 hi	115.58			JT20-71 ce	87.413
RMS20-10 hi	97.5923			RMS20-10 ce	99.3409
RMS20-14 hi	97.5251			RMS20-14 ce	79.8014
JT20-56 hi		50.7867
JT20-57 hi		43.9695		JT20-56 ce		71.2953
JT20-59 hi		52.7473		JT20-57 ce		60.1552
JT20-60 hi		59.4668		JT20-59 ce		68.4931
JT20-61 hi		63.1731		JT20-60 ce		75.8705
JT20-64 hi		64.9144		JT20-61 ce		38.0057
JT20-72 hi		43.1524		JT20-64 ce		29.2628
