# Supplementary material for: Systemic delivery of AAV-GFM1 corrects COXPD1 molecular alterations in Gfm1R671C/− mice
Source: EMBO Mol Med. 2026 Apr 17;18(6):2152–79. doi: 10.1038/s44321-026-00426-4 (PMC13269562; doi:10.1038/s44321-026-00426-4)
Supplement: Supplementary file 9 — Figure EV1 Source Data [file 44321_2026_426_MOESM9_ESM.zip › EV1 updated/EV1C/WB brain mt 30w.xlsx]

## Sheet: mb B
SDHA											pROMEDIO WT
Image Name	Channel	Name	Signal	Total	Area	Bkgnd.	Type		% Signal normalised vs WT		6.08667
0000082_01	WT		4.66	8.52	304	0.0127	Signal		76.5608
0000082_01	KI/KO		5.51	10.1	333	0.0138	Signal		90.5257		76.5608	90.5257
0000082_01	WT		5.1	9.99	342	0.0143	Signal		83.7897		83.7897	103.998
0000082_01	KI/KO		6.33	13.4	432	0.0163	Signal		103.998		81.161	110.898
0000082_01	WT		4.94	10.7	370	0.0156	Signal		81.161		102.355	96.276
0000082_01	KI/KO		6.75	13.2	418	0.0154	Signal		110.898		102.848	111.884
0000082_01	WT		6.23	11.6	396	0.0134	Signal		102.355		153.286	137.349
0000082_01	KI/KO		5.86	11.1	370	0.0141	Signal		96.276
0000082_01	WT		6.26	12	360	0.016	Signal		102.848		100	108.488
0000082_01	KI/KO		6.81	13	440	0.0141	Signal		111.884
0000082_01	WT		9.33	18.3	546	0.0165	Signal		153.286
0000082_01	KI/KO		8.36	17.3	516	0.0173	Signal		137.349
											pROMEDIO WT
COXIV											2.94353
Image Name	Channel	Name	Signal	Total	Area	Bkgnd.	Type		Ratio COXIV/SDHA	% Signal Ratio normalised vs WT
0000082_01	WT	1	13.5	19.2	588	0.00972	Signal		2.897	98.4191		98.4191	50.8051
0000082_01	KI/KO	2	8.24	12.7	407	0.011	Signal		1.49546	50.8051		71.2763	60.6466
0000082_01	WT	3	10.7	16.8	532	0.0114	Signal		2.09804	71.2763		102.469	94.1173
0000082_01	KI/KO	4	11.3	18.9	588	0.0128	Signal		1.78515	60.6466		96.5199	82.3232
0000082_01	WT	5	14.9	22.5	570	0.0133	Signal		3.01619	102.469		126.448	61.3606
0000082_01	KI/KO	6	18.7	27.7	645	0.014	Signal		2.77037	94.1173		104.868	74.3663
0000082_01	WT	7	17.7	25.9	680	0.012	Signal		2.84109	96.5199
0000082_01	KI/KO	8	14.2	21.5	570	0.0129	Signal		2.42321	82.3232		100	70.6032
0000082_01	WT	9	23.3	34.5	748	0.015	Signal		3.72204	126.448
0000082_01	KI/KO	10	12.3	20.7	532	0.0157	Signal		1.80617	61.3606
0000082_01	WT	11	28.8	42.7	900	0.0155	Signal		3.08682	104.868
0000082_01	KI/KO	12	18.3	26.4	748	0.0108	Signal		2.189	74.3663
											pROMEDIO WT
COXII											1.41025
Image Name	Channel	Name	Signal	Total	Area	Bkgnd.	Type		Ratio COXIV/SDHA	% Signal Ratio normalised vs WT
0000082_01	WT	1	8.4	14	390	0.0144	Signal		1.80258	127.819		127.819	71.2953
0000082_01	KI/KO	2	5.54	10	333	0.0134	Signal		1.00544	71.2953		117.348	60.1552
0000082_01	WT	3	8.44	14.6	429	0.0144	Signal		1.6549	117.348		88.2777	68.4931
0000082_01	KI/KO	4	5.37	11.3	370	0.016	Signal		0.848341	60.1552		87.413	75.8705
0000082_01	WT	5	6.15	12.8	410	0.0163	Signal		1.24494	88.2777		99.3409	38.0057
0000082_01	KI/KO	6	6.52	13	456	0.0143	Signal		0.965926	68.4931		79.8014	29.2628
0000082_01	WT	7	7.68	15	480	0.0152	Signal		1.23274	87.413
0000082_01	KI/KO	8	6.27	12.5	440	0.0142	Signal		1.06997	75.8705		100	57.1804
0000082_01	WT	9	8.77	16.6	440	0.0178	Signal		1.40096	99.3409
0000082_01	KI/KO	10	3.65	9.69	320	0.0189	Signal		0.535977	38.0057
0000082_01	WT	11	10.5	19.2	507	0.017	Signal		1.1254	79.8014
0000082_01	KI/KO	12	3.45	7.91	245	0.0182	Signal		0.412679	29.2628
											pROMEDIO WT
NDUFA9											2.92037
Image Name	Channel	Name	Signal	Total	Area	Bkgnd.	Type		Ratio NDUFA9/SDHA	% Signal Ratio normalised vs WT
0000082_01	WT	1	16.6	24	451	0.0163	Signal		3.56223	121.979		121.979	101.919
0000082_01	KI/KO	2	16.4	24	451	0.0168	Signal		2.97641	101.919		102.055	59.5048
0000082_01	WT	3	15.2	24.6	451	0.0209	Signal		2.98039	102.055		108.134	83.7034
0000082_01	KI/KO	4	11	21.5	410	0.0258	Signal		1.73776	59.5048		97.2855	78.3015
0000082_01	WT	5	15.6	25.7	451	0.0225	Signal		3.15789	108.134		103.383	69.8925
0000082_01	KI/KO	6	16.5	27.2	492	0.0216	Signal		2.44444	83.7034		67.1633	53.2476
0000082_01	WT	7	17.7	28.1	533	0.0195	Signal		2.84109	97.2855
0000082_01	KI/KO	8	13.4	24.3	451	0.0242	Signal		2.28669	78.3015		100	74.4281
0000082_01	WT	9	18.9	29.1	492	0.0208	Signal		3.01917	103.383
0000082_01	KI/KO	10	13.9	24.2	504	0.0205	Signal		2.04112	69.8925
0000082_01	WT	11	18.3	31.9	533	0.0255	Signal		1.96141	67.1633
0000082_01	KI/KO	12	13	20.7	410	0.0189	Signal		1.55502	53.2476
