# Supplementary material for: Systemic delivery of AAV-GFM1 corrects COXPD1 molecular alterations in Gfm1R671C/− mice
Source: EMBO Mol Med. 2026 Apr 17;18(6):2152–79. doi: 10.1038/s44321-026-00426-4 (PMC13269562; doi:10.1038/s44321-026-00426-4)
Supplement: Supplementary file 9 — Figure EV1 Source Data [file 44321_2026_426_MOESM9_ESM.zip › EV1 updated/EV1C/WB liver mt 30w.xlsx]

## Sheet: mbB - COXII
SDHA											pROMEDIO WT
Image Name	Channel	Name	Signal	Total	Area	Bkgnd.	Type		% Signal normalised vs WT		25.95
0000082_01	WT		33.8	75.3	912	0.0455	Signal		130.25
0000082_01	KI/KO		26.5	65.5	741	0.0527	Signal		102.119		b		a		PROMEDIO
0000082_01	WT		25.2	57.7	680	0.0478	Signal		97.1098		130.25	102.119	167.119	106.576	148.685	104.348
0000082_01	KI/KO		26.2	63.4	722	0.0516	Signal		100.963		97.1098	100.963	116.583	129.593	106.847	115.278
0000082_01	WT		23.2	54.7	646	0.0488	Signal		89.4027		89.4027	97.1098	75.0536	106.076	82.2282	101.593
0000082_01	KI/KO		25.2	57	702	0.0453	Signal		97.1098		90.9441	96.7245	111.58	80.0572	101.262	88.3908
0000082_01	WT		23.6	55.3	648	0.0489	Signal		90.9441		103.661	110.983	80.0572	80.0572	91.859	95.5199
0000082_01	KI/KO		25.1	58.4	656	0.0508	Signal		96.7245		88.632	95.183	80.5575	97.5697	84.5948	96.3764
0000082_01	WT		26.9	59.5	648	0.0503	Signal		103.661			125.626	69.0493	105.575	69.0493	115.601
0000082_01	KI/KO		28.8	65.3	720	0.0506	Signal		110.983
0000082_01	WT		23	56.7	648	0.052	Signal		88.632
0000082_01	KI/KO		24.7	69.4	756	0.0592	Signal		95.183
0000082_01	KI/KO		32.6	78.9	940	0.0492	Signal		125.626
											Promedio WT
											0.0217259
EFG1
Image Name	Channel	Name	Signal	Total	Area	Bkgnd.	Type		Ratio EFG1/SDHA	% Signal Ratio normalised vs WT
0000082_01	WT	JT20-53	2.79	3.2	1664	0.000245	Signal		0.0214203	98.5931	JT20-53	98.5931	JT20-56	1.46486
0000082_01	KI/KO	JT20-56	0.0325	0.102	341	0.000205	Signal		0.000318255	1.46486	JT20-55	98.1135	JT20-57	1.45884
0000082_01	WT	JT20-55	2.07	2.41	1392	0.000249	Signal		0.0213161	98.1135	JT20-70	107.601	JT20-59	1.93857
0000082_01	KI/KO	JT20-57	0.032	0.115	416	0.0002	Signal		0.000316947	1.45884	JT20-71	86.0391	JT20-60	2.19375
0000082_01	WT	JT20-70	2.09	2.41	1426	0.000228	Signal		0.0233774	107.601	RMS20-10	120.331	JT20-61	2.48424
0000082_01	KI/KO	JT20-59	0.0409	0.123	442	0.000186	Signal		0.000421173	1.93857	RMS20-14	89.3223	JT20-64	3.31248
0000082_01	WT	JT20-71	1.7	1.99	1350	0.000214	Signal		0.0186928	86.0391			JT20-72	3.22055
0000082_01	KI/KO	JT20-60	0.0461	0.119	384	0.000189	Signal		0.000476612	2.19375
0000082_01	WT	RMS20-10	2.71	3.12	1536	0.000267	Signal		0.0261429	120.331
0000082_01	KI/KO	JT20-61	0.0599	0.15	396	0.000228	Signal		0.000539724	2.48424
0000082_01	WT	RMS20-14	1.72	2.02	1290	0.000233	Signal		0.0194061	89.3223
0000082_01	KI/KO	JT20-64	0.0685	0.12	384	0.000134	Signal		0.000719666	3.31248
0000082_01	KI/KO	JT20-72	0.0879	0.132	468	9.4e-05	Signal		0.000699695	3.22055
											Promedio WT
											0.361111
COXII
Image Name	Channel	Name	Signal	Total	Area	Bkgnd.	Type		Ratio COXII/SDHA	% Signal Ratio normalised vs WT
0000082_01	WT		9.47	12.5	1404	0.00214	Signal		0.280178	77.5876		77.5876	50.7867
0000082_01	KI/KO		4.86	6.79	861	0.00224	Signal		0.183396	50.7867		93.1868	43.9695
0000082_01	WT		8.48	11.4	1012	0.00289	Signal		0.336508	93.1868		118.528	52.7473
0000082_01	KI/KO		4.16	5.89	612	0.00283	Signal		0.158779	43.9695		115.58	59.4668
0000082_01	WT		9.93	12.9	880	0.00339	Signal		0.428017	118.528		97.5923	63.1731
0000082_01	KI/KO		4.8	6.77	612	0.00322	Signal		0.190476	52.7473		97.5251	64.9144
0000082_01	WT		9.85	12.6	800	0.0035	Signal		0.417373	115.58			43.1524
0000082_01	KI/KO		5.39	7.44	702	0.00293	Signal		0.214741	59.4668
0000082_01	WT		9.48	12.3	840	0.00333	Signal		0.352416	97.5923
0000082_01	KI/KO		6.57	8.95	703	0.00338	Signal		0.228125	63.1731
0000082_01	WT		8.1	10.6	858	0.00293	Signal		0.352174	97.5251
0000082_01	KI/KO		5.79	8.39	858	0.00304	Signal		0.234413	64.9144
0000082_01	KI/KO		5.08	6.89	855	0.00213	Signal		0.155828	43.1524

## Sheet: mb A - NDUFA9
SDHA											pROMEDIO WT
Image Name	Channel	Name	Signal	Total	Area	Bkgnd.	Type		% Signal normalised vs WT		19.9857
0000082_01	WT		33.4	66.1	810	0.0403	Signal		167.119
0000082_01	KI/KO		21.3	47.6	540	0.0486	Signal		106.576		167.119	106.576
0000082_01	WT		23.3	51	612	0.0452	Signal		116.583		116.583	129.593
0000082_01	KI/KO		25.9	52.9	592	0.0457	Signal		129.593		75.0536	106.076
0000082_01	WT		15	42	608	0.0444	Signal		75.0536		111.58	80.0572
0000082_01	KI/KO		21.2	51.4	585	0.0515	Signal		106.076		80.0572	80.0572
0000082_01	WT		22.3	50.2	560	0.0498	Signal		111.58		80.5575	97.5697
0000082_01	KI/KO		16	38.1	444	0.0498	Signal		80.0572		69.0493	105.575
0000082_01	WT		16	36.1	420	0.0478	Signal		80.0572
0000082_01	KI/KO		16	37.2	456	0.0464	Signal		80.0572
0000082_01	WT		16.1	35.6	420	0.0466	Signal		80.5575
0000082_01	KI/KO		19.5	44.3	532	0.0466	Signal		97.5697
0000082_01	WT		13.8	31.5	396	0.0447	Signal		69.0493
0000082_01	KI/KO		21.1	43.7	528	0.0427	Signal		105.575
											pROMEDIO WT
MRPS35											0.0650552
Image Name	Channel	Name	Signal	Total	Area	Bkgnd.	Type		Ratio MRPS35/SDHA	% Signal Ratio normalised vs WT
0000082_01	WT		2.13	2.74	504	0.0012	Signal		0.0637725	98.0282		98.0282	198.459
0000082_01	KI/KO		2.75	3.43	532	0.00126	Signal		0.129108	198.459		105.556	182.203
0000082_01	WT		1.6	2.08	396	0.00121	Signal		0.0686695	105.556		109.65	181.268
0000082_01	KI/KO		3.07	3.75	532	0.00128	Signal		0.118533	182.203		84.7848	156.598
0000082_01	WT		1.07	1.45	340	0.00111	Signal		0.0713333	109.65		149.873	145.069
0000082_01	KI/KO		2.5	3.11	494	0.00123	Signal		0.117925	181.268		69.1242	150.562
0000082_01	WT		1.23	1.65	320	0.00132	Signal		0.055157	84.7848		82.9841	198.883
0000082_01	KI/KO		1.63	2.08	385	0.00118	Signal		0.101875	156.598
0000082_01	WT		1.56	2.03	374	0.00125	Signal		0.0975	149.873
0000082_01	KI/KO		1.51	1.94	374	0.00117	Signal		0.094375	145.069
0000082_01	WT		0.724	1.01	264	0.00108	Signal		0.0449689	69.1242
0000082_01	KI/KO		1.91	2.42	420	0.00122	Signal		0.0979487	150.562
0000082_01	WT		0.745	1.08	272	0.00124	Signal		0.0539855	82.9841
0000082_01	KI/KO		2.73	3.37	630	0.00103	Signal		0.129384	198.883
											pROMEDIO WT
MRPL13											0.0332118
Image Name	Channel	Name	Signal	Total	Area	Bkgnd.	Type		Ratio MRL13/SDHA	% Signal Ratio normalised vs WT
0000082_01	WT		0.766	0.971	588	0.000348	Signal		0.0229341	69.0542		69.0542	138.109
0000082_01	KI/KO		0.977	1.21	585	0.000406	Signal		0.0458685	138.109		88.7786	120.904
0000082_01	WT		0.687	0.887	481	0.000416	Signal		0.029485	88.7786		96.3513	159.071
0000082_01	KI/KO		1.04	1.28	588	0.000419	Signal		0.0401544	120.904		66.5656	180.659
0000082_01	WT		0.48	0.645	456	0.000362	Signal		0.032	96.3513		182.352	218.296
0000082_01	KI/KO		1.12	1.39	630	0.000423	Signal		0.0528302	159.071		87.15	180.659
0000082_01	WT		0.493	0.657	468	0.000352	Signal		0.0221076	66.5656		109.748	204.062
0000082_01	KI/KO		0.96	1.22	588	0.000443	Signal		0.06	180.659
0000082_01	WT		0.969	1.25	546	0.000515	Signal		0.0605625	182.352
0000082_01	KI/KO		1.16	1.45	570	0.00051	Signal		0.0725	218.296
0000082_01	WT		0.466	0.669	507	0.000401	Signal		0.0289441	87.15
0000082_01	KI/KO		1.17	1.47	576	0.000511	Signal		0.06	180.659
0000082_01	WT		0.503	0.706	481	0.00042	Signal		0.0364493	109.748
0000082_01	KI/KO		1.43	1.69	945	0.000278	Signal		0.0677725	204.062
											pROMEDIO WT
COXIV											0.720877
Image Name	Channel	Name	Signal	Total	Area	Bkgnd.	Type		Ratio COXIV/SDHA	% Signal Ratio normalised vs WT
0000082_01	WT		20	25.5	1404	0.00394	Signal		0.598802	83.0658		83.0658	40.5088
0000082_01	KI/KO		6.22	10.1	560	0.0069	Signal		0.292019	40.5088		81.5649	40.7055
0000082_01	WT		13.7	19.4	855	0.00665	Signal		0.587983	81.5649		98.0288	48.9446
0000082_01	KI/KO		7.6	11.3	560	0.00657	Signal		0.293436	40.7055		87.0888	80.8044
0000082_01	WT		10.6	15.5	704	0.00705	Signal		0.706667	98.0288		139.587	63.291
0000082_01	KI/KO		7.48	11.1	525	0.00683	Signal		0.35283	48.9446		105.117	58.049
0000082_01	WT		14	19	800	0.00632	Signal		0.627803	87.0888		105.548	58.3807
0000082_01	KI/KO		9.32	13.3	663	0.00603	Signal		0.5825	80.8044
0000082_01	WT		16.1	22.2	860	0.00706	Signal		1.00625	139.587
0000082_01	KI/KO		7.3	10.8	560	0.00622	Signal		0.45625	63.291
0000082_01	WT		12.2	17.5	672	0.00789	Signal		0.757764	105.117
0000082_01	KI/KO		8.16	11.8	560	0.00642	Signal		0.418462	58.049
0000082_01	WT		10.5	14.7	608	0.00699	Signal		0.76087	105.548
0000082_01	KI/KO		8.88	12.8	688	0.00569	Signal		0.420853	58.3807
											pROMEDIO WT
NDUFA9											0.333699
Image Name	Channel	Name	Signal	Total	Area	Bkgnd.	Type		Ratio NDUFA9/SDHA	% Signal Ratio normalised vs WT
0000082_01	WT		9.21	11.3	517	0.00413	Signal		0.275749	82.6339		82.6339	61.6226
0000082_01	KI/KO		4.38	6.25	304	0.00615	Signal		0.205634	61.6226		73.3102	55.3061
0000082_01	WT		5.7	7.57	342	0.00546	Signal		0.244635	73.3102		97.4931	57.814
0000082_01	KI/KO		4.78	6.57	342	0.00523	Signal		0.184556	55.3061		71.088	62.3691
0000082_01	WT		4.88	6.85	320	0.00618	Signal		0.325333	97.4931		132.605	67.8006
0000082_01	KI/KO		4.09	6.05	312	0.00629	Signal		0.192925	57.814		119.31	66.2351
0000082_01	WT		5.29	7.26	324	0.00609	Signal		0.23722	71.088		123.56	114.33
0000082_01	KI/KO		3.33	5.04	259	0.00662	Signal		0.208125	62.3691
0000082_01	WT		7.08	9.39	380	0.00609	Signal		0.4425	132.605
0000082_01	KI/KO		3.62	5.18	280	0.00558	Signal		0.22625	67.8006
0000082_01	WT		6.41	8.09	390	0.0043	Signal		0.398137	119.31
0000082_01	KI/KO		4.31	6.14	304	0.00601	Signal		0.221026	66.2351
0000082_01	WT		5.69	7.93	360	0.00624	Signal		0.412319	123.56
0000082_01	KI/KO		8.05	10.5	462	0.00539	Signal		0.381517	114.33
