# Supplementary material for: Systemic delivery of AAV-GFM1 corrects COXPD1 molecular alterations in Gfm1R671C/− mice
Source: EMBO Mol Med. 2026 Apr 17;18(6):2152–79. doi: 10.1038/s44321-026-00426-4 (PMC13269562; doi:10.1038/s44321-026-00426-4)
Supplement: Supplementary file 9 — Figure EV1 Source Data [file 44321_2026_426_MOESM9_ESM.zip › EV1 updated/EV1D/BN-PAGE brain 30w.xlsx]

## Sheet: BN-PAGE (A)
BN-PAGE (A)								WT
SDHA - COMPLEX II								KI/KO
Image Name	Channel	Name	Signal	Total	Area	Bkgnd.	Type		PROMEDIO CII mostres calibradores		Referit a mostra calibradora
0000159_01	Chemi	89	2.95	6	1512	0.00202	Signal		100		90.9091				73.716	96.0725
0000159_01	Chemi	82	3.44	7.03	1458	0.00247	Signal				106.009				126.284	96.0725
0000159_01	Chemi	46	3.54	9.64	1458	0.00418	Signal				109.091				64.0483	68.2779
0000159_01	Chemi	84	3.32	7.74	1458	0.00303	Signal				102.311				67.6737	77.9456
0000159_01	Chemi	90	2.37	5.59	1404	0.00229	Signal				73.0354
0000159_01	Chemi	95	2.42	5.5	1431	0.00215	Signal		Promedio Calibr		74.5763
0000159_01	Chemi	42	2.54	5.83	1431	0.0023	Signal		3.245		78.2743				82.9305	84.5921
0000159_01	Chemi	106	3.25	6.97	1458	0.00255	Signal				100.154
										Promedio calibr
NDUFA 9N - COMPLEX I										3.03955
Image Name	Channel	Name	Signal	Total	Area	Bkgnd.	Type		Ratio CI/SDHA	Referit a mostra calibradora
0000157_01	Chemi	89	8.1	9.79	1058	0.00159	Signal		2.74576	90.3346
0000157_01	Chemi	82	8.17	10.7	836	0.00303	Signal		2.375	78.1366
0000157_01	Chemi	46	11.8	15.2	1450	0.00234	Signal		3.33333	109.665
0000157_01	Chemi	84	11.3	14.9	1034	0.0034	Signal		3.40361	111.978
0000157_01	Chemi	90	7.69	9.63	1260	0.00154	Signal		3.24473	106.75
0000157_01	Chemi	95	6.07	8.33	968	0.00233	Signal		2.50826	82.521					#DIV/0!	#DIV/0!
0000157_01	Chemi	42	4.56	6.12	966	0.00161	Signal		1.79528	59.0639
0000157_01	Chemi	106	4.49	5.84	810	0.00166	Signal		1.38154	45.4521
										Promedio calibr
COMPLEX IV										8.22316
Image Name	Channel	Name	Signal	Total	Area	Bkgnd.	Type		Ratio CIV/SDHA	Referit a mostra calibradora
0000162_01	Chemi	89	20.6	38.4	1978	0.009	Signal		6.98305	84.9193
0000162_01	Chemi	82	12.6	28.6	1548	0.0103	Signal		3.66279	44.5424
0000162_01	Chemi	46	33.5	50.1	2300	0.00723	Signal		9.46328	115.081
0000162_01	Chemi	84	22.5	37.6	2021	0.00746	Signal		6.77711	82.4149
0000162_01	Chemi	90	10	22.8	1470	0.00871	Signal		4.21941	51.3113
0000162_01	Chemi	95	3.47	17.2	1073	0.0128	Signal		1.43388	17.4371					#DIV/0!	#DIV/0!
0000162_01	Chemi	42	14.4	29.2	1680	0.00883	Signal		5.66929	68.9429
0000162_01	Chemi	106	7.03	24.2	1408	0.0122	Signal		2.16308	26.3047

## Sheet: BN-PAGE (B)
BN-PAGE (A)								WT
SDHA - COMPLEX II								KI/KO
Image Name	Channel	Name	Signal	Total	Area	Bkgnd.	Type		PROMEDIO CII mostres calibradores		Referit a mostra calibradora
0000159_01	Chemi	89	4.53	11.1	1568	0.00418	Signal		100		104.138			91.2181	107.082
0000159_01	Chemi	109	6.63	11.4	1568	0.00302	Signal				152.414			113.881	88.9518
0000159_01	Chemi	110	4.34	8.47	1568	0.00263	Signal				99.7701			108.782	65.7224
0000159_01	Chemi	111	4.66	10.9	1350	0.00459	Signal				107.126
0000159_01	Chemi	44	4.35	13.7	1334	0.00634	Signal				100
0000159_01	Chemi	113	4.24	15	1530	0.00704	Signal		Promedio Calibr		97.4713
0000159_01	Chemi	46	4.17	12.9	1430	0.00609	Signal		4.35		95.8621
0000159_01	Chemi	82	3.69	8.57	1456	0.00335	Signal				84.8276
										Promedio calibr
NDUFA 9N - COMPLEX I										5.41347
Image Name	Channel	Name	Signal	Total	Area	Bkgnd.	Type		Ratio CI/SDHA	Referit a mostra calibradora
0000159_01	Chemi	89	23.3	28	1530	0.00305	Signal		5.14349	95.0128				107.937	32.556
0000159_01	Chemi	109	4.57	7.4	1092	0.00259	Signal		0.689291	12.7329				58.2563	58.9062
0000159_01	Chemi	110	0.788	1.68	1092	0.000817	Signal		0.181567	3.35398				92.0633	75.8688
0000159_01	Chemi	111	8.25	11.1	1421	0.002	Signal		1.77039	32.7034
0000159_01	Chemi	44	17.3	22	1643	0.00285	Signal		3.97701	73.4651
0000159_01	Chemi	113	12.2	16.5	1248	0.00352	Signal		2.87736	53.1518
0000159_01	Chemi	46	23.7	29.2	1782	0.00306	Signal		5.68345	104.987
0000159_01	Chemi	82	11.8	15.5	1104	0.00337	Signal		3.19783	59.0718
										Promedio calibr
COMPLEX IV										8.91816
Image Name	Channel	Name	Signal	Total	Area	Bkgnd.	Type		Ratio CIV/SDHA	Referit a mostra calibradora
0000159_01	Chemi	89	33	48.6	2548	0.0061	Signal		7.28477	81.6846				82.6764	48.7579
0000159_01	Chemi	109	13.1	19.9	2200	0.0031	Signal		1.97587	22.1555				73.6098	59.348
0000159_01	Chemi	110	4.43	8.04	2200	0.00164	Signal		1.02074	11.4456				117.324	72.3802
0000159_01	Chemi	111	9.75	20.2	1599	0.00651	Signal		2.09227	23.4608
0000159_01	Chemi	44	34	47.7	2304	0.00596	Signal		7.81609	87.6424
0000159_01	Chemi	113	18.2	35.4	1880	0.00916	Signal		4.29245	48.1316
0000159_01	Chemi	46	44	63.7	2600	0.00758	Signal		10.5516	118.315
0000159_01	Chemi	82	16.4	35	1813	0.0102	Signal		4.44444	49.8359
										Promedio calibr

## Sheet: Ref a WTs
SDHA - COMPLEX II
A	89	90.9091		89	97.5235	108.045		PROMEDIO WTs
	82	106.009		82	95.4184	105.713		90.2619
	46	109.091		46	102.476	113.532
	84	102.311		84	102.311	113.349
	90	73.0354		90	73.0354	80.915		108.045	105.713
	95	74.5763		95	74.5763	82.6221		113.532	113.349
	42	78.2743		42	78.2743	86.719		80.915	82.6221
	106	100.154		106	100.154	110.959		86.719	110.959
B	89	104.138				0		110.789	118.684
	111	107.126		111	107.126	118.684			107.987
	44	100		44	100	110.789		100	106.265
	113	97.4713		113	97.4713	107.987
	46	95.8621
	82	84.8276
NDUFA 9N - COMPLEX I
A	89	90.3346		89	92.6737	105.484		PROMEDIO WTs
	82	78.1366		82	68.6042	78.0872		87.8559
	46	109.665		46	107.326	122.162
	84	111.978		84	111.978	127.456
	90	106.75		90	106.75	121.506		105.484	78.0872
	95	82.521		95	82.521	93.9277		122.162	127.456
	42	59.0639		42	59.0639	67.2282		121.506	93.9277
	106	45.4521		106	45.4521	51.7349		67.2282	51.7349
B	89	95.0128				0		83.62	37.2239
	111	32.7034		111	32.7034	37.2239			60.4989
	44	73.4651		44	73.4651	83.62		100	77.6859
	113	53.1518		113	53.1518	60.4989
	46	104.987
	82	59.0718
COMPLEX IV
A	89	84.9193		89	83.3019	102.112		PROMEDIO WTs
	82	44.5424		82	47.1891	57.8445		81.5793
	46	115.081		46	116.698	143.049
	84	82.4149		84	82.4149	101.024
	90	51.3113		90	51.3113	62.8974		102.112	57.8445
	95	17.4371		95	17.4371	21.3745		143.049	101.024
	42	68.9429		42	68.9429	84.5103		62.8974	21.3745
	106	26.3047		106	26.3047	32.2443		84.5103	32.2443
B	89	81.6846				0		107.432	28.7583
	111	23.4608		111	23.4608	28.7583			58.9997
	44	87.6424		44	87.6424	107.432		100	48.2491
	113	48.1316		113	48.1316	58.9997
	46	118.315
	82	49.8359
