# Supplementary material for: Systemic delivery of AAV-GFM1 corrects COXPD1 molecular alterations in Gfm1R671C/− mice
Source: EMBO Mol Med. 2026 Apr 17;18(6):2152–79. doi: 10.1038/s44321-026-00426-4 (PMC13269562; doi:10.1038/s44321-026-00426-4)
Supplement: Supplementary file 9 — Figure EV1 Source Data [file 44321_2026_426_MOESM9_ESM.zip › EV1 updated/EV1D/BN-PAGE liver 30w.xlsx]

## Sheet: BN-PAGE (A) (2)
BN-PAGE (A)								WT
SDHA - COMPLEX II								KI/KO
Image Name	Channel	Name	Signal	Total	Area	Bkgnd.	Type		PROMEDIO CII mostres calibradores		Referit a mostra calibradora
0000159_01	Chemi	53	4.83	8.86	1296	0.00311	Signal		100		80.7692				101.84	194.479
0000159_01	Chemi	56	6.31	10.3	1296	0.0031	Signal				105.518				257.669	926.38
0000159_01	Chemi	55	7.13	11.8	1296	0.00357	Signal				119.231				386.503	257.669
0000159_01	Chemi	57	7.51	12.3	1296	0.00367	Signal				125.585				386.503	100
0000159_01	Chemi	70	7.66	12.7	1296	0.00386	Signal				128.094
0000159_01	Chemi	59	7.93	13	1296	0.0039	Signal		Promedio Calibr		132.609
0000159_01	Chemi	71	7.91	12.6	1320	0.00358	Signal		5.98		132.274
0000159_01	Chemi	61	5.81	9.55	1296	0.00289	Signal				97.1572
										Promedio calibr
NDUFA 9N - COMPLEX I										2.50618
Image Name	Channel	Name	Signal	Total	Area	Bkgnd.	Type		Ratio CI/SDHA	Referit a mostra calibradora
0000157_01	Chemi	53	11	14.1	828	0.00376	Signal		2.27743	90.8728					199.513	62.555
0000157_01	Chemi	56	7.72	9.91	704	0.00311	Signal		1.22345	48.8176					76.6303	14.8513
0000157_01	Chemi	55	19.5	22.7	1200	0.0027	Signal		2.73492	109.127					54.0532	44.495
0000157_01	Chemi	57	8.37	10.7	704	0.00325	Signal		1.11451	44.4707					386.503	100
0000157_01	Chemi	70	12.5	15.4	912	0.00327	Signal		1.63185	65.1132
0000157_01	Chemi	59	7.82	10	690	0.00322	Signal		0.986129	39.3479
0000157_01	Chemi	71	9.44	11.1	940	0.00172	Signal		1.19343	47.6194
0000157_01	Chemi	61	5.14	6.65	658	0.0023	Signal		0.884682	35.3
										Promedio calibr
COMPLEX IV										0.20193
Image Name	Channel	Name	Signal	Total	Area	Bkgnd.	Type		Ratio CIV/SDHA	Referit a mostra calibradora
0000162_01	Chemi	53	1.07	1.26	1104	0.000175	Signal		0.221532	109.707					348.515	115.875
0000162_01	Chemi	56	0.196	0.299	703	0.000147	Signal		0.0310618	15.3825					207.986	41.2023
0000162_01	Chemi	55	1.3	1.51	1200	0.000176	Signal		0.182328	90.2927					211.357	89.3712
0000162_01	Chemi	57	0.272	0.374	800	0.000128	Signal		0.0362184	17.9361					386.503	100
0000162_01	Chemi	70	1.7	1.96	1372	0.000189	Signal		0.221932	109.905
0000162_01	Chemi	59	0.437	0.59	903	0.000169	Signal		0.0551072	27.2902
0000162_01	Chemi	71	1.5	1.73	1250	0.000179	Signal		0.189633	93.9104
0000162_01	Chemi	61	0.45	0.596	945	0.000154	Signal		0.0774527	38.3562

## Sheet: BN-PAGE (B) (2)
BN-PAGE (A)								WT
SDHA - COMPLEX II								KI/KO
Image Name	Channel	Name	Signal	Total	Area	Bkgnd.	Type		PROMEDIO CII mostres calibradores		Referit a mostra calibradora
0000159_01	Chemi	53	5	7.92	1092	0.00268	Signal		108.018		92.1659
0000159_01	Chemi	55	5.85	9.93	1092	0.00373	Signal				107.834
0000159_01	Chemi	10	6.72	11.5	1113	0.00429	Signal				123.871
0000159_01	Chemi	64	7.07	12.8	1092	0.00529	Signal				130.323
0000159_01	Chemi	14	6.5	11.8	1113	0.00476	Signal				119.816
0000159_01	Chemi	72	7.3	13	1113	0.00515	Signal		Promedio Calibr		134.562
0000159_01	Chemi	16	7.75	13.6	1144	0.00514	Signal		5.425		142.857
0000159_01	Chemi	75	6.92	12	1113	0.00459	Signal				127.558
										Promedio calibr
NDUFA 9N - COMPLEX I										1.06127
Image Name	Channel	Name	Signal	Total	Area	Bkgnd.	Type		Ratio CI/SDHA	Referit a mostra calibradora
0000157_01	Chemi	53	4.57	5.29	1222	0.000587	Signal		0.914	86.1229
0000157_01	Chemi	55	7.07	8.35	1175	0.00109	Signal		1.20855	113.877
0000157_01	Chemi	10	8.14	9.71	1034	0.00151	Signal		1.21131	114.137
0000157_01	Chemi	64	6.06	7.58	792	0.00192	Signal		0.857143	80.7655
0000157_01	Chemi	14	8.46	10.2	1012	0.00168	Signal		1.30154	122.639
0000157_01	Chemi	72	6.05	7.66	792	0.00203	Signal		0.828767	78.0918
0000157_01	Chemi	16	7.69	9.74	855	0.00239	Signal		0.992258	93.4969
0000157_01	Chemi	75	5.69	7.86	864	0.00251	Signal		0.822254	77.4781
										Promedio calibr
COMPLEX IV										0.145479
Image Name	Channel	Name	Signal	Total	Area	Bkgnd.	Type		Ratio CIV/SDHA	Referit a mostra calibradora
0000162_01	Chemi	53	0.583	0.714	1008	0.00013	Signal		0.1166	80.1488
0000162_01	Chemi	55	1.02	1.23	1200	0.000175	Signal		0.174359	119.851
0000162_01	Chemi	10	1.22	1.45	1176	0.000188	Signal		0.181548	124.793
0000162_01	Chemi	64	0.342	0.479	840	0.000164	Signal		0.0483734	33.251
0000162_01	Chemi	14	1.09	1.33	1104	0.000216	Signal		0.167692	115.269
0000162_01	Chemi	72	0.496	0.647	987	0.000154	Signal		0.0679452	46.7043
0000162_01	Chemi	16	1.6	1.96	1176	0.000312	Signal		0.206452	141.911
0000162_01	Chemi	75	0.252	0.42	798	0.000211	Signal		0.0364162	25.0318

## Sheet: TOTAL - PROMEDIO
CII
53			Promedio WTs		SDHA
56			115.862		WT	KIKO
55		86.4676	74.6295		74.6295	91.0722
57		105.518	91.0722		97.989	108.392
70		113.532	97.989		110.557	114.454
59		125.585	108.392		114.165	83.8557
71		128.094	110.557		96.9897	102.041
61		132.609	114.454		93.8144	105.361
53		132.274	114.165		111.856	99.8763
55		97.1572	83.8557
10		112.375	96.9897		100	100.722
64		118.227	102.041
14		108.696	93.8144
72		122.074	105.361
16		129.599	111.856
75		115.719	99.8763
CI
53		90.8728			Promedio WTs
56		48.8176			91.858		WT	KIKO
55		109.127		88.4978	96.342	JT20-53	96.342	53.1446	JT20-56
57		44.4707		48.8176	53.1446	JT20-55	121.385	48.4124	JT20-57
70		65.1132		111.502	121.385	JT20-70	70.8847	42.8356	JT20-59
59		39.3479		44.4707	48.4124	JT20-71	51.8402	38.4289	JT20-61
71		47.6194		65.1132	70.8847	RMS20-10	124.254	87.9243	JT20-64
61		35.3		39.3479	42.8356	RMS20-14	133.51	85.0135	JT20-72
53		86.1229		47.6194	51.8402	RMS20-16	101.784	84.3455	JT20-75
55		113.877		35.3	38.4289
10		114.137		114.137	124.254		100	62.8721
64		80.7655		80.7655	87.9243
14		122.639		122.639	133.51
72		78.0918		78.0918	85.0135
16		93.4969		93.4969	101.784
75		77.4781		77.4781	84.3455
CIV
53		109.707			Promedio WTs
56		15.3825			112.255		WT	KIKO
55		90.2927		94.928	84.5643		84.5643	13.7031
57		17.9361		15.3825	13.7031		93.6008	15.9779
70		109.905		105.072	93.6008		97.9065	24.3108
59		27.2902		17.9361	15.9779		83.6577	34.1686
71		93.9104		109.905	97.9065		111.168	29.6208
61		38.3562		27.2902	24.3108		102.684	41.6054
53		80.1488		93.9104	83.6577		126.418	22.299
55		119.851		38.3562	34.1686
10		124.793		124.793	111.168		100	25.9551
64		33.251		33.251	29.6208
14		115.269		115.269	102.684
72		46.7043		46.7043	41.6054
16		141.911		141.911	126.418
75		25.0318		25.0318	22.299
