# Supplementary material for: Systemic delivery of AAV-GFM1 corrects COXPD1 molecular alterations in Gfm1R671C/− mice
Source: EMBO Mol Med. 2026 Apr 17;18(6):2152–79. doi: 10.1038/s44321-026-00426-4 (PMC13269562; doi:10.1038/s44321-026-00426-4)
Supplement: Supplementary file 9 — Figure EV1 Source Data [file 44321_2026_426_MOESM9_ESM.zip › EV1 updated/EV1D/S2D.xlsx]

## Sheet: Hoja 1
Liver and brain COXPD molecular phenotype in 30-week-old Gfm1R671C/- mice.
Suppl. Figure 3D - Assembled complex I and IV levels analysed by western-blot BN-PAGE on liver and brain mitochondria. CII levels were used as mitochondrial protein loading control.
							hi=liver ce=brain
CI levels in liver - RQ (%)				CI levels in brain - RQ (%)
Mouse ID	WT	KI/KO		Mouse ID	WT	KI/KO
JT20-53 hi	96.342			JT20-53 hi	105.5
JT20-55 hi	121.385			JT20-55 hi	122.2
JT20-70 hi	70.8847			JT20-70 hi	121.5
JT20-71 hi	51.8402			JT20-71 hi	67.2
RMS20-10 hi	124.254			RMS20-10 hi	83.6
RMS20-14 hi	133.51
RMS20-16hi	101.784
JT20-56 hi		53.1446		JT20-56 hi		78.1
JT20-57 hi		48.4124		JT20-57 hi		127.5
JT20-59 hi		42.8356		JT20-59 hi		93.9
JT20-60 hi		38.4289		JT20-60 hi		51.7
JT20-61 hi		87.9243		JT20-61 hi		37.2
JT20-64 hi		85.0135		JT20-64 hi		60.5
JT20-72 hi		84.3455
CIV levels in liver - RQ (%)				CIV levels in brain - RQ (%)
Mouse ID	WT	KI/KO		Mouse ID	WT	KI/KO
JT20-53 hi	84.6			JT20-53 ce	102.1
JT20-55 hi	93.6			JT20-55 ce	143
JT20-70 hi	97.9			JT20-70 ce	62.9
JT20-71 hi	83.7			JT20-71 ce	84.5
RMS20-10 hi	111.2			RMS20-10 ce	107.4
RMS20-14 hi	102.7
	126.4
JT20-56 hi		13.7
JT20-57 hi		16		JT20-56 ce		57.8
JT20-59 hi		24.3		JT20-57 ce		101
JT20-60 hi		34.2		JT20-59 ce		21.4
JT20-61 hi		29.6		JT20-60 ce		32.2
JT20-64 hi		41.6		JT20-61 ce		28.8
JT20-72 hi		22.3		JT20-64 ce		59
