# Supplementary material for: Systemic delivery of AAV-GFM1 corrects COXPD1 molecular alterations in Gfm1R671C/− mice
Source: EMBO Mol Med. 2026 Apr 17;18(6):2152–79. doi: 10.1038/s44321-026-00426-4 (PMC13269562; doi:10.1038/s44321-026-00426-4)
Supplement: Supplementary file 9 — Figure EV1 Source Data [file 44321_2026_426_MOESM9_ESM.zip › EV1 updated/EV1E/CI ce 30w.xlsx]

## Sheet: 240321
File	Activity	Initial Reading	SD	Comments
CI ce 30w-001 - RawData	0.0012	0.6797	0.2942	Ctrl hi +R
CI ce 30w-002 - RawData	0.006	0.6558	0.387	Ctrl hi spl
CI ce 30w-003 - RawData	0.0002	0.6814	0.4618	JT20-53ce +R
CI ce 30w-004 - RawData	0.0091	0.6589	0.493	JT20-53ce spl
CI ce 30w-005 - RawData	0.0004	0.6802	0.4191	JT20-55ce +R
CI ce 30w-006 - RawData	0.0115	0.665	0.3966	JT20-55ce spl
CI ce 30w-007 - RawData	0.0006	0.701	0.4337	JT20-56ce +R
CI ce 30w-008 - RawData	0.0083	0.664	0.6104	JT20-56ce spl
CI ce 30w-009 - RawData	0.0002	0.7014	0.4124	JT20-57ce +R
CI ce 30w-010 - RawData	0.0092	0.6786	0.2386	JT20-57ce spl
CI ce 30w-011 - RawData	0.0007	0.6898	0.506	JT20-59ce +R
CI ce 30w-012 - RawData	0.0113	0.6712	0.2502	JT20-59ce spl
CI ce 30w-013 - RawData	0.0007	0.6961	0.5155	Ctrl ce +R
CI ce 30w-014 - RawData	0.0042	0.6709	0.6363	Ctrl ce spl
CI ce 30w-015 - RawData	0.0006	0.7031	0.4892	JT20-60ce +R
CI ce 30w-016 - RawData	0.0084	0.6843	0.5189	JT20-60ce spl
CI ce 30w-017 - RawData	0.0006	0.7071	0.8329	JT20-61ce +R
CI ce 30w-018 - RawData	0.0073	0.6833	0.2703	JT20-61ce spl
CI ce 30w-019 - RawData	0.0005	0.7063	0.4134	JT20-64ce +R
CI ce 30w-020 - RawData	0.0096	0.693	0.4485	JT20-64ce spl
CI ce 30w-021 - RawData	0.0001	0.7	0.4256	JT20-70ce +R
CI ce 30w-022 - RawData	0.0104	0.6921	0.5932	JT20-70ce spl
CI ce 30w-023 - RawData	0.0007	0.694	0.4122	JT20-71ce +R
CI ce 30w-024 - RawData	0.0117	0.6795	2.1951	JT20-71ce spl
CI ce 30w-025 - RawData	0.0004	0.6924	0.1307	JT20-72ce +R
CI ce 30w-026 - RawData	0.0081	0.6896	0.6855	JT20-72ce spl
CI ce 30w-027 - RawData	0.0004	0.7009	0.377	JT20-75ce +R
CI ce 30w-028 - RawData	0.0077	0.6765	0.4185	JT20-75ce spl
CI ce 30w-029 - RawData	0.0007	0.7014	0.3276	RMS20-10ce +R
CI ce 30w-030 - RawData	0.0113	0.6802	0.4429	RMS20-10ce spl
CI ce 30w-031 - RawData	0.001	0.6805	0.2625	Ctrl hi +R
CI ce 30w-032 - RawData	0.0052	0.6591	0.4067	Ctrl hi spl
CI ce 30w-033 - RawData	0.0002	0.7137	0.5213	RMS20-14ce +R
CI ce 30w-034 - RawData	0.01	0.6964	0.4191	RMS20-14ce spl
CI ce 30w-035 - RawData	0.0001	0.6959	0.7212	RMS20-16ce+R
CI ce 30w-036 - RawData	0.012	0.6737	0.5252	RMS20-16ce spl
CI ce 30w-037 - RawData	0.0004	0.7123	0.2783	JT20-71ce +R
CI ce 30w-038 - RawData	0.009	0.7094	1.647	JT20-71ce spl

## Sheet: RESULTADOS (2)
HÍGADO
	Vol muestra (µl)	Vol reacción (µl)	Conc prot (mg/ml)	ε NADH (mM-1*cm-1)	longitud cubeta (cm)	∆Abs +Rotenona	∆Abs w/o Rotenona	dilución	Factor	Actividad (nmoles/min*mg prot)	Actividad relativa (CI/CS)			Act CS
JT20-53	20	1000	2	6.2	1	0.0002	0.0091	3	12096.8	107.661	0.141982			758.272
JT20-55	20	1000	2	6.2	1	0.0004	0.0115	3	12096.8	134.274	0.166314			807.353
JT20-56	20	1000	2	6.2	1	0.0006	0.0083	3	12096.8	93.1452	0.126899			734.007
JT20-57	20	1000	2	6.2	1	0.0002	0.0092	3	12096.8	108.871	0.139519			780.331
JT20-59	20	1000	2	6.2	1	0.0007	0.0113	3	12096.8	128.226	0.141865			903.86
JT20-60	20	1000	2	6.2	1	0.0006	0.0084	3	12096.8	94.3548	0.118735			794.669
JT20-61	20	1000	2	6.2	1	0.0006	0.0073	3	12096.8	81.0484	0.09361			865.809
JT20-64	20	1000	2	6.2	1	0.0005	0.0096	3	12096.8	110.081	0.134692			817.279
JT20-70	20	1000	2	6.2	1	0.0001	0.0104	3	12096.8	124.597	0.165399			753.309
JT20-71	20	1000	2	6.2	1	0.0007	0.0117	3	12096.8	133.065	0.164928			806.801
JT20-72	20	1000	2	6.2	1	0.0004	0.0081	3	12096.8	93.1452	0.109111			853.676
JT20-75	20	1000	2	6.2	1	0.0004	0.0077	3	12096.8	88.3065	0.101928			866.36
RMS20-10	20	1000	2	6.2	1	0.0007	0.0113	3	12096.8	128.226	0.174693			734.007
RMS20-14	20	1000	2	6.2	1	0.0002	0.01	3	12096.8	118.548	0.136314			869.669
RMS20-16	20	1000	2	6.2	1	0.0001	0.012	3	12096.8	143.952	0.183438			784.743
JT20-71	20	1000	2	6.2	1	0.0004	0.009	3	12096.8	104.032	0.128944			806.801
JT20-71										118.548	0.146936
Controles
	Vol muestra (µl)	Vol reacción (µl)	Conc prot (mg/ml)	ε NADH (mM-1*cm-1)	longitud cubeta (cm)	∆Abs +Rotenona	∆Abs w/o Rotenona	dilución	Factor	Actividad (nmoles/min*mg prot)	Actividad relativa (CI/CS)
Control hi	20	1000	2	6.2	1	0.0012	0.006	3	12096.8	58.0645
Control hi	20	1000	2	6.2	1	0.001	0.0052	3	12096.8	50.8065			107.661	93.1452
Control ce	20	1000	2	6.2	1	0.0007	0.0042	3	12096.8	42.3387			134.274	108.871
													124.597	128.226
													118.548	94.3548
						0.0012		0.006					128.226	81.0484
						0.0007		0.0042					118.548	110.081
						0.001		0.0052					143.952	93.1452
														88.3065
													125.115	99.6472
