# Supplementary material for: Systemic delivery of AAV-GFM1 corrects COXPD1 molecular alterations in Gfm1R671C/− mice
Source: EMBO Mol Med. 2026 Apr 17;18(6):2152–79. doi: 10.1038/s44321-026-00426-4 (PMC13269562; doi:10.1038/s44321-026-00426-4)
Supplement: Supplementary file 9 — Figure EV1 Source Data [file 44321_2026_426_MOESM9_ESM.zip › EV1 updated/EV1E/CI hi 30w.xls]

## Sheet: 240321
File_210324_151408_001 - RawData	0.0009	0.7113	0.3898	Ctrl hi +R
File_210324_151408_002 - RawData	0.0061	0.6857	0.328	Ctrl hi spl
File_210324_151408_003 - RawData	0.0011	0.7124	0.415	JT20-53hi +R
File_210324_151408_004 - RawData	0.0085	0.6986	0.5921	JT20-53hi spl
File_210324_151408_005 - RawData	0.0004	0.7166	0.3599	JT20-55hi +R
File_210324_151408_006 - RawData	0.0124	0.6821	0.3058	JT20-55hi spl
File_210324_152941_001 - RawData	0.0005	0.72	0.4425	Ctrl ce +R
File_210324_152941_002 - RawData	0.0066	0.7089	0.2125	Ctrl ce spl
File_210324_152941_003 - RawData	0.001	0.7309	0.3694	JT20-56hi +R
File_210324_152941_004 - RawData	0.0093	0.7063	0.6601	JT20-56hi spl
File_210324_152941_005 - RawData	0.0017	0.7379	0.2098	JT20-57hi +R
File_210324_152941_006 - RawData	0.0059	0.7048	0.3387	JT20-57hi spl
File_210324_154430_001 - RawData	0.0008	0.7131	0.3324	JT20-59hi +R
File_210324_154430_002 - RawData	0.0104	0.7028	0.2623	JT20-59hi spl
File_210324_154430_003 - RawData	0.0005	0.7176	0.4131	JT20-60hi +R
File_210324_154430_004 - RawData	0.0073	0.6929	0.4136	JT20-60hi spl
File_210324_154430_005 - RawData	0.0007	0.7377	0.2464	JT20-61hi +R
File_210324_154430_006 - RawData	0.0045	0.7011	0.2269	JT20-61hi spl
File_210324_155933_001 - RawData	0.0014	0.7176	0.4152	JT20-64hi +R
File_210324_155933_002 - RawData	0.0062	0.6997	0.4229	JT20-64hi spl
File_210324_155933_003 - RawData	0.0002	0.7279	0.4427	JT20-70hi +R
File_210324_155933_004 - RawData	0.0103	0.7147	0.3988	JT20-70hi spl
File_210324_155933_005 - RawData	0.0014	0.741	0.4467	JT20-71hi +R
File_210324_155933_006 - RawData	0.0077	0.7251	0.3735	JT20-71hi spl
File_210324_161541_001 - RawData	0.0002	0.7216	0.5151	JT20-72hi +R
File_210324_161541_002 - RawData	0.0104	0.7129	0.4262	JT20-72hi spl
File_210324_161541_003 - RawData	0.0008	0.7363	0.2245	JT20-75hi +R
File_210324_161541_004 - RawData	0.0034	0.7071	0.406	JT20-75hi spl
File_210324_161541_005 - RawData	0.0005	0.7368	0.5017	RMS20-10hi +R
File_210324_161541_006 - RawData	0.0104	0.7143	0.4717	RMS20-10hi spl
File_210324_163210_001 - RawData	0.0012	0.719	0.2317	Ctrl hi +R
File_210324_163210_002 - RawData	0.0052	0.7063	0.6269	Ctrl hi spl
File_210324_163210_003 - RawData	0.0003	0.7354	0.3903	RMS20-14hi +R
File_210324_163210_004 - RawData	0.0086	0.711	0.3421	RMS20-14hi spl
File_210324_163210_005 - RawData	0.0012	0.7383	0.3791	RMS20-16hi+R
File_210324_163210_006 - RawData	0.012	0.7269	0.4735	RMS20-16hi spl

## Sheet: Hoja1
File	Activity	Initial Reading	SD	Comments
MEFs CI-001 - RawData	0.0062	0.5924	0.1985	ki/ko 79.2 9-10-20
MEFs CI-002 - RawData	0.0001	0.6649	0.4461	ki/ko 79.2 9-10-20 R
MEFs CI-003 - RawData	0.0060	0.6121	0.5662	ki 9-10-20
MEFs CI-004 - RawData	0.0011	0.6696	0.2388	ki 9-10-20 R
MEFs CI-005 - RawData	0.0052	0.6176	0.1890	WT 9-10-20
MEFs CI-006 - RawData	0.0003	0.6594	0.6683	WT 9-10-20 R
MEFs CI-007 - RawData	0.0055	0.6232	0.2805	ki/ko 79.2 16-10-20
MEFs CI-008 - RawData	0.0011	0.6555	0.1400	ki/ko 79.216-10-20 R
MEFs CI-009 - RawData	0.0048	0.6216	0.3187	ki 16-10-20
MEFs CI-010 - RawData	0.0002	0.6602	0.2930	ki 16-10-20 R
MEFs CI-011 - RawData	0.0053	0.6337	0.3892	WT 16-10-20
MEFs CI-012 - RawData	0.0005	0.6688	0.5668	WT 16-10-20 R
MEFs CI-013 - RawData	0.0035	0.6127	0.2282	ki/ko Fus 79.2 16-10-20
MEFs CI-014 - RawData	0.0007	0.6711	0.5808	ki/ko Fus 79.216-10-20 R
MEFs CI-015 - RawData	0.0040	0.6158	0.3066	ki Fus 16-10-20
MEFs CI-016 - RawData	0.0001	0.6694	0.2979	ki Fus 16-10-20 R
MEFs CI-017 - RawData	0.0043	0.6323	0.3354	WT Fus 16-10-20
MEFs CI-018 - RawData	0.0001	0.6712	0.5119	WT Fus 16-10-20 R
MEFs CI-019 - RawData	0.0019	0.6113	0.3772	ki/ko Ted 79.2 16-10-20
MEFs CI-020 - RawData	0.0014	0.6240	0.1828	ki/ko Ted 79.216-10-20 R
MEFs CI-021 - RawData	0.0020	0.6191	0.3001	ki Ted 16-10-20
MEFs CI-022 - RawData	0.0008	0.6507	0.5549	ki Ted 16-10-20 R
MEFs CI-023 - RawData	0.0020	0.6199	0.4428	WT Ted 16-10-20
MEFs CI-024 - RawData	0.0007	0.6512	0.3979	WT Ted 16-10-20 R
MEFs CI-025 - RawData	0.0047	0.6250	0.4031	hi
MEFs CI-026 - RawData	0.0013	0.6554	0.4361	hi R
MEFs CI-027 - RawData	0.0052	0.6572	0.2608	ce
MEFs CI-028 - RawData	0.0014	0.6763	0.4110	ce R

## Sheet: RESULTADOS
HÍGADO
	Vol muestra (µl)	Vol reacción (µl)	Conc prot (mg/ml)	ε NADH (mM-1*cm-1)	longitud cubeta (cm)	∆Abs +Rotenona	∆Abs w/o Rotenona	dilución	Factor	Actividad (nmoles/min*mg prot)	Actividad relativa (CI/CS)			Act CS
JT20-53	20	1000	2	6.2	1	0.0011	0.0085	3	12096.8	89.5161	0.641591			139.522
JT20-55	20	1000	2	6.2	1	0.0004	0.0124	3	12096.8	145.161	0.729157			199.081
JT20-56	20	1000	2	6.2	1	0.001	0.0093	3	12096.8	100.403	0.524682			191.36
JT20-57	20	1000	2	6.2	1	0.0017	0.0059	3	12096.8	50.8065	0.309158			164.338
JT20-59	20	1000	2	6.2	1	0.0008	0.0104	3	12096.8	116.129	0.583326			199.081
JT20-60	20	1000	2	6.2	1	0.0005	0.0073	3	12096.8	82.2581	0.433608			189.706
JT20-61	20	1000	2	6.2	1	0.0007	0.0045	3	12096.8	45.9677	0.307582			149.449
JT20-64	20	1000	2	6.2	1	0.0014	0.0062	3	12096.8	58.0645	0.27708			209.559
JT20-70	20	1000	2	6.2	1	0.0002	0.0103	3	12096.8	122.177	0.679596			179.779
JT20-71	20	1000	2	6.2	1	0.0014	0.0077	3	12096.8	76.2097	0.622493			122.426
JT20-72	20	1000	2	6.2	1	0.0002	0.0104	3	12096.8	123.387	0.582661			211.765
JT20-75	20	1000	2	6.2	1	0.0008	0.0034	3	12096.8	31.4516	0.16725			188.051
RMS20-10	20	1000	2	6.2	1	0.0005	0.0104	3	12096.8	119.758	0.851613			140.625
RMS20-14	20	1000	2	6.2	1	0.0003	0.0086	3	12096.8	100.403	0.692261			145.037
RMS20-16	20	1000	2	6.2	1	0.0012	0.012	3	12096.8	130.645	0.983001			132.904
Controles
	Vol muestra (µl)	Vol reacción (µl)	Conc prot (mg/ml)	ε NADH (mM-1*cm-1)	longitud cubeta (cm)	∆Abs +Rotenona	∆Abs w/o Rotenona	dilución	Factor	Actividad (nmoles/min*mg prot)	Actividad relativa (CI/CS)
Control hi	20	1000	2	6.2	1	0.0009	0.0061	3	12096.8	62.9032
Control hi	20	1000	2	6.2	1	0.0005	0.0066	3	12096.8	73.7903
Control ce	20	1000	2	6.2	1	0.0012	0.0052	3	12096.8	48.3871
