# Supplementary material for: Systemic delivery of AAV-GFM1 corrects COXPD1 molecular alterations in Gfm1R671C/− mice
Source: EMBO Mol Med. 2026 Apr 17;18(6):2152–79. doi: 10.1038/s44321-026-00426-4 (PMC13269562; doi:10.1038/s44321-026-00426-4)
Supplement: Supplementary file 9 — Figure EV1 Source Data [file 44321_2026_426_MOESM9_ESM.zip › EV1 updated/EV1E/CIV ce 30w.xlsx]

## Sheet: Hoja1
File	Activity	Initial Reading	SD	Comments
CIV 30w ce-001 - RawData	0.0182	1.772	1.7913	Ctrl hi
CIV 30w ce-002 - RawData	0.0433	1.7881	1.4149	Ctrl ce
CIV 30w ce-003 - RawData	0.0725	1.7114	1.2648	JT20-53 ce
CIV 30w ce-004 - RawData	0.1155	1.6397	1.6558	JT20-55 ce
CIV 30w ce-005 - RawData	0.0614	1.7407	1.32	JT20-56 ce
CIV 30w ce-006 - RawData	0.0837	1.7407	1.2994	JT20-57 ce
CIV 30w ce-007 - RawData	0.0213	1.772	0.2005	Ctrl hi
CIV 30w ce-008 - RawData	0.0868	1.6711	2.5697	JT20-59 ce
CIV 30w ce-009 - RawData	0.0825	1.7114	0.9073	JT20-60 ce
CIV 30w ce-010 - RawData	0.0755	1.7046	1.2236	JT20-61 ce
CIV 30w ce-011 - RawData	0.098	1.7046	2.4227	JT20-64 ce
CIV 30w ce-012 - RawData	0.1186	1.6711	2.1127	JT20-70 ce
CIV 30w ce-013 - RawData	0.1305	1.5387	0.9626	JT20-71 ce
CIV 30w ce-014 - RawData	0.0834	1.6842	1.6286	JT20-72 ce
CIV 30w ce-015 - RawData	0.0823	1.6711	1.2294	JT20-75 ce
CIV 30w ce-016 - RawData	0.0925	1.6582	1.9904	RMS20-10 ce
CIV 30w ce-017 - RawData	0.136	1.6106	1.5999	RMS20-14 ce
CIV 30w ce-018 - RawData	0.1186	1.6336	1.834	RMS20-16 ce
CIV 30w ce-019 - RawData	0.0511	1.7798	1.22	Ctrl ce

## Sheet: RESULTADOS (2)
	Vol muestra (µl)	Vol reacción (µl)	Conc prot (mg/ml)	ε CytC (mM-1*cm-1)	longitud cubeta (cm)	∆Abs	Factor	DILUCIÓN	Actividad (nmoles/min*mg prot)	Actividad relativa (CIV/CS)	Promedio WT	Porcentaje WT		Actividad CS (nmoles/min*mg prot)
JT20-53	20	1000	2	18.5	1	0.0725	1351.35	3	293.919	0.387617				758.272
JT20-55	20	1000	2	18.5	1	0.1155	1351.35	3	468.243	0.579973				807.353
JT20-56	20	1000	2	18.5	1	0.0614	1351.35	3	248.919	0.339123				734.007
JT20-57	20	1000	2	18.5	1	0.0837	1351.35	3	339.324	0.434847				780.331
JT20-59	20	1000	2	18.5	1	0.0868	1351.35	3	351.892	0.389321				903.86
JT20-60	20	1000	2	18.5	1	0.0825	1351.35	3	334.459	0.420879				794.669
JT20-61	20	1000	2	18.5	1	0.0755	1351.35	3	306.081	0.35352				865.809
JT20-64	20	1000	2	18.5	1	0.098	1351.35	3	397.297	0.486122				817.279
JT20-70	20	1000	2	18.5	1	0.1186	1351.35	3	480.811	0.638265				753.309
JT20-71	20	1000	2	18.5	1	0.1305	1351.35	3	529.054	0.655743				806.801
JT20-72	20	1000	2	18.5	1	0.0834	1351.35	3	338.108	0.396061				853.676
JT20-75	20	1000	2	18.5	1	0.0823	1351.35	3	333.649	0.385115				866.36
RMS20-10	20	1000	2	18.5	1	0.0925	1351.35	3	375	0.510894				734.007
RMS20-14	20	1000	2	18.5	1	0.136	1351.35	3	551.351	0.633978				869.669
RMS20-16	20	1000	2	18.5	1	0.1186	1351.35	3	480.811	0.612699				784.743
	Vol muestra (µl)	Vol reacción (µl)	Conc prot (mg/ml)	ε NADH (mM-1*cm-1)	longitud cubeta (cm)	∆Abs	Factor		Actividad (nmoles/min*mg prot)	Actividad relativa (CIV/CS)
Control hi	20	1000	2	18.5	1	0.0182	1351.35	3	73.7838
Control ce	20	1000	2	18.5	1	0.0433	1351.35	3	175.541
Control hi	20	1000	2	18.5	1	0.0213	1351.35	3	86.3514			293.919	248.919	0.387617	0.339123
Control ce	20	1000	2	18.5	1	0.0511	1351.35	3	207.162			468.243	339.324	0.579973	0.434847
												480.811	351.892	0.638265	0.389321
												529.054	334.459	0.655743	0.420879
												375	306.081	0.510894	0.35352
												551.351	397.297	0.633978	0.486122
	0.0213											480.811	338.108	0.612699	0.396061
	0.0576												333.649		0.385115
	0.0248
	0.0633											454.17	331.216	0.574167	0.400624
