# Supplementary material for: Systemic delivery of AAV-GFM1 corrects COXPD1 molecular alterations in Gfm1R671C/− mice
Source: EMBO Mol Med. 2026 Apr 17;18(6):2152–79. doi: 10.1038/s44321-026-00426-4 (PMC13269562; doi:10.1038/s44321-026-00426-4)
Supplement: Supplementary file 9 — Figure EV1 Source Data [file 44321_2026_426_MOESM9_ESM.zip › EV1 updated/EV1E/CIV hi 30w.xlsx]

## Sheet: Hoja1
Ctrl hi ce, JT20-53, 55, 56, 57hi
Ctrl hi, JT20-59, 60, 61, 64, 70hi
JT20-71, 72, 75, RMS20-10, 14, 16hi
Ctrl hi, ctrl ce, JT20-53hi
CIV-001 - RawData	0.0213	15344	0.4089	Ctrl hi
CIV-002 - RawData	0.0576	15079	0.8297	Ctrl ce
CIV-003 - RawData	0.0162	15552	0.2958	JT20-53
CIV-004 - RawData	0.0315	15463	0.4006	JT20-55
CIV-005 - RawData	0.0139	15665	0.4900	JT20-56
CIV-006 - RawData	0.0082	15576	0.6381	JT20-57
CIV-007 - RawData	0.0222	15319	0.4906	Ctrl hi
CIV-008 - RawData	0.0155	15512	0.3808	JT20-59
CIV-009 - RawData	0.0061	15614	0.5958	JT20-60
CIV-010 - RawData	0.0098	15653	0.3999	JT20-61
CIV-011 - RawData	0.0224	15403	0.5149	JT20-64
CIV-012 - RawData	0.0196	15512	0.5628	JT20-70
CIV-013 - RawData	0.0292	15344	0.4614	JT20-71
CIV-014 - RawData	0.0129	15463	10868	JT20-72
CIV-015 - RawData	0.0046	15638	0.4727	JT20-75
CIV-016 - RawData	0.0154	15512	0.4271	RMS20-10
CIV-017 - RawData	0.0267	15344	0.5957	RMS20-14
CIV-018 - RawData	0.0450	15331	0.4483	RMS20-16
CIV-019 - RawData	0.0248	15486	0.3392	Ctrl hi
CIV-020 - RawData	0.0633	15308	0.6151	Ctrl ce
CIV-021 - RawData	0.0195	15717	0.3838	JT20-53

## Sheet: RESULTADOS
	Vol muestra (µl)	Vol reacción (µl)	Conc prot (mg/ml)	ε CytC (mM-1*cm-1)	longitud cubeta (cm)	∆Abs	Factor	DILUCIÓN	Actividad (nmoles/min*mg prot)	Actividad relativa (CIV/CS)	Promedio WT	Porcentaje WT		Actividad CS (nmoles/min*mg prot)
JT20-53	20	1000	2	18.5	1	0.0162	1351.35	3	65.6757	0.470719				139.522
JT20-55	20	1000	2	18.5	1	0.0315	1351.35	3	127.703	0.641461				199.081
JT20-56	20	1000	2	18.5	1	0.0139	1351.35	3	56.3514	0.294478				191.36
JT20-57	20	1000	2	18.5	1	0.0082	1351.35	3	33.2432	0.202286				164.338
JT20-59	20	1000	2	18.5	1	0.0155	1351.35	3	62.8378	0.31564				199.081
JT20-60	20	1000	2	18.5	1	0.0061	1351.35	3	24.7297	0.130358				189.706
JT20-61	20	1000	2	18.5	1	0.0098	1351.35	3	39.7297	0.265842				149.449
JT20-64	20	1000	2	18.5	1	0.0224	1351.35	3	90.8108	0.433343				209.559
JT20-70	20	1000	2	18.5	1	0.0196	1351.35	3	79.4595	0.441983				179.779
JT20-71	20	1000	2	18.5	1	0.0292	1351.35	3	118.378	0.966935				122.426
JT20-72	20	1000	2	18.5	1	0.0129	1351.35	3	52.2973	0.246959				211.765
JT20-75	20	1000	2	18.5	1	0.0046	1351.35	3	18.6486	0.0991678				188.051
RMS20-10	20	1000	2	18.5	1	0.0154	1351.35	3	62.4324	0.443964				140.625
RMS20-14	20	1000	2	18.5	1	0.0267	1351.35	3	108.243	0.746316				145.037
RMS20-16	20	1000	2	18.5	1	0.045	1351.35	3	182.432	1.37266				132.904
JT20-53	20	1000	2	18.5	1	0.0195	1351.35	3	79.0541	0.566606				139.522
JT20-53									72.3649	0.518663				139.522
	Vol muestra (µl)	Vol reacción (µl)	Conc prot (mg/ml)	ε NADH (mM-1*cm-1)	longitud cubeta (cm)	∆Abs	Factor		Actividad (nmoles/min*mg prot)	Actividad relativa (CIV/CS)
Control hi	20	1000	2	18.5	1	0.0213	1351.35	3	86.3514
Control ce	20	1000	2	18.5	1	0.0576	1351.35	3	233.514
Control hi	20	1000	2	18.5	1	0.0248	1351.35	3	100.541			0.470719	0.294478
Control ce	20	1000	2	18.5	1	0.0633	1351.35	3	256.622			0.641461	0.202286
												0.441983	0.31564
												0.966935	0.130358
												0.443964	0.265842
												0.746316	0.433343
	0.0213											1.37266	0.246959
	0.0576												0.0991678
	0.0248
	0.0633											0.726291	0.248509
