# Supplementary material for: Systemic delivery of AAV-GFM1 corrects COXPD1 molecular alterations in Gfm1R671C/− mice
Source: EMBO Mol Med. 2026 Apr 17;18(6):2152–79. doi: 10.1038/s44321-026-00426-4 (PMC13269562; doi:10.1038/s44321-026-00426-4)
Supplement: Supplementary file 9 — Figure EV1 Source Data [file 44321_2026_426_MOESM9_ESM.zip › EV1 updated/EV1E/CS ce 30w.xls]

## Sheet: Hoja1
File	Activity	Initial Reading	SD	Comments
CS ce 30w-001 - RawData	0.0072	0.1743	0.0967	Ctrl hi blk
CS ce 30w-002 - RawData	0.0085	0.1654	0.0596	Ctrl ce blk
CS ce 30w-003 - RawData	0.0063	0.1414	0.0785	JT20-53ce blk
CS ce 30w-004 - RawData	0.0066	0.1454	0.0831	JT20-55ce blk
CS ce 30w-005 - RawData	0.0062	0.1372	0.0825	JT20-56ce blk
CS ce 30w-006 - RawData	0.0068	0.1445	0.0826	JT20-57ce blk
CS ce 30w-007 - RawData	0.0487	0.2468	0.1986	Ctrl hi spl
CS ce 30w-008 - RawData	0.182	0.4834	0.4379	Ctrl ce spl
CS ce 30w-009 - RawData	0.1438	0.3797	0.3627	JT20-53ce spl
CS ce 30w-010 - RawData	0.153	0.4025	0.3213	JT20-55ce spl
CS ce 30w-011 - RawData	0.1393	0.3606	0.2611	JT20-56ce spl
CS ce 30w-012 - RawData	0.1483	0.389	0.3936	JT20-57ce spl
CS ce 30w-013 - RawData	0.007	0.1614	0.1026	JT20-59ce blk
CS ce 30w-014 - RawData	0.0067	0.1462	0.0934	JT20-60ce blk
CS ce 30w-015 - RawData	0.0073	0.1523	0.0761	JT20-61ce blk
CS ce 30w-016 - RawData	0.0068	0.1447	0.109	JT20-64ce blk
CS ce 30w-017 - RawData	0.0063	0.145	0.0947	JT20-70ce blk
CS ce 30w-018 - RawData	0.0068	0.1449	0.0853	JT20-71ce blk
CS ce 30w-019 - RawData	0.1709	0.4583	0.2504	JT20-59ce spl
CS ce 30w-020 - RawData	0.1508	0.4091	0.3364	JT20-60ce spl
CS ce 30w-021 - RawData	0.1643	0.4346	0.4348	JT20-61ce spl
CS ce 30w-022 - RawData	0.155	0.4014	0.3569	JT20-64ce spl
CS ce 30w-023 - RawData	0.1429	0.3711	0.249	JT20-70ce spl
CS ce 30w-024 - RawData	0.1531	0.3818	0.401	JT20-71ce spl
CS ce 30w-025 - RawData	0.0073	0.1696	0.143	Ctrl hi blk
CS ce 30w-026 - RawData	0.0065	0.1518	0.0804	JT20-72ce blk
CS ce 30w-027 - RawData	0.007	0.1561	0.0513	JT20-75ce blk
CS ce 30w-028 - RawData	0.0055	0.1427	0.1022	RMS20-10ce blk
CS ce 30w-029 - RawData	0.0064	0.1519	0.0636	RMS20-14ce blk
CS ce 30w-030 - RawData	0.0063	0.1467	0.1025	RMS20-16ce blk
CS ce 30w-031 - RawData	0.0499	0.248	0.1799	Ctrl hi spl
CS ce 30w-032 - RawData	0.1613	0.4336	0.4044	JT20-72ce spl
CS ce 30w-033 - RawData	0.1641	0.4437	0.4355	JT20-75ce spl
CS ce 30w-034 - RawData	0.1386	0.373	0.2659	RMS20-10ce spl
CS ce 30w-035 - RawData	0.1641	0.4265	0.317	RMS20-14ce spl
CS ce 30w-036 - RawData	0.1486	0.3946	0.3722	RMS20-16ce spl

## Sheet: RESULTADOS
HÍGADO
	Vol muestra (µl)	Vol reacción (µl)	Conc prot (mg/ml)	ε DTNB (mM-1*cm-1)	longitud cubeta (cm)	Act Blk	Act Rx	∆Act	Factor	DILUCIÓN	Actividad (nmoles/min*mg prot)	Promedio WT	Porcentaje WT
JT20-53	20	1000	2	13.6	1	0.0063	0.1438	0.1375	1838.24	3	758.272		#DIV/0!
JT20-55	20	1000	2	13.6	1	0.0066	0.153	0.1464	1838.24	3	807.353		#DIV/0!
JT20-56	20	1000	2	13.6	1	0.0062	0.1393	0.1331	1838.24	3	734.007		#DIV/0!
JT20-57	20	1000	2	13.6	1	0.0068	0.1483	0.1415	1838.24	3	780.331		#DIV/0!
JT20-59	20	1000	2	13.6	1	0.007	0.1709	0.1639	1838.24	3	903.86
JT20-60	20	1000	2	13.6	1	0.0067	0.1508	0.1441	1838.24	3	794.669
JT20-61	20	1000	2	13.6	1	0.0073	0.1643	0.157	1838.24	3	865.809		#DIV/0!
JT20-64	20	1000	2	13.6	1	0.0068	0.155	0.1482	1838.24	3	817.279		#DIV/0!
JT20-70	20	1000	2	13.6	1	0.0063	0.1429	0.1366	1838.24	3	753.309		#DIV/0!
JT20-71	20	1000	2	13.6	1	0.0068	0.1531	0.1463	1838.24	3	806.801		#DIV/0!
JT20-72	20	1000	2	13.6	1	0.0065	0.1613	0.1548	1838.24	3	853.676		#DIV/0!
JT20-75	20	1000	2	13.6	1	0.007	0.1641	0.1571	1838.24	3	866.36		#DIV/0!
RMS20-10	20	1000	2	13.6	1	0.0055	0.1386	0.1331	1838.24	3	734.007		#DIV/0!
RMS20-14	20	1000	2	13.6	1	0.0064	0.1641	0.1577	1838.24	3	869.669		#DIV/0!
RMS20-16	20	1000	2	13.6	1	0.0063	0.1486	0.1423	1838.24	3	784.743		#DIV/0!
												758.272	734.007
												807.353	780.331
												753.309	903.86
												806.801	794.669
												734.007	865.809
												869.669	817.279
												784.743	853.676
													866.36
												787.736	821.376
	Vol muestra (µl)	Vol reacción (µl)	Conc prot (mg/ml)	ε DTNB (mM-1*cm-1)	longitud cubeta (cm)	Act Blk	Act Rx	∆Abs	Factor		Actividad (nmoles/min*mg prot)
Hi Control d1/3	20	1000	2	13.6	1	0.0073	0.0499	0.0426	1838.24	3	234.926
Hi Control d1/3	20	1000	2	13.6	1	0.0072	0.0487	0.0415	1838.24	3	228.86
Ce Control d1/3	20	1000	2	13.6	1	0.0085	0.182	0.1735	1838.24	3	956.801
