# Supplementary material for: Systemic delivery of AAV-GFM1 corrects COXPD1 molecular alterations in Gfm1R671C/− mice
Source: EMBO Mol Med. 2026 Apr 17;18(6):2152–79. doi: 10.1038/s44321-026-00426-4 (PMC13269562; doi:10.1038/s44321-026-00426-4)
Supplement: Supplementary file 9 — Figure EV1 Source Data [file 44321_2026_426_MOESM9_ESM.zip › EV1 updated/EV1E/CS hi 30w.xlsx]

## Sheet: Hoja1
File	Activity	Initial Reading	SD	Comments
CS MEFs blk-001 - RawData	0.0105	0.2296	0.1322	KI/KO 79.2 9-10-20 BL
CS MEFs blk-002 - RawData	0.0091	0.2143	0.1497	KI 9-10-20 BL
CS MEFs blk-003 - RawData	0.0134	0.2560	0.0948	WT 9-10-20 BL
CS MEFs blk-004 - RawData	0.0116	0.2337	0.1311	KI/KO 79.2 GAL BL
CS MEFs blk-005 - RawData	0.0127	0.2469	0.1518	KI GAL BL
CS MEFs blk-006 - RawData	0.0156	0.2754	0.0835	WT GAL BL
CS MEFs-001 - RawData	0.0801	0.4192	0.2572	KI/KO 79.2 9-10-20
CS MEFs-002 - RawData	0.0682	0.3926	0.1165	KI 9-10-20
CS MEFs-003 - RawData	0.0951	0.5169	0.2111	WT 9-10-20
CS MEFs-004 - RawData	0.0926	0.5093	0.1433	KI/KO 79.2 GAL
CS MEFs-005 - RawData	0.0863	0.4813	0.1957	KI GAL
CS MEFs-006 - RawData	0.1001	0.5438	0.1817	WT GAL
CS MEFs-007 - RawData	0.0018	0.0926	0.0876	KI/KO 79.2 fus B
CS MEFs-008 - RawData	0.0013	0.0901	0.1615	KI fus B
CS MEFs-009 - RawData	0.0020	0.0938	0.1301	WT fus B
CS MEFs-010 - RawData	0.0013	0.0892	0.1173	KI/KO 79.2 ted B
CS MEFs-011 - RawData	0.0013	0.0881	0.2540	KI ted B
CS MEFs-012 - RawData	0.0012	0.0880	0.1772	WT ted B
CS MEFs-013 - RawData	0.1043	0.3651	0.1376	KI/KO 79.2 fus
CS MEFs-014 - RawData	0.097	0.3203	0.1537	KI fus
CS MEFs-015 - RawData	0.1162	0.3572	0.1448	WT fus
CS MEFs-016 - RawData	0.1064	0.2861	0.1534	KI/KO 79.2 ted
CS MEFs-017 - RawData	0.0839	0.2418	0.2022	KI ted
CS MEFs-018 - RawData	0.1078	0.2741	0.2048	WT ted
CS control-001 - RawData	0.0433	0.2082	0.1429	Hi Control d1/3
CS control-002 - RawData	0.1542	0.2393	0.7475	Ce Control d1/3
CS control blk-001 - RawData	0.0074	0.1794	0.109	Hi Control d1/3 bl
CS control blk-002 - RawData	0.007	0.1559	0.3384	Ce Control d1/3 bl
CS control-007 - RawData	0.0437	0.2435	0.2029	Hi Control d1/3
CS control-008 - RawData	0.1513	0.4079	0.8956	Ce Control d1/3
File	Activity	Initial Reading	SD	Comments
CS-001 - RawData	0.0066	0.1685	0.0690	Ctrl hi blk
CS-002 - RawData	0.0079	0.1742	0.1900	Ctrl ce blk
CS-003 - RawData	0.0066	0.1806	0.1032	JT20-53hi blk
CS-004 - RawData	0.0068	0.1596	0.1366	JT20-55hi blk
CS-005 - RawData	0.0067	0.1548	0.0770	JT20-56hi blk
CS-006 - RawData	0.0063	0.1534	0.0833	JT20-57hi blk
CS-007 - RawData	0.0455	0.2477	0.2165	Ctrl hi spl
CS-008 - RawData	0.1697	0.3625	0.5031	Ctrl ce spl
CS-009 - RawData	0.0319	0.2530	0.1078	JT20-53hi spl
CS-010 - RawData	0.0429	0.2488	0.2751	JT20-55hi spl
CS-011 - RawData	0.0414	0.2569	0.1442	JT20-56hi spl
CS-012 - RawData	0.0361	0.2439	0.0702	JT20-57hi spl
CS-013 - RawData	0.0061	0.1539	0.0774	JT20-59hi blk
CS-014 - RawData	0.0060	0.1528	0.0808	JT20-60hi blk
CS-015 - RawData	0.0067	0.1550	0.0872	JT20-61hi blk
CS-016 - RawData	0.0061	0.1392	0.0754	JT20-64hi blk
CS-017 - RawData	0.0065	0.1485	0.0564	JT20-70hi blk
CS-018 - RawData	0.0066	0.1513	0.2368	JT20-71hi blk
CS-019 - RawData	0.0422	0.2248	0.1506	JT20-59hi spl
CS-020 - RawData	0.0404	0.2202	0.1534	JT20-60hi spl
CS-021 - RawData	0.0338	0.2199	0.2528	JT20-61hi spl
CS-022 - RawData	0.0441	0.2098	0.1986	JT20-64hi spl
CS-023 - RawData	0.0391	0.2147	0.1388	JT20-70hi spl
CS-024 - RawData	0.0288	0.2094	0.0927	JT20-71hi spl
CS-025 - RawData	0.0085	0.1870	0.1077	Ctrl ce blk
CS-026 - RawData	0.0064	0.1662	0.0785	JT20-72hi blk
CS-027 - RawData	0.0066	0.1560	0.0754	JT20-75hi blk
CS-028 - RawData	0.0063	0.1620	0.1245	RMS20-10hi blk
CS-029 - RawData	0.0069	0.1600	0.0730	RMS20-14hi blk
CS-030 - RawData	0.0073	0.1595	0.0646	RMS20-16hi blk
CS-031 - RawData	0.1788	0.3936	0.7733	Ctrl ce spl
CS-032 - RawData	0.0448	0.2690	0.2097	JT20-72hi spl
CS-033 - RawData	0.0407	0.2240	0.1603	JT20-75hi spl
CS-034 - RawData	0.0318	0.2169	0.0988	RMS20-10hi spl
CS-035 - RawData	0.0332	0.2186	0.1197	RMS20-14hi spl
CS-036 - RawData	0.0314	0.2184	0.0748	RMS20-16hi spl

## Sheet: RESULTADOS
HÍGADO
	Vol muestra (µl)	Vol reacción (µl)	Conc prot (mg/ml)	ε DTNB (mM-1*cm-1)	longitud cubeta (cm)	Act Blk	Act Rx	∆Act	Factor	DILUCIÓN	Actividad (nmoles/min*mg prot)	Promedio WT	Porcentaje WT
JT20-53	20	1000	2	13.6	1	0.0066	0.0319	0.0253	1838.24	3	139.522		#DIV/0!
JT20-55	20	1000	2	13.6	1	0.0068	0.0429	0.0361	1838.24	3	199.081		#DIV/0!
JT20-56	20	1000	2	13.6	1	0.0067	0.0414	0.0347	1838.24	3	191.36		#DIV/0!
JT20-57	20	1000	2	13.6	1	0.0063	0.0361	0.0298	1838.24	3	164.338		#DIV/0!
JT20-59	20	1000	2	13.6	1	0.0061	0.0422	0.0361	1838.24	3	199.081
JT20-60	20	1000	2	13.6	1	0.006	0.0404	0.0344	1838.24	3	189.706
JT20-61	20	1000	2	13.6	1	0.0067	0.0338	0.0271	1838.24	3	149.449		#DIV/0!
JT20-64	20	1000	2	13.6	1	0.0061	0.0441	0.038	1838.24	3	209.559		#DIV/0!
JT20-70	20	1000	2	13.6	1	0.0065	0.0391	0.0326	1838.24	3	179.779		#DIV/0!
JT20-71	20	1000	2	13.6	1	0.0066	0.0288	0.0222	1838.24	3	122.426		#DIV/0!
JT20-72	20	1000	2	13.6	1	0.0064	0.0448	0.0384	1838.24	3	211.765		#DIV/0!
JT20-75	20	1000	2	13.6	1	0.0066	0.0407	0.0341	1838.24	3	188.051		#DIV/0!
RMS20-10	20	1000	2	13.6	1	0.0063	0.0318	0.0255	1838.24	3	140.625		#DIV/0!
RMS20-14	20	1000	2	13.6	1	0.0069	0.0332	0.0263	1838.24	3	145.037		#DIV/0!
RMS20-16	20	1000	2	13.6	1	0.0073	0.0314	0.0241	1838.24	3	132.904		#DIV/0!
	Vol muestra (µl)	Vol reacción (µl)	Conc prot (mg/ml)	ε DTNB (mM-1*cm-1)	longitud cubeta (cm)	Act Blk	Act Rx	∆Abs	Factor		Actividad (nmoles/min*mg prot)
Hi Control d1/3	20	1000	2	13.6	1	0.0066	0.0455	0.0389	1838.24	3	214.522
Ce Control d1/3	20	1000	2	13.6	1	0.0079	0.1697	0.1618	1838.24	3	892.279
Ce Control d1/3	20	1000	2	13.6	1	0.0085	0.1788	0.1703	1838.24	3	939.154
												139.522	191.36
												199.081	164.338
												179.779	199.081
												122.426	189.706
												140.625	149.449
												145.037	209.559
												132.904	211.765
													188.051
												151.339	187.914
