# Supplementary material for: Systemic delivery of AAV-GFM1 corrects COXPD1 molecular alterations in Gfm1R671C/− mice
Source: EMBO Mol Med. 2026 Apr 17;18(6):2152–79. doi: 10.1038/s44321-026-00426-4 (PMC13269562; doi:10.1038/s44321-026-00426-4)
Supplement: Supplementary file 9 — Figure EV1 Source Data [file 44321_2026_426_MOESM9_ESM.zip › EV1 updated/EV1E/S3E.xlsx]

## Sheet: Hoja 1
Liver and brain COXPD molecular phenotype in 30-week-old Gfm1R671C/- mice.
Suppl. Figure 3E - Spectrophotometric determination of complex I and IV enzyme activities, normalised to citrate synthase activity.
CI Activity in liver - RQ (%)				CI Activity in brain - RQ (%)
Mouse ID	WT	KI/KO		Mouse ID	WT	KI/KO
JT20-53	86.4			JT20-53	89.2
JT20-55	98.1			JT20-55	104.3
JT20-56		70.7		JT20-56		79.8
JT20-57		41.6		JT20-57		88
JT20-59		78.5		JT20-59		89.2
JT20-60		58.4		JT20-60		74.8
JT20-61		41.5		JT20-61		59.1
JT20-64		37.3		JT20-64		84.8
JT20-70	91.5			JT20-70	103.7
JT20-71	83.7			JT20-71	92.4
JT20-72		78.5		JT20-72		68.5
JT20-75		22.5		JT20-75		64.1
RMS20-10	114.7			RMS20-10	110
RMS20-14	93.2			RMS20-14	85.5
RMS20-16	132.3			RMS20-16	115
CIV Activity in liver - RQ (%)				CIV Activity in brain - RQ (%)
Mouse ID	WT	KI/KO		Mouse ID	WT	KI/KO
JT20-53	70.8			JT20-53	67.6
JT20-55	87.4			JT20-55	101
JT20-56		40.1		JT20-56		59
JT20-57		27.6		JT20-57		75.7
JT20-59		43.1		JT20-59		67.7
JT20-60		17.7		JT20-60		73.3
JT20-61		36.3		JT20-61		61.6
JT20-64		59.1		JT20-64		84.6
JT20-70	60.3			JT20-70	111.1
JT20-71	131.9			JT20-71	114.2
JT20-72		33.7		JT20-72		69
JT20-75		13.5		JT20-75		67
RMS20-10	60.6			RMS20-10	89
RMS20-14	101.8			RMS20-14	110.4
RMS20-16	187.3			RMS20-16	106.7
