# Supplementary material for: Systemic delivery of AAV-GFM1 corrects COXPD1 molecular alterations in Gfm1R671C/− mice
Source: EMBO Mol Med. 2026 Apr 17;18(6):2152–79. doi: 10.1038/s44321-026-00426-4 (PMC13269562; doi:10.1038/s44321-026-00426-4)
Supplement: Supplementary file 10 — Figure EV2 Source Data [file 44321_2026_426_MOESM10_ESM.zip]

Archive with 8 entries (6 files):
- EV2 updated/EV2A/
- EV2 updated/EV2A/S1C.xlsx
- EV2 updated/EV2A/WB  Fibros POST-LV.xlsx
- EV2 updated/EV2A/WB EFG1.png
- EV2 updated/EV2A/WB VDAC1.png
- EV2 updated/EV2B/
- EV2 updated/EV2B/Complex I.xlsx
- EV2 updated/EV2B/Complex IV.xlsx
