# Supplementary material for: Systemic delivery of AAV-GFM1 corrects COXPD1 molecular alterations in Gfm1R671C/− mice
Source: EMBO Mol Med. 2026 Apr 17;18(6):2152–79. doi: 10.1038/s44321-026-00426-4 (PMC13269562; doi:10.1038/s44321-026-00426-4)
Supplement: Supplementary file 10 — Figure EV2 Source Data [file 44321_2026_426_MOESM10_ESM.zip › EV2 updated/EV2A/S1C.xlsx]

## Sheet: Hoja 1
Supplementary Figure 1. Lentiviral gene therapy rescues EFG1 depletion and corrects OXPHOS deficiency in patients’ fibroblasts.
Suppl. Figure 1C - Western blot analysis of EFG1 protein levels after lentiviral transduction. EFG1 protein relative amount in the three patients’ fibroblasts after transduction with the pSham LV at a MOI 50 or with the p305-GFM1LV at a MOI 10 (G10) or MOI 50 (G50), in comparison with their corresponding non-transduced cell lines (NT) or two healthy controls (C1 and C2). Results are expressed as …
EFG1 levels (RQ)
C1	C2	Patient 1				Patient 2				Patient 3
		NT	pSHAM	GFM1 G10	GFM1 G50	NT	pSHAM	GFM1 G10	GFM1 G50	NT	pSHAM	GFM1 G10	GFM1 G50
1.44	0.56	0.05	0.1	2.87	3.94	0.23	0.31	4.03	5.85	0.25	0.24	2.01	4.15
1.11	0.89	0	0	4.55	4.9	0.36	0.6	3.82	4.39	0.54	0.67	4.08	5.98
0.91	1.09	0	0	2.62	4.78	0.11	0.13	2.21	4.16	0.19	0.17	2.35	3.96
