# Supplementary material for: Systemic delivery of AAV-GFM1 corrects COXPD1 molecular alterations in Gfm1R671C/− mice
Source: EMBO Mol Med. 2026 Apr 17;18(6):2152–79. doi: 10.1038/s44321-026-00426-4 (PMC13269562; doi:10.1038/s44321-026-00426-4)
Supplement: Supplementary file 10 — Figure EV2 Source Data [file 44321_2026_426_MOESM10_ESM.zip › EV2 updated/EV2A/WB Fibros POST-LV.xlsx]

## Sheet: Fibros WB 29519
Image Name	Channel	Name	Signal	Total	Area	Bkgnd.	Type	GFM1 /VDAC	Ratio
P3 - GFM1LV 50	Chemi	1	0.708	0.893	1144	0.000162	Signal	2.12613	4.14917
P3 - GFM1LV 10	Chemi	2	0.399	0.506	798	0.000135	Signal	1.02835	2.00684
P3 - pSham 50	Chemi	3	0.0629	0.114	946	5.44e-05	Signal	0.124308	0.24259
P3	Chemi	4	0.0524	0.0908	608	6.32e-05	Signal	0.127805	0.249413
P2 - GFM1LV 50	Chemi	5	1.13	1.34	1215	0.000172	Signal	2.99735	5.84937
P2 - GFM1LV 10	Chemi	6	0.667	0.826	760	0.000209	Signal	2.06502	4.02991
P2 - pSham 50	Chemi	7	0.0346	0.0626	450	6.22e-05	Signal	0.159447	0.311163
P2	Chemi	8	0.0455	0.0734	420	6.63e-05	Signal	0.118182	0.230634
P1 - GFM1LV 50	Chemi	9	0.686	0.81	874	0.000142	Signal	2.01765	3.93747
P1 - GFM1LV 10	Chemi	10	0.426	0.533	777	0.000138	Signal	1.46897	2.86671
P1 - pSham 50	Chemi	11	0.031	0.0637	576	5.67e-05	Signal	0.0798969	0.15592
P1	Chemi	12	0.00777	0.0336	576	4.48e-05	Signal	0.0242813	0.0473852
C1	Chemi	13	0.153	0.178	507	8.84e-05	Signal	0.73913	1.44242	0.512422
C2	Chemi	14	0.114	0.149	705	6.88e-05	Signal	0.285714	0.557576
Image Name	Channel	Name	Signal	Total	Area	Bkgnd.	Type
P3 - GFM1LV 50	Chemi	1	0.333	0.446	1045	0.000108	Signal
P3 - GFM1LV 10	Chemi	2	0.388	0.474	1200	7.19e-05	Signal
P3 - pSham 50	Chemi	3	0.506	0.65	1053	0.000136	Signal
P3	Chemi	4	0.41	0.552	1247	0.000113	Signal
P2 - GFM1LV 50	Chemi	5	0.377	0.495	759	0.000155	Signal
P2 - GFM1LV 10	Chemi	6	0.323	0.435	663	0.000168	Signal
P2 - pSham 50	Chemi	7	0.217	0.307	525	0.000172	Signal
P2	Chemi	8	0.385	0.51	722	0.000173	Signal
P1 - GFM1LV 50	Chemi	9	0.34	0.457	589	0.000198	Signal
P1 - GFM1LV 10	Chemi	10	0.29	0.407	528	0.00022	Signal
P1 - pSham 50	Chemi	11	0.388	0.522	496	0.000271	Signal
P1	Chemi	12	0.32	0.449	595	0.000218	Signal
C1	Chemi	13	0.207	0.429	646	0.000172	Signal
C2	Chemi	14	0.399	0.533	688	0.000203	Signal

## Sheet: Fibros WB 31519
GFM1 A
Image Name	Channel	Name	Signal	Total	Area	Bkgnd.	Type	GFM1/VDAC	Ratio
P3 - GFM1LV 50	Chemi	1	0.588	1.43	1219	0,000394	Signal	4.78049	5.97674
P3 - GFM1LV 10	Chemi	2	0.95	1.47	1000	0,000411	Signal	3.2646	4.08153
P3 - pSham 50	Chemi	3	0.169	0.377	798	0,000261	Signal	0.536508	0.670761
P3	Chemi	4	0.165	0.326	595	0,000271	Signal	0.428571	0.535815
P2 - GFM1LV 50	Chemi	5	1.39	2.11	2508	0,000284	Signal	3.5101	4.38845
P2 - GFM1LV 10	Chemi	6	1.19	1.72	1540	0,000347	Signal	3.05913	3.82463
P2 - pSham 50	Chemi	7	0.0468	0.171	735	0,000168	Signal	0.528814	0.661142
P2	Chemi	8	0.0613	0.159	660	0,000148	Signal	0.287793	0.35981
P1 - GFM1LV 50	Chemi	9	0.839	1.17	1551	0,000217	Signal	3.92056	4.90163
P1 - GFM1LV 10	Chemi	10	0.619	0.951	1806	0,000184	Signal	3.64118	4.55233
P1 - pSham 50	Chemi	11	0.00608	0.0979	525	0,000175	Signal	0.0196129	0.0245208
P1	Chemi	12	0.00447	0.12	656	0,000176	Signal	0.013839	0.017302
C1	Chemi	13	0.32	0.575	946	0,000224	Signal	0.891365	1.11442	0.799849
C2	Chemi	14	0.238	0.483	940	0,000228	Signal	0.708333	0.885584
VDAC A
Image Name	Channel	Name	Signal	Total	Area	Bkgnd.	Type
P3 - GFM1LV 50	Chemi	1	0.123	0.185	1274	0,0000417	Signal
P3 - GFM1LV 10	Chemi	2	0.291	0.368	851	0,0000905	Signal
P3 - pSham 50	Chemi	3	0.315	0.41	1008	0,0000941	Signal
P3	Chemi	4	0.385	0.483	1232	0,0000789	Signal
P2 - GFM1LV 50	Chemi	5	0.396	0.493	1353	0,0000723	Signal
P2 - GFM1LV 10	Chemi	6	0.389	0.497	1472	0,0000739	Signal
P2 - pSham 50	Chemi	7	0.0885	0.155	900	0,0000735	Signal
P2	Chemi	8	0.213	0.302	1152	0,0000772	Signal
P1 - GFM1LV 50	Chemi	9	0.214	0.293	1000	0,0000782	Signal
P1 - GFM1LV 10	Chemi	10	0.17	0.243	882	0,0000827	Signal
P1 - pSham 50	Chemi	11	0.31	0.402	1125	0,0000814	Signal
P1	Chemi	12	0.323	0.422	1170	0,0000843	Signal
C1	Chemi	13	0.359	0.339	1026	0,0000781	Signal
C2	Chemi	14	0.336	0.401	1008	0,0000630	Signal
GFM1 B
Image Name	Channel	Name	Signal	Total	Area	Bkgnd.	Type	GFM/VDAC	Ratio
P3 - GFM1LV 50	Chemi	1	1.72	1.39	525	0,000555	Signal	3.88262	3.9573
P3 - GFM1LV 10	Chemi	2	0.871	0.878	722	0,000285	Signal	2.31034	2.35478
P3 - pSham 50	Chemi	3	0.0669	0.155	714	0,000123	Signal	0.169367	0.172625
P3	Chemi	4	0.0649	0.126	429	0,000144	Signal	0.188663	0.192291
P2 - GFM1LV 50	Chemi	5	1.47	1.69	860	0,000490	Signal	4.08333	4.16187
P2 - GFM1LV 10	Chemi	6	1.34	1.51	882	0,000457	Signal	2.16478	2.20642
P2 - pSham 50	Chemi	7	0.0306	0.128	630	0,000154	Signal	0.129114	0.131597
P2	Chemi	8	0.0319	0.0954	407	0,000156	Signal	0.11	0.112116
P1 - GFM1LV 50	Chemi	9	0.848	0.731	735	0,000380	Signal	4.68508	4.77519
P1 - GFM1LV 10	Chemi	10	0.765	0.848	1280	0,000234	Signal	2.56711	2.61649
P1 - pSham 50	Chemi	11	0.00721	0.0499	504	0,0000848	Signal	0.0301674	0.0307476
P1	Chemi	12	0.00616	0.0461	448	0,0000891	Signal	0.0517647	0.0527603
C1	Chemi	13	0.204	0.395	629	0,000209	Signal	0.89083	0.907964	0.981129
C2	Chemi	14	0.21	0.35	588	0,000239	Signal	1.07143	1.09204
VDAC B
Image Name	Channel	Name	Signal	Total	Area	Bkgnd.	Type
P3 - GFM1LV 50	Chemi	1	0.443	0.814	270	0,000930	Signal
P3 - GFM1LV 10	Chemi	2	0.377	0.775	320	0,000713	Signal
P3 - pSham 50	Chemi	3	0.395	0.561	370	0,000450	Signal
P3	Chemi	4	0.344	0.553	252	0,000826	Signal
P2 - GFM1LV 50	Chemi	5	0.36	0.321	315	0,000360	Signal
P2 - GFM1LV 10	Chemi	6	0.619	0.552	380	0,000494	Signal
P2 - pSham 50	Chemi	7	0.237	0.374	376	0,000365	Signal
P2	Chemi	8	0.29	0.444	224	0,000690	Signal
P1 - GFM1LV 50	Chemi	9	0.181	0.293	196	0,000572	Signal
P1 - GFM1LV 10	Chemi	10	0.298	0.501	405	0,000503	Signal
P1 - pSham 50	Chemi	11	0.239	0.413	279	0,000624	Signal
P1	Chemi	12	0.119	0.22	270	0,000372	Signal
C1	Chemi	13	0.229	0.239	245	0,000447	Signal
C2	Chemi	14	0.196	0.335	528	0,000263	Signal
