# Supplementary material for: Systemic delivery of AAV-GFM1 corrects COXPD1 molecular alterations in Gfm1R671C/− mice
Source: EMBO Mol Med. 2026 Apr 17;18(6):2152–79. doi: 10.1038/s44321-026-00426-4 (PMC13269562; doi:10.1038/s44321-026-00426-4)
Supplement: Supplementary file 10 — Figure EV2 Source Data [file 44321_2026_426_MOESM10_ESM.zip › EV2 updated/EV2B/Complex I.xlsx]

## Sheet: Hoja 1
Lentiviral gene therapy rescues EFG1 depletion and corrects OXPHOS deficiency in patients’ fibroblasts.
Enzyme activity determination of RC complex CI. Relative activities in fibroblasts from C1 and C2 and in fibroblasts from P1, P2 and P3 non-treated (NT), transduced with pSham LV MOI 50 (pSham) or transduced with p305-GFM1LV at a MOI 10 (G10) or 50 (G50). Relative activity is defined as CI activity normalized to CS activity and referred to controls CI/CS activity mean. Bars represent the mean ±SD…
CI Activity - RQ (%)
		Patient 1				Patient 2				Patient 3
C1	C2	NT	pSHAM	GFM1 G10	GFM1 G50	NT	pSHAM	GFM1 G10	GFM1 G50	NT	pSHAM	GFM1 G10	GFM1 G50
113	85	38	27	79	67	27	27	67	96	38	40	63	67
115	121	25	35	67	58	33	29	54	63	38	33	85	85
117	88	40	27	73	90	29	29	56	88	27	33	73	96
77	85
