# Supplementary material for: Systemic delivery of AAV-GFM1 corrects COXPD1 molecular alterations in Gfm1R671C/− mice
Source: EMBO Mol Med. 2026 Apr 17;18(6):2152–79. doi: 10.1038/s44321-026-00426-4 (PMC13269562; doi:10.1038/s44321-026-00426-4)
Supplement: Supplementary file 10 — Figure EV2 Source Data [file 44321_2026_426_MOESM10_ESM.zip › EV2 updated/EV2B/Complex IV.xlsx]

## Sheet: Hoja 1
Lentiviral gene therapy rescues EFG1 depletion and corrects OXPHOS deficiency in patients’ fibroblasts.
Enzyme activity determination of RC complex CIV. Relative activities in fibroblasts from C1 and C2 and in fibroblasts from P1, P2 and P3 non-treated (NT), transduced with pSham LV MOI 50 (pSham) or transduced with p305-GFM1LV at a MOI 10 (G10) or 50 (G50). Relative activity is defined as CIV activity normalized to CS activity and referred to controls CIV/CS activity mean. Bars represent the mean …
CIV Activity - RQ (%)
		Patient 1				Patient 2				Patient 3
C1	C2	NT	pSHAM	GFM1 G10	GFM1 G50	NT	pSHAM	GFM1 G10	GFM1 G50	NT	pSHAM	GFM1 G10	GFM1 G50
104	83	38	34	58	55	38	48	80	77	47	48	71	75
105	96	32	25	63	60	44	42	84	69	35	29	58	70
111	100	34	34	75	75	47	54	82	72	35	39	77	87
