# Supplementary material for: Systemic delivery of AAV-GFM1 corrects COXPD1 molecular alterations in Gfm1R671C/− mice
Source: EMBO Mol Med. 2026 Apr 17;18(6):2152–79. doi: 10.1038/s44321-026-00426-4 (PMC13269562; doi:10.1038/s44321-026-00426-4)
Supplement: Supplementary file 11 — Figure EV3 Source Data [file 44321_2026_426_MOESM11_ESM.zip]

Archive with 26 entries (24 files):
- EV3 updated/Females/
- EV3 updated/Females/JT22-119hi Female KIKO AAV HE_20.0x.tif
- EV3 updated/Females/JT22-119hi Female KIKO AAV HE_40.0x.tif
- EV3 updated/Females/JT22-119hi Female KIKO AAV TRIC_20.0x.tif
- EV3 updated/Females/JT22-119hi Female KIKO AAV TRIC_40.0x.tif
- EV3 updated/Females/JT22-128hi Female KIKO HE_20.0x.tif
- EV3 updated/Females/JT22-128hi Female KIKO HE_40.0x.tif
- EV3 updated/Females/JT22-128hi Female KIKO TRIC_20.0x.tif
- EV3 updated/Females/JT22-128hi Female KIKO TRIC_40.0x.tif
- EV3 updated/Females/JT22-8hi Female WT HE_20.0x.tif
- EV3 updated/Females/JT22-8hi Female WT HE_40.0x.tif
- EV3 updated/Females/JT22-8hi Female WT TRIC_20.0x.tif
- EV3 updated/Females/JT22-8hi Female WT TRIC_40.0x.tif
- EV3 updated/Males/
- EV3 updated/Males/JT22-147hi Male KIKO HE_20.0x.tif
- EV3 updated/Males/JT22-147hi Male KIKO HE_40.0x.tif
- EV3 updated/Males/JT22-147hi Male KIKO TRIC_20.0x.tif
- EV3 updated/Males/JT22-147hi Male KIKO TRIC_40.0x.tif
- EV3 updated/Males/JT22-63hi Male WT HE_20.0x.tif
- EV3 updated/Males/JT22-63hi Male WT HE_40.0x.tif
- EV3 updated/Males/JT22-63hi Male WT TRIC_20.0x.tif
- EV3 updated/Males/JT22-63hi Male WT TRIC_40.0x.tif
- EV3 updated/Males/JT22-83hi Male KIKO AAV HE_20.0x.tif
- EV3 updated/Males/JT22-83hi Male KIKO AAV HE_40.0x.tif
- EV3 updated/Males/JT22-83hi Male KIKO AAV TRIC_20.0x.tif
- EV3 updated/Males/JT22-83hi Male KIKO AAV TRIC_40.0x.tif
