# Supplementary material for: Systemic delivery of AAV-GFM1 corrects COXPD1 molecular alterations in Gfm1R671C/− mice
Source: EMBO Mol Med. 2026 Apr 17;18(6):2152–79. doi: 10.1038/s44321-026-00426-4 (PMC13269562; doi:10.1038/s44321-026-00426-4)
Supplement: Supplementary file 12 — Figure EV4 Source Data [file 44321_2026_426_MOESM12_ESM.zip]

Archive with 2 entries (2 files):
- EV4 updated/VCN NON TARGETED TISSUES.prism
- EV4 updated/VCN NON TARGETED TISSUES.xlsx
