# Supplementary material for: Systemic delivery of AAV-GFM1 corrects COXPD1 molecular alterations in Gfm1R671C/− mice
Source: EMBO Mol Med. 2026 Apr 17;18(6):2152–79. doi: 10.1038/s44321-026-00426-4 (PMC13269562; doi:10.1038/s44321-026-00426-4)
Supplement: Supplementary file 12 — Figure EV4 Source Data [file 44321_2026_426_MOESM12_ESM.zip › EV4 updated/VCN NON TARGETED TISSUES.xlsx]

## Sheet: Sample list
	Neg controls	JT22 0040	4.4.1.4	Brain
		JT22 0040		Liver
		JT22 0057	4.4.3.1	Brain
		JT22 0057		Liver
	Transduced vector LIVER	JT22 0173	4.3.3.2.	Spleen
				Gastreocnemius
				Heart
		JT22 0179	4.3.3.2.	Spleen
				Gastreocnemius
				Heart
		JT22 127	4.3.3.2.	Spleen
				Gastreocnemius
				Heart
		JT22 60	4.4.3.1	Spleen
				Gastreocnemius
				Heart
	Positive control	JT22 0173	4.3.3.2.	Liver
		JT22 0127	4.3.3.2.	Liver
	Transduced vector BRAIN	JT23 86	4.1.1.1	Spleen
				Gastreocnemius
				Heart
		JT23 111	4.1.1.1	Spleen
				Gastreocnemius
				Heart
		JT23 95	4.1.1.1	Spleen
				Gastreocnemius
				Heart
		JT23 101	4.1.1.1	Spleen
				Gastreocnemius
				Heart
	Positive controls	JT23 86	4.1.1.1	Brain
		JT23 95	4.1.1.1	Brain

## Sheet: DNA 151225
		ng/ul			diluiton 1:3
#	Name	Conc.	volum per 100 ng/ul	volum Tris 10 mM pH8	volum mostra	volum Tris 10 mM pH8
2	40 ce	235	42.5532	57.4468	20	40
3	57 ce	954.15	10.4805	89.5195	20	40
4	86 ce	427.35	23.4	76.6	20	40
5	95 ce	483.05	20.7018	79.2982	20	40
6	40 hi	429.95	23.2585	76.7415	20	40
7	57 hi	330.4	30.2663	69.7337	20	40
8	127 hi	697.35	14.34	85.66	20	40
9	173 hi	622.05	16.0759	83.9241	20	40
10	60 c	657.8	15.2022	84.7978	20	40
11	86 c	620.2	16.1238	83.8762	20	40
12	95 c	402.2	24.8633	75.1367	20	40
13	101 c	553.5	18.0668	81.9332	20	40
14	111 c	764.15	13.0864	86.9136	20	40
15	127 c	422.7	23.6574	76.3426	20	40
16	173 c	759.95	13.1588	86.8412	20	40
17	179 c	413	24.2131	75.7869	20	40
18	60 gast	805.75	12.4108	87.5892	20	40
19	86 gast	734.6	13.6129	86.3871	20	40
20	95 gast	482.65	20.7189	79.2811	20	40
21	101 gast	657	15.2207	84.7793	20	40
22	111 gast	392.55	25.4745	74.5255	20	40
23	127 gast	301.5	33.1675	66.8325	20	40
24	173 gast	441.4	22.6552	77.3448	20	40
25	179 gast	434.85	22.9964	77.0036	20	40
26	60 bz	1053.4	9.49307	90.5069	20	40
27	86 bz	547.15	18.2765	81.7235	20	40
28	95 bz	963.65	10.3772	89.6228	20	40
29	101 bz	983.8	10.1647	89.8353	20	40
30	111 bz	727.55	13.7448	86.2552	20	40
31	127 bz	505.3	19.7902	80.2098	20	40
32	173 bz	665.25	15.0319	84.9681	20	40
33	179 bz	670.3	14.9187	85.0813	20	40
CORBA GFM1
Solucions IDs	Dilucions	Nº molec/ul	ng/ul	Vi	Tris 10mM ph8
Sol. Inicial		4.35317e+09	40			mini col1
Sol. A	Dil. 1/50 de Sol inicial	8.70634e+07	0.8	5	245
STD 1	Dil. 1/30 de Sol A	2.90211e+06	0.0266667	5	145
STD 2	Dil. 1/5 de STD1	580423	0.00533333	5	20
STD 3	Dil. 1/5 de STD2	116085	0.00106667	5	20
STD 4	Dil. 1/5 de STD3	23216.9	0.000213333	5	20
STD 5	Dil. 1/5 de STD4	4643.38	4.26667e-05	5	20
STD 6	Dil. 1/5 de STD5	928.676	8.53333e-06	5	20
STD 7	Dil. 1/5 de STD6	185.735	1.70667e-06	5	20
STD 8	Dil. 1/3 de STD7	92.8676	8.53333e-07	9	9
CORBA ANG1
	ANG1	Nº copies/Ul*
STD1		108000
STD 2 (STD 1 dil 1/6)	5uL STD1 + 25 uL Tris	18000
STD 3 (STD 2 dil 1/6)	5uL STD2 + 25 uL Tris	3000
STD 4 (STD 3 dil 1/6)	5uL STD3 + 25 uL Tris	500
STD 5 (STD 4 dil 1/2)	9uL STD4 + 9uL Tris	250

## Sheet: Plate
		1	2	3	4	5	6	7	8	9	10	11	12	13	14	15	16	17	18	19	20	21	22	23	24
	a	JT22 173 bz	JT22 173 g	JT22 173 c	JT22 179 bz	JT22 179 g	JT22 179 c	JT22 127 bz	JT22 127 g	JT22 127 c	JT22 60 bz	JT22 60 g	JT22 60 c	JT23 86 bz	JT23 86 g	JT23 86 c	JT23 111 bz	JT23 111 g	JT23 111 c	JT23 95 bz	JT23 95 g	JT23 95 c	JT23 101 bz	JT23 101 g	JT23 101 c
	b	JT22 173 bz	JT22 173 g	JT22 173 c	JT22 179 bz	JT22 179 g	JT22 179 c	JT22 127 bz	JT22 127 g	JT22 127 c	JT22 60 bz	JT22 60 g	JT22 60 c	JT23 86 bz	JT23 86 g	JT23 86 c	JT23 111 bz	JT23 111 g	JT23 111 c	JT23 95 bz	JT23 95 g	JT23 95 c	JT23 101 bz	JT23 101 g	JT23 101 c
	c	JT22 173 bz	JT22 173 g	JT22 173 c	JT22 179 bz	JT22 179 g	JT22 179 c	JT22 127 bz	JT22 127 g	JT22 127 c	JT22 60 bz	JT22 60 g	JT22 60 c	JT23 86 bz	JT23 86 g	JT23 86 c	JT23 111 bz	JT23 111 g	JT23 111 c	JT23 95 bz	JT23 95 g	JT23 95 c	JT23 101 bz	JT23 101 g	JT23 101 c
	d	JT22 173 bz	JT22 173 g	JT22 173 c	JT22 179 bz	JT22 179 g	JT22 179 c	JT22 127 bz	JT22 127 g	JT22 127 c	JT22 60 bz	JT22 60 g	JT22 60 c	JT23 86 bz	JT23 86 g	JT23 86 c	JT23 111 bz	JT23 111 g	JT23 111 c	JT23 95 bz	JT23 95 g	JT23 95 c	JT23 101 bz	JT23 101 g	JT23 101 c
	e	JT22 173 bz	JT22 173 g	JT22 173 c	JT22 179 bz	JT22 179 g	JT22 179 c	JT22 127 bz	JT22 127 g	JT22 127 c	JT22 60 bz	JT22 60 g	JT22 60 c	JT23 86 bz	JT23 86 g	JT23 86 c	JT23 111 bz	JT23 111 g	JT23 111 c	JT23 95 bz	JT23 95 g	JT23 95 c	JT23 101 bz	JT23 101 g	JT23 101 c
	f	JT22 173 bz	JT22 173 g	JT22 173 c	JT22 179 bz	JT22 179 g	JT22 179 c	JT22 127 bz	JT22 127 g	JT22 127 c	JT22 60 bz	JT22 60 g	JT22 60 c	JT23 86 bz	JT23 86 g	JT23 86 c	JT23 111 bz	JT23 111 g	JT23 111 c	JT23 95 bz	JT23 95 g	JT23 95 c	JT23 101 bz	JT23 101 g	JT23 101 c
	g	JT22 173 bz	JT22 173 g	JT22 173 c	JT22 179 bz	JT22 179 g	JT22 179 c	JT22 127 bz	JT22 127 g	JT22 127 c	JT22 60 bz	JT22 60 g	JT22 60 c	JT23 86 bz	JT23 86 g	JT23 86 c	JT23 111 bz	JT23 111 g	JT23 111 c	JT23 95 bz	JT23 95 g	JT23 95 c	JT23 101 bz	JT23 101 g	JT23 101 c
	h	JT22 173 bz	JT22 173 g	JT22 173 c	JT22 179 bz	JT22 179 g	JT22 179 c	JT22 127 bz	JT22 127 g	JT22 127 c	JT22 60 bz	JT22 60 g	JT22 60 c	JT23 86 bz	JT23 86 g	JT23 86 c	JT23 111 bz	JT23 111 g	JT23 111 c	JT23 95 bz	JT23 95 g	JT23 95 c	JT23 101 bz	JT23 101 g	JT23 101 c
	i	JT22 40 ce	JT22 40 hi	JT22 57 ce	JT22 57 hi	JT22 173 hi	JT22 127 hi	JT23 86 ce	JT23 95 ce		std1	std2	std3	std4	std5	aigua	tris
	j	JT22 40 ce	JT22 40 hi	JT22 57 ce	JT22 57 hi	JT22 173 hi	JT22 127 hi	JT23 86 ce	JT23 95 ce		std1	std2	std3	std4	std5	aigua	tris
	l	JT22 40 ce	JT22 40 hi	JT22 57 ce	JT22 57 hi	JT22 173 hi	JT22 127 hi	JT23 86 ce	JT23 95 ce		std1	std2	std3	std4	std5	aigua	tris
	m	JT22 40 ce	JT22 40 hi	JT22 57 ce	JT22 57 hi	JT22 173 hi	JT22 127 hi	JT23 86 ce	JT23 95 ce
	n	JT22 40 ce	JT22 40 hi	JT22 57 ce	JT22 57 hi	JT22 173 hi	JT22 127 hi	JT23 86 ce	JT23 95 ce		std1	std2	std3	std4	std5	std6	std7	std8	aigua	tris
	o	JT22 40 ce	JT22 40 hi	JT22 57 ce	JT22 57 hi	JT22 173 hi	JT22 127 hi	JT23 86 ce	JT23 95 ce		std1	std2	std3	std4	std5	std6	std7	std8	aigua	tris
	p	JT22 40 ce	JT22 40 hi	JT22 57 ce	JT22 57 hi	JT22 173 hi	JT22 127 hi	JT23 86 ce	JT23 95 ce		std1	std2	std3	std4	std5	std6	std7	std8	aigua	tris
	q	JT22 40 ce	JT22 40 hi	JT22 57 ce	JT22 57 hi	JT22 173 hi	JT22 127 hi	JT23 86 ce	JT23 95 ce
		mouse					165			mouse					155
		GFM1	master mix			5	825			Ang1	master mix			5	775
			sonda (20X)			0.5	82.5				sonda (20X)			0.5	77.5
			aigua			2	330				aigua			2	310
			muestra (1ug/20uL)			2.5					muestra (1ug/20uL)			2.5

## Sheet: Results
	Sample	Well	Cq	hGFM1	quantity	ratio	Sample	Well	Cq	mANG1	quantity	ratio	VCN	diploide VCN		valor ref	factor	und?
	JT22 127 bz	E7	25.9412	753.509	740.128	#DIV/0!	JT22 127 bz	A7	20.6571	56762.4	59280.8	#DIV/0!	0.0124851	0.0249702				UND
	JT22 127 bz	F7	25.9946	726.747			JT22 127 bz	B7	20.5392	61799.1
	JT22 127 bz	G7	Undetermined		#DIV/0!		JT22 127 bz	C7	Undetermined		#DIV/0!		#DIV/0!
	JT22 127 bz	H7	Undetermined				JT22 127 bz	D7	Undetermined
	JT22 127 c	E9	26.1182	668.41	651.45	2.35778	JT22 127 c	A9	21.3242	35091.8	36561.8	2.67413	0.0178178	0.0356356
	JT22 127 c	F9	26.1951	634.49			JT22 127 c	B9	21.2126	38031.8
	JT22 127 c	G9	27.3852	283.349	276.298		JT22 127 c	C9	22.6039	13948.7	13672.4		0.0202084	0.0404168
	JT22 127 c	H9	27.4606	269.246			JT22 127 c	D9	22.6599	13396.2
	JT22 127 g	E8	Undetermined		#DIV/0!	#DIV/0!	JT22 127 g	A8	35.036	1.78679	2.20046	0.000938036	#DIV/0!					UND
	JT22 127 g	F8	Undetermined				JT22 127 g	B8	34.5082	2.61413
	JT22 127 g	G8	31.8148	14.103	13.988		JT22 127 g	C8	25.1278	2261.03	2345.82		0.00596295	0.0119259
	JT22 127 g	H8	31.8391	13.873			JT22 127 g	D8	25.0275	2430.6
	JT22 127 h	M6	21.7256	13096.4	14160.9	2.97899	JT22 127 h	I6	21.482	31317.1	31933.2	3.12133	0.443453	0.886907	0.908095	2.7	2.97326
	JT22 127 h	N6	21.5033	15225.3			JT22 127 h	J6	21.4285	32549.2
	JT22 127 h	O6	23.3103	4477.17	4753.57		JT22 127 h	K6	23.0724	9950.29	10230.6		0.464642	0.929284
	JT22 127 h	P6	23.1384	5029.98			JT22 127 h	L6	22.9964	10511
	JT22 173 bz	E1	23.9251	2952.3	3001.4	2.81056	JT22 173 bz	A1	20.4728	64830.7	70355	2.47988	0.0426608	0.0853215
	JT22 173 bz	F1	23.8768	3050.5			JT22 173 bz	B1	20.2545	75879.3
	JT22 173 bz	G1	25.4091	1080.53	1067.9		JT22 173 bz	C1	21.6038	28684.8	28370.3		0.0376414	0.0752828
	JT22 173 bz	H1	25.444	1055.27			JT22 173 bz	D1	21.6346	28055.9
	JT22 173 c	E3	25.7108	880.78	871.561	2.52161	JT22 173 c	A3	21.6987	26788.6	26143.6	2.4267	0.0333374	0.0666748
	JT22 173 c	F3	25.7421	862.342			JT22 173 c	B3	21.7671	25498.7
	JT22 173 c	G3	27.1709	327.618	345.637		JT22 173 c	C3	22.9474	10888.7	10773.3		0.0320826	0.0641652
	JT22 173 c	H3	27.0168	363.655			JT22 173 c	D3	22.9771	10657.9
	JT22 173 g	E2	38.1341	0.195169	0.147447	0.0115021	JT22 173 g	A2	35.6221	1.17104	0.914819	0.000636706	0.161176	0.322353
	JT22 173 g	F2	39.1255	0.099725			JT22 173 g	B2	36.4204	0.6586
	JT22 173 g	G2	34.5174	2.26105	12.8191		JT22 173 g	C2	25.7717	1421.35	1436.8		0.00892198	0.017844
	JT22 173 g	H2	31.0687	23.3772			JT22 173 g	D2	25.7419	1452.25
	JT22 173 hi	M5	20.7148	25971.4	27159.6	2.74387	JT22 173 hi	I5	21.959	22205.2	21779.8	3.28818	1.24701	2.49402	2.74139	7.7	2.80879
	JT22 173 hi	N5	20.5856	28347.8			JT22 173 hi	J5	22.0132	21354.4
	JT22 173 hi	O5	22.0931	10211.1	9898.28		JT22 173 hi	K5	23.6043	6781.37	6623.66		1.49438	2.98876
	JT22 173 hi	P5	22.1864	9585.5			JT22 173 hi	L5	23.6703	6465.96
	JT22 179 bz	E4	25.5719	967.713	967.644	#DIV/0!	JT22 179 bz	A4	21.2756	36342.5	34335.2	#DIV/0!	0.0281823	0.0563646
	JT22 179 bz	F4	25.5721	967.575			JT22 179 bz	B4	21.438	32327.8
	JT22 179 bz	G4	Undetermined		#DIV/0!		JT22 179 bz	C4	Undetermined		#DIV/0!		#DIV/0!	#DIV/0!
	JT22 179 bz	H4	Undetermined				JT22 179 bz	D4	Undetermined
	JT22 179 c	E6	25.8919	779.127	726.819	2.46276	JT22 179 c	A6	20.8504	49379.3	47626.4	2.83011	0.0152608	0.0305217
	JT22 179 c	F6	26.1048	674.511			JT22 179 c	B6	20.9525	45873.5
	JT22 179 c	G6	27.3196	296.226	295.123		JT22 179 c	C6	22.2816	17596.7	16828.5		0.0175371	0.0350742
	JT22 179 c	H6	27.3307	294.02			JT22 179 c	D6	22.4083	16060.2
	JT22 179 g	E5	30.2554	40.5551	36.3221	0.50183	JT22 179 g	A5	25.3565	1917.3	1960.76	0.181625	0.0185245	0.0370491	und
	JT22 179 g	F5	30.601	32.0891			JT22 179 g	B5	25.295	2004.21
	JT22 179 g	G5	29.2267	81.4031	72.3793		JT22 179 g	C5	22.8403	11762.9	10795.6		0.0067045	0.013409
	JT22 179 g	H5	29.5967	63.3554			JT22 179 g	D5	23.0895	9828.4
	JT22 60 bz	E10	22.5767	7358.9	7364.83	2.52539	JT22 60 bz	A10	21.3239	35099	34245.4	1.40274	0.215061	0.430121	0.334517
	JT22 60 bz	F10	22.5743	7370.76			JT22 60 bz	B10	21.393	33391.7
	JT22 60 bz	G10	23.9429	2917	2916.31		JT22 60 bz	C10	21.7983	24931.8	24413.3		0.119456	0.238912
	JT22 60 bz	H10	23.9435	2915.63			JT22 60 bz	D10	21.8572	23894.7
	JT22 60 c	E12	26.185	638.823	656.474	2.26954	JT22 60 c	A12	22.5173	14847.1	15209.5	2.16293	0.0431621	0.0863241	0.0842967
	JT22 60 c	F12	26.1056	674.125			JT22 60 c	B12	22.4512	15572
	JT22 60 c	G12	27.3743	285.461	289.255		JT22 60 c	C12	23.5709	6946.29	7031.9		0.0411346	0.0822692
	JT22 60 c	H12	27.3355	293.048			JT22 60 c	D12	23.5371	7117.52
	JT22 60 g	E11	37.9666	0.218628	0.261391	0.0380596	JT22 60 g	A11	35.3451	1.42982	1.34575	0.000939901	0.194234	0.388468
	JT22 60 g	F11	37.4791	0.304153			JT22 60 g	B11	35.5187	1.26168
	JT22 60 g	G11	32.9304	6.62423	6.86793		JT22 60 g	C11	25.6898	1507.84	1431.8		0.00479671	0.00959341
	JT22 60 g	H11	32.8256	7.11164			JT22 60 g	D11	25.8372	1355.76
	JT23 101 bz	E22	22.5186	7654.09	7052.19	3.01188	JT23 101 bz	A22	21.0662	42263.9	38832.1	2.34551	0.181607	0.363214	0.323034
	JT23 101 bz	F22	22.7712	6450.28			JT23 101 bz	B22	21.312	35400.4
	JT23 101 bz	G22	24.2783	2324.08	2341.46		JT23 101 bz	C22	22.2871	17527.8	16555.9		0.141427	0.282854
	JT23 101 bz	H22	24.2564	2358.83			JT23 101 bz	D22	22.4501	15584.1
	JT23 101 c	E24	26.3542	569.663	555.538	2.60965	JT23 101 c	A24	21.6172	28408.3	27796.7	2.34281	0.0199857	0.0399715	0.0379279
	JT23 101 c	F24	26.4293	541.412			JT23 101 c	B24	21.6783	27185.2
	JT23 101 c	G24	27.8626	205.063	212.878		JT23 101 c	C24	22.6856	13150.5	11864.7		0.0179421	0.0358843
	JT23 101 c	H24	27.7542	220.693			JT23 101 c	D24	22.9874	10578.9
	JT23 101 g	E23	34.9144	1.72801	2.04684	0.086218	JT23 101 g	A23	30.3358	52.9301	35.5973	0.00640785	0.0575	0.115
	JT23 101 g	F23	34.4506	2.36568			JT23 101 g	B23	31.8116	18.2645
	JT23 101 g	G23	30.974	24.9249	23.7403		JT23 101 g	C23	23.8641	5622.75	5555.26		0.00427349	0.00854697
	JT23 101 g	H23	31.1215	22.5558			JT23 101 g	D23	23.8978	5487.78
	JT23 111 bz	E16	23.1399	5024.97	5067.95	2.6617	JT23 111 bz	A16	21.2299	37559.6	39340.2	1.28192	0.128824	0.257647	0.190867
	JT23 111 bz	F16	23.1149	5110.93			JT23 111 bz	B16	21.1042	41120.8
	JT23 111 bz	G16	24.6392	1820.14	1904.03		JT23 111 bz	C16	21.6427	27892.4	30688.5		0.0620438	0.124088
	JT23 111 bz	H16	24.509	1987.92			JT23 111 bz	D16	21.3892	33484.6
	JT23 111 c	E18	27.0902	346.022	365.447	3.04985	JT23 111 c	A18	21.1872	38733.9	40437.7	2.95876	0.00903728	0.0180746	0.0178047
	JT23 111 c	F18	26.9331	384.872			JT23 111 c	B18	21.0702	42141.5
	JT23 111 c	G18	28.5913	125.181	119.825		JT23 111 c	C18	22.6231	13756.7	13667.1		0.00876738	0.0175348
	JT23 111 c	H18	28.7234	114.469			JT23 111 c	D18	22.6413	13577.5
	JT23 111 g	E17	36.4598	0.606664	0.48847	0.0407016	JT23 111 g	A17	33.7881	4.39323	3.70811	0.00215429	0.13173	0.26346	und
	JT23 111 g	F17	37.1887	0.370277			JT23 111 g	B17	34.3066	3.023
	JT23 111 g	G17	32.2898	10.2234	12.0012		JT23 111 g	C17	25.4898	1741.62	1721.27		0.00697233	0.0139447
	JT23 111 g	H17	31.8491	13.7791			JT23 111 g	D17	25.5226	1700.92
	JT23 86 bz	E13	25.4032	1084.83	1122.11	2.09611	JT23 86 bz	A13	20.2556	75820.3	70427.1	1.3802	0.0159329	0.0318658	0.026424
	JT23 86 bz	F13	25.3051	1159.38			JT23 86 bz	B13	20.4684	65033.9
	JT23 86 bz	G13	26.3754	561.533	535.329		JT23 86 bz	C13	20.5413	61706	51026.7		0.0104912	0.0209823
	JT23 86 bz	H13	26.52	509.125			JT23 86 bz	D13	21.1306	40347.5
	JT23 86 c	E15	25.9272	760.691	740.508	2.67146	JT23 86 c	A15	20.8059	50990	50838.2	3.06246	0.014566	0.0291319	0.0312639
	JT23 86 c	F15	26.0077	720.326			JT23 86 c	B15	20.8141	50686.5
	JT23 86 c	G15	27.3995	280.632	277.192		JT23 86 c	C15	22.3992	16166	16600.5		0.0166979	0.0333958
	JT23 86 c	H15	27.4361	273.753			JT23 86 c	D15	22.3266	17034.9
	JT23 86 ce	M7	19.377	64271.3	58104	2.40375	JT23 86 ce	I7	20.0497	87949.3	80351.4	3.11699	0.723124	1.44625	1.66081	7.4	4.45565
	JT23 86 ce	N7	19.6916	51936.7			JT23 86 ce	J7	20.3128	72753.6
	JT23 86 ce	O7	20.849	23714.8	24172.3		JT23 86 ce	K7	21.7143	26487.8	25778.5		0.93769	1.87538
	JT23 86 ce	P7	20.7931	24629.7			JT23 86 ce	L7	21.7907	25069.2
	JT23 86 g	E14	34.6573	2.05665	2.71386	0.0655138	JT23 86 g	A14	30.6043	43.615	38.8327	0.00861001	0.0698859	0.139772	0.0790705			und
	JT23 86 g	F14	33.9278	3.37106			JT23 86 g	B14	30.9477	34.0505
	JT23 86 g	G14	30.2397	40.9883	41.4242		JT23 86 g	C14	24.1531	4565.51	4510.18		0.0091846	0.0183692
	JT23 86 g	H14	30.2086	41.8601			JT23 86 g	D14	24.1871	4454.86
	JT23 95 bz	E19	22.4534	7999.61	7925.78	3.3672	JT23 95 bz	A19	21.1758	39054.4	39560.5	2.25138	0.200346	0.400692	0.334301
	JT23 95 bz	F19	22.4809	7851.95			JT23 95 bz	B19	21.1403	40066.5
	JT23 95 bz	G19	24.2964	2295.82	2353.82		JT23 95 bz	C19	22.2475	18035.3	17571.6		0.133955	0.267911
	JT23 95 bz	H19	24.2236	2411.81			JT23 95 bz	D19	22.3207	17107.9
	JT23 95 c	E21	25.8139	821.359	842.468	2.50453	JT23 95 c	A21	20.8602	49029.7	49128.9	2.45185	0.0171481	0.0342962	0.0339355
	JT23 95 c	F21	25.7399	863.576			JT23 95 c	B21	20.8546	49228.1
	JT23 95 c	G21	27.1308	336.65	336.377		JT23 95 c	C21	22.0518	20767.8	20037.5		0.0167874	0.0335748
	JT23 95 c	H21	27.1332	336.104			JT23 95 c	D21	22.1529	19307.2
	JT23 95 ce	M8	19.5271	58060.3	58198.7	2.80202	JT23 95 ce	I8	20.6038	58988.1	59707.4	2.97523	0.974732	1.94946	2.00972	9.7	4.82655
	JT23 95 ce	N8	19.5201	58337			JT23 95 ce	J8	20.5703	60426.7
	JT23 95 ce	O8	20.993	21511	20770.2		JT23 95 ce	K8	22.0821	20318.6	20068.2		1.03499	2.06997
	JT23 95 ce	P8	21.0984	20029.5			JT23 95 ce	L8	22.1167	19817.7
	JT23 95 g	E20	37.611	0.278167	0.174872	0.00699478	JT23 95 g	A20	34.8997	1.97126	2.12345	0.000663827	0.0823526	0.164705	und
	JT23 95 g	F20	39.6151	0.071577			JT23 95 g	B20	34.7005	2.27565
	JT23 95 g	G20	30.8124	27.8091	25.0003		JT23 95 g	C20	24.4802	3606.36	3198.81		0.00781552	0.015631
	JT23 95 g	H20	31.1455	22.1915			JT23 95 g	D20	24.8356	2791.26
controls negatius no transduïts
	JT22 40 ce	M1	34.1701	2.86077	3.49289	1.08344	JT22 40 ce	I1	20.365	70068.9	69560	2.81204	5.02141e-05	0.000100428
	JT22 40 ce	N1	33.6298	4.12501			JT22 40 ce	J1	20.3853	69051.1
	JT22 40 ce	O1	34.297	2.62511	3.22389		JT22 40 ce	K1	21.7672	25496.5	24736.5		0.000130329	0.000260659
	JT22 40 ce	P1	33.7421	3.82267			JT22 40 ce	L1	21.8525	23976.5
	JT22 40 hi	M2	25.2178	1230	1207.48	2.78411	JT22 40 hi	I2	21.5308	30235.8	30645.4	3.15698	0.0394017	0.0788033
	JT22 40 hi	N2	25.2728	1184.96			JT22 40 hi	J2	21.4937	31055
	JT22 40 hi	O2	26.7757	428.176	433.704		JT22 40 hi	K2	23.0854	9857.67	9707.19		0.0446786	0.0893573
	JT22 40 hi	P2	26.7381	439.231			JT22 40 hi	L2	23.1284	9556.71
	JT22 57 ce	M3	33.6002	4.20838	4.182	3.01353	JT22 57 ce	I3	21.0462	42877.9	43872.2	2.95764	9.53222e-05	0.000190644
	JT22 57 ce	N3	33.6188	4.15561			JT22 57 ce	J3	20.9833	44866.5
	JT22 57 ce	O3	35.3551	1.28204	1.38774		JT22 57 ce	K3	22.5938	14050.8	14833.5		9.35542e-05	0.000187108
	JT22 57 ce	P3	35.1297	1.49344			JT22 57 ce	L3	22.4472	15616.2
	JT22 57 hi	M4	33.9482	3.32465	4.27657	2.44304	JT22 57 hi	I4	20.612	58639.7	60595.8	2.43892	7.05753e-05	0.000141151
	JT22 57 hi	N4	33.2798	5.22849			JT22 57 hi	J4	20.5224	62551.9
	JT22 57 hi	O4	34.3772	2.48633	1.75051		JT22 57 hi	K4	21.9385	22535.5	24845.4		7.04562e-05	0.000140912
	JT22 57 hi	P4	35.7004	1.01469			JT22 57 hi	L4	21.6798	27155.2
	St1 GFM1	M10	13.8046	2.90211e+06			St1 Ang1	I10	19.8598	108000
	St1 GFM1	N10	13.8623	2.90211e+06			St1 Ang1	J10	19.8416	108000
	St1 GFM1	O10	13.7804	2.90211e+06			St1 Ang1	K10	19.6247	108000
	St2 GFM1	M11	16.2929	580423			St2 Ang1	I11	22.2046	18000
	St2 GFM1	N11	16.2009	580423			St2 Ang1	J11	22.2727	18000
	St2 GFM1	O11	16.1648	580423			St2 Ang1	K11	22.3338	18000
	St3 GFM1	M12	18.4403	116085			St3 Ang1	I12	24.7752	3000
	St3 GFM1	N12	18.4467	116085			St3 Ang1	J12	24.7286	3000
	St3 GFM1	O12	18.3515	116085			St3 Ang1	K12	24.5397	3000
	St4 GFM1	M13	20.8554	23216.9			St4 Ang1	I13	27.1403	500
	St4 GFM1	N13	20.8561	23216.9			St4 Ang1	J13	27.2265	500
	St4 GFM1	O13	20.9087	23216.9			St4 Ang1	K13	27.2189	500
	St5 GFM1	M14	23.163	4643.38			St5 Ang1	I14	28.1806	250
	St5 GFM1	N14	23.2905	4643.38			St5 Ang1	J14	28.352	250
	St5 GFM1	O14	23.0056	4643.38			St5 Ang1	K14	28.1597	250
	ST6 GFM1	M15	25.734	928.676
	ST6 GFM1	N15	25.3841	928.676
	ST6 GFM1	O15	25.6038	928.676
	St7 GFM1	M16	27.7183	185.735
	St7 GFM1	N16	27.8496	185.735
	St7 GFM1	O16	27.4484	185.735
	St8 GFM1	M17	29.5642	92.8676
	St8 GFM1	N17	29.6155	92.8676
	St8 GFM1	O17	29.2409	92.8676			Tris	I16	Undetermined
							Tris	J16	Undetermined
	TRis gfm1	M19	Undetermined				Tris	K16	Undetermined
	TRis gfm1	N19	Undetermined				aigua	I15	Undetermined
	TRis gfm1	O19	Undetermined				aigua	J15	Undetermined
	aigua gfm1	M18	Undetermined				aigua	K15	Undetermined
	aigua gfm1	N18	Undetermined
	aigua gfm1	O18	Undetermined

## Sheet: vector LIVER
	Sample	Well	Cq	hGFM1	quantity	ratio	Sample	Well	Cq	mANG1	quantity	ratio	VCN	diploide VCN	PROMIG	valor ref	factor	und?	promig controls pos
Liver positive contr	JT22 127 h	M6	21.7256	13096.4	14160.9	2.97899	JT22 127 h	I6	21.482	31317.1	31933.2	3.12133	0.443453	0.886907	0.908095	2.7	2.97326		1.82474
	JT22 127 h	N6	21.5033	15225.3			JT22 127 h	J6	21.4285	32549.2
	JT22 127 h	O6	23.3103	4477.17	4753.57		JT22 127 h	K6	23.0724	9950.29	10230.6		0.464642	0.929284
	JT22 127 h	P6	23.1384	5029.98			JT22 127 h	L6	22.9964	10511
	JT22 173 hi	M5	20.7148	25971.4	27159.6	2.74387	JT22 173 hi	I5	21.959	22205.2	21779.8	3.28818	1.24701	2.49402	2.74139	7.7	2.80879
	JT22 173 hi	N5	20.5856	28347.8			JT22 173 hi	J5	22.0132	21354.4
	JT22 173 hi	O5	22.0931	10211.1	9898.28		JT22 173 hi	K5	23.6043	6781.37	6623.66		1.49438	2.98876
	JT22 173 hi	P5	22.1864	9585.5			JT22 173 hi	L5	23.6703	6465.96
Spleen	JT22 173 bz	E1	23.9251	2952.3	3001.4	2.81056	JT22 173 bz	A1	20.4728	64830.7	70355	2.47988	0.0426608	0.0853215	0.0803022	UND
	JT22 173 bz	F1	23.8768	3050.5			JT22 173 bz	B1	20.2545	75879.3
	JT22 173 bz	G1	25.4091	1080.53	1067.9		JT22 173 bz	C1	21.6038	28684.8	28370.3		0.0376414	0.0752828
	JT22 173 bz	H1	25.444	1055.27			JT22 173 bz	D1	21.6346	28055.9
	JT22 179 bz	E4	25.5719	967.713	967.644	#DIV/0!	JT22 179 bz	A4	21.2756	36342.5	34335.2	#DIV/0!	0.0281823	0.0563646	0.0563646	UND
	JT22 179 bz	F4	25.5721	967.575			JT22 179 bz	B4	21.438	32327.8
	JT22 179 bz	G4	Undetermined		#DIV/0!		JT22 179 bz	C4	Undetermined		#DIV/0!
	JT22 179 bz	H4	Undetermined				JT22 179 bz	D4	Undetermined
	JT22 127 bz	E7	25.9412	753.509	740.128	#DIV/0!	JT22 127 bz	A7	20.6571	56762.4	59280.8	#DIV/0!	0.0124851	0.0249702	0.0249702	UND
	JT22 127 bz	F7	25.9946	726.747			JT22 127 bz	B7	20.5392	61799.1
	JT22 127 bz	G7	Undetermined		#DIV/0!		JT22 127 bz	C7	Undetermined		#DIV/0!
	JT22 127 bz	H7	Undetermined				JT22 127 bz	D7	Undetermined
	JT22 60 bz	E10	22.5767	7358.9	7364.83	2.52539	JT22 60 bz	A10	21.3239	35099	34245.4	1.40274	0.215061	0.430121	0.334517				5.45486
	JT22 60 bz	F10	22.5743	7370.76			JT22 60 bz	B10	21.393	33391.7
	JT22 60 bz	G10	23.9429	2917	2916.31		JT22 60 bz	C10	21.7983	24931.8	24413.3		0.119456	0.238912
	JT22 60 bz	H10	23.9435	2915.63			JT22 60 bz	D10	21.8572	23894.7
Heart	JT22 173 c	E3	25.7108	880.78	871.561	2.52161	JT22 173 c	A3	21.6987	26788.6	26143.6	2.4267	0.0333374	0.0666748	0.06542	UND
	JT22 173 c	F3	25.7421	862.342			JT22 173 c	B3	21.7671	25498.7
	JT22 173 c	G3	27.1709	327.618	345.637		JT22 173 c	C3	22.9474	10888.7	10773.3		0.0320826	0.0641652
	JT22 173 c	H3	27.0168	363.655			JT22 173 c	D3	22.9771	10657.9
	JT22 179 c	E6	25.8919	779.127	726.819	2.46276	JT22 179 c	A6	20.8504	49379.3	47626.4	2.83011	0.0152608	0.0305217	0.032798	UND
	JT22 179 c	F6	26.1048	674.511			JT22 179 c	B6	20.9525	45873.5
	JT22 179 c	G6	27.3196	296.226	295.123		JT22 179 c	C6	22.2816	17596.7	16828.5		0.0175371	0.0350742
	JT22 179 c	H6	27.3307	294.02			JT22 179 c	D6	22.4083	16060.2
	JT22 127 c	E9	26.1182	668.41	651.45	2.35778	JT22 127 c	A9	21.3242	35091.8	36561.8	2.67413	0.0178178	0.0356356	0.0380262	UND
	JT22 127 c	F9	26.1951	634.49			JT22 127 c	B9	21.2126	38031.8
	JT22 127 c	G9	27.3852	283.349	276.298		JT22 127 c	C9	22.6039	13948.7	13672.4		0.0202084	0.0404168
	JT22 127 c	H9	27.4606	269.246			JT22 127 c	D9	22.6599	13396.2
	JT22 60 c	E12	26.185	638.823	656.474	2.26954	JT22 60 c	A12	22.5173	14847.1	15209.5	2.16293	0.0431621	0.0863241	0.0842967	UND
	JT22 60 c	F12	26.1056	674.125			JT22 60 c	B12	22.4512	15572
	JT22 60 c	G12	27.3743	285.461	289.255		JT22 60 c	C12	23.5709	6946.29	7031.9		0.0411346	0.0822692
	JT22 60 c	H12	27.3355	293.048			JT22 60 c	D12	23.5371	7117.52
gastrocnemius	JT22 173 g	E2	38.1341	0.195169	0.147447	0.0115021	JT22 173 g	A2	35.6221	1.17104	0.914819	0.000636706	0.161176	0.322353	0.017844	UND
	JT22 173 g	F2	39.1255	0.099725			JT22 173 g	B2	36.4204	0.6586
	JT22 173 g	G2	34.5174	2.26105	12.8191		JT22 173 g	C2	25.7717	1421.35	1436.8		0.00892198	0.017844
	JT22 173 g	H2	31.0687	23.3772			JT22 173 g	D2	25.7419	1452.25
	JT22 179 g	E5	30.2554	40.5551	36.3221	0.50183	JT22 179 g	A5	25.3565	1917.3	1960.76	0.181625	0.0185245	0.0370491	0.013409	UND
	JT22 179 g	F5	30.601	32.0891			JT22 179 g	B5	25.295	2004.21
	JT22 179 g	G5	29.2267	81.4031	72.3793		JT22 179 g	C5	22.8403	11762.9	10795.6		0.0067045	0.013409
	JT22 179 g	H5	29.5967	63.3554			JT22 179 g	D5	23.0895	9828.4
	JT22 127 g	E8	Undetermined		#DIV/0!	#DIV/0!	JT22 127 g	A8	35.036	1.78679	2.20046	0.000938036	#DIV/0!	#DIV/0!	0.0119259	UND
	JT22 127 g	F8	Undetermined				JT22 127 g	B8	34.5082	2.61413
	JT22 127 g	G8	31.8148	14.103	13.988		JT22 127 g	C8	25.1278	2261.03	2345.82		0.00596295	0.0119259
	JT22 127 g	H8	31.8391	13.873			JT22 127 g	D8	25.0275	2430.6
	JT22 60 g	E11	37.9666	0.218628	0.261391	0.0380596	JT22 60 g	A11	35.3451	1.42982	1.34575	0.000939901	0.194234	0.388468	0.00959341	UND
	JT22 60 g	F11	37.4791	0.304153			JT22 60 g	B11	35.5187	1.26168
	JT22 60 g	G11	32.9304	6.62423	6.86793		JT22 60 g	C11	25.6898	1507.84	1431.8		0.00479671	0.00959341
	JT22 60 g	H11	32.8256	7.11164			JT22 60 g	D11	25.8372	1355.76

## Sheet: vector BRAIN
	Sample	Well	Cq	hGFM1	quantity	ratio	Sample	Well	Cq	mANG1	quantity	ratio	VCN	diploide VCN	PROMIG	valor ref	factor	und?	promig controls pos
Brain Positive controls	JT23 86 ce	M7	19.377	64271.3	58104	2.40375	JT23 86 ce	I7	20.0497	87949.3	80351.4	3.11699	0.723124	1.44625	1.66081	7.4	4.45565		1.83527
	JT23 86 ce	N7	19.6916	51936.7			JT23 86 ce	J7	20.3128	72753.6
	JT23 86 ce	O7	20.849	23714.8	24172.3		JT23 86 ce	K7	21.7143	26487.8	25778.5		0.93769	1.87538
	JT23 86 ce	P7	20.7931	24629.7			JT23 86 ce	L7	21.7907	25069.2
	JT23 95 ce	M8	19.5271	58060.3	58198.7	2.80202	JT23 95 ce	I8	20.6038	58988.1	59707.4	2.97523	0.974732	1.94946	2.00972	9.7	4.82655
	JT23 95 ce	N8	19.5201	58337			JT23 95 ce	J8	20.5703	60426.7
	JT23 95 ce	O8	20.993	21511	20770.2		JT23 95 ce	K8	22.0821	20318.6	20068.2		1.03499	2.06997
	JT23 95 ce	P8	21.0984	20029.5			JT23 95 ce	L8	22.1167	19817.7
Spleen	JT23 86 bz	E13	25.4032	1084.83	1122.11	2.09611	JT23 86 bz	A13	20.2556	75820.3	70427.1	1.74551	0.0159329	0.0318658	0.0292008	UND
	JT23 86 bz	F13	25.3051	1159.38			JT23 86 bz	B13	20.4684	65033.9
	JT23 86 bz	G13	26.3754	561.533	535.329		JT23 86 bz	C13	20.5413	61706	40347.5		0.013268	0.0265359
	JT23 86 bz	H13	26.52	509.125			JT23 86 bz	D13	21.1306	40347.5
	JT23 111 bz	E16	23.1399	5024.97	5067.95	2.6617	JT23 111 bz	A16	21.2299	37559.6	39340.2	1.28192	0.128824	0.257647	0.124088				14.7901	8.65376
	JT23 111 bz	F16	23.1149	5110.93			JT23 111 bz	B16	21.1042	41120.8
	JT23 111 bz	G16	24.6392	1820.14	1904.03		JT23 111 bz	C16	21.6427	27892.4	30688.5		0.0620438	0.124088
	JT23 111 bz	H16	24.509	1987.92			JT23 111 bz	D16	21.3892	33484.6
	JT23 95 bz	E19	22.4534	7999.61	7925.78	3.3672	JT23 95 bz	A19	21.1758	39054.4	39560.5	2.25138	0.200346	0.400692	0.334301				5.48985
	JT23 95 bz	F19	22.4809	7851.95			JT23 95 bz	B19	21.1403	40066.5
	JT23 95 bz	G19	24.2964	2295.82	2353.82		JT23 95 bz	C19	22.2475	18035.3	17571.6		0.133955	0.267911
	JT23 95 bz	H19	24.2236	2411.81			JT23 95 bz	D19	22.3207	17107.9
	JT23 101 bz	E22	22.5186	7654.09	7052.19	3.01188	JT23 101 bz	A22	21.0662	42263.9	38832.1	2.34551	0.181607	0.363214	0.323034				5.68134
	JT23 101 bz	F22	22.7712	6450.28			JT23 101 bz	B22	21.312	35400.4
	JT23 101 bz	G22	24.2783	2324.08	2341.46		JT23 101 bz	C22	22.2871	17527.8	16555.9		0.141427	0.282854
	JT23 101 bz	H22	24.2564	2358.83			JT23 101 bz	D22	22.4501	15584.1
Heart	JT23 86 c	E15	25.9272	760.691	740.508	2.67146	JT23 86 c	A15	20.8059	50990	50838.2	3.06246	0.014566	0.0291319	0.0312639	UND
	JT23 86 c	F15	26.0077	720.326			JT23 86 c	B15	20.8141	50686.5
	JT23 86 c	G15	27.3995	280.632	277.192		JT23 86 c	C15	22.3992	16166	16600.5		0.0166979	0.0333958
	JT23 86 c	H15	27.4361	273.753			JT23 86 c	D15	22.3266	17034.9
	JT23 111 c	E18	27.0902	346.022	365.447	3.04985	JT23 111 c	A18	21.1872	38733.9	40437.7	2.95876	0.00903728	0.0180746	0.0178047	UND
	JT23 111 c	F18	26.9331	384.872			JT23 111 c	B18	21.0702	42141.5
	JT23 111 c	G18	28.5913	125.181	119.825		JT23 111 c	C18	22.6231	13756.7	13667.1		0.00876738	0.0175348
	JT23 111 c	H18	28.7234	114.469			JT23 111 c	D18	22.6413	13577.5
	JT23 95 c	E21	25.8139	821.359	842.468	2.50453	JT23 95 c	A21	20.8602	49029.7	49128.9	2.45185	0.0171481	0.0342962	0.0339355	UND
	JT23 95 c	F21	25.7399	863.576			JT23 95 c	B21	20.8546	49228.1
	JT23 95 c	G21	27.1308	336.65	336.377		JT23 95 c	C21	22.0518	20767.8	20037.5		0.0167874	0.0335748
	JT23 95 c	H21	27.1332	336.104			JT23 95 c	D21	22.1529	19307.2
	JT23 101 c	E24	26.3542	569.663	555.538	2.60965	JT23 101 c	A24	21.6172	28408.3	27796.7	2.34281	0.0199857	0.0399715	0.0379279	UND
	JT23 101 c	F24	26.4293	541.412			JT23 101 c	B24	21.6783	27185.2
	JT23 101 c	G24	27.8626	205.063	212.878		JT23 101 c	C24	22.6856	13150.5	11864.7		0.0179421	0.0358843
	JT23 101 c	H24	27.7542	220.693			JT23 101 c	D24	22.9874	10578.9
gastrocnemius	JT23 86 g	E14	34.6573	2.05665	2.71386	0.0655138	JT23 86 g	A14	30.6043	43.615	38.8327	0.00861001	0.0698859	0.139772	0.0183692	UND
	JT23 86 g	F14	33.9278	3.37106			JT23 86 g	B14	30.9477	34.0505
	JT23 86 g	G14	30.2397	40.9883	41.4242		JT23 86 g	C14	24.1531	4565.51	4510.18		0.0091846	0.0183692
	JT23 86 g	H14	30.2086	41.8601			JT23 86 g	D14	24.1871	4454.86
	JT23 111 g	E17	36.4598	0.606664	0.48847	0.0407016	JT23 111 g	A17	33.7881	4.39323	3.70811	0.00215429	0.13173	0.26346	0.0139447	UND
	JT23 111 g	F17	37.1887	0.370277			JT23 111 g	B17	34.3066	3.023
	JT23 111 g	G17	32.2898	10.2234	12.0012		JT23 111 g	C17	25.4898	1741.62	1721.27		0.00697233	0.0139447
	JT23 111 g	H17	31.8491	13.7791			JT23 111 g	D17	25.5226	1700.92
	JT23 95 g	E20	37.611	0.278167	0.174872	0.00699478	JT23 95 g	A20	34.8997	1.97126	2.12345	0.000663827	0.0823526	0.164705	0.015631	UND
	JT23 95 g	F20	39.6151	0.071577			JT23 95 g	B20	34.7005	2.27565
	JT23 95 g	G20	30.8124	27.8091	25.0003		JT23 95 g	C20	24.4802	3606.36	3198.81		0.00781552	0.015631
	JT23 95 g	H20	31.1455	22.1915			JT23 95 g	D20	24.8356	2791.26
	JT23 101 g	E23	34.9144	1.72801	2.04684	0.086218	JT23 101 g	A23	30.3358	52.9301	35.5973	0.00640785	0.0575	0.115	0.00854697	UND
	JT23 101 g	F23	34.4506	2.36568			JT23 101 g	B23	31.8116	18.2645
	JT23 101 g	G23	30.974	24.9249	23.7403		JT23 101 g	C23	23.8641	5622.75	5555.26		0.00427349	0.00854697
	JT23 101 g	H23	31.1215	22.5558			JT23 101 g	D23	23.8978	5487.78

## Sheet: Results summary
		VECTOR AAV9							VECTOR AAV9P31
		Sample	VCN per cell	valor ref	factor	Mean controls pos			Sample	VCN per cell	valor ref	factor	Mean controls pos
	Positive controls Liver	JT22 127 hi	0.908095	2.7	2.97326	1.82474		Positive controls brain	JT23 86 ce	1.66081	7.4	4.45565	1.83527
		JT22 173 hi	2.74139	7.7	2.80879				JT23 95 ce	2.00972	9.7	4.82655
	Spleen	JT22 173 bz	0.0803022					Spleen	JT23 86 bz	0.0292008
		JT22 179 bz	0.0563646						JT23 111 bz	0.124088			14.7901	8.65376
		JT22 127 bz	0.0249702						JT23 95 bz	0.334301			5.48985
		JT22 60 bz	0.334517			5.45486			JT23 101 bz	0.323034			5.68134
	Heart	JT22 173 c	0.06542					Heart	JT23 86 c	0.0312639
		JT22 179 c	0.032798						JT23 111 c	0.0178047
		JT22 127 c	0.0380262						JT23 95 c	0.0339355
		JT22 60 c	0.0842967	0.0551352					JT23 101 c	0.0379279	0.030233
	Gastrocnemius	JT22 173 g	0.017844					Gastrocnemius	JT23 86 g	0.0183692
		JT22 179 g	0.013409						JT23 111 g	0.0139447
		JT22 127 g	0.0119259						JT23 95 g	0.015631
		JT22 60 g	0.00959341	0.0131931					JT23 101 g	0.00854697	0.014123
	Males in blue
	Females in red
