# Supplementary material for: Systemic delivery of AAV-GFM1 corrects COXPD1 molecular alterations in Gfm1R671C/− mice
Source: EMBO Mol Med. 2026 Apr 17;18(6):2152–79. doi: 10.1038/s44321-026-00426-4 (PMC13269562; doi:10.1038/s44321-026-00426-4)
Supplement: Supplementary file 13 — Figure EV5 Source Data [file 44321_2026_426_MOESM13_ESM.zip › EV5 updated/EV5A/Liver.xlsx]

## Sheet: Hoja 1
Correlations between mitochondrial levels of EFG1 and complex CIV subunits.
Correlation comparing mitochondrial levels of EFG1 and mtDNA encoded CIV subunits (COX1 and COX) in Gfm1R671C/- mice samples from livers treated with AAV9-hAAT-GFM1. Analysis was performed considering EFG1, COX1 and COX2 protein levels (RQ, % of WT mean values) in mitochondria from target tissues of KI/KO AAV females (triangles) and males (circles).
Correlation comparing mitochondrial levels of EFG1 and mtDNA encoded CIV subunits (COX1 and COX) in Gfm1R671C/- mice samples from brains treated with AAV9P31-hSyn-GFM1. Analysis was performed considering EFG1, COX1 and COX2 protein levels (RQ, % of WT mean values) in mitochondria from target tissues of KI/KO AAV females (triangles) and males (circles).
EFG1 vs COX1
	Mouse ID	EFG1 RQ (%)	COXI RQ (%)
Males	35hi	42.1128	54.0985
	59hi	64.0375	123.403
	79hi	56.858	95.1906
	83hi	42.3086	78.8711
	105hi	31.2547	57.4431
	118hi	57.9105	245.521
	173hi	57.8883	74.6341
	179hi	76.3428	117.647
Females	43hi	18.5808	18.5808
	45hi	18.9363	18.9363
	51hi	12.2938	12.2938
	60hi	14.8067	14.8067
	61hi	17.0137	18.6186
	71hi	26.6271	17.0137
	114hi	18.6186	27.4713
	119hi	27.4713	32.1824
	122hi	29.083	29.083
	127hi	32.1824	26.6271
EFG1 vs COX2
	Mouse ID	EFG1 RQ (%)	COX2 RQ (%)
Males	35hi	42.1128	19.8194
	59hi	64.0375	121.184
	79hi	56.858	83.4586
	83hi	42.3086	46.1583
	105hi	31.2547	26.7285
	118hi	57.9105	92.8157
	173hi	57.8883	56.7583
	179hi	76.3428	89.2625
Females	43hi	18.5808	80.3028
	45hi	18.9363	55.4353
	51hi	12.2938	38.0083
	60hi	14.8067	47.4468
	61hi	17.0137	36.2685
	71hi	26.6271	65.4191
	114hi	18.6186	66.3048
	119hi	27.4713	48.6733
	122hi	29.083	59.0124
	127hi	32.1824	134.054
