# Supplementary material for: Systemic delivery of AAV-GFM1 corrects COXPD1 molecular alterations in Gfm1R671C/− mice
Source: EMBO Mol Med. 2026 Apr 17;18(6):2152–79. doi: 10.1038/s44321-026-00426-4 (PMC13269562; doi:10.1038/s44321-026-00426-4)
Supplement: Supplementary file 13 — Figure EV5 Source Data [file 44321_2026_426_MOESM13_ESM.zip › EV5 updated/EV5B/Brain.xlsx]

## Sheet: Hoja 1
Correlations between mitochondrial levels of EFG1 and complex CIV subunits.
Correlation comparing mitochondrial levels of EFG1 and mtDNA encoded CIV subunits (COX1 and COX) in Gfm1R671C/- mice samples from brains treated with AAV9P31-hSyn-GFM1. Analysis was performed considering EFG1, COX1 and COX2 protein levels (RQ, % of WT mean values) in mitochondria from target tissues of KI/KO AAV females (triangles) and males (circles).
EFG1 vs COX1
	Mouse ID	EFG1 RQ (%)	COXI RQ (%)
Males	95ce	62.71	62.18
	101ce	66.06	50.34
	116ce	79.33	69.15
	120ce	55.65	29.08
	122ce	23.68	33.45
	146ce	37.98	87.5
	159ce	62.55	108.23
	163ce	79.72	55.81
	164ce	44.09	92.62
Females	86ce	76.04	36.15
	111ce	42.77	38.37
	114ce	90.73	78.17
	142ce	82.29	138.23
	143ce	59.39	79.81
	144ce	72.69	77.93
	149ce	56.07	55.3
	162ce	109.87	88.59
EFG1 vs COX2
	Mouse ID	EFG1 RQ (%)	COXI RQ (%)
Males	95ce	62.71	108.24
	101ce	66.06	18.22
	116ce	79.33	37.08
	120ce	55.65	70.25
	122ce	23.68	8.58
	146ce	37.98	42.99
	159ce	62.55	10.46
	163ce	79.72	51.92
	164ce	44.09	39.36
Females	86ce	76.04	59.42
	111ce	42.77	36.3
	114ce	90.73	62.65
	142ce	82.29	90.83
	143ce	59.39	67.81
	144ce	72.69	71.15
	149ce	56.07	42.37
	162ce	109.87	71.1
